# Supplementary material for: Integrated miRNAome and Transcriptome Analysis Reveals Argonaute 2-Mediated Defense Responses Against the Devastating Phytopathogen Sclerotinia sclerotiorum
Source: Front Plant Sci. 2020 Apr 29;11:500. doi: 10.3389/fpls.2020.00500 (PMC7201365; doi:10.3389/fpls.2020.00500)
Supplement: Supplementary file 3 [file Table_2.XLSX]

## Sheet: Table S2
Supplementary Table S2. Summary of transcriptome sequencing raw and valid data
Sample	Raw reads number	Raw bases	Clean reads number	Clean bases	Clean rate(%)	Q20(%)	Q30(%)
WT mock-1	39579956	4987074456	36586678	4609921428	92.57	98.72	93.38
WT mock-2	42024386	5295072636	38722680	4879057680	92.27	98.74	93.44
WT mock-3	36605912	4612344912	33718728	4248559728	92.25	98.72	93.35
WT Ss-1	38977170	4911123420	35898512	4523212512	92.24	98.73	93.46
WT Ss-2	36344240	4579374240	33216938	4185334188	91.54	98.77	93.53
WT Ss-3	36328830	4577432580	33551804	4227527304	92.49	98.72	93.44
ago2 mock-1	40747214	5134148964	37934368	4779730368	93.23	98.7	93.33
ago2 mock-2	40912834	5155017084	37847712	4768811712	92.65	98.75	93.5
ago2 mock-3	49160852	6194267352	45362186	5715635436	92.4	98.69	93.25
ago2 Ss-1	46215268	5823123768	43012344	5419555344	93.21	98.71	93.42
ago2 Ss-2	39457508	4971646008	36687936	4622679936	93.13	98.76	93.59
ago2 Ss-3	35832474	4514891724	33287328	4194203328	93.04	98.72	93.42
