# Supplementary material for: Integrated miRNAome and Transcriptome Analysis Reveals Argonaute 2-Mediated Defense Responses Against the Devastating Phytopathogen Sclerotinia sclerotiorum
Source: Front Plant Sci. 2020 Apr 29;11:500. doi: 10.3389/fpls.2020.00500 (PMC7201365; doi:10.3389/fpls.2020.00500)
Supplement: Supplementary file 4 [file Table_3.XLSX]

## Sheet: Table S3A
Supplementary Table S3A. Differentially expressed genes in comparison group WT-Ss/WT
Tracking ID	Chromosomal Location	Gene ID	Sample 1	Sample 2	Value 1	Value 2	FC	Log2FC	Regulation	Q value	Description
XLOC_031124	5:22677430-22689650	AT5G56020	WT	WT-Ss	2.912	13.0471	4.48047	2.16365	up	0.0496293	Got1/Sft2-like vescicle transport protein family [Source:TAIR;Acc:AT5G56020]
XLOC_019844	4:1037679-1047090	AT4G02350	WT	WT-Ss	17.8883	60.1783	3.3641	1.75022	up	0.0496293	Exocyst complex component SEC15B [Source:UniProtKB/Swiss-Prot;Acc:F4JHH5]
XLOC_022273	4:905865-916498	AT4G02075	WT	WT-Ss	11.1486	5.44334	0.488256	-1.03429	down	0.0494354	RING/FYVE/PHD zinc finger superfamily protein [Source:TAIR;Acc:AT4G02075]
XLOC_009566	2:12088876-12090701	AT2G28315	WT	WT-Ss	1.07524	0.513972	0.478009	-1.06489	down	0.0492249	Nucleotide/sugar transporter family protein [Source:TAIR;Acc:AT2G28315]
XLOC_027890	5:25097920-25103298	AT5G62520	WT	WT-Ss	0.481347	2.38907	4.9633	2.3113	up	0.0484449	Probable inactive poly [ADP-ribose] polymerase SRO5 [Source:UniProtKB/Swiss-Prot;Acc:Q9FJJ3]
XLOC_020931	4:9831040-9833080	AT4G17660	WT	WT-Ss	0.247145	0.763641	3.08984	1.62753	up	0.0483464	Protein kinase superfamily protein [Source:TAIR;Acc:AT4G17660]
XLOC_011469	2:6743612-6744830	AT2G15440	WT	WT-Ss	0.964777	0.447479	0.463815	-1.10838	down	0.0482399	Protein of unknown function (DUF579) [Source:TAIR;Acc:AT2G15440]
XLOC_021443	4:13571830-13575620	AT4G27030	WT	WT-Ss	12.3907	4.47461	0.361125	-1.46943	down	0.0479275	Fatty acid desaturase 4, chloroplastic [Source:UniProtKB/Swiss-Prot;Acc:Q9SZ42]
XLOC_025703	5:7992766-8002840	AT5G23700	WT	WT-Ss	0.908274	0.19158	0.210928	-2.24518	down	0.0473678	unknown protein; BEST Arabidopsis thaliana protein match is: unknown protein (TAIR:AT3G48860.2); Has 30201 Blast hits to 17322 proteins in 780 species: Archae - 12; Bacteria - 1396; Metazoa - 17338; Fungi - 3422; Plants - 5037; Viruses - 0; Other Eu /.../es - 2996 (source: NCBI BLink). [Source:TAIR;Acc:AT5G23700]
XLOC_009475	2:11280024-11280940	AT2G26520	WT	WT-Ss	1.25648	0.527186	0.419575	-1.253	down	0.0472601	unknown protein; BEST Arabidopsis thaliana protein match is: unknown protein (TAIR:AT3G57500.1); Has 51 Blast hits to 51 proteins in 11 species: Archae - 0; Bacteria - 1; Metazoa - 0; Fungi - 0; Plants - 50; Viruses - 0; Other Eukaryotes - 0 (source /.../ BLink). [Source:TAIR;Acc:AT2G26520]
XLOC_005218	1:7717825-7722548	AT1G21945	WT	WT-Ss	0.39846	1.65374	4.15031	2.05322	up	0.0471446	transposable element gene [Source:TAIR;Acc:AT1G21945]
XLOC_004605	1:3439321-3440320	AT1G10460	WT	WT-Ss	1.48375	0.706472	0.476137	-1.07055	down	0.0470289	Germin-like protein subfamily 1 member 1 [Source:UniProtKB/Swiss-Prot;Acc:P92998]
XLOC_000700	1:4872855-4877249	AT1G14260	WT	WT-Ss	0.886491	4.02021	4.53496	2.18109	up	0.0463479	RING/FYVE/PHD zinc finger superfamily protein [Source:TAIR;Acc:AT1G14260]
XLOC_017379	3:6042946-6044504	AT3G17680	WT	WT-Ss	1.02366	0.48969	0.47837	-1.0638	down	0.046239	Kinase interacting (KIP1-like) family protein [Source:TAIR;Acc:AT3G17680]
XLOC_000105	1:729900-731557	AT1G03070	WT	WT-Ss	0.744992	0.282188	0.378779	-1.40057	down	0.046051	Bax inhibitor-1 family protein [Source:TAIR;Acc:AT1G03070]
XLOC_015923	3:19845082-19851003	AT3G53530	WT	WT-Ss	3.57613	1.34687	0.376627	-1.40879	down	0.0458472	Chloroplast-targeted copper chaperone protein [Source:TAIR;Acc:AT3G53530]
XLOC_023861	4:13419566-13423790	AT4G26600	WT	WT-Ss	1.40972	0.335971	0.238325	-2.069	down	0.0454001	S-adenosyl-L-methionine-dependent methyltransferases superfamily protein [Source:TAIR;Acc:AT4G26600]
XLOC_000304	1:2148386-2152528	AT1G06990	WT	WT-Ss	1.25374	3.18074	2.53701	1.34313	up	0.0446994	GDSL esterase/lipase At1g06990 [Source:UniProtKB/Swiss-Prot;Acc:Q9LMJ3]
XLOC_000228	1:1645497-1647162	AT1G05562	WT	WT-Ss	6.08121	1.44097	0.236954	-2.07732	down	0.0441133	Potential natural antisense gene, locus overlaps with AT1G05560 [Source:TAIR;Acc:AT1G05562]
XLOC_019011	3:19075510-19078990	AT3G51400	WT	WT-Ss	4.35752	8.83631	2.02783	1.01994	up	0.0441133	Arabidopsis protein of unknown function (DUF241) [Source:TAIR;Acc:AT3G51400]
XLOC_022068	4:18122224-18126835	AT4G38830,AT4G38850	WT	WT-Ss	20.1632	10.0561	0.498737	-1.00365	down	0.0436581	Cysteine-rich receptor-like protein kinase 26 [Source:UniProtKB/Swiss-Prot;Acc:Q9T0J1]|Auxin-responsive protein SAUR15 [Source:UniProtKB/Swiss-Prot;Acc:Q41220]
XLOC_028987	5:5727372-5741465	AT5G17420	WT	WT-Ss	1.58868	0.728411	0.458502	-1.125	down	0.0431863	Cellulose synthase A catalytic subunit 7 [UDP-forming] [Source:UniProtKB/Swiss-Prot;Acc:Q9SWW6]
XLOC_007251	1:24788886-24791988	AT1G66460	WT	WT-Ss	0.380223	0.894405	2.35231	1.23408	up	0.0430662	Protein kinase superfamily protein [Source:TAIR;Acc:AT1G66460]
XLOC_006865	1:22043799-22057245	AT1G59910	WT	WT-Ss	5.88586	17.1087	2.90676	1.53941	up	0.0420224	Formin-like protein 7 [Source:UniProtKB/Swiss-Prot;Acc:Q9XIE0]
XLOC_009557	2:12014401-12032968	AT2G28210	WT	WT-Ss	0.162075	65.5113	404.204	8.65894	up	0.0419292	alpha carbonic anhydrase 2 [Source:TAIR;Acc:AT2G28210]
XLOC_007034	1:23102792-23104647	AT1G62420	WT	WT-Ss	0.203793	1.27275	6.2453	2.64277	up	0.0415991	Protein of unknown function (DUF506) [Source:TAIR;Acc:AT1G62420]
XLOC_009310	2:10120029-10122475	AT2G23770	WT	WT-Ss	2.50321	6.71528	2.68267	1.42367	up	0.0413758	LysM domain receptor-like kinase 4 [Source:UniProtKB/Swiss-Prot;Acc:O64825]
XLOC_010031	2:15359914-15364398	AT2G36650	WT	WT-Ss	0.204893	0.717841	3.50348	1.80879	up	0.0412604	unknown protein; Has 35333 Blast hits to 34131 proteins in 2444 species: Archae - 798; Bacteria - 22429; Metazoa - 974; Fungi - 991; Plants - 531; Viruses - 0; Other Eukaryotes - 9610 (source: NCBI BLink). [Source:TAIR;Acc:AT2G36650]
XLOC_022914	4:6547385-6548864	AT4G10600	WT	WT-Ss	1.21878	0.578131	0.474352	-1.07597	down	0.0404074	RING/FYVE/PHD zinc finger superfamily protein [Source:TAIR;Acc:AT4G10600]
XLOC_003606	1:26938294-26942952	AT1G71530	WT	WT-Ss	0.0507239	0.717642	14.148	3.82253	up	0.0404074	Protein kinase superfamily protein [Source:TAIR;Acc:AT1G71530]
XLOC_002606	1:19812261-19813286	AT1G53163	WT	WT-Ss	1.18175	0.446109	0.377498	-1.40546	down	0.0397059	unknown protein; FUNCTIONS IN: molecular_function unknown; INVOLVED IN: biological_process unknown; LOCATED IN: cellular_component unknown; BEST Arabidopsis thaliana protein match is: unknown protein (TAIR:AT3G15250.1); Has 315 Blast hits to 216 pro /.../in 74 species: Archae - 0; Bacteria - 86; Metazoa - 43; Fungi - 52; Plants - 27; Viruses - 1; Other Eukaryotes - 106 (source: NCBI BLink). [Sour…
XLOC_012186	2:11968119-11968620	AT2G28085	WT	WT-Ss	0.680062	4.35111	6.39808	2.67764	up	0.0397059	SAUR-like auxin-responsive protein family [Source:TAIR;Acc:AT2G28085]
XLOC_029041	5:6040918-6042938	AT5G18270	WT	WT-Ss	0.32117	0.725461	2.25881	1.17556	up	0.0397059	Arabidopsis NAC domain containing protein 87 [Source:TAIR;Acc:AT5G18270]
XLOC_031713	5:26840069-26842081	AT5G67270	WT	WT-Ss	0.794697	0.319835	0.402464	-1.31307	down	0.0396221	Microtubule-associated protein RP/EB family member 1C [Source:UniProtKB/Swiss-Prot;Acc:Q9FGQ6]
XLOC_000280	1:1958922-1959947	AT1G06420	WT	WT-Ss	0.821808	0.290808	0.353865	-1.49873	down	0.0396221	unknown protein; Has 1017 Blast hits to 654 proteins in 124 species: Archae - 0; Bacteria - 39; Metazoa - 232; Fungi - 69; Plants - 40; Viruses - 0; Other Eukaryotes - 637 (source: NCBI BLink). [Source:TAIR;Acc:AT1G06420]
XLOC_009534	2:11822731-11823732	AT2G27740	WT	WT-Ss	1.96196	0.843777	0.430069	-1.21736	down	0.0392484	Family of unknown function (DUF662) [Source:TAIR;Acc:AT2G27740]
XLOC_012926	2:17230532-17231037	AT2G41342	WT	WT-Ss	0.774125	5.27008	6.80781	2.76719	up	0.0392484	unknown protein; FUNCTIONS IN: molecular_function unknown; INVOLVED IN: biological_process unknown; LOCATED IN: cellular_component unknown; Has 30201 Blast hits to 17322 proteins in 780 species: Archae - 12; Bacteria - 1396; Metazoa - 17338; Fungi - /.../ Plants - 5037; Viruses - 0; Other Eukaryotes - 2996 (source: NCBI BLink). [Source:TAIR;Acc:AT2G41342]
XLOC_026940	5:18165360-18168374	AT5G45000	WT	WT-Ss	0.565931	2.3653	4.1795	2.06333	up	0.0392484	Disease resistance protein (TIR-NBS-LRR class) family [Source:TAIR;Acc:AT5G45000]
XLOC_031379	5:24502481-24506143	AT5G60910	WT	WT-Ss	1.26961	0.591431	0.465835	-1.10211	down	0.0386494	Agamous-like MADS-box protein AGL8 [Source:UniProtKB/Swiss-Prot;Acc:Q38876]
XLOC_020022	4:2231956-2292886	AT4G04540	WT	WT-Ss	0.173731	16.3117	93.89	6.5529	up	0.0385436	Putative cysteine-rich receptor-like protein kinase 39 [Source:UniProtKB/Swiss-Prot;Acc:Q9SYS7]
XLOC_029557	5:10207352-10213598	AT5G28237	WT	WT-Ss	0.0499237	4.84752	97.0987	6.60138	up	0.0384508	Pyridoxal-5'-phosphate-dependent enzyme family protein [Source:TAIR;Acc:AT5G28237]
XLOC_014469	3:8008397-8010844	AT3G22620	WT	WT-Ss	0.133054	1.96281	14.7519	3.88283	up	0.0380595	Bifunctional inhibitor/lipid-transfer protein/seed storage 2S albumin superfamily protein [Source:TAIR;Acc:AT3G22620]
XLOC_022006	4:17597072-17598958	AT4G37430	WT	WT-Ss	0.918584	2.13743	2.32687	1.21839	up	0.0372741	Cytochrome P450 81F1 [Source:UniProtKB/Swiss-Prot;Acc:O65790]
XLOC_002392	1:18201888-18204993	AT1G49210	WT	WT-Ss	3.51097	1.26064	0.359056	-1.47772	down	0.0370264	E3 ubiquitin-protein ligase ATL76 [Source:UniProtKB/Swiss-Prot;Acc:Q6NML0]
XLOC_004227	1:959868-960728	AT1G03820	WT	WT-Ss	2.02841	1.01412	0.499958	-1.00012	down	0.0366694	unknown protein; FUNCTIONS IN: molecular_function unknown; INVOLVED IN: biological_process unknown; LOCATED IN: endomembrane system; EXPRESSED IN: 21 plant structures; EXPRESSED DURING: 13 growth stages; Has 1345 Blast hits to 1122 proteins in 102 s /.../: Archae - 2; Bacteria - 28; Metazoa - 28; Fungi - 30; Plants - 109; Viruses - 0; Other Eukaryotes - 1148 (source: NCBI BLink). [Source:TAIR;Acc…
XLOC_009554	2:12004707-12006122	AT2G28160	WT	WT-Ss	0.591097	1.24454	2.10548	1.07415	up	0.0357365	Transcription factor FER-LIKE IRON DEFICIENCY-INDUCED TRANSCRIPTION FACTOR [Source:UniProtKB/Swiss-Prot;Acc:Q0V7X4]
XLOC_019466	3:22076460-22078339	AT3G59765	WT	WT-Ss	2.5279	0.86436	0.341929	-1.54823	down	0.0351386	other RNA [Source:TAIR;Acc:AT3G59765]
XLOC_020987	4:10257077-10258943	AT4G18630	WT	WT-Ss	0.427865	0.861375	2.01319	1.00948	up	0.0350148	Protein of unknown function (DUF688) [Source:TAIR;Acc:AT4G18630]
XLOC_004115	1:246283-248367	AT1G01680	WT	WT-Ss	0.768832	1.64362	2.13782	1.09614	up	0.0347605	U-box domain-containing protein 54 [Source:UniProtKB/Swiss-Prot;Acc:Q9LQ92]
XLOC_027799	5:24422734-24425492	AT5G60730	WT	WT-Ss	0.230986	0.665046	2.87916	1.52565	up	0.0339702	Anion-transporting ATPase [Source:TAIR;Acc:AT5G60730]
XLOC_029432	5:9085392-9087372	AT5G26010	WT	WT-Ss	0.951526	0.355086	0.373176	-1.42207	down	0.033588	Probable protein phosphatase 2C 72 [Source:UniProtKB/Swiss-Prot;Acc:Q9XGZ9]
XLOC_019663	3:23260661-23261931	AT3G62930	WT	WT-Ss	13.9437	6.63981	0.476187	-1.0704	down	0.0330896	Monothiol glutaredoxin-S6 [Source:UniProtKB/Swiss-Prot;Acc:Q9LYC8]
XLOC_025053	5:3079831-3081176	AT5G09876	WT	WT-Ss	1.01018	3.47656	3.44151	1.78304	up	0.0328133	unknown protein; FUNCTIONS IN: molecular_function unknown; INVOLVED IN: biological_process unknown; LOCATED IN: cellular_component unknown; Has 5 Blast hits to 5 proteins in 2 species: Archae - 0; Bacteria - 0; Metazoa - 0; Fungi - 0; Plants - 5; Vi /.../- 0; Other Eukaryotes - 0 (source: NCBI BLink). [Source:TAIR;Acc:AT5G09876]
XLOC_018679	3:16755214-16756290	AT3G45638	WT	WT-Ss	0.590837	1.60427	2.71526	1.44109	up	0.032675	other RNA [Source:TAIR;Acc:AT3G45638]
XLOC_005779	1:12127388-12130407	AT1G33440	WT	WT-Ss	0.668791	0.326545	0.488263	-1.03427	down	0.0325423	Protein NRT1/ PTR FAMILY 4.4 [Source:UniProtKB/Swiss-Prot;Acc:Q56XQ6]
XLOC_004998	1:6135802-6138432	AT1G17830	WT	WT-Ss	0.317108	0.75232	2.37244	1.24637	up	0.0310275	Protein of unknown function (DUF789) [Source:TAIR;Acc:AT1G17830]
XLOC_024665	5:531027-532938	AT5G02440	WT	WT-Ss	2.26362	1.04255	0.460569	-1.11851	down	0.0309147	unknown protein; Has 71 Blast hits to 71 proteins in 12 species: Archae - 0; Bacteria - 0; Metazoa - 0; Fungi - 0; Plants - 71; Viruses - 0; Other Eukaryotes - 0 (source: NCBI BLink). [Source:TAIR;Acc:AT5G02440]
XLOC_021975	4:17349435-17350480	AT4G36830	WT	WT-Ss	0.627463	1.42055	2.26395	1.17884	up	0.0309147	Elongation of fatty acids protein 3-like [Source:UniProtKB/Swiss-Prot;Acc:Q9SYY4]
XLOC_028141	5:26818881-26822088	AT5G67210	WT	WT-Ss	1.37047	6.47439	4.7242	2.24007	up	0.0303898	Protein IRX15-LIKE [Source:UniProtKB/Swiss-Prot;Acc:Q9FH92]
XLOC_028119	5:26671422-26672514	AT5G66800	WT	WT-Ss	0.36537	1.14945	3.146	1.65352	up	0.0301128	unknown protein; BEST Arabidopsis thaliana protein match is: unknown protein (TAIR:AT3G50640.1); Has 1807 Blast hits to 1807 proteins in 277 species: Archae - 0; Bacteria - 0; Metazoa - 736; Fungi - 347; Plants - 385; Viruses - 0; Other Eukaryotes - /.../source: NCBI BLink). [Source:TAIR;Acc:AT5G66800]
XLOC_025577	5:6916323-6937830	AT5G20480	WT	WT-Ss	3.42389	7.23791	2.11395	1.07994	up	0.0288501	LRR receptor-like serine/threonine-protein kinase EFR [Source:UniProtKB/Swiss-Prot;Acc:C0LGT6]
XLOC_031242	5:23571492-23576119	AT5G58310	WT	WT-Ss	5.78566	1.60619	0.277615	-1.84884	down	0.0287122	Methylesterase 18 [Source:UniProtKB/Swiss-Prot;Acc:Q9LVL9]
XLOC_021238	4:12129484-12144958	AT4G23170	WT	WT-Ss	27.3159	58.9447	2.15789	1.10962	up	0.0284462	Putative cysteine-rich receptor-like protein kinase 9 [Source:UniProtKB/Swiss-Prot;Acc:O65469]
XLOC_004151	1:489978-490505	AT1G02405	WT	WT-Ss	0.800638	2.60896	3.25859	1.70425	up	0.0281948	proline-rich family protein [Source:TAIR;Acc:AT1G02405]
XLOC_007050	1:23237397-23238738	AT1G62760	WT	WT-Ss	0.336475	1.01933	3.02944	1.59905	up	0.0280509	Plant invertase/pectin methylesterase inhibitor superfamily protein [Source:TAIR;Acc:AT1G62760]
XLOC_015457	3:16427713-16429326	AT3G44960	WT	WT-Ss	1.16088	0.402962	0.347118	-1.5265	down	0.0279272	unknown protein; Has 34 Blast hits to 34 proteins in 10 species: Archae - 0; Bacteria - 0; Metazoa - 3; Fungi - 0; Plants - 31; Viruses - 0; Other Eukaryotes - 0 (source: NCBI BLink). [Source:TAIR;Acc:AT3G44960]
XLOC_002886	1:21316754-21318194	AT1G57560	WT	WT-Ss	0.143148	4.25934	29.7548	4.89505	up	0.0276537	myb domain protein 50 [Source:TAIR;Acc:AT1G57560]
XLOC_019562	3:22693875-22700231	AT3G61330	WT	WT-Ss	0.160147	0.915557	5.71697	2.51525	up	0.0272845	transposable element gene [Source:TAIR;Acc:AT3G61330]
XLOC_028493	5:2313118-2313563	AT5G07322	WT	WT-Ss	3.05222	6.78645	2.22345	1.1528	up	0.0272845	other RNA [Source:TAIR;Acc:AT5G07322]
XLOC_031035	5:22051027-22055477	AT5G54300	WT	WT-Ss	10.4097	22.4658	2.15816	1.1098	up	0.0271592	Protein of unknown function (DUF761) [Source:TAIR;Acc:AT5G54300]
XLOC_020683	4:7895752-7898487	-	WT	WT-Ss	3.68635	0.610524	0.165618	-2.59407	down	0.0267718	-
XLOC_024581	4:18580837-18581585	AT4G40090	WT	WT-Ss	1.87796	0.628142	0.334482	-1.58	down	0.0263628	Classical arabinogalactan protein 3 [Source:UniProtKB/Swiss-Prot;Acc:Q9ZT17]
XLOC_024419	4:17492114-17494109	AT4G37140,AT4G37150	WT	WT-Ss	1.62709	0.662917	0.407423	-1.2954	down	0.0262261	Putative inactive methylesterase 20 [Source:UniProtKB/Swiss-Prot;Acc:F4JRA6]|Methylesterase 9 [Source:UniProtKB/Swiss-Prot;Acc:O23171]
XLOC_024826	5:1563319-1565007	AT5G05270	WT	WT-Ss	1.27276	0.536636	0.421633	-1.24594	down	0.0258194	Probable chalcone--flavonone isomerase 3 [Source:UniProtKB/Swiss-Prot;Acc:Q8VZW3]
XLOC_031731	5:26946753-26949161	AT5G67550	WT	WT-Ss	0.792651	0.347537	0.438449	-1.18952	down	0.025439	unknown protein; FUNCTIONS IN: molecular_function unknown; INVOLVED IN: biological_process unknown; LOCATED IN: endomembrane system; EXPRESSED IN: flower; EXPRESSED DURING: 4 anthesis; BEST Arabidopsis thaliana protein match is: unknown protein (TAI /.../71110.1); Has 161 Blast hits to 154 proteins in 16 species: Archae - 0; Bacteria - 0; Metazoa - 0; Fungi - 0; Plants - 161; Viruses - 0; Other E…
XLOC_022060	4:18029195-18033820	AT4G38560	WT	WT-Ss	0.484008	1.59364	3.29261	1.71923	up	0.0253053	Arabidopsis phospholipase-like protein (PEARLI 4) family [Source:TAIR;Acc:AT4G38560]
XLOC_014691	3:9686097-9690827	AT3G26470	WT	WT-Ss	0.416673	1.00366	2.40876	1.26829	up	0.0251807	Powdery mildew resistance protein, RPW8 domain [Source:TAIR;Acc:AT3G26470]
XLOC_030317	5:16688529-16699059	AT5G41740	WT	WT-Ss	2.36562	7.31207	3.09097	1.62806	up	0.0247866	Disease resistance protein (TIR-NBS-LRR class) family [Source:TAIR;Acc:AT5G41740]
XLOC_021524	4:14082659-14084266	AT4G28500	WT	WT-Ss	1.46379	0.719783	0.491724	-1.02408	down	0.0247866	NAC domain-containing protein 73 [Source:UniProtKB/Swiss-Prot;Acc:O49459]
XLOC_021456	4:13666280-13672579	AT4G27290	WT	WT-Ss	0.280692	1.14799	4.08986	2.03205	up	0.0247866	G-type lectin S-receptor-like serine/threonine-protein kinase At4g27290 [Source:UniProtKB/Swiss-Prot;Acc:O81832]
XLOC_006606	1:20042488-20043630	AT1G53690	WT	WT-Ss	5.39125	2.47901	0.45982	-1.12086	down	0.0245301	DNA-directed RNA polymerase subunit 12-like protein [Source:UniProtKB/Swiss-Prot;Acc:Q9C8M4]
XLOC_024773	5:1175945-1180063	AT5G04250	WT	WT-Ss	2.11001	5.06837	2.40206	1.26427	up	0.0245301	Cysteine proteinases superfamily protein [Source:TAIR;Acc:AT5G04250]
XLOC_007645	1:27829141-27831431	AT1G74000	WT	WT-Ss	0.137677	1.30946	9.51115	3.24962	up	0.02439	Protein STRICTOSIDINE SYNTHASE-LIKE 11 [Source:UniProtKB/Swiss-Prot;Acc:P92976]
XLOC_012072	2:11159520-11162465	AT2G26215	WT	WT-Ss	3.47738	1.2935	0.371976	-1.42672	down	0.0242543	-
XLOC_021203	4:11839929-11841641	AT4G22470	WT	WT-Ss	0.122986	1.6542	13.4503	3.74957	up	0.0242543	protease inhibitor/seed storage/lipid transfer protein (LTP) family protein [Source:TAIR;Acc:AT4G22470]
XLOC_016599	3:1033537-1039566	AT3G04010	WT	WT-Ss	1.24338	7.92082	6.37043	2.67139	up	0.0242543	O-Glycosyl hydrolases family 17 protein [Source:TAIR;Acc:AT3G04010]
XLOC_013776	3:3313968-3317162	AT3G10600	WT	WT-Ss	0.917706	0.44273	0.482429	-1.05161	down	0.0241227	Cationic amino acid transporter 7, chloroplastic [Source:UniProtKB/Swiss-Prot;Acc:Q9SQZ0]
XLOC_028768	5:4206804-4216985	AT5G13205	WT	WT-Ss	0.771305	1.9584	2.53907	1.3443	up	0.0241227	transposable element gene [Source:TAIR;Acc:AT5G13205]
XLOC_027740	5:23990073-23990696	AT5G59510	WT	WT-Ss	0.835765	2.98482	3.57135	1.83647	up	0.0239999	ROTUNDIFOLIA like 5 [Source:TAIR;Acc:AT5G59510]
XLOC_024583	4:2181215-2194416	-	WT	WT-Ss	2.71609	0.668971	0.246299	-2.02152	down	0.0238722	-
XLOC_031223	5:23411990-23413758	AT5G57790	WT	WT-Ss	1.46505	0.628419	0.428941	-1.22115	down	0.0237308	unknown protein; Has 13 Blast hits to 11 proteins in 5 species: Archae - 0; Bacteria - 0; Metazoa - 0; Fungi - 0; Plants - 13; Viruses - 0; Other Eukaryotes - 0 (source: NCBI BLink). [Source:TAIR;Acc:AT5G57790]
XLOC_001624	1:11213016-11214382	AT1G31320	WT	WT-Ss	1.64298	0.679915	0.41383	-1.27289	down	0.0227825	LOB domain-containing protein 4 [Source:UniProtKB/Swiss-Prot;Acc:Q9SHE9]
XLOC_017505	3:7064053-7066503	AT3G20260	WT	WT-Ss	0.746249	0.362007	0.485102	-1.04364	down	0.0226434	Protein of unknown function (DUF1666) [Source:TAIR;Acc:AT3G20260]
XLOC_010158	2:16282119-16284868	AT2G38995	WT	WT-Ss	0.905009	0.235178	0.259862	-1.94418	down	0.0222626	O-acyltransferase (WSD1-like) family protein [Source:TAIR;Acc:AT2G38995]
XLOC_006861	1:22026489-22030481	AT1G59850	WT	WT-Ss	0.337995	2.05546	6.08134	2.60439	up	0.0218408	ARM repeat superfamily protein [Source:TAIR;Acc:AT1G59850]
XLOC_021299	4:12600892-12601675	AT4G24310	WT	WT-Ss	0.267023	1.24527	4.66355	2.22143	up	0.0218408	Protein of unknown function (DUF679) [Source:TAIR;Acc:AT4G24310]
XLOC_026851	5:17512475-17525958	AT5G43620	WT	WT-Ss	3.37361	9.30427	2.75796	1.4636	up	0.0216955	Polyadenylation and cleavage factor homolog 5 [Source:UniProtKB/Swiss-Prot;Acc:Q9FIX8]
XLOC_005083	1:6781482-6782039	AT1G19610	WT	WT-Ss	2.70656	6.63999	2.45329	1.29472	up	0.0216955	Defensin-like protein 19 [Source:UniProtKB/Swiss-Prot;Acc:P82787]
XLOC_003120	1:23271415-23274317	AT1G62840	WT	WT-Ss	0.921697	7.00089	7.59563	2.92517	up	0.0214289	Protein of unknown function (DUF1442) [Source:TAIR;Acc:AT1G62840]
XLOC_031846	Mt:301505-305610	ATMG01190,ATMG01200,ATMG01210,ATMG01220	WT	WT-Ss	8.67229	23.0829	2.66169	1.41234	up	0.0212869	ATP synthase subunit 1 [Source:TAIR;Acc:ATMG01190]|Uncharacterized mitochondrial protein AtMg01200 [Source:UniProtKB/Swiss-Prot;Acc:P92550]|Uncharacterized mitochondrial protein AtMg01210 [Source:UniProtKB/Swiss-Prot;Acc:P92551]|Uncharacterized mitochondrial protein AtMg01220 [Source:UniProtKB/Swiss-Prot;Acc:P92552]
XLOC_015625	3:17724589-17725198	AT3G48020	WT	WT-Ss	0.464368	4.65753	10.0298	3.32622	up	0.0211527	unknown protein; FUNCTIONS IN: molecular_function unknown; INVOLVED IN: biological_process unknown; LOCATED IN: chloroplast; EXPRESSED IN: 11 plant structures; EXPRESSED DURING: LP.04 four leaves visible, 4 anthesis; BEST Arabidopsis thaliana protei /.../h is: unknown protein (TAIR:AT5G62865.1); Has 82 Blast hits to 82 proteins in 12 species: Archae - 0; Bacteria - 0; Metazoa - 0; Fungi - 0; Plan…
XLOC_000800	1:5548652-5550553	AT1G16220	WT	WT-Ss	0.453915	1.05273	2.31924	1.21365	up	0.0211527	Probable protein phosphatase 2C 6 [Source:UniProtKB/Swiss-Prot;Acc:Q9SA22]
XLOC_011774	2:8987485-8993114	AT2G20900	WT	WT-Ss	19.7562	48.7679	2.46849	1.30363	up	0.0204134	Diacylglycerol kinase 5 [Source:UniProtKB/Swiss-Prot;Acc:Q9C5E5]
XLOC_023580	4:11418245-11419760	AT4G21440	WT	WT-Ss	0.615242	1.31658	2.13994	1.09757	up	0.0202852	MYB-like 102 [Source:TAIR;Acc:AT4G21440]
XLOC_020669	4:7783817-7786120	AT4G13390	WT	WT-Ss	0.093978	0.965843	10.2773	3.36139	up	0.0201487	Proline-rich extensin-like family protein [Source:TAIR;Acc:AT4G13390]
XLOC_025253	5:4658440-4662668	AT5G14450	WT	WT-Ss	7.3462	3.10919	0.423238	-1.24046	down	0.0194685	GDSL esterase/lipase At5g14450 [Source:UniProtKB/Swiss-Prot;Acc:Q9LY84]
XLOC_022035	4:17849647-17852252	AT4G37970	WT	WT-Ss	1.30472	0.587044	0.449942	-1.15219	down	0.0193373	Probable cinnamyl alcohol dehydrogenase 6 [Source:UniProtKB/Swiss-Prot;Acc:O65621]
XLOC_010896	2:1780836-1786700	AT2G05040	WT	WT-Ss	0.275291	0.914784	3.32296	1.73247	up	0.0188929	transposable element gene [Source:TAIR;Acc:AT2G05040]
XLOC_027726	5:23928970-23929745	AT5G59320	WT	WT-Ss	0.625753	2.44302	3.90413	1.965	up	0.0184642	Non-specific lipid-transfer protein 3 [Source:UniProtKB/Swiss-Prot;Acc:Q9LLR7]
XLOC_019836	4:976277-980670	AT4G02220	WT	WT-Ss	4.49254	10.3806	2.31064	1.20829	up	0.0184642	zinc finger (MYND type) family protein / programmed cell death 2 C-terminal domain-containing protein [Source:TAIR;Acc:AT4G02220]
XLOC_012667	2:15410461-15412038	AT2G36750	WT	WT-Ss	0.134788	0.803506	5.96127	2.57562	up	0.0180357	UDP-glycosyltransferase 73C1 [Source:UniProtKB/Swiss-Prot;Acc:Q9ZQ99]
XLOC_007845	1:29253281-29263113	AT1G77810	WT	WT-Ss	6.15672	13.0899	2.12612	1.08822	up	0.0180357	Beta-1,3-galactosyltransferase 7 [Source:UniProtKB/Swiss-Prot;Acc:Q6NQB7]
XLOC_019639	3:23146738-23150498	AT3G62590	WT	WT-Ss	3.19014	7.36243	2.30787	1.20656	up	0.0177716	alpha/beta-Hydrolases superfamily protein [Source:TAIR;Acc:AT3G62590]
XLOC_026722	5:16667794-16675076	AT5G41680	WT	WT-Ss	0.11843	4.49077	37.919	5.24485	up	0.0176352	Probably inactive receptor-like protein kinase At5g41680 [Source:UniProtKB/Swiss-Prot;Acc:Q3E8J4]
XLOC_001616	1:11137320-11147678	AT1G31175	WT	WT-Ss	24.4838	11.9783	0.489235	-1.0314	down	0.0171891	unknown protein; Has 20 Blast hits to 20 proteins in 10 species: Archae - 0; Bacteria - 0; Metazoa - 0; Fungi - 0; Plants - 20; Viruses - 0; Other Eukaryotes - 0 (source: NCBI BLink). [Source:TAIR;Acc:AT1G31175]
XLOC_012763	2:16113490-16115285	AT2G38490	WT	WT-Ss	0.266494	0.733626	2.75288	1.46094	up	0.0163269	CBL-interacting protein kinase 22 [Source:TAIR;Acc:AT2G38490]
XLOC_028089	5:26461151-26464131	AT5G66220,AT5G66230	WT	WT-Ss	1.18295	0.542847	0.458893	-1.12377	down	0.0160478	Chalcone-flavanone isomerase family protein [Source:TAIR;Acc:AT5G66220]|Chalcone-flavanone isomerase family protein [Source:TAIR;Acc:AT5G66230]
XLOC_024889	5:1928373-1931868	AT5G06310	WT	WT-Ss	4.98383	15.066	3.02298	1.59597	up	0.0156172	Protection of telomeres protein 1b [Source:UniProtKB/Swiss-Prot;Acc:Q6NKX5]
XLOC_017238	3:5008693-5017818	AT3G14900	WT	WT-Ss	0.759031	2.3283	3.06747	1.61705	up	0.0153142	unknown protein; FUNCTIONS IN: molecular_function unknown; INVOLVED IN: embryo development; LOCATED IN: chloroplast; EXPRESSED IN: 19 plant structures; EXPRESSED DURING: 13 growth stages; Has 17135 Blast hits to 10204 proteins in 644 species: Archae /.../ Bacteria - 1684; Metazoa - 5536; Fungi - 2506; Plants - 1043; Viruses - 361; Other Eukaryotes - 5958 (source: NCBI BLink). [Source:TAIR;Acc:AT3…
XLOC_012761	2:16103186-16106932	AT2G38465	WT	WT-Ss	16.6873	34.7403	2.08184	1.05786	up	0.0153142	unknown protein; FUNCTIONS IN: molecular_function unknown; INVOLVED IN: biological_process unknown; LOCATED IN: plasma membrane; EXPRESSED IN: 21 plant structures; EXPRESSED DURING: 11 growth stages; Has 16 Blast hits to 16 proteins in 8 species: Ar /.../ 0; Bacteria - 0; Metazoa - 0; Fungi - 0; Plants - 16; Viruses - 0; Other Eukaryotes - 0 (source: NCBI BLink). [Source:TAIR;Acc:AT2G38465]
XLOC_005702	1:11422836-11423724	AT1G31835	WT	WT-Ss	2.30936	4.70757	2.03847	1.02749	up	0.0153142	unknown protein; FUNCTIONS IN: molecular_function unknown; INVOLVED IN: biological_process unknown; LOCATED IN: endomembrane system; Has 35333 Blast hits to 34131 proteins in 2444 species: Archae - 798; Bacteria - 22429; Metazoa - 974; Fungi - 991; /.../ - 531; Viruses - 0; Other Eukaryotes - 9610 (source: NCBI BLink). [Source:TAIR;Acc:AT1G31835]
XLOC_030513	5:18202752-18205000	AT5G45090	WT	WT-Ss	0.0916711	0.878683	9.58514	3.2608	up	0.0150309	Uncharacterized protein PHLOEM PROTEIN 2-LIKE A7 [Source:UniProtKB/Swiss-Prot;Acc:Q9FHE5]
XLOC_030779	5:20097039-20097486	AT5G49525	WT	WT-Ss	6.32811	2.2458	0.354892	-1.49455	down	0.0148884	unknown protein; Has 23 Blast hits to 23 proteins in 7 species: Archae - 0; Bacteria - 0; Metazoa - 0; Fungi - 0; Plants - 23; Viruses - 0; Other Eukaryotes - 0 (source: NCBI BLink). [Source:TAIR;Acc:AT5G49525]
XLOC_026352	5:13761964-13763944	AT5G35580	WT	WT-Ss	0.355969	0.897014	2.51992	1.33338	up	0.0148884	Protein kinase superfamily protein [Source:TAIR;Acc:AT5G35580]
XLOC_002280	1:17383033-17383408	AT1G47395	WT	WT-Ss	6.23533	14.3218	2.29689	1.19968	up	0.0148884	unknown protein; FUNCTIONS IN: molecular_function unknown; INVOLVED IN: biological_process unknown; LOCATED IN: endomembrane system; BEST Arabidopsis thaliana protein match is: unknown protein (TAIR:AT1G47400.1); Has 9 Blast hits to 9 proteins in 2 /.../s: Archae - 0; Bacteria - 0; Metazoa - 0; Fungi - 0; Plants - 9; Viruses - 0; Other Eukaryotes - 0 (source: NCBI BLink). [Source:TAIR;Acc:AT1G473…
XLOC_001187	1:8194991-8198331	AT1G23100	WT	WT-Ss	3.23863	6.71814	2.07438	1.05268	up	0.0148884	GroES-like family protein [Source:TAIR;Acc:AT1G23100]
XLOC_021818	4:16295345-16304099	AT4G34000	WT	WT-Ss	15.5105	7.5696	0.488029	-1.03496	down	0.014292	ABSCISIC ACID-INSENSITIVE 5-like protein 6 [Source:UniProtKB/Swiss-Prot;Acc:Q9M7Q3]
XLOC_003402	1:25473535-25477590	AT1G67920	WT	WT-Ss	1.88999	28.1678	14.9037	3.8976	up	0.014292	unknown protein; BEST Arabidopsis thaliana protein match is: unknown protein (TAIR:AT1G24600.1); Has 22 Blast hits to 22 proteins in 5 species: Archae - 0; Bacteria - 0; Metazoa - 0; Fungi - 0; Plants - 22; Viruses - 0; Other Eukaryotes - 0 (source: /.../BLink). [Source:TAIR;Acc:AT1G67920]
XLOC_027616	5:23080557-23085320	AT5G57035	WT	WT-Ss	8.29745	18.0396	2.17412	1.12043	up	0.014292	U-box domain-containing protein kinase family protein [Source:TAIR;Acc:AT5G57035]
XLOC_000267	1:1889407-1891158	AT1G06180	WT	WT-Ss	0.985979	2.22364	2.25527	1.1733	up	0.0141496	myb domain protein 13 [Source:TAIR;Acc:AT1G06180]
XLOC_018712	3:16976685-16984841	AT3G46210	WT	WT-Ss	3.59047	7.20792	2.00751	1.00541	up	0.0141496	Ribosomal protein S5 domain 2-like superfamily protein [Source:TAIR;Acc:AT3G46210]
XLOC_031866	Pt:1716-4347	ATCG00040	WT	WT-Ss	1.46009	0.725002	0.496546	-1.01	down	0.0139922	maturase K [Source:TAIR;Acc:ATCG00040]
XLOC_000524	1:3749509-3750035	AT1G11185	WT	WT-Ss	1.15399	4.05257	3.51177	1.8122	up	0.0138372	other RNA [Source:TAIR;Acc:AT1G11185]
XLOC_023313	4:9395635-9398308	AT4G16700	WT	WT-Ss	0.587995	1.2565	2.13693	1.09554	up	0.0138372	Phosphatidylserine decarboxylase proenzyme 1, mitochondrial [Source:UniProtKB/Swiss-Prot;Acc:Q84V22]
XLOC_021815	4:16263236-16264226	AT4G33925	WT	WT-Ss	2.034	4.42135	2.17371	1.12016	up	0.0136818	unknown protein; Has 30201 Blast hits to 17322 proteins in 780 species: Archae - 12; Bacteria - 1396; Metazoa - 17338; Fungi - 3422; Plants - 5037; Viruses - 0; Other Eukaryotes - 2996 (source: NCBI BLink). [Source:TAIR;Acc:AT4G33925]
XLOC_028161	5:26847-27449	AT5G01075	WT	WT-Ss	5.97112	2.70696	0.453341	-1.14133	down	0.0135287	Glycosyl hydrolase family 35 protein [Source:TAIR;Acc:AT5G01075]
XLOC_009489	2:11401328-11403427	AT2G26760	WT	WT-Ss	1.02517	0.428412	0.417891	-1.2588	down	0.0133668	Cyclin-B1-4 [Source:UniProtKB/Swiss-Prot;Acc:O48790]
XLOC_031741	5:13987313-13988565	-	WT	WT-Ss	0.22117	1.0085	4.55986	2.18899	up	0.0133668	-
XLOC_027281	5:20891162-20892211	AT5G51440	WT	WT-Ss	0.317353	1.32746	4.18292	2.06451	up	0.0133668	23.5 kDa heat shock protein, mitochondrial [Source:UniProtKB/Swiss-Prot;Acc:Q9FGM9]
XLOC_025475	5:6225955-6230569	AT5G18670	WT	WT-Ss	6.95944	2.21965	0.318941	-1.64864	down	0.0132293	Inactive beta-amylase 9 [Source:UniProtKB/Swiss-Prot;Acc:Q8VYW2]
XLOC_025619	5:7328960-7336933	AT5G22100	WT	WT-Ss	2.82844	6.26057	2.21344	1.14629	up	0.0132293	Probable RNA 3'-terminal phosphate cyclase-like protein [Source:UniProtKB/Swiss-Prot;Acc:Q9C578]
XLOC_000630	1:4416404-4418590	AT1G12940	WT	WT-Ss	0.522766	1.10803	2.11955	1.08376	up	0.0132293	High affinity nitrate transporter 2.5 [Source:UniProtKB/Swiss-Prot;Acc:Q9LPV5]
XLOC_003775	1:28162817-28170106	AT1G75000	WT	WT-Ss	2.25519	9.7112	4.30615	2.1064	up	0.0130719	GNS1/SUR4 membrane protein family [Source:TAIR;Acc:AT1G75000]
XLOC_009243	2:9585882-9590930	AT2G22560	WT	WT-Ss	0.692818	1.41456	2.04176	1.02981	up	0.012906	Protein NETWORKED 2D [Source:UniProtKB/Swiss-Prot;Acc:F4IJK1]
XLOC_018628	3:16413333-16415266	AT3G44940	WT	WT-Ss	1.50531	0.706612	0.469413	-1.09107	down	0.0127424	Protein of unknown function (DUF1635) [Source:TAIR;Acc:AT3G44940]
XLOC_020016	4:2218378-2221114	AT4G04450	WT	WT-Ss	0.185248	1.06319	5.73928	2.52087	up	0.0125996	Probable WRKY transcription factor 42 [Source:UniProtKB/Swiss-Prot;Acc:Q9XEC3]
XLOC_009650	2:12767584-12768435	AT2G29950	WT	WT-Ss	0.492496	1.69521	3.44208	1.78328	up	0.0125996	Protein ELF4-LIKE 1 [Source:UniProtKB/Swiss-Prot;Acc:O80877]
XLOC_012311	2:12968614-12970209	AT2G30432	WT	WT-Ss	3.59499	0.919616	0.255806	-1.96688	down	0.0124481	MYB-like transcription factor TCL1 [Source:UniProtKB/Swiss-Prot;Acc:D3GKW6]
XLOC_000759	1:5339670-5343705	AT1G15540	WT	WT-Ss	0.832707	2.70158	3.24433	1.69792	up	0.0124481	2-oxoglutarate (2OG) and Fe(II)-dependent oxygenase superfamily protein [Source:TAIR;Acc:AT1G15540]
XLOC_012019	2:10755523-10757772	AT2G25260	WT	WT-Ss	0.220067	0.849231	3.85895	1.94821	up	0.012296	unknown protein; FUNCTIONS IN: molecular_function unknown; INVOLVED IN: biological_process unknown; LOCATED IN: endomembrane system; BEST Arabidopsis thaliana protein match is: unknown protein (TAIR:AT5G25265.1); Has 35333 Blast hits to 34131 protei /.../2444 species: Archae - 798; Bacteria - 22429; Metazoa - 974; Fungi - 991; Plants - 531; Viruses - 0; Other Eukaryotes - 9610 (source: NCBI BLink…
XLOC_002209	1:16933791-16934511	AT1G44830	WT	WT-Ss	0.649689	2.32362	3.5765	1.83855	up	0.012296	Ethylene-responsive transcription factor ERF014 [Source:UniProtKB/Swiss-Prot;Acc:Q9LPE8]
XLOC_010455	2:18377069-18379210	AT2G44510	WT	WT-Ss	0.791779	1.6457	2.07848	1.05553	up	0.012296	Protein BCCIP homolog [Source:UniProtKB/Swiss-Prot;Acc:O64885]
XLOC_005577	1:10355702-10356482	AT1G29640	WT	WT-Ss	0.137234	1.38054	10.0598	3.33053	up	0.0119722	Protein of unknown function, DUF584 [Source:TAIR;Acc:AT1G29640]
XLOC_030026	5:14484564-14485409	AT5G36800	WT	WT-Ss	3.60007	1.79047	0.497342	-1.00769	down	0.0116491	unknown protein; FUNCTIONS IN: molecular_function unknown; INVOLVED IN: N-terminal protein myristoylation; LOCATED IN: endomembrane system; BEST Arabidopsis thaliana protein match is: unknown protein (TAIR:AT5G36710.1); Has 1807 Blast hits to 1807 p /.../s in 277 species: Archae - 0; Bacteria - 0; Metazoa - 736; Fungi - 347; Plants - 385; Viruses - 0; Other Eukaryotes - 339 (source: NCBI BLink). …
XLOC_025373	5:5438290-5440245	AT5G16600	WT	WT-Ss	1.79742	0.747635	0.415949	-1.26552	down	0.0114942	myb domain protein 43 [Source:TAIR;Acc:AT5G16600]
XLOC_000916	1:6304359-6305689	AT1G18320	WT	WT-Ss	0.467242	1.80271	3.85821	1.94793	up	0.0114942	Mitochondrial import inner membrane translocase subunit TIM22-4 [Source:UniProtKB/Swiss-Prot;Acc:A1XJK0]
XLOC_001400	1:9668559-9676285	AT1G27760	WT	WT-Ss	16.9366	37.3275	2.20396	1.1401	up	0.0114942	interferon-related developmental regulator family protein / IFRD protein family [Source:TAIR;Acc:AT1G27760]
XLOC_021442	4:13557973-13571474	AT4G27010	WT	WT-Ss	0.320587	0.750084	2.33973	1.22634	up	0.0113457	CONTAINS InterPro DOMAIN/s: Ribosome 60S biogenesis N-terminal (InterPro:IPR021714); BEST Arabidopsis thaliana protein match is: unknown protein (TAIR:AT1G72270.1); Has 30201 Blast hits to 17322 proteins in 780 species: Archae - 12; Bacteria - 1396; /.../oa - 17338; Fungi - 3422; Plants - 5037; Viruses - 0; Other Eukaryotes - 2996 (source: NCBI BLink). [Source:TAIR;Acc:AT4G27010]
XLOC_021157	4:11529873-11534847	AT4G21700	WT	WT-Ss	1.21387	2.51605	2.07274	1.05154	up	0.0110347	Protein of unknown function (DUF2921) [Source:TAIR;Acc:AT4G21700]
XLOC_023548	4:11117797-11120861	AT4G20730	WT	WT-Ss	0.0834684	1.07744	12.9083	3.69023	up	0.01087	transposable element gene [Source:TAIR;Acc:AT4G20730]
XLOC_018828	3:17870063-17871929	AT3G48250	WT	WT-Ss	0.57627	1.17926	2.04636	1.03306	up	0.01087	Pentatricopeptide repeat-containing protein At3g48250, chloroplastic [Source:UniProtKB/Swiss-Prot;Acc:Q9STK5]
XLOC_012017	2:10751767-10753134	AT2G25240	WT	WT-Ss	0.067259	0.765345	11.3791	3.50831	up	0.0107071	Serpin-Z10 [Source:UniProtKB/Swiss-Prot;Acc:Q9SIR9]
XLOC_025313	5:5078199-5079091	AT5G15600	WT	WT-Ss	2.4515	0.680918	0.277756	-1.84811	down	0.010226	Protein SPIRAL1-like 4 [Source:UniProtKB/Swiss-Prot;Acc:Q9LF22]
XLOC_007052	1:23245885-23246890	AT1G62770	WT	WT-Ss	0.366465	2.20943	6.02905	2.59193	up	0.010226	Plant invertase/pectin methylesterase inhibitor superfamily protein [Source:TAIR;Acc:AT1G62770]
XLOC_030017	5:14425264-14426109	AT5G36710	WT	WT-Ss	3.63826	1.75367	0.482008	-1.05287	down	0.0099033	unknown protein; FUNCTIONS IN: molecular_function unknown; INVOLVED IN: biological_process unknown; LOCATED IN: endomembrane system; BEST Arabidopsis thaliana protein match is: unknown protein (TAIR:AT5G36800.1); Has 35333 Blast hits to 34131 protei /.../2444 species: Archae - 798; Bacteria - 22429; Metazoa - 974; Fungi - 991; Plants - 531; Viruses - 0; Other Eukaryotes - 9610 (source: NCBI BLink…
XLOC_004433	1:2300406-2302197	AT1G07490	WT	WT-Ss	4.10992	1.54161	0.375093	-1.41468	down	0.0099033	ROTUNDIFOLIA like 3 [Source:TAIR;Acc:AT1G07490]
XLOC_021947	4:17089948-17090825	AT4G36110	WT	WT-Ss	0.898501	2.18482	2.43162	1.28192	up	0.0099033	SAUR-like auxin-responsive protein family [Source:TAIR;Acc:AT4G36110]
XLOC_016209	3:21894133-21895623	AT3G59220	WT	WT-Ss	0.192928	3.18699	16.5191	4.04606	up	0.00975781	Pirin-1 [Source:UniProtKB/Swiss-Prot;Acc:Q9LX49]
XLOC_000716	1:5019954-5021537	AT1G14630	WT	WT-Ss	2.10986	0.667555	0.316397	-1.66019	down	0.0095924	unknown protein; BEST Arabidopsis thaliana protein match is: unknown protein (TAIR:AT2G01990.1); Has 125 Blast hits to 123 proteins in 14 species: Archae - 0; Bacteria - 0; Metazoa - 0; Fungi - 0; Plants - 125; Viruses - 0; Other Eukaryotes - 0 (sou /.../CBI BLink). [Source:TAIR;Acc:AT1G14630]
XLOC_028738	5:3992947-3993610	AT5G12340	WT	WT-Ss	0.173849	10.8421	62.3648	5.96266	up	0.0095924	unknown protein; BEST Arabidopsis thaliana protein match is: unknown protein (TAIR:AT1G28190.1); Has 30201 Blast hits to 17322 proteins in 780 species: Archae - 12; Bacteria - 1396; Metazoa - 17338; Fungi - 3422; Plants - 5037; Viruses - 0; Other Eu /.../es - 2996 (source: NCBI BLink). [Source:TAIR;Acc:AT5G12340]
XLOC_023483	4:10610308-10612005	AT4G19460	WT	WT-Ss	0.107204	6.12379	57.1226	5.83599	up	0.0095924	UDP-Glycosyltransferase superfamily protein [Source:TAIR;Acc:AT4G19460]
XLOC_005422	1:9138674-9140439	AT1G26410	WT	WT-Ss	0.0445627	2.1669	48.6258	5.60365	up	0.0095924	FAD-binding Berberine family protein [Source:TAIR;Acc:AT1G26410]
XLOC_031180	5:23126921-23127654	AT5G57123	WT	WT-Ss	0.150263	5.59221	37.2162	5.21786	up	0.0095924	unknown protein; BEST Arabidopsis thaliana protein match is: unknown protein (TAIR:AT4G29905.1); Has 30201 Blast hits to 17322 proteins in 780 species: Archae - 12; Bacteria - 1396; Metazoa - 17338; Fungi - 3422; Plants - 5037; Viruses - 0; Other Eu /.../es - 2996 (source: NCBI BLink). [Source:TAIR;Acc:AT5G57123]
XLOC_004692	1:4025929-4026732	AT1G11925	WT	WT-Ss	0.291552	9.66391	33.1464	5.05078	up	0.0095924	Stigma-specific Stig1 family protein [Source:TAIR;Acc:AT1G11925]
XLOC_019110	3:19697735-19699259	AT3G53150	WT	WT-Ss	0.127747	3.1206	24.4281	4.61047	up	0.0095924	UDP-glycosyltransferase 73D1 [Source:UniProtKB/Swiss-Prot;Acc:Q9SCP6]
XLOC_010338	2:17639151-17639998	AT2G42350	WT	WT-Ss	0.265784	5.84691	21.9986	4.45934	up	0.0095924	RING-H2 finger protein ATL40 [Source:UniProtKB/Swiss-Prot;Acc:Q9SLC4]
XLOC_030789	5:20189654-20191390	AT5G49690	WT	WT-Ss	0.0456731	0.699338	15.3118	3.93657	up	0.0095924	UDP-glycosyltransferase 91C1 [Source:UniProtKB/Swiss-Prot;Acc:Q9LTA3]
XLOC_023430	4:10221202-10223028	AT4G18540	WT	WT-Ss	0.17438	1.16362	6.67293	2.73832	up	0.0095924	unknown protein; Has 209 Blast hits to 205 proteins in 54 species: Archae - 0; Bacteria - 17; Metazoa - 2; Fungi - 150; Plants - 40; Viruses - 0; Other Eukaryotes - 0 (source: NCBI BLink). [Source:TAIR;Acc:AT4G18540]
XLOC_026971	5:18528493-18530450	AT5G45670	WT	WT-Ss	0.751982	1.57527	2.09483	1.06683	up	0.00929204	GDSL esterase/lipase At5g45670 [Source:UniProtKB/Swiss-Prot;Acc:Q9FK75]
XLOC_012794	2:16349961-16359906	AT2G39200	WT	WT-Ss	5.6582	17.4275	3.08004	1.62295	up	0.00878253	MLO-like protein 12 [Source:UniProtKB/Swiss-Prot;Acc:O80961]
XLOC_026912	5:17977176-17978638	AT5G44578	WT	WT-Ss	2.7868	6.85883	2.46118	1.29935	up	0.00878253	unknown protein; FUNCTIONS IN: molecular_function unknown; INVOLVED IN: biological_process unknown; LOCATED IN: endomembrane system; Has 15 Blast hits to 15 proteins in 2 species: Archae - 0; Bacteria - 0; Metazoa - 0; Fungi - 0; Plants - 15; Viruse /.../ Other Eukaryotes - 0 (source: NCBI BLink). [Source:TAIR;Acc:AT5G44578]
XLOC_023153	4:8185369-8188783	AT4G14200	WT	WT-Ss	0.768288	0.360351	0.469029	-1.09225	down	0.00861081	Pentatricopeptide repeat (PPR) superfamily protein [Source:TAIR;Acc:AT4G14200]
XLOC_001341	1:9298675-9300699	AT1G26840	WT	WT-Ss	0.645206	1.63888	2.54009	1.34488	up	0.00861081	Origin of replication complex subunit 6 [Source:UniProtKB/Swiss-Prot;Acc:Q9ZVH3]
XLOC_024051	4:14708711-14711612	AT4G30090	WT	WT-Ss	0.821863	1.709	2.07942	1.05618	up	0.00861081	Protein embryo defective 1353 [Source:UniProtKB/TrEMBL;Acc:F4JPI4]
XLOC_031183	5:23167826-23175504	AT5G57190	WT	WT-Ss	1.7406	4.98388	2.86332	1.51769	up	0.00845528	Phosphatidylserine decarboxylase proenzyme 2 [Source:UniProtKB/Swiss-Prot;Acc:F4KAK5]
XLOC_021432	4:13487208-13489604	AT4G26790	WT	WT-Ss	1.56845	0.611657	0.389977	-1.35854	down	0.00828204	GDSL esterase/lipase At4g26790 [Source:UniProtKB/Swiss-Prot;Acc:Q8VY93]
XLOC_007777	1:28718212-28722521	AT1G76540	WT	WT-Ss	1.95826	0.876819	0.447755	-1.15922	down	0.00828204	Cyclin-dependent kinase B2-1 [Source:UniProtKB/Swiss-Prot;Acc:Q8LF80]
XLOC_002911	1:21524994-21529384	AT1G58140	WT	WT-Ss	0.503177	2.80479	5.57418	2.47876	up	0.00828204	transposable element gene [Source:TAIR;Acc:AT1G58140]
XLOC_011407	2:6152948-6155231	AT2G14460	WT	WT-Ss	6.16528	12.7055	2.06081	1.04321	up	0.00812079	unknown protein; Has 3 Blast hits to 3 proteins in 1 species: Archae - 0; Bacteria - 0; Metazoa - 0; Fungi - 0; Plants - 3; Viruses - 0; Other Eukaryotes - 0 (source: NCBI BLink). [Source:TAIR;Acc:AT2G14460]
XLOC_013033	2:17945472-17947022	AT2G43150	WT	WT-Ss	0.465695	6.32968	13.5919	3.76467	up	0.00795669	Proline-rich extensin-like family protein [Source:TAIR;Acc:AT2G43150]
XLOC_029035	5:5998120-6000534	AT5G18150	WT	WT-Ss	7.30223	19.951	2.73218	1.45005	up	0.00795669	Methyltransferase-related protein [Source:TAIR;Acc:AT5G18150]
XLOC_024553	4:18393569-18399387	AT4G39610,AT4G39630	WT	WT-Ss	0.73004	1.94408	2.66298	1.41304	up	0.00795669	Protein of unknown function, DUF617 [Source:TAIR;Acc:AT4G39610]|unknown protein; Has 30201 Blast hits to 17322 proteins in 780 species: Archae - 12; Bacteria - 1396; Metazoa - 17338; Fungi - 3422; Plants - 5037; Viruses - 0; Other Eukaryotes - 2996 (source: NCBI BLink). [Source:TAIR;Acc:AT4G39630]
XLOC_003223	1:24016642-24019271	AT1G64625	WT	WT-Ss	0.664483	0.245617	0.369637	-1.43582	down	0.00780028	Transcription factor bHLH157 [Source:UniProtKB/Swiss-Prot;Acc:Q7XJU0]
XLOC_018880	3:18288246-18290672	AT3G49320	WT	WT-Ss	0.321422	1.14195	3.55281	1.82896	up	0.00780028	Metal-dependent protein hydrolase [Source:TAIR;Acc:AT3G49320]
XLOC_019278	3:20866005-20869092	AT3G56260	WT	WT-Ss	2.04273	4.23972	2.07552	1.05347	up	0.00780028	unknown protein; Has 20 Blast hits to 19 proteins in 11 species: Archae - 0; Bacteria - 0; Metazoa - 4; Fungi - 2; Plants - 10; Viruses - 0; Other Eukaryotes - 4 (source: NCBI BLink). [Source:TAIR;Acc:AT3G56260]
XLOC_012403	2:13631061-13631768	AT2G32020	WT	WT-Ss	1.25764	3.37079	2.68025	1.42237	up	0.0076271	Acyl-CoA N-acyltransferases (NAT) superfamily protein [Source:TAIR;Acc:AT2G32020]
XLOC_019223	3:20440549-20442604	AT3G55150	WT	WT-Ss	0.491404	1.06558	2.16844	1.11666	up	0.0076271	exocyst subunit exo70 family protein H1 [Source:TAIR;Acc:AT3G55150]
XLOC_010056	2:15591100-15592104	AT2G37100	WT	WT-Ss	2.36582	1.08114	0.456985	-1.12978	down	0.00728991	protamine P1 family protein [Source:TAIR;Acc:AT2G37100]
XLOC_009671	2:12956560-12957554	AT2G30400	WT	WT-Ss	0.809137	2.11818	2.61783	1.38837	up	0.00728991	Transcription repressor OFP2 [Source:UniProtKB/Swiss-Prot;Acc:O04351]
XLOC_027304	5:21039486-21040691	AT5G51790	WT	WT-Ss	2.64655	0.955685	0.361107	-1.4695	down	0.00712219	Transcription factor bHLH120 [Source:UniProtKB/Swiss-Prot;Acc:Q9FLI0]
XLOC_000310	1:2186896-2188837	AT1G07130	WT	WT-Ss	9.38388	21.6736	2.30966	1.20768	up	0.00712219	CST complex subunit STN1 [Source:UniProtKB/Swiss-Prot;Acc:Q9LMK5]
XLOC_004624	1:3591632-3592411	AT1G10770	WT	WT-Ss	2.44006	4.92508	2.01843	1.01323	up	0.00680035	Plant invertase/pectin methylesterase inhibitor superfamily protein [Source:TAIR;Acc:AT1G10770]
XLOC_018952	3:18733034-18739331	AT3G50480	WT	WT-Ss	28.3078	67.5279	2.38548	1.25428	up	0.00662727	RPW8-like protein 4 [Source:UniProtKB/Swiss-Prot;Acc:Q9SCS6]
XLOC_023549	4:11129014-11159811	AT4G20770,AT4G20780	WT	WT-Ss	27.139	113.61	4.18623	2.06565	up	0.00662727	Pentatricopeptide repeat-containing protein At4g20770 [Source:UniProtKB/Swiss-Prot;Acc:Q9SVH0]|Calcium-binding protein CML42 [Source:UniProtKB/Swiss-Prot;Acc:Q9SVG9]
XLOC_001360	1:9406863-9411300	AT1G27100	WT	WT-Ss	22.5274	45.8934	2.03723	1.02661	up	0.00662727	Actin cross-linking protein [Source:TAIR;Acc:AT1G27100]
XLOC_004160	1:556825-559028	AT1G02620	WT	WT-Ss	2.40173	0.790595	0.329178	-1.60306	down	0.00645604	Ras-related small GTP-binding family protein [Source:TAIR;Acc:AT1G02620]
XLOC_006956	1:22589150-22589691	AT1G61255	WT	WT-Ss	0.752835	4.07456	5.41229	2.43624	up	0.00645604	BEST Arabidopsis thaliana protein match is: glycine-rich protein (TAIR:AT4G21620.2); Has 58 Blast hits to 58 proteins in 12 species: Archae - 0; Bacteria - 2; Metazoa - 0; Fungi - 0; Plants - 56; Viruses - 0; Other Eukaryotes - 0 (source: NCBI BLink). [Source:TAIR;Acc:AT1G61255]
XLOC_024783	5:1239099-1240517	AT5G04390	WT	WT-Ss	0.275379	1.07189	3.8924	1.96066	up	0.00645604	C2H2-type zinc finger family protein [Source:TAIR;Acc:AT5G04390]
XLOC_005333	1:8516237-8519734	AT1G24070	WT	WT-Ss	0.296253	0.841272	2.8397	1.50574	up	0.00645604	Probable mannan synthase 10 [Source:UniProtKB/Swiss-Prot;Acc:Q9LR87]
XLOC_031026	5:21975784-21977104	AT5G54148	WT	WT-Ss	1.49152	0.537233	0.360192	-1.47316	down	0.006285	unknown protein; BEST Arabidopsis thaliana protein match is: unknown protein (TAIR:AT5G54150.1); Has 104 Blast hits to 102 proteins in 23 species: Archae - 0; Bacteria - 0; Metazoa - 11; Fungi - 0; Plants - 88; Viruses - 0; Other Eukaryotes - 5 (sou /.../CBI BLink). [Source:TAIR;Acc:AT5G54148]
XLOC_007657	1:27906908-27909358	AT1G74200	WT	WT-Ss	0.383755	0.840601	2.19045	1.13123	up	0.006285	receptor like protein 16 [Source:TAIR;Acc:AT1G74200]
XLOC_011842	2:9443127-9444423	AT2G22200	WT	WT-Ss	1.44291	0.538357	0.373104	-1.42235	down	0.00612113	Ethylene-responsive transcription factor ERF056 [Source:UniProtKB/Swiss-Prot;Acc:Q9SIE4]
XLOC_009804	2:13895824-13898277	AT2G32770	WT	WT-Ss	0.661962	0.202794	0.306354	-1.70673	down	0.00612113	Purple acid phosphatase 13 [Source:UniProtKB/Swiss-Prot;Acc:O48840]
XLOC_009693	2:13147471-13152542	AT2G30890,AT2G30900	WT	WT-Ss	2.30819	1.07933	0.467608	-1.09663	down	0.00612113	Cytochrome b561 domain-containing protein At2g30890 [Source:UniProtKB/Swiss-Prot;Acc:O80854]|Protein trichome birefringence-like 43 [Source:UniProtKB/Swiss-Prot;Acc:Q6DR10]
XLOC_013451	3:1049794-1051522	AT3G04050	WT	WT-Ss	0.207101	0.972394	4.69528	2.23121	up	0.00612113	Pyruvate kinase family protein [Source:TAIR;Acc:AT3G04050]
XLOC_031735	5:26964769-26965996	AT5G67620	WT	WT-Ss	0.513884	1.86026	3.62	1.85599	up	0.00594855	unknown protein; FUNCTIONS IN: molecular_function unknown; INVOLVED IN: N-terminal protein myristoylation; LOCATED IN: microtubule; BEST Arabidopsis thaliana protein match is: unknown protein (TAIR:AT5G62900.1); Has 1807 Blast hits to 1807 proteins /.../ species: Archae - 0; Bacteria - 0; Metazoa - 736; Fungi - 347; Plants - 385; Viruses - 0; Other Eukaryotes - 339 (source: NCBI BLink). [Source:T…
XLOC_027681	5:23577317-23587914	AT5G58340,AT5G58350	WT	WT-Ss	9.90876	28.5666	2.88296	1.52755	up	0.00594855	myb-like HTH transcriptional regulator family protein [Source:TAIR;Acc:AT5G58340]|Probable serine/threonine-protein kinase WNK4 [Source:UniProtKB/Swiss-Prot;Acc:Q9LVL5]
XLOC_013999	3:4995572-4997694	AT3G14850	WT	WT-Ss	1.16649	2.40511	2.06184	1.04393	up	0.00594855	Protein trichome birefringence-like 41 [Source:UniProtKB/Swiss-Prot;Acc:F4IWA8]
XLOC_009625	2:12620059-12621148	AT2G29440	WT	WT-Ss	1.45539	9.72238	6.68029	2.73991	up	0.00577587	Glutathione S-transferase U6 [Source:UniProtKB/Swiss-Prot;Acc:Q9ZW26]
XLOC_012333	2:13116404-13120270	AT2G30790	WT	WT-Ss	6.73642	2.5966	0.385457	-1.37536	down	0.00577587	Putative oxygen-evolving enhancer protein 2-2 [Source:UniProtKB/Swiss-Prot;Acc:O49344]
XLOC_007407	1:25990313-25992184	AT1G69140	WT	WT-Ss	17.9681	8.57317	0.477132	-1.06754	down	0.00577587	pseudogene, hypothetical protein [Source:TAIR;Acc:AT1G69140]
XLOC_002538	1:19292908-19293339	AT1G51913	WT	WT-Ss	0	2.51261	NA	inf	up	0.00577587	LOCATED IN: endomembrane system; BEST Arabidopsis thaliana protein match is: cryptdin protein-related (TAIR:AT1G51915.1); Has 22 Blast hits to 22 proteins in 3 species: Archae - 0; Bacteria - 0; Metazoa - 0; Fungi - 0; Plants - 22; Viruses - 0; Othe /.../ryotes - 0 (source: NCBI BLink). [Source:TAIR;Acc:AT1G51913]
XLOC_002540	1:19294228-19294579	AT1G51920	WT	WT-Ss	0	28.723	NA	inf	up	0.00577587	unknown protein; FUNCTIONS IN: molecular_function unknown; INVOLVED IN: biological_process unknown; LOCATED IN: endomembrane system; EXPRESSED IN: stem, stamen; EXPRESSED DURING: 4 anthesis; Has 22 Blast hits to 22 proteins in 5 species: Archae - 0; /.../ria - 0; Metazoa - 0; Fungi - 0; Plants - 22; Viruses - 0; Other Eukaryotes - 0 (source: NCBI BLink). [Source:TAIR;Acc:AT1G51920]
XLOC_013701	3:2856140-2856659	AT3G09290	WT	WT-Ss	0	0.787284	NA	inf	up	0.00577587	Transcriptional regulator TAC1 [Source:UniProtKB/Swiss-Prot;Acc:Q9SR34]
XLOC_018856	3:18112720-18114070	AT3G48840	WT	WT-Ss	0	0.653156	NA	inf	up	0.00577587	RNA-binding (RRM/RBD/RNP motifs) family protein [Source:TAIR;Acc:AT3G48840]
XLOC_011929	2:10120029-10122475	AT2G23770	WT	WT-Ss	4.08679	11.5	2.81396	1.4926	up	0.00577587	LysM domain receptor-like kinase 4 [Source:UniProtKB/Swiss-Prot;Acc:O64825]
XLOC_029207	5:7258362-7259308	AT5G21960	WT	WT-Ss	0.222344	15.0469	67.674	6.08053	up	0.00560165	Ethylene-responsive transcription factor ERF016 [Source:UniProtKB/Swiss-Prot;Acc:Q9C591]
XLOC_010087	2:15818081-15821295	AT2G37720	WT	WT-Ss	1.00329	0.269217	0.268336	-1.89789	down	0.00560165	Protein trichome birefringence-like 15 [Source:UniProtKB/Swiss-Prot;Acc:O80940]
XLOC_005523	1:9963505-9968301	AT1G28390	WT	WT-Ss	1.4621	10.9591	7.49542	2.90601	up	0.00560165	Serine/threonine-protein kinase-like protein At1g28390 [Source:UniProtKB/Swiss-Prot;Acc:Q9SGN7]
XLOC_002213	1:16963143-16964986	AT1G44890	WT	WT-Ss	1.59991	3.60956	2.2561	1.17383	up	0.00560165	BEST Arabidopsis thaliana protein match is: homolog of yeast oxidase assembly 1 (OXA1) (TAIR:AT5G62050.1); Has 40 Blast hits to 40 proteins in 7 species: Archae - 0; Bacteria - 0; Metazoa - 0; Fungi - 0; Plants - 39; Viruses - 0; Other Eukaryotes - /.../rce: NCBI BLink). [Source:TAIR;Acc:AT1G44890]
XLOC_031069	5:22356851-22358198	AT5G55090	WT	WT-Ss	0.302787	1.19769	3.95555	1.98388	up	0.00542329	mitogen-activated protein kinase kinase kinase 15 [Source:TAIR;Acc:AT5G55090]
XLOC_017556	3:7412635-7413539	AT3G21150	WT	WT-Ss	1.61069	3.43971	2.13554	1.0946	up	0.00542329	B-box zinc finger protein 32 [Source:UniProtKB/Swiss-Prot;Acc:Q9LJB7]
XLOC_007765	1:28627826-28630528	AT1G76310	WT	WT-Ss	0.983897	0.337911	0.34344	-1.54187	down	0.00542329	Cyclin-B2-4 [Source:UniProtKB/Swiss-Prot;Acc:Q9SFW6]
XLOC_002525	1:19140129-19144340	AT1G51620	WT	WT-Ss	1.0279	4.64575	4.51965	2.17621	up	0.00542329	Protein kinase superfamily protein [Source:TAIR;Acc:AT1G51620]
XLOC_003643	1:27188065-27189244	AT1G72230	WT	WT-Ss	3.49074	1.55105	0.444332	-1.17029	down	0.00524599	Cupredoxin superfamily protein [Source:TAIR;Acc:AT1G72230]
XLOC_001518	1:10349426-10353736	AT1G29630	WT	WT-Ss	0.484748	0.995473	2.05359	1.03815	up	0.00524599	Exonuclease 1 [Source:UniProtKB/Swiss-Prot;Acc:Q8L6Z7]
XLOC_002966	1:22031060-22034245	AT1G59860	WT	WT-Ss	0.900378	3.12394	3.46958	1.79476	up	0.00506708	17.6 kDa class I heat shock protein 1 [Source:UniProtKB/Swiss-Prot;Acc:Q9XIE3]
XLOC_000710	1:4954079-4958086	AT1G14470,AT1G14480	WT	WT-Ss	1.2743	2.71903	2.13375	1.09339	up	0.00506708	Pentatricopeptide repeat-containing protein At1g14470 [Source:UniProtKB/Swiss-Prot;Acc:Q9M9R6]|Ankyrin repeat family protein [Source:TAIR;Acc:AT1G14480]
XLOC_019152	3:19971018-19973769	AT3G53940	WT	WT-Ss	0.951316	1.97041	2.07125	1.0505	up	0.00506708	Mitochondrial substrate carrier family protein [Source:TAIR;Acc:AT3G53940]
XLOC_023182	4:8346943-8350371	AT4G14550	WT	WT-Ss	3.0417	1.43184	0.470736	-1.08701	down	0.0048842	Auxin-responsive protein IAA14 [Source:UniProtKB/Swiss-Prot;Acc:Q38832]
XLOC_007443	1:26277237-26279118	AT1G69810	WT	WT-Ss	0.796596	1.99568	2.50526	1.32496	up	0.0048842	Probable WRKY transcription factor 36 [Source:UniProtKB/Swiss-Prot;Acc:Q9CAR4]
XLOC_004488	1:2607723-2613355	AT1G08290	WT	WT-Ss	0.118838	1.65942	13.9637	3.80361	up	0.00469869	Zinc finger protein WIP3 [Source:UniProtKB/Swiss-Prot;Acc:Q9SGD1]
XLOC_029426	5:9038784-9055324	AT5G25940	WT	WT-Ss	47.9935	115.18	2.39989	1.26297	up	0.00469869	early nodulin-related [Source:TAIR;Acc:AT5G25940]
XLOC_018925	3:18549257-18551410	AT3G50040	WT	WT-Ss	0.632276	1.41096	2.23156	1.15805	up	0.00469869	unknown protein; BEST Arabidopsis thaliana protein match is: unknown protein (TAIR:AT4G37440.2); Has 70 Blast hits to 70 proteins in 12 species: Archae - 0; Bacteria - 0; Metazoa - 0; Fungi - 0; Plants - 70; Viruses - 0; Other Eukaryotes - 0 (source /.../ BLink). [Source:TAIR;Acc:AT3G50040]
XLOC_010187	2:16569429-16570549	AT2G39725	WT	WT-Ss	4.25607	8.88732	2.08816	1.06223	up	0.00469869	LYR family of Fe/S cluster biogenesis protein [Source:TAIR;Acc:AT2G39725]
XLOC_014690	3:9676563-9683680	AT3G26440	WT	WT-Ss	1.94238	6.13186	3.15688	1.6585	up	0.00452595	Protein of unknown function (DUF707) [Source:TAIR;Acc:AT3G26440]
XLOC_022897	4:6431235-6434822	AT4G10380	WT	WT-Ss	0.522295	1.28802	2.46606	1.30221	up	0.00452595	Probable aquaporin NIP5-1 [Source:UniProtKB/Swiss-Prot;Acc:Q9SV84]
XLOC_023198	4:8481369-8484825	AT4G14770	WT	WT-Ss	1.03078	0.454969	0.441385	-1.17989	down	0.00434865	Protein tesmin/TSO1-like CXC 2 [Source:UniProtKB/Swiss-Prot;Acc:F4JIF5]
XLOC_012583	2:14881038-14884126	AT2G35350	WT	WT-Ss	0.765975	0.326952	0.426844	-1.22822	down	0.00434865	Protein phosphatase 2C 29 [Source:UniProtKB/Swiss-Prot;Acc:O82302]
XLOC_025157	5:3839390-3842371	AT5G11920	WT	WT-Ss	0.217609	0.770427	3.54042	1.82392	up	0.00434865	Beta-fructofuranosidase, insoluble isoenzyme CWINV6 [Source:UniProtKB/Swiss-Prot;Acc:Q8W4S6]
XLOC_012101	2:11424174-11427758	AT2G26790	WT	WT-Ss	0.327084	0.718637	2.1971	1.1356	up	0.00434865	Pentatricopeptide repeat-containing protein At2g26790, mitochondrial [Source:UniProtKB/Swiss-Prot;Acc:O81028]
XLOC_005022	1:6276787-6278150	AT1G18250	WT	WT-Ss	3.50594	1.73905	0.49603	-1.0115	down	0.00416797	Thaumatin-like protein [Source:UniProtKB/Swiss-Prot;Acc:P50699]
XLOC_017482	3:6823468-6826006	AT3G19660	WT	WT-Ss	9.13991	25.1969	2.75681	1.463	up	0.00416797	unknown protein; Has 16 Blast hits to 16 proteins in 6 species: Archae - 0; Bacteria - 0; Metazoa - 0; Fungi - 0; Plants - 16; Viruses - 0; Other Eukaryotes - 0 (source: NCBI BLink). [Source:TAIR;Acc:AT3G19660]
XLOC_022808	4:5598066-5608202	AT4G08770	WT	WT-Ss	0.143567	139.691	973.003	9.9263	up	0.00397419	Peroxidase 37 [Source:UniProtKB/Swiss-Prot;Acc:Q9LDN9]
XLOC_025826	5:9157083-9160492	AT5G26200	WT	WT-Ss	13.0642	3.55462	0.272089	-1.87785	down	0.00397419	Mitochondrial substrate carrier family protein [Source:TAIR;Acc:AT5G26200]
XLOC_003514	1:26266608-26269013	AT1G69790	WT	WT-Ss	0.305216	1.07908	3.53547	1.8219	up	0.00397419	Protein kinase superfamily protein [Source:TAIR;Acc:AT1G69790]
XLOC_013682	3:2727214-2736979	AT3G08950	WT	WT-Ss	3.94433	10.7699	2.73047	1.44915	up	0.00397419	Protein SCO1 homolog 1, mitochondrial [Source:UniProtKB/Swiss-Prot;Acc:Q8VYP0]
XLOC_019795	4:685745-686827	AT4G01580	WT	WT-Ss	2.74688	0.553317	0.201434	-2.31162	down	0.00379397	B3 domain-containing protein At4g01580 [Source:UniProtKB/Swiss-Prot;Acc:Q9ZSH7]
XLOC_017425	3:6419030-6422002	AT3G18660	WT	WT-Ss	0.778705	0.335583	0.430949	-1.21441	down	0.00379397	UDP-glucuronate:xylan alpha-glucuronosyltransferase 1 [Source:UniProtKB/Swiss-Prot;Acc:Q9LSB1]
XLOC_014795	3:10538104-10540024	AT3G28270	WT	WT-Ss	2.2767	1.07592	0.47258	-1.08137	down	0.00379397	UPF0496 protein At3g28270 [Source:UniProtKB/Swiss-Prot;Acc:Q9LHD9]
XLOC_010452	2:18359733-18363088	AT2G44480	WT	WT-Ss	0.344733	1.02935	2.98595	1.57819	up	0.00379397	Beta-glucosidase 17 [Source:UniProtKB/Swiss-Prot;Acc:O64882]
XLOC_023968	4:14057791-14064708	AT4G28450	WT	WT-Ss	3.71882	8.04079	2.16219	1.11249	up	0.00379397	nucleotide binding;protein binding [Source:TAIR;Acc:AT4G28450]
XLOC_028429	5:1859278-1861649	AT5G06150	WT	WT-Ss	1.53366	0.675599	0.440514	-1.18274	down	0.00361096	Cyclin-B1-2 [Source:UniProtKB/Swiss-Prot;Acc:Q39067]
XLOC_028367	5:1457644-1458890	AT5G04950	WT	WT-Ss	1.7949	0.56045	0.312245	-1.67925	down	0.00361096	Nicotianamine synthase 1 [Source:UniProtKB/Swiss-Prot;Acc:Q9FF79]
XLOC_011442	2:6507436-6512665	AT2G15042	WT	WT-Ss	1.18816	4.34264	3.65495	1.86985	up	0.00361096	Leucine-rich repeat (LRR) family protein [Source:TAIR;Acc:AT2G15042]
XLOC_003760	1:28041190-28042995	AT1G74650	WT	WT-Ss	0.468615	1.25988	2.68852	1.42681	up	0.00361096	myb domain protein 31 [Source:TAIR;Acc:AT1G74650]
XLOC_005642	1:11037611-11040033	AT1G30960	WT	WT-Ss	0.805357	1.7557	2.18002	1.12434	up	0.00361096	GTP-binding protein ERG [Source:UniProtKB/Swiss-Prot;Acc:O82653]
XLOC_010831	2:1337211-1339296	AT2G04050	WT	WT-Ss	0.237263	1.03556	4.3646	2.12585	up	0.00342078	MATE efflux family protein 5 [Source:UniProtKB/Swiss-Prot;Acc:Q9SIA4]
XLOC_001588	1:10904906-10909860	AT1G30757	WT	WT-Ss	4.69594	17.7722	3.7846	1.92014	up	0.00342078	unknown protein; FUNCTIONS IN: molecular_function unknown; INVOLVED IN: biological_process unknown; LOCATED IN: endomembrane system; Has 2 Blast hits to 2 proteins in 1 species: Archae - 0; Bacteria - 0; Metazoa - 0; Fungi - 0; Plants - 2; Viruses - /.../her Eukaryotes - 0 (source: NCBI BLink). [Source:TAIR;Acc:AT1G30757]
XLOC_031801	Mt:14024-283789	ATMG00170,ATMG00513,ATMG00620	WT	WT-Ss	7.82079	22.0036	2.81347	1.49235	up	0.00342078	Uncharacterized mitochondrial protein AtMg00170/AtMg00620 [Source:UniProtKB/Swiss-Prot;Acc:P94024]|NADH dehydrogenase 5A [Source:TAIR;Acc:ATMG00513]|Uncharacterized mitochondrial protein AtMg00170/AtMg00620 [Source:UniProtKB/Swiss-Prot;Acc:P94024]
XLOC_024759	5:1075670-1078344	AT5G03990	WT	WT-Ss	2.28057	5.20225	2.28112	1.18974	up	0.00342078	unknown protein; BEST Arabidopsis thaliana protein match is: unknown protein (TAIR:AT3G51940.1); Has 30201 Blast hits to 17322 proteins in 780 species: Archae - 12; Bacteria - 1396; Metazoa - 17338; Fungi - 3422; Plants - 5037; Viruses - 0; Other Eu /.../es - 2996 (source: NCBI BLink). [Source:TAIR;Acc:AT5G03990]
XLOC_024769	5:1153789-1155040	AT5G04200	WT	WT-Ss	1.28987	2.78889	2.16216	1.11247	up	0.00342078	Metacaspase-9 [Source:UniProtKB/Swiss-Prot;Acc:Q9FYE1]
XLOC_019672	3:23300289-23302038	AT3G63060	WT	WT-Ss	0.280627	1.83	6.52112	2.70512	up	0.00323958	EID1-like F-box protein 3 [Source:UniProtKB/Swiss-Prot;Acc:Q93ZT5]
XLOC_009307	2:10072232-10073126	AT2G23690	WT	WT-Ss	4.01157	1.84321	0.459476	-1.12194	down	0.00323958	unknown protein; FUNCTIONS IN: molecular_function unknown; INVOLVED IN: N-terminal protein myristoylation; LOCATED IN: cellular_component unknown; EXPRESSED IN: 7 plant structures; EXPRESSED DURING: petal differentiation and expansion stage; BEST Ar /.../sis thaliana protein match is: unknown protein (TAIR:AT4G37240.1); Has 243 Blast hits to 243 proteins in 15 species: Archae - 0; Bacteria - 0; M…
XLOC_004189	1:707725-711803	AT1G03055	WT	WT-Ss	2.85491	1.058	0.370588	-1.43211	down	0.00323958	Beta-carotene isomerase D27, chloroplastic [Source:UniProtKB/Swiss-Prot;Acc:Q7XA78]
XLOC_017335	3:5755751-5762235	AT3G16860	WT	WT-Ss	1.45298	12.295	8.46189	3.08098	up	0.00323958	COBRA-like protein 8 [Source:UniProtKB/Swiss-Prot;Acc:Q9LIB6]
XLOC_015572	3:17340925-17352860	AT3G47090	WT	WT-Ss	0.777047	2.12617	2.73621	1.45218	up	0.00323958	Leucine-rich repeat protein kinase family protein [Source:TAIR;Acc:AT3G47090]
XLOC_022347	4:1472734-1476708	AT4G03360	WT	WT-Ss	11.7533	5.83167	0.496171	-1.01109	down	0.00304996	Ubiquitin family protein [Source:TAIR;Acc:AT4G03360]
XLOC_009390	2:10662240-10663103	AT2G25060	WT	WT-Ss	5.34557	2.51162	0.469853	-1.08972	down	0.00304996	Early nodulin-like protein 1 [Source:UniProtKB/Swiss-Prot;Acc:Q9SK27]
XLOC_003795	1:28274587-28275990	AT1G75360	WT	WT-Ss	2.49606	1.19871	0.480241	-1.05817	down	0.00304996	unknown protein; Has 74 Blast hits to 71 proteins in 15 species: Archae - 0; Bacteria - 4; Metazoa - 4; Fungi - 0; Plants - 54; Viruses - 0; Other Eukaryotes - 12 (source: NCBI BLink). [Source:TAIR;Acc:AT1G75360]
XLOC_001504	1:10308573-10309798	AT1G29465	WT	WT-Ss	12.6453	5.81502	0.459855	-1.12075	down	0.00304996	unknown protein; FUNCTIONS IN: molecular_function unknown; INVOLVED IN: biological_process unknown; LOCATED IN: endomembrane system; Has 30201 Blast hits to 17322 proteins in 780 species: Archae - 12; Bacteria - 1396; Metazoa - 17338; Fungi - 3422; /.../ - 5037; Viruses - 0; Other Eukaryotes - 2996 (source: NCBI BLink). [Source:TAIR;Acc:AT1G29465]
XLOC_022088	4:18289054-18289857	AT4G39320	WT	WT-Ss	1.67549	4.26302	2.54434	1.34729	up	0.00304996	microtubule-associated protein-related [Source:TAIR;Acc:AT4G39320]
XLOC_017624	3:7933166-7935808	AT3G22410	WT	WT-Ss	0.681423	1.66191	2.43888	1.28622	up	0.00304996	Sec14p-like phosphatidylinositol transfer family protein [Source:TAIR;Acc:AT3G22410]
XLOC_008433	2:3261685-3266090	AT2G07684	WT	WT-Ss	0.997179	2.18165	2.18781	1.12949	up	0.00304996	unknown protein; Has 30201 Blast hits to 17322 proteins in 780 species: Archae - 12; Bacteria - 1396; Metazoa - 17338; Fungi - 3422; Plants - 5037; Viruses - 0; Other Eukaryotes - 2996 (source: NCBI BLink). [Source:TAIR;Acc:AT2G07684]
XLOC_023437	4:10302000-10304576	AT4G18740	WT	WT-Ss	61.5168	27.2217	0.442509	-1.17622	down	0.00285997	Rho termination factor [Source:TAIR;Acc:AT4G18740]
XLOC_010542	2:18961402-18962376	AT2G46150	WT	WT-Ss	0.712168	2.24413	3.15113	1.65587	up	0.00285997	Late embryogenesis abundant (LEA) hydroxyproline-rich glycoprotein family [Source:TAIR;Acc:AT2G46150]
XLOC_000528	1:3780428-3787054	AT1G11265	WT	WT-Ss	0.427654	1.02543	2.3978	1.26171	up	0.00285997	transposable element gene [Source:TAIR;Acc:AT1G11265]
XLOC_011470	2:6758373-6770676	AT2G15480	WT	WT-Ss	3.16422	22.5929	7.14013	2.83595	up	0.00265578	UDP-glycosyltransferase 73B5 [Source:UniProtKB/Swiss-Prot;Acc:Q9ZQG4]
XLOC_010248	2:16997176-16999591	AT2G40740	WT	WT-Ss	0.324759	2.45963	7.57371	2.921	up	0.00245815	WRKY transcription factor 55 [Source:UniProtKB/Swiss-Prot;Acc:Q9SHB5]
XLOC_029229	5:7408765-7410102	AT5G22380	WT	WT-Ss	0.437879	3.23838	7.39561	2.88667	up	0.00245815	NAC domain-containing protein 90 [Source:UniProtKB/Swiss-Prot;Acc:Q9FMR3]
XLOC_025661	5:7676937-7679179	AT5G22940	WT	WT-Ss	1.54186	0.682235	0.442476	-1.17633	down	0.00245815	Probable glucuronoxylan glucuronosyltransferase F8H [Source:UniProtKB/Swiss-Prot;Acc:Q6NMM8]
XLOC_003104	1:23151767-23155717	AT1G62540	WT	WT-Ss	1.05879	0.302012	0.285242	-1.80974	down	0.00245815	Flavin-containing monooxygenase FMO GS-OX2 [Source:UniProtKB/Swiss-Prot;Acc:Q94K43]
XLOC_007740	1:28515265-28515917	-	WT	WT-Ss	1.84096	9.07569	4.92987	2.30155	up	0.00245815	-
XLOC_023694	4:12189067-12195019	AT4G23320	WT	WT-Ss	0.548301	2.15922	3.93802	1.97747	up	0.00245815	cysteine-rich RLK (RECEPTOR-like protein kinase) 24 [Source:TAIR;Acc:AT4G23320]
XLOC_029410	5:8906597-8909920	AT5G25590	WT	WT-Ss	1.4228	0.669067	0.470247	-1.08851	down	0.00225784	Protein of unknown function (DUF630 and DUF632) [Source:TAIR;Acc:AT5G25590]
XLOC_010777	2:916853-918643	AT2G03090	WT	WT-Ss	2.92935	1.32573	0.452569	-1.14379	down	0.00225784	Expansin-A15 [Source:UniProtKB/Swiss-Prot;Acc:O80622]
XLOC_009902	2:14516181-14525832	AT2G34430	WT	WT-Ss	16052.7	7261.94	0.452381	-1.14439	down	0.00225784	light-harvesting chlorophyll-protein complex II subunit B1 [Source:TAIR;Acc:AT2G34430]
XLOC_027995	5:25784403-25786307	AT5G64510	WT	WT-Ss	0.250209	1.16432	4.65338	2.21828	up	0.00225784	unknown protein; FUNCTIONS IN: molecular_function unknown; INVOLVED IN: biological_process unknown; LOCATED IN: endomembrane system; EXPRESSED IN: 17 plant structures; EXPRESSED DURING: 10 growth stages; Has 35333 Blast hits to 34131 proteins in 244 /.../ies: Archae - 798; Bacteria - 22429; Metazoa - 974; Fungi - 991; Plants - 531; Viruses - 0; Other Eukaryotes - 9610 (source: NCBI BLink). [Sourc…
XLOC_012731	2:15861687-15864009	AT2G37890	WT	WT-Ss	1.05799	2.26085	2.13693	1.09554	up	0.00225784	Mitochondrial substrate carrier family protein [Source:TAIR;Acc:AT2G37890]
XLOC_009066	2:8441526-8444198	AT2G19490	WT	WT-Ss	1.18332	2.46737	2.08512	1.06013	up	0.00225784	DNA repair protein recA homolog 3, mitochondrial [Source:UniProtKB/Swiss-Prot;Acc:Q9ZUP2]
XLOC_019351	3:21387593-21391597	AT3G57730	WT	WT-Ss	2.18591	4.47191	2.04579	1.03266	up	0.00225784	Protein kinase superfamily protein [Source:TAIR;Acc:AT3G57730]
XLOC_000894	1:6106367-6116622	AT1G17750	WT	WT-Ss	0.267157	6.41729	24.0208	4.58621	up	0.00205498	Leucine-rich repeat receptor-like protein kinase PEPR2 [Source:UniProtKB/Swiss-Prot;Acc:Q9FZ59]
XLOC_024607	5:152529-154467	AT5G01370	WT	WT-Ss	2.6766	1.29138	0.48247	-1.05149	down	0.00205498	ALC-interacting protein 1 [Source:TAIR;Acc:AT5G01370]
XLOC_014473	3:8044454-8047530	AT3G22760	WT	WT-Ss	0.916036	0.360799	0.39387	-1.34421	down	0.00205498	Protein tesmin/TSO1-like CXC 3 [Source:UniProtKB/Swiss-Prot;Acc:Q8L548]
XLOC_007944	1:29957458-29962305	AT1G79620	WT	WT-Ss	1.09537	0.440499	0.402148	-1.3142	down	0.00205498	Leucine-rich repeat protein kinase family protein [Source:TAIR;Acc:AT1G79620]
XLOC_006774	1:21233594-21235137	AT1G56650	WT	WT-Ss	2.62844	0.463481	0.176334	-2.50362	down	0.00205498	Transcription factor MYB75 [Source:UniProtKB/Swiss-Prot;Acc:Q9FE25]
XLOC_003680	1:27444584-27445980	AT1G72950	WT	WT-Ss	0.828174	2.05752	2.4844	1.3129	up	0.00205498	Disease resistance protein (TIR-NBS class) [Source:TAIR;Acc:AT1G72950]
XLOC_024017	4:14491624-14495800	AT4G29520	WT	WT-Ss	3.73971	9.20574	2.46162	1.29961	up	0.00205498	LOCATED IN: endoplasmic reticulum, plasma membrane; EXPRESSED IN: 23 plant structures; EXPRESSED DURING: 14 growth stages; CONTAINS InterPro DOMAIN/s: Saposin B (InterPro:IPR008139); Has 137 Blast hits to 137 proteins in 50 species: Archae - 2; Bact /.../ 0; Metazoa - 41; Fungi - 10; Plants - 36; Viruses - 0; Other Eukaryotes - 48 (source: NCBI BLink). [Source:TAIR;Acc:AT4G29520]
XLOC_004062	1:30336137-30337565	AT1G80720	WT	WT-Ss	1.56074	3.58919	2.29966	1.20142	up	0.00205498	Mitochondrial glycoprotein family protein [Source:TAIR;Acc:AT1G80720]
XLOC_004153	1:497975-498516	AT1G02450	WT	WT-Ss	1.38484	5.8601	4.23162	2.08121	up	0.00185607	Protein NIM1-INTERACTING 1 [Source:UniProtKB/Swiss-Prot;Acc:Q9FNZ5]
XLOC_003222	1:24006991-24008694	AT1G64620	WT	WT-Ss	2.91165	1.41442	0.485782	-1.04162	down	0.00185607	Dof zinc finger protein DOF1.8 [Source:UniProtKB/Swiss-Prot;Acc:Q84JQ8]
XLOC_013744	3:3116109-3117671	AT3G10110	WT	WT-Ss	1.24892	3.32911	2.6656	1.41446	up	0.00185607	Mitochondrial import inner membrane translocase subunit TIM22-1 [Source:UniProtKB/Swiss-Prot;Acc:A2RVP7]
XLOC_030593	5:18742439-18743045	AT5G46230	WT	WT-Ss	2.81715	7.38365	2.62097	1.3901	up	0.00185607	Protein of unknown function, DUF538 [Source:TAIR;Acc:AT5G46230]
XLOC_029334	5:8263131-8265741	AT5G24290	WT	WT-Ss	0.978426	1.97853	2.02215	1.01589	up	0.00185607	Membrane protein of ER body 2 [Source:UniProtKB/Swiss-Prot;Acc:F4KFS7]
XLOC_028697	5:3727533-3728726	AT5G11590	WT	WT-Ss	3.38476	1.57438	0.465138	-1.10427	down	0.00164654	Dehydration-responsive element-binding protein 3 [Source:UniProtKB/Swiss-Prot;Acc:Q9LYD3]
XLOC_028486	5:2227570-2233417	AT5G07180	WT	WT-Ss	0.739302	0.30547	0.413188	-1.27513	down	0.00164654	LRR receptor-like serine/threonine-protein kinase ERL2 [Source:UniProtKB/Swiss-Prot;Acc:Q6XAT2]
XLOC_019176	3:20137740-20139142	AT3G54390	WT	WT-Ss	1.67347	0.535182	0.319804	-1.64474	down	0.00164654	sequence-specific DNA binding transcription factors [Source:TAIR;Acc:AT3G54390]
XLOC_000116	1:799190-802436	AT1G03270	WT	WT-Ss	1.53124	0.502346	0.328066	-1.60794	down	0.00164654	Putative DUF21 domain-containing protein At1g03270 [Source:UniProtKB/Swiss-Prot;Acc:Q9ZVS8]
XLOC_026648	5:16202246-16202932	AT5G40460	WT	WT-Ss	0.642102	3.86222	6.01494	2.58855	up	0.00164654	unknown protein; BEST Arabidopsis thaliana protein match is: unknown protein (TAIR:AT3G27630.1); Has 87 Blast hits to 87 proteins in 12 species: Archae - 0; Bacteria - 0; Metazoa - 0; Fungi - 0; Plants - 87; Viruses - 0; Other Eukaryotes - 0 (source /.../ BLink). [Source:TAIR;Acc:AT5G40460]
XLOC_018897	3:18375268-18375784	AT3G49580	WT	WT-Ss	1.84586	6.99822	3.79132	1.9227	up	0.00164654	response to low sulfur 1 [Source:TAIR;Acc:AT3G49580]
XLOC_013683	3:2737536-2740530	AT3G08970	WT	WT-Ss	0.428083	1.16385	2.71876	1.44295	up	0.00164654	DnaJ protein ERDJ3A [Source:UniProtKB/Swiss-Prot;Acc:Q9SR96]
XLOC_027110	5:19559098-19563927	AT5G48240	WT	WT-Ss	5.29525	13.7533	2.5973	1.37701	up	0.00164654	unknown protein; FUNCTIONS IN: molecular_function unknown; INVOLVED IN: biological_process unknown; LOCATED IN: nucleolus; EXPRESSED IN: cultured cell; CONTAINS InterPro DOMAIN/s: Protein of unknown function DUF1665 (InterPro:IPR012459); Has 402 Bla /.../s to 382 proteins in 162 species: Archae - 0; Bacteria - 4; Metazoa - 139; Fungi - 111; Plants - 54; Viruses - 1; Other Eukaryotes - 93 (source:…
XLOC_028819	5:4571336-4574462	AT5G14180	WT	WT-Ss	1.03099	2.4858	2.41108	1.26968	up	0.00164654	Triacylglycerol lipase 2 [Source:UniProtKB/Swiss-Prot;Acc:Q67ZU1]
XLOC_000473	1:3363423-3369132	AT1G10270	WT	WT-Ss	1.59644	3.42935	2.14813	1.10308	up	0.00164654	Pentatricopeptide repeat-containing protein At1g10270 [Source:UniProtKB/Swiss-Prot;Acc:Q9SY69]
XLOC_003352	1:25041945-25044651	AT1G67070	WT	WT-Ss	1.28861	2.63046	2.04132	1.0295	up	0.00164654	Mannose-6-phosphate isomerase 2 [Source:UniProtKB/Swiss-Prot;Acc:Q9FZH5]
XLOC_015969	3:20145780-20157189	AT3G54420	WT	WT-Ss	6.10774	39.7026	6.50041	2.70053	up	0.00143394	homolog of carrot EP3-3 chitinase [Source:TAIR;Acc:AT3G54420]
XLOC_013293	3:25506-27449	AT3G01080	WT	WT-Ss	0.598726	1.79827	3.00349	1.58664	up	0.00143394	Probable WRKY transcription factor 58 [Source:UniProtKB/Swiss-Prot;Acc:Q93WU7]
XLOC_025330	5:5168542-5169361	AT5G15830	WT	WT-Ss	5.24752	2.22755	0.424495	-1.23618	down	0.00143394	basic leucine-zipper 3 [Source:TAIR;Acc:AT5G15830]
XLOC_024404	4:17351337-17355920	AT4G36850	WT	WT-Ss	15.753	2.83983	0.180272	-2.47175	down	0.00143394	PQ-loop repeat family protein / transmembrane family protein [Source:TAIR;Acc:AT4G36850]
XLOC_022026	4:17739513-17742401	AT4G37750	WT	WT-Ss	1.75614	0.871471	0.496243	-1.01088	down	0.00143394	AP2-like ethylene-responsive transcription factor ANT [Source:UniProtKB/Swiss-Prot;Acc:Q38914]
XLOC_010582	2:19200652-19203285	AT2G46730	WT	WT-Ss	1.5901	0.726016	0.456586	-1.13104	down	0.00143394	pseudogene, similar to 68 kDa protein, blastp match of 68% identity and 4.7e-17 P-value to GP [Source:TAIR;Acc:AT2G46730]
XLOC_010244	2:16969852-16972024	AT2G40670	WT	WT-Ss	13.4814	6.6795	0.49546	-1.01316	down	0.00143394	Two-component response regulator ARR16 [Source:UniProtKB/Swiss-Prot;Acc:Q9SHC2]
XLOC_009841	2:14194149-14195647	AT2G33510	WT	WT-Ss	6.76927	3.2989	0.487333	-1.03702	down	0.00143394	CONTAINS InterPro DOMAIN/s: WW/Rsp5/WWP (InterPro:IPR001202); BEST Arabidopsis thaliana protein match is: unknown protein (TAIR:AT1G28070.1); Has 3898 Blast hits to 1138 proteins in 179 species: Archae - 0; Bacteria - 40; Metazoa - 2353; Fungi - 242 /.../ts - 298; Viruses - 92; Other Eukaryotes - 873 (source: NCBI BLink). [Source:TAIR;Acc:AT2G33510]
XLOC_008001	1:30348800-30352208	AT1G80760	WT	WT-Ss	8.77021	3.34549	0.381459	-1.3904	down	0.00143394	Aquaporin NIP6-1 [Source:UniProtKB/Swiss-Prot;Acc:Q9SAI4]
XLOC_006782	1:21327359-21329763	AT1G57590	WT	WT-Ss	2.03673	0.922392	0.45288	-1.1428	down	0.00143394	Pectin acetylesterase 2 [Source:UniProtKB/Swiss-Prot;Acc:F4I839]
XLOC_024573	4:18553452-18555300	AT4G40020	WT	WT-Ss	0.0861281	2.461	28.5738	4.83662	up	0.00143394	Myosin heavy chain-related protein [Source:TAIR;Acc:AT4G40020]
XLOC_002716	1:20534873-20539117	AT1G55040	WT	WT-Ss	0.549264	1.21426	2.2107	1.1445	up	0.00143394	zinc finger (Ran-binding) family protein [Source:TAIR;Acc:AT1G55040]
XLOC_012810	2:16463346-16466941	AT2G39435	WT	WT-Ss	1.72022	3.5813	2.08188	1.05789	up	0.00143394	Phosphatidylinositol N-acetyglucosaminlytransferase subunit P-related [Source:TAIR;Acc:AT2G39435]
XLOC_028897	5:5066169-5072492	AT5G15580	WT	WT-Ss	5.25371	2.31185	0.440041	-1.18429	down	0.00121965	Protein LONGIFOLIA 1 [Source:UniProtKB/Swiss-Prot;Acc:Q9LF24]
XLOC_025440	5:5975953-5976496	AT5G18060	WT	WT-Ss	10.3891	4.21124	0.405353	-1.30275	down	0.00121965	Auxin-responsive protein SAUR23 [Source:UniProtKB/Swiss-Prot;Acc:Q9FJF6]
XLOC_024225	4:16041063-16046797	AT4G33260,AT4G33270	WT	WT-Ss	3.01011	1.46536	0.48681	-1.03857	down	0.00121965	Cell division cycle 20.2, cofactor of APC complex [Source:UniProtKB/Swiss-Prot;Acc:Q9S7I8]|Cell division cycle 20.1, cofactor of APC complex [Source:UniProtKB/Swiss-Prot;Acc:Q9SZA4]
XLOC_021396	4:13253209-13254904	AT4G26150	WT	WT-Ss	3.83844	1.8313	0.477096	-1.06765	down	0.00121965	Putative GATA transcription factor 22 [Source:UniProtKB/Swiss-Prot;Acc:Q9SZI6]
XLOC_019583	3:22857896-22859254	AT3G61750	WT	WT-Ss	4.53483	2.25198	0.496598	-1.00985	down	0.00121965	Cytochrome b561 and DOMON domain-containing protein At3g61750 [Source:UniProtKB/Swiss-Prot;Acc:Q9M363]
XLOC_023544	4:11040458-11041007	AT4G20500	WT	WT-Ss	0	0.697071	NA	inf	up	0.00121965	transposable element gene [Source:TAIR;Acc:AT4G20500]
XLOC_014043	3:5249075-5252510	AT3G15518	WT	WT-Ss	6.80356	90.4831	13.2994	3.73329	up	0.00121965	unknown protein; FUNCTIONS IN: molecular_function unknown; INVOLVED IN: biological_process unknown; LOCATED IN: cellular_component unknown; Has 30201 Blast hits to 17322 proteins in 780 species: Archae - 12; Bacteria - 1396; Metazoa - 17338; Fungi - /.../ Plants - 5037; Viruses - 0; Other Eukaryotes - 2996 (source: NCBI BLink). [Source:TAIR;Acc:AT3G15518]
XLOC_007824	1:29073842-29077390	AT1G77380	WT	WT-Ss	0.730493	6.24812	8.55329	3.09648	up	0.00121965	Amino acid permease 3 [Source:UniProtKB/Swiss-Prot;Acc:Q39134]
XLOC_009815	2:13987766-13990976	AT2G32960	WT	WT-Ss	1.06755	2.58791	2.42417	1.27749	up	0.00121965	Phosphotyrosine protein phosphatases superfamily protein [Source:TAIR;Acc:AT2G32960]
XLOC_013929	3:4444560-4447536	AT3G13600	WT	WT-Ss	0.600512	1.45061	2.41561	1.27239	up	0.00121965	calmodulin-binding family protein [Source:TAIR;Acc:AT3G13600]
XLOC_004422	1:2225682-2229319	AT1G07260	WT	WT-Ss	4.79575	10.7347	2.23839	1.16246	up	0.00121965	UDP-glycosyltransferase 71C3 [Source:UniProtKB/Swiss-Prot;Acc:Q9LML7]
XLOC_014380	3:7445676-7452099	AT3G21220	WT	WT-Ss	10.3724	22.0764	2.12839	1.08976	up	0.000995432	Mitogen-activated protein kinase kinase 5 [Source:UniProtKB/Swiss-Prot;Acc:Q8RXG3]
XLOC_027904	5:25197493-25200033	AT5G62730	WT	WT-Ss	1.03682	0.198204	0.191166	-2.3871	down	0.000995432	Protein NRT1/ PTR FAMILY 4.7 [Source:UniProtKB/Swiss-Prot;Acc:Q9FM20]
XLOC_007594	1:27464571-27466256	AT1G73010	WT	WT-Ss	0.219767	4.48133	20.3913	4.34988	up	0.000995432	Inorganic pyrophosphatase 1 [Source:UniProtKB/Swiss-Prot;Acc:Q67YC0]
XLOC_014088	3:5535195-5536063	AT3G16330	WT	WT-Ss	0.340589	5.35869	15.7336	3.97578	up	0.000995432	unknown protein; BEST Arabidopsis thaliana protein match is: unknown protein (TAIR:AT1G52140.1); Has 109 Blast hits to 109 proteins in 16 species: Archae - 0; Bacteria - 0; Metazoa - 0; Fungi - 0; Plants - 109; Viruses - 0; Other Eukaryotes - 0 (sou /.../CBI BLink). [Source:TAIR;Acc:AT3G16330]
XLOC_007197	1:24391678-24395360	AT1G65610	WT	WT-Ss	0.110223	1.65667	15.0301	3.90978	up	0.000995432	Endoglucanase 7 [Source:UniProtKB/Swiss-Prot;Acc:O04478]
XLOC_001039	1:7103373-7108019	AT1G20515	WT	WT-Ss	0.922455	6.52885	7.0777	2.82328	up	0.000995432	other RNA [Source:TAIR;Acc:AT1G20515]
XLOC_028390	5:1568693-1570638	AT5G05300	WT	WT-Ss	17.6171	108.154	6.13911	2.61803	up	0.000995432	unknown protein; FUNCTIONS IN: molecular_function unknown; INVOLVED IN: biological_process unknown; LOCATED IN: endomembrane system; EXPRESSED IN: 10 plant structures; EXPRESSED DURING: 8 growth stages; Has 1807 Blast hits to 1807 proteins in 277 sp /.../ Archae - 0; Bacteria - 0; Metazoa - 736; Fungi - 347; Plants - 385; Viruses - 0; Other Eukaryotes - 339 (source: NCBI BLink). [Source:TAIR;Acc:…
XLOC_002638	1:20048585-20050115	AT1G53700	WT	WT-Ss	0.944565	2.23686	2.36813	1.24375	up	0.000995432	Serine/threonine-protein kinase WAG1 [Source:UniProtKB/Swiss-Prot;Acc:Q9C8M5]
XLOC_028386	5:1553813-1556556	AT5G05240	WT	WT-Ss	0.61794	1.43569	2.32336	1.21621	up	0.000995432	Uncharacterised conserved protein (UCP030365) [Source:TAIR;Acc:AT5G05240]
XLOC_025412	5:5711011-5715075	AT5G17330	WT	WT-Ss	1.06941	2.40635	2.25018	1.17004	up	0.000995432	Glutamate decarboxylase 1 [Source:UniProtKB/Swiss-Prot;Acc:Q42521]
XLOC_007664	1:27943242-27951824	AT1G74330,AT1G74340	WT	WT-Ss	29.6691	60.0004	2.02232	1.01601	up	0.000995432	Protein kinase superfamily protein [Source:TAIR;Acc:AT1G74330]|dolichol phosphate-mannose biosynthesis regulatory protein-related [Source:TAIR;Acc:AT1G74340]
XLOC_012608	2:15022581-15023364	AT2G35733,AT2G35736	WT	WT-Ss	7.61164	15.2733	2.00657	1.00473	up	0.000995432	unknown protein; FUNCTIONS IN: molecular_function unknown; INVOLVED IN: biological_process unknown; LOCATED IN: endomembrane system; EXPRESSED IN: 19 plant structures; EXPRESSED DURING: 8 growth stages; Has 1 Blast hits to 1 proteins in 1 species: A /.../- 0; Bacteria - 0; Metazoa - 0; Fungi - 0; Plants - 1; Viruses - 0; Other Eukaryotes - 0 (source: NCBI BLink). [Source:TAIR;Acc:AT2G35733]|unkno…
XLOC_004968	1:5899937-5903938	AT1G17250	WT	WT-Ss	0.490868	1.68428	3.43122	1.77872	up	0.000766321	receptor like protein 3 [Source:TAIR;Acc:AT1G17250]
XLOC_028047	5:26136093-26137183	AT5G65410	WT	WT-Ss	5.80838	2.76893	0.476712	-1.06881	down	0.000766321	Zinc-finger homeodomain protein 1 [Source:UniProtKB/Swiss-Prot;Acc:Q9FKP8]
XLOC_023761	4:12744621-12745313	AT4G24700	WT	WT-Ss	8.13564	3.76101	0.462287	-1.11314	down	0.000766321	unknown protein; Has 20 Blast hits to 20 proteins in 7 species: Archae - 0; Bacteria - 0; Metazoa - 0; Fungi - 0; Plants - 20; Viruses - 0; Other Eukaryotes - 0 (source: NCBI BLink). [Source:TAIR;Acc:AT4G24700]
XLOC_023680	4:12066172-12068538	AT4G23020	WT	WT-Ss	2.31112	0.829365	0.358859	-1.47851	down	0.000766321	unknown protein; BEST Arabidopsis thaliana protein match is: unknown protein (TAIR:AT4G11780.1); Has 146 Blast hits to 146 proteins in 40 species: Archae - 0; Bacteria - 16; Metazoa - 17; Fungi - 4; Plants - 67; Viruses - 20; Other Eukaryotes - 22 ( /.../: NCBI BLink). [Source:TAIR;Acc:AT4G23020]
XLOC_020137	4:3356425-3361402	AT4G06534,AT4G06536	WT	WT-Ss	4.76283	1.71507	0.360095	-1.47355	down	0.000766321	unknown protein; FUNCTIONS IN: molecular_function unknown; INVOLVED IN: biological_process unknown; LOCATED IN: endomembrane system; Has 22 Blast hits to 22 proteins in 8 species: Archae - 0; Bacteria - 0; Metazoa - 0; Fungi - 0; Plants - 22; Viruse /.../ Other Eukaryotes - 0 (source: NCBI BLink). [Source:TAIR;Acc:AT4G06534]|SPla/RYanodine receptor (SPRY) domain-containing protein [Source:TAIR;Ac…
XLOC_017980	3:10593752-10598775	AT3G28345	WT	WT-Ss	0.767036	0.301127	0.392586	-1.34892	down	0.000766321	ABC transporter B family member 15 [Source:UniProtKB/Swiss-Prot;Acc:Q9LHD1]
XLOC_017247	3:5085991-5087489	AT3G15115	WT	WT-Ss	4.28292	2.05974	0.48092	-1.05613	down	0.000766321	unknown protein; BEST Arabidopsis thaliana protein match is: unknown protein (TAIR:AT1G53180.1); Has 47 Blast hits to 47 proteins in 15 species: Archae - 0; Bacteria - 0; Metazoa - 13; Fungi - 0; Plants - 30; Viruses - 0; Other Eukaryotes - 4 (sourc /.../I BLink). [Source:TAIR;Acc:AT3G15115]
XLOC_014551	3:8624741-8631392	AT3G23890	WT	WT-Ss	1.076	0.529079	0.49171	-1.02412	down	0.000766321	DNA topoisomerase 2 [Source:UniProtKB/Swiss-Prot;Acc:P30182]
XLOC_014138	3:5861221-5863227	AT3G17185	WT	WT-Ss	6.36468	1.78006	0.279678	-1.83816	down	0.000766321	TAS3/TASIR-ARF (TRANS-ACTING SIRNA3); other RNA [Source:TAIR;Acc:AT3G17185]
XLOC_007289	1:25018076-25022542	AT1G67040	WT	WT-Ss	0.854242	0.284253	0.332754	-1.58747	down	0.000766321	unknown protein; FUNCTIONS IN: molecular_function unknown; INVOLVED IN: biological_process unknown; LOCATED IN: cellular_component unknown; EXPRESSED IN: 20 plant structures; EXPRESSED DURING: 11 growth stages; BEST Arabidopsis thaliana protein matc /.../unknown protein (TAIR:AT5G26910.3); Has 89 Blast hits to 84 proteins in 15 species: Archae - 0; Bacteria - 0; Metazoa - 5; Fungi - 2; Plants - 8…
XLOC_003324	1:24824458-24826670	AT1G66540	WT	WT-Ss	2.17241	0.858775	0.395311	-1.33894	down	0.000766321	Cytochrome P450 superfamily protein [Source:TAIR;Acc:AT1G66540]
XLOC_001516	1:10344045-10346243	AT1G29600	WT	WT-Ss	2.72152	1.10956	0.4077	-1.29442	down	0.000766321	Putative zinc finger CCCH domain-containing protein 10 [Source:UniProtKB/Swiss-Prot;Acc:Q9C7P1]
XLOC_017875	3:9873723-9876120	AT3G26815,AT3G26816	WT	WT-Ss	1.39924	5.38249	3.84672	1.94363	up	0.000766321	MIR169K; miRNA [Source:TAIR;Acc:AT3G26815]|MIR169L; miRNA [Source:TAIR;Acc:AT3G26816]
XLOC_020558	4:6901681-6904244	AT4G11350	WT	WT-Ss	0.345926	1.32619	3.83373	1.93875	up	0.000766321	Protein of unknown function (DUF604) [Source:TAIR;Acc:AT4G11350]
XLOC_003784	1:28213798-28218801	AT1G75170	WT	WT-Ss	3.80956	13.8868	3.64526	1.86602	up	0.000766321	Sec14p-like phosphatidylinositol transfer family protein [Source:TAIR;Acc:AT1G75170]
XLOC_014079	3:5471734-5475090	AT3G16150	WT	WT-Ss	0.841656	2.54342	3.02191	1.59546	up	0.000766321	Probable isoaspartyl peptidase/L-asparaginase 2 [Source:UniProtKB/Swiss-Prot;Acc:Q8GXG1]
XLOC_011875	2:9742392-9743347	AT2G22890	WT	WT-Ss	1.75645	4.50871	2.56694	1.36005	up	0.000766321	Fatty acid desaturase 4-like 2, chloroplastic [Source:UniProtKB/Swiss-Prot;Acc:O81006]
XLOC_013467	3:1172745-1174467	AT3G04420	WT	WT-Ss	1.57977	3.81647	2.41583	1.27252	up	0.000766321	NAC domain containing protein 48 [Source:TAIR;Acc:AT3G04420]
XLOC_027623	5:23149802-23163280	AT5G57140,AT5G57150	WT	WT-Ss	8.21603	19.8439	2.41526	1.27218	up	0.000766321	Probable inactive purple acid phosphatase 28 [Source:UniProtKB/Swiss-Prot;Acc:Q9LU72]|basic helix-loop-helix (bHLH) DNA-binding superfamily protein [Source:TAIR;Acc:AT5G57150]
XLOC_025125	5:3580561-3581617	AT5G11230	WT	WT-Ss	1.77235	4.11874	2.32389	1.21654	up	0.000766321	Probable sugar phosphate/phosphate translocator At5g11230 [Source:UniProtKB/Swiss-Prot;Acc:Q9LFN3]
XLOC_013402	3:692055-695648	AT3G03060	WT	WT-Ss	0.844847	1.9444	2.30149	1.20257	up	0.000766321	P-loop containing nucleoside triphosphate hydrolases superfamily protein [Source:TAIR;Acc:AT3G03060]
XLOC_005228	1:7800506-7802562	AT1G22110	WT	WT-Ss	0.711583	1.55518	2.18553	1.12798	up	0.000766321	structural constituent of ribosome [Source:TAIR;Acc:AT1G22110]
XLOC_009991	2:15110587-15111471	AT2G35980	WT	WT-Ss	0.363356	163.398	449.691	8.81279	up	0.000530162	Protein YLS9 [Source:UniProtKB/Swiss-Prot;Acc:Q9SJ52]
XLOC_028135	5:26772520-26776391	AT5G67080	WT	WT-Ss	0.304421	82.2854	270.3	8.07842	up	0.000530162	mitogen-activated protein kinase kinase kinase 19 [Source:TAIR;Acc:AT5G67080]
XLOC_009908	2:14573079-14573856	AT2G34600	WT	WT-Ss	0.689304	10.1169	14.677	3.87549	up	0.000530162	Protein TIFY 5B [Source:UniProtKB/Swiss-Prot;Acc:O64687]
XLOC_013141	2:18644083-18646447	AT2G45220	WT	WT-Ss	0.0885378	82.4489	931.228	9.86299	up	0.000530162	Probable pectinesterase/pectinesterase inhibitor 17 [Source:UniProtKB/Swiss-Prot;Acc:O22149]
XLOC_009258	2:9684724-9686595	AT2G22770	WT	WT-Ss	0.221186	2.0876	9.43825	3.23852	up	0.000530162	Transcription factor NAI1 [Source:UniProtKB/Swiss-Prot;Acc:Q8S3F1]
XLOC_023687	4:12129484-12144958	AT4G23190	WT	WT-Ss	6.88962	30.3446	4.40441	2.13895	up	0.000530162	Cysteine-rich receptor-like protein kinase 11 [Source:UniProtKB/Swiss-Prot;Acc:Q9ZP16]
XLOC_031478	5:25250255-25254277	AT5G62920	WT	WT-Ss	32.4548	12.4749	0.384379	-1.3794	down	0.000530162	Two-component response regulator ARR6 [Source:UniProtKB/Swiss-Prot;Acc:Q9ZWS6]
XLOC_028930	5:5310094-5310951	AT5G16250	WT	WT-Ss	7.11051	3.24904	0.456935	-1.12994	down	0.000530162	unknown protein; BEST Arabidopsis thaliana protein match is: unknown protein (TAIR:AT3G02640.1); Has 1807 Blast hits to 1807 proteins in 277 species: Archae - 0; Bacteria - 0; Metazoa - 736; Fungi - 347; Plants - 385; Viruses - 0; Other Eukaryotes - /.../source: NCBI BLink). [Source:TAIR;Acc:AT5G16250]
XLOC_027000	5:18738696-18742032	AT5G46220	WT	WT-Ss	1.74526	0.666108	0.381665	-1.38962	down	0.000530162	Protein of unknown function (DUF616) [Source:TAIR;Acc:AT5G46220]
XLOC_022073	4:18161087-18163321	AT4G38960	WT	WT-Ss	3.86989	1.69455	0.437881	-1.19139	down	0.000530162	B-box zinc finger protein 19 [Source:UniProtKB/Swiss-Prot;Acc:C0SVM5]
XLOC_018657	3:16660758-16662783	AT3G45430	WT	WT-Ss	1.73836	0.748655	0.430666	-1.21536	down	0.000530162	Probable L-type lectin-domain containing receptor kinase I.5 [Source:UniProtKB/Swiss-Prot;Acc:Q9M1G4]
XLOC_017803	3:9344531-9346301	AT3G25670	WT	WT-Ss	2.90559	1.30157	0.447956	-1.15857	down	0.000530162	Leucine-rich repeat (LRR) family protein [Source:TAIR;Acc:AT3G25670]
XLOC_010910	2:1858542-1862036	AT2G05160	WT	WT-Ss	2.24085	1.08408	0.483779	-1.04758	down	0.000530162	Zinc finger CCCH domain-containing protein 18 [Source:UniProtKB/Swiss-Prot;Acc:Q9SJ41]
XLOC_008198	2:1333258-1336577	AT2G04039	WT	WT-Ss	74.2446	34.8124	0.468886	-1.09269	down	0.000530162	unknown protein; FUNCTIONS IN: molecular_function unknown; LOCATED IN: chloroplast; EXPRESSED IN: 21 plant structures; EXPRESSED DURING: 13 growth stages; CONTAINS InterPro DOMAIN/s: Protein of unknown function DUF2996 (InterPro:IPR021374); Has 159 /.../hits to 159 proteins in 52 species: Archae - 0; Bacteria - 76; Metazoa - 0; Fungi - 0; Plants - 38; Viruses - 0; Other Eukaryotes - 45 (source: N…
XLOC_004644	1:3690210-3693648	AT1G11070	WT	WT-Ss	0.760998	0.0993878	0.130602	-2.93675	down	0.000530162	BEST Arabidopsis thaliana protein match is: Hydroxyproline-rich glycoprotein family protein (TAIR:AT1G61080.1); Has 579 Blast hits to 567 proteins in 152 species: Archae - 0; Bacteria - 68; Metazoa - 159; Fungi - 113; Plants - 172; Viruses - 0; Othe /.../ryotes - 67 (source: NCBI BLink). [Source:TAIR;Acc:AT1G11070]
XLOC_003944	1:29373888-29376504	AT1G78090	WT	WT-Ss	3.3085	1.41482	0.427634	-1.22555	down	0.000530162	Trehalose-phosphate phosphatase B [Source:UniProtKB/Swiss-Prot;Acc:Q9C9S4]
XLOC_002803	1:21241571-21244139	AT1G56670	WT	WT-Ss	3.65932	1.45613	0.397923	-1.32944	down	0.000530162	GDSL esterase/lipase LIP-4 [Source:UniProtKB/Swiss-Prot;Acc:Q9FXB6]
XLOC_020891	4:9467562-9469116	AT4G16820	WT	WT-Ss	0.103042	25.5664	248.116	7.95487	up	0.000530162	Phospholipase A1-Ibeta2, chloroplastic [Source:UniProtKB/Swiss-Prot;Acc:O23522]
XLOC_013954	3:4604148-4605425	AT3G13950	WT	WT-Ss	0.226574	22.5111	99.3543	6.63451	up	0.000530162	unknown protein; BEST Arabidopsis thaliana protein match is: unknown protein (TAIR:AT4G13266.1); Has 339 Blast hits to 265 proteins in 12 species: Archae - 0; Bacteria - 0; Metazoa - 0; Fungi - 0; Plants - 339; Viruses - 0; Other Eukaryotes - 0 (sou /.../CBI BLink). [Source:TAIR;Acc:AT3G13950]
XLOC_006785	1:21345218-21354311	AT1G57640	WT	WT-Ss	0.178664	8.88764	49.745	5.63648	up	0.000530162	transposable element gene [Source:TAIR;Acc:AT1G57640]
XLOC_025093	5:3358786-3359781	AT5G10625	WT	WT-Ss	0.311245	13.4189	43.1136	5.43007	up	0.000530162	Flowering-promoting factor 1-like protein 2 [Source:UniProtKB/Swiss-Prot;Acc:Q9LXB5]
XLOC_023423	4:10183716-10185280	AT4G18430	WT	WT-Ss	0.214809	8.88345	41.355	5.36999	up	0.000530162	Ras-related protein RABA1e [Source:UniProtKB/Swiss-Prot;Acc:O49513]
XLOC_025642	5:7480150-7483024	AT5G22530	WT	WT-Ss	0.456449	17.6414	38.649	5.27236	up	0.000530162	unknown protein; BEST Arabidopsis thaliana protein match is: unknown protein (TAIR:AT5G22520.1); Has 30201 Blast hits to 17322 proteins in 780 species: Archae - 12; Bacteria - 1396; Metazoa - 17338; Fungi - 3422; Plants - 5037; Viruses - 0; Other Eu /.../es - 2996 (source: NCBI BLink). [Source:TAIR;Acc:AT5G22530]
XLOC_013578	3:2003392-2006624	AT3G06490	WT	WT-Ss	0.135583	3.71394	27.3925	4.77571	up	0.000530162	Transcription factor MYB108 [Source:UniProtKB/Swiss-Prot;Acc:Q9LDE1]
XLOC_030689	5:19421383-19425811	AT5G47960	WT	WT-Ss	1.67719	10.6308	6.33845	2.66413	up	0.000530162	Ras-related protein RABA4c [Source:UniProtKB/Swiss-Prot;Acc:Q9FE79]
XLOC_001290	1:8918851-8919892	AT1G25422	WT	WT-Ss	0.489975	2.42016	4.93935	2.30432	up	0.000530162	unknown protein; FUNCTIONS IN: molecular_function unknown; INVOLVED IN: biological_process unknown; LOCATED IN: cellular_component unknown; BEST Arabidopsis thaliana protein match is: unknown protein (TAIR:AT1G68500.1); Has 16 Blast hits to 16 prote /.../ 6 species: Archae - 0; Bacteria - 0; Metazoa - 0; Fungi - 0; Plants - 16; Viruses - 0; Other Eukaryotes - 0 (source: NCBI BLink). [Source:TAIR;…
XLOC_030393	5:17328247-17331899	AT5G43170	WT	WT-Ss	6.63326	26.6704	4.02071	2.00745	up	0.000530162	Zinc finger protein AZF3 [Source:UniProtKB/Swiss-Prot;Acc:Q9SSW0]
XLOC_008003	1:30383463-30387608	AT1G80850	WT	WT-Ss	3.43184	12.4073	3.61536	1.85414	up	0.000530162	DNA glycosylase superfamily protein [Source:TAIR;Acc:AT1G80850]
XLOC_000690	1:4816918-4820570	AT1G14070	WT	WT-Ss	1.80263	5.87556	3.25945	1.70463	up	0.000530162	fucosyltransferase 7 [Source:TAIR;Acc:AT1G14070]
XLOC_028927	5:5289316-5290560	AT5G16200	WT	WT-Ss	2.54706	7.28075	2.85848	1.51525	up	0.000530162	50S ribosomal protein-related [Source:TAIR;Acc:AT5G16200]
XLOC_021653	4:15001133-15002671	AT4G30800	WT	WT-Ss	1.56803	4.41831	2.81776	1.49455	up	0.000530162	40S ribosomal protein S11-2 [Source:UniProtKB/Swiss-Prot;Acc:O65569]
XLOC_017771	3:9097480-9123513	AT3G24982,AT3G25010,AT3G25011,AT3G25020	WT	WT-Ss	2.68624	6.83212	2.54337	1.34674	up	0.000530162	receptor like protein 40 [Source:TAIR;Acc:AT3G24982]|receptor like protein 41 [Source:TAIR;Acc:AT3G25010]|unknown protein; Has 30201 Blast hits to 17322 proteins in 780 species: Archae - 12; Bacteria - 1396; Metazoa - 17338; Fungi - 3422; Plants - 5037; Viruses - 0; Other Eukaryotes - 2996 (source: NCBI BLink). [Source:TAIR;Acc:AT3G25011]|receptor like protein 42 [Source:TAIR;Acc:AT3G25020]
XLOC_016880	3:2757434-2758097	AT3G09032	WT	WT-Ss	3.22856	8.14158	2.52174	1.33442	up	0.000530162	unknown protein; BEST Arabidopsis thaliana protein match is: unknown protein (TAIR:AT5G01225.1); Has 35333 Blast hits to 34131 proteins in 2444 species: Archae - 798; Bacteria - 22429; Metazoa - 974; Fungi - 991; Plants - 531; Viruses - 0; Other Euk /.../s - 9610 (source: NCBI BLink). [Source:TAIR;Acc:AT3G09032]
XLOC_007311	1:25235215-25243837	AT1G67360,AT1G67370	WT	WT-Ss	10.1015	23.3423	2.31078	1.20838	up	0.000530162	REF/SRPP-like protein At1g67360 [Source:UniProtKB/Swiss-Prot;Acc:Q9FYF7]|DNA-binding HORMA family protein [Source:TAIR;Acc:AT1G67370]
XLOC_004042	1:30174175-30175554	AT1G80245	WT	WT-Ss	3.42585	7.51824	2.19456	1.13393	up	0.000530162	Spc97 / Spc98 family of spindle pole body (SBP) component [Source:TAIR;Acc:AT1G80245]
XLOC_004037	1:30148362-30150545	AT1G80150	WT	WT-Ss	0.991016	2.07219	2.09098	1.06418	up	0.000530162	Pentatricopeptide repeat-containing protein At1g80150, mitochondrial [Source:UniProtKB/Swiss-Prot;Acc:Q8GW57]
XLOC_000066	1:480851-483292	AT1G02390	WT	WT-Ss	1.53784	3.16656	2.05911	1.04202	up	0.000530162	Probable glycerol-3-phosphate acyltransferase 2 [Source:UniProtKB/Swiss-Prot;Acc:Q9FZ22]
XLOC_030719	5:19647834-19648281	AT5G48490	WT	WT-Ss	184.467	39.6571	0.214982	-2.21771	down	0.000277185	Bifunctional inhibitor/lipid-transfer protein/seed storage 2S albumin superfamily protein [Source:TAIR;Acc:AT5G48490]
XLOC_021033	4:10651598-10661311	AT4G19530,AT4G19540	WT	WT-Ss	43.8632	21.0368	0.479602	-1.06009	down	0.000277185	disease resistance protein (TIR-NBS-LRR class) family [Source:TAIR;Acc:AT4G19530]|IND1(iron-sulfur protein required for NADH dehydrogenase)-like [Source:TAIR;Acc:AT4G19540]
XLOC_016473	3:194723-198294	AT3G01500	WT	WT-Ss	2048.26	707.651	0.345489	-1.53329	down	0.000277185	Beta carbonic anhydrase 1, chloroplastic [Source:UniProtKB/Swiss-Prot;Acc:P27140]
XLOC_004083	1:33378-37871	AT1G01060	WT	WT-Ss	5.19527	2.36187	0.454619	-1.13727	down	0.000277185	Protein LHY [Source:UniProtKB/Swiss-Prot;Acc:Q6R0H1]
XLOC_003821	1:28472356-28472891	AT1G75830	WT	WT-Ss	0	186.335	NA	inf	up	0.000277185	Defensin-like protein 13 [Source:UniProtKB/Swiss-Prot;Acc:P30224]
XLOC_005059	1:6557253-6558045	AT1G18980	WT	WT-Ss	0	1.22148	NA	inf	up	0.000277185	Germin-like protein subfamily T member 2 [Source:UniProtKB/Swiss-Prot;Acc:Q9LMC9]
XLOC_014580	3:8931976-8932708	AT3G24510	WT	WT-Ss	0	3.09659	NA	inf	up	0.000277185	Defensin-like protein 259 [Source:UniProtKB/Swiss-Prot;Acc:Q9LV55]
XLOC_017781	3:9167283-9169282	AT3G25180	WT	WT-Ss	0	16.5119	NA	inf	up	0.000277185	Cytochrome P450 82G1 [Source:UniProtKB/Swiss-Prot;Acc:Q9LSF8]
XLOC_030038	5:14604366-14605194	AT5G36970	WT	WT-Ss	0	31.0348	NA	inf	up	0.000277185	NDR1/HIN1-like 25 [Source:TAIR;Acc:AT5G36970]
XLOC_004898	1:5329061-5338436	AT1G15520	WT	WT-Ss	0.0957659	197.838	2065.82	11.0125	up	0.000277185	ABC transporter G family member 40 [Source:UniProtKB/Swiss-Prot;Acc:Q9M9E1]
XLOC_014717	3:9887947-9889705	AT3G26830	WT	WT-Ss	0.503614	572.38	1136.51	10.1504	up	0.000277185	Bifunctional dihydrocamalexate synthase/camalexin synthase [Source:UniProtKB/Swiss-Prot;Acc:Q9LW27]
XLOC_004936	1:5612149-5613867	AT1G16420	WT	WT-Ss	0.575527	43.1186	74.9201	6.22728	up	0.000277185	Metacaspase-8 [Source:UniProtKB/Swiss-Prot;Acc:Q9SA41]
XLOC_020544	4:6811099-6817402	AT4G11170	WT	WT-Ss	0.0528137	3.36503	63.7149	5.99356	up	0.000277185	Putative disease resistance protein At4g11170 [Source:UniProtKB/Swiss-Prot;Acc:O82500]
XLOC_001710	1:11945306-11948650	AT1G32960	WT	WT-Ss	0.114686	6.10136	53.2006	5.73337	up	0.000277185	Subtilisin-like protease SBT3.3 [Source:UniProtKB/Swiss-Prot;Acc:Q9MAP5]
XLOC_030477	5:17907060-17909813	AT5G44420,AT5G44430	WT	WT-Ss	10.6642	478.675	44.8862	5.4882	up	0.000277185	Defensin-like protein 16 [Source:UniProtKB/Swiss-Prot;Acc:Q9FI23]|Defensin-like protein 17 [Source:UniProtKB/Swiss-Prot;Acc:Q9FI22]
XLOC_025193	5:4218887-4220883	AT5G13220	WT	WT-Ss	0.794123	31.0157	39.0565	5.28749	up	0.000277185	Protein TIFY 9 [Source:UniProtKB/Swiss-Prot;Acc:Q93ZM9]
XLOC_027869	5:24958165-24959497	AT5G62150	WT	WT-Ss	1.9265	55.2545	28.6813	4.84204	up	0.000277185	peptidoglycan-binding LysM domain-containing protein [Source:TAIR;Acc:AT5G62150]
XLOC_000032	1:202135-204335	AT1G01560	WT	WT-Ss	1.46793	37.6884	25.6746	4.68227	up	0.000277185	Mitogen-activated protein kinase 11 [Source:UniProtKB/Swiss-Prot;Acc:Q9LMM5]
XLOC_006974	1:22708191-22712268	AT1G61560	WT	WT-Ss	0.864064	19.3649	22.4114	4.48616	up	0.000277185	MLO-like protein 6 [Source:UniProtKB/Swiss-Prot;Acc:Q94KB7]
XLOC_019190	3:20223147-20225523	AT3G54640	WT	WT-Ss	27.8271	466.347	16.7587	4.06684	up	0.000277185	Tryptophan synthase alpha chain, chloroplastic [Source:UniProtKB/Swiss-Prot;Acc:Q42529]
XLOC_017263	3:5174252-5175573	AT3G15356	WT	WT-Ss	138.037	2258.33	16.3603	4.03213	up	0.000277185	Lectin-like protein LEC [Source:UniProtKB/Swiss-Prot;Acc:Q9LJR2]
XLOC_016612	3:1108741-1112348	AT3G04220	WT	WT-Ss	0.313807	5.07992	16.1881	4.01686	up	0.000277185	Disease resistance protein (TIR-NBS-LRR class) family [Source:TAIR;Acc:AT3G04220]
XLOC_009448	2:11087347-11089865	AT2G26010,AT2G26020	WT	WT-Ss	27.8649	344.457	12.3617	3.6278	up	0.000277185	Defensin-like protein 14 [Source:UniProtKB/Swiss-Prot;Acc:O80995]|Putative defensin-like protein 15 [Source:UniProtKB/Swiss-Prot;Acc:O80994]
XLOC_022076	4:18185602-18190598	AT4G39030	WT	WT-Ss	2.50154	29.7874	11.9077	3.57382	up	0.000277185	Enhanced disease susceptibility 5 [Source:UniProtKB/Swiss-Prot;Acc:Q945F0]
XLOC_010395	2:18067171-18067802	AT2G43510	WT	WT-Ss	3.20571	36.9314	11.5205	3.52613	up	0.000277185	Defensin-like protein 195 [Source:UniProtKB/Swiss-Prot;Acc:Q42328]
XLOC_019252	3:20713708-20718888	AT3G55840	WT	WT-Ss	2.16946	24.1394	11.1269	3.47598	up	0.000277185	Nematode resistance protein-like HSPRO1 [Source:UniProtKB/Swiss-Prot;Acc:Q9LY61]
XLOC_009653	2:12814409-12816088	AT2G30020	WT	WT-Ss	10.2383	104.573	10.214	3.35247	up	0.000277185	Probable protein phosphatase 2C 25 [Source:UniProtKB/Swiss-Prot;Acc:O80871]
XLOC_019556	3:22650158-22651488	AT3G61190	WT	WT-Ss	3.19777	31.2611	9.7759	3.28923	up	0.000277185	BON1-associated protein 1 [Source:UniProtKB/Swiss-Prot;Acc:Q941L2]
XLOC_030728	5:19733883-19735550	AT5G48657	WT	WT-Ss	8.67148	81.6373	9.41447	3.23488	up	0.000277185	defense protein-related [Source:TAIR;Acc:AT5G48657]
XLOC_028020	5:25937169-25938093	AT5G64900	WT	WT-Ss	2.77935	20.6577	7.43256	2.89386	up	0.000277185	Elicitor peptide 1 [Source:UniProtKB/Swiss-Prot;Acc:Q9LV87]
XLOC_017046	3:3732627-3738326	AT3G11840	WT	WT-Ss	7.46907	50.5937	6.77377	2.75996	up	0.000277185	plant U-box 24 [Source:TAIR;Acc:AT3G11840]
XLOC_013932	3:4462891-4463872	AT3G13650	WT	WT-Ss	0.703681	4.75706	6.76027	2.75708	up	0.000277185	Dirigent protein 7 [Source:UniProtKB/Swiss-Prot;Acc:Q9LID5]
XLOC_001767	1:12346231-12348513	AT1G33960	WT	WT-Ss	1.6694	11.1652	6.68816	2.74161	up	0.000277185	Protein AIG1 [Source:UniProtKB/Swiss-Prot;Acc:P54120]
XLOC_002527	1:19154322-19162670	AT1G51660,AT1G51670	WT	WT-Ss	12.3525	72.745	5.88911	2.55805	up	0.000277185	Mitogen-activated protein kinase kinase 4 [Source:UniProtKB/Swiss-Prot;Acc:O80397]|unknown protein; BEST Arabidopsis thaliana protein match is: unknown protein (TAIR:AT1G48180.1); Has 37 Blast hits to 37 proteins in 2 species: Archae - 0; Bacteria - 0; Metazoa - 0; Fungi - 0; Plants - 37; Viruses - 0; Other Eukaryotes - 0 (source: /.../BLink). [Source:TAIR;Acc:AT1G51670]
XLOC_019300	3:21006648-21008082	AT3G56710	WT	WT-Ss	16.2686	86.5311	5.31887	2.41112	up	0.000277185	Sigma factor binding protein 1, chloroplastic [Source:UniProtKB/Swiss-Prot;Acc:Q9LDH1]
XLOC_014041	3:5234616-5236088	AT3G15500	WT	WT-Ss	13.8645	68.5633	4.94524	2.30604	up	0.000277185	NAC domain-containing protein 55 [Source:UniProtKB/Swiss-Prot;Acc:Q9LDY8]
XLOC_003677	1:27429881-27433879	AT1G72890,AT1G72900	WT	WT-Ss	43.32	188.83	4.35895	2.12398	up	0.000277185	Disease resistance protein (TIR-NBS class) [Source:TAIR;Acc:AT1G72890]|Toll-Interleukin-Resistance (TIR) domain-containing protein [Source:TAIR;Acc:AT1G72900]
XLOC_019064	3:19440738-19442383	AT3G52450	WT	WT-Ss	4.78433	20.6524	4.31667	2.10992	up	0.000277185	E3 ubiquitin-protein ligase PUB22 [Source:UniProtKB/Swiss-Prot;Acc:Q9SVC6]
XLOC_010099	2:15876721-15879869	AT2G37940	WT	WT-Ss	46.0338	196.701	4.27297	2.09524	up	0.000277185	Phosphatidylinositol:ceramide inositolphosphotransferase 2 [Source:UniProtKB/Swiss-Prot;Acc:Q9SH93]
XLOC_005742	1:11794801-11801395	AT1G32640	WT	WT-Ss	30.1374	128.71	4.27075	2.09449	up	0.000277185	Transcription factor MYC2 [Source:UniProtKB/Swiss-Prot;Acc:Q39204]
XLOC_013618	3:2288891-2290505	AT3G07195	WT	WT-Ss	8.0734	32.9112	4.0765	2.02733	up	0.000277185	RPM1-interacting protein 4 (RIN4) family protein [Source:TAIR;Acc:AT3G07195]
XLOC_017460	3:6652744-6658988	AT3G19210	WT	WT-Ss	0.287754	1.16078	4.03391	2.01218	up	0.000277185	Protein CHROMATIN REMODELING 25 [Source:UniProtKB/Swiss-Prot;Acc:Q0PCS3]
XLOC_026725	5:16688529-16699059	AT5G41740,AT5G41750	WT	WT-Ss	15.2385	58.1362	3.81507	1.93171	up	0.000277185	Disease resistance protein (TIR-NBS-LRR class) family [Source:TAIR;Acc:AT5G41740]|Disease resistance protein (TIR-NBS-LRR class) family [Source:TAIR;Acc:AT5G41750]
XLOC_026681	5:16418812-16423830	AT5G40990,AT5G41000	WT	WT-Ss	2.44427	8.95623	3.66418	1.87349	up	0.000277185	GDSL esterase/lipase 1 [Source:UniProtKB/Swiss-Prot;Acc:Q9FLN0]|Probable metal-nicotianamine transporter YSL4 [Source:UniProtKB/Swiss-Prot;Acc:Q6R3K8]
XLOC_030118	5:15293120-15297570	AT5G38280	WT	WT-Ss	0.359438	1.29832	3.61208	1.85283	up	0.000277185	PR5-like receptor kinase [Source:TAIR;Acc:AT5G38280]
XLOC_009654	2:12821709-12823169	AT2G30040	WT	WT-Ss	3.67392	12.8898	3.50847	1.81084	up	0.000277185	mitogen-activated protein kinase kinase kinase 14 [Source:TAIR;Acc:AT2G30040]
XLOC_019327	3:21188516-21189859	AT3G57260	WT	WT-Ss	5.53091	18.4815	3.34149	1.74049	up	0.000277185	Glucan endo-1,3-beta-glucosidase, acidic isoform [Source:UniProtKB/Swiss-Prot;Acc:P33157]
XLOC_012560	2:14736088-14740111	AT2G34930	WT	WT-Ss	7.45103	24.5202	3.29085	1.71846	up	0.000277185	disease resistance family protein / LRR family protein [Source:TAIR;Acc:AT2G34930]
XLOC_001709	1:11937182-11944760	AT1G32940,AT1G32950	WT	WT-Ss	3.03031	9.89388	3.26497	1.70707	up	0.000277185	Subtilisin-like protease SBT3.5 [Source:UniProtKB/Swiss-Prot;Acc:Q9MAP7]|Subtilase family protein [Source:TAIR;Acc:AT1G32950]
XLOC_015759	3:18733034-18739331	AT3G50480	WT	WT-Ss	126.369	376.843	2.98208	1.57632	up	0.000277185	RPW8-like protein 4 [Source:UniProtKB/Swiss-Prot;Acc:Q9SCS6]
XLOC_020589	4:7147864-7153656	AT4G11890	WT	WT-Ss	10.1254	29.1055	2.87452	1.52332	up	0.000277185	Cysteine-rich receptor-like protein kinase 45 [Source:UniProtKB/Swiss-Prot;Acc:Q8GY82]
XLOC_007623	1:27639057-27640621	AT1G73500	WT	WT-Ss	36.031	102.593	2.84737	1.50963	up	0.000277185	Mitogen-activated protein kinase kinase 9 [Source:UniProtKB/Swiss-Prot;Acc:Q9FX43]
XLOC_018942	3:18648150-18649521	AT3G50310	WT	WT-Ss	1.45776	4.07034	2.7922	1.4814	up	0.000277185	mitogen-activated protein kinase kinase kinase 20 [Source:TAIR;Acc:AT3G50310]
XLOC_017427	3:6427402-6430517	AT3G18690	WT	WT-Ss	19.6911	54.8063	2.78331	1.4768	up	0.000277185	Protein MKS1 [Source:UniProtKB/Swiss-Prot;Acc:Q8LGD5]
XLOC_017045	3:3725971-3731149	AT3G11820	WT	WT-Ss	53.0214	144.743	2.72988	1.44884	up	0.000277185	Syntaxin-121 [Source:UniProtKB/Swiss-Prot;Acc:Q9ZSD4]
XLOC_010959	2:2287237-2289307	AT2G05940	WT	WT-Ss	17.6227	46.6669	2.64812	1.40497	up	0.000277185	Protein kinase superfamily protein [Source:TAIR;Acc:AT2G05940]
XLOC_025198	5:4267509-4271051	AT5G13320	WT	WT-Ss	2.19499	5.62142	2.56102	1.35672	up	0.000277185	4-substituted benzoates-glutamate ligase GH3.12 [Source:UniProtKB/Swiss-Prot;Acc:Q9LYU4]
XLOC_001436	1:9963505-9968301	AT1G28380	WT	WT-Ss	29.1926	74.2675	2.54406	1.34713	up	0.000277185	MACPF domain-containing protein NSL1 [Source:UniProtKB/Swiss-Prot;Acc:Q9SGN6]
XLOC_000396	1:2827060-2841082	AT1G08830	WT	WT-Ss	214.831	534.651	2.48871	1.3154	up	0.000277185	Superoxide dismutase [Cu-Zn] 1 [Source:UniProtKB/Swiss-Prot;Acc:P24704]
XLOC_025653	5:7541181-7545183	AT5G22690	WT	WT-Ss	4.10003	9.92998	2.42193	1.27616	up	0.000277185	Disease resistance protein (TIR-NBS-LRR class) family [Source:TAIR;Acc:AT5G22690]
XLOC_015491	3:16756606-16764295	AT3G45640,AT3G45650,AT3G45660	WT	WT-Ss	88.6181	213.373	2.40777	1.2677	up	0.000277185	Mitogen-activated protein kinase 3 [Source:UniProtKB/Swiss-Prot;Acc:Q39023]|Protein NRT1/ PTR FAMILY 2.7 [Source:UniProtKB/Swiss-Prot;Acc:Q9M1E2]|Protein NRT1/ PTR FAMILY 2.6 [Source:UniProtKB/Swiss-Prot;Acc:Q9M1E1]
XLOC_012848	2:16700509-16702028	AT2G40000	WT	WT-Ss	222.619	529.296	2.37759	1.2495	up	0.000277185	Nematode resistance protein-like HSPRO2 [Source:UniProtKB/Swiss-Prot;Acc:O04203]
XLOC_020631	4:7487300-7490077	AT4G12720	WT	WT-Ss	41.9483	99.4709	2.37127	1.24566	up	0.000277185	Nudix hydrolase 7 [Source:UniProtKB/Swiss-Prot;Acc:Q9SU14]
XLOC_012485	2:14219622-14221861	AT2G33580	WT	WT-Ss	3.86048	8.88194	2.30073	1.20209	up	0.000277185	Protein LYK5 [Source:UniProtKB/Swiss-Prot;Acc:O22808]
XLOC_027670	5:23517142-23524009	AT5G58120	WT	WT-Ss	3.67951	8.2413	2.23978	1.16336	up	0.000277185	Disease resistance protein (TIR-NBS-LRR class) family [Source:TAIR;Acc:AT5G58120]
XLOC_001630	1:11300951-11312269	AT1G31580	WT	WT-Ss	604.939	1237.35	2.04541	1.03239	up	0.000277185	ECS1 [Source:TAIR;Acc:AT1G31580]
XLOC_017586	3:7615370-7618617	AT3G21630	WT	WT-Ss	17.3134	35.3265	2.04041	1.02886	up	0.000277185	Chitin elicitor receptor kinase 1 [Source:UniProtKB/Swiss-Prot;Acc:A8R7E6]
XLOC_024234	4:16084784-16090967	AT4G33430	WT	WT-Ss	28.469	57.9096	2.03413	1.02441	up	0.000277185	BRASSINOSTEROID INSENSITIVE 1-associated receptor kinase 1 [Source:UniProtKB/Swiss-Prot;Acc:Q94F62]
XLOC_001546	1:10596491-10597239	AT1G30135	WT	WT-Ss	0	43.5734	NA	inf	up	0.000277185	Protein TIFY 5A [Source:UniProtKB/Swiss-Prot;Acc:Q8LBM2]
XLOC_007610	1:27547273-27548190	AT1G73260	WT	WT-Ss	0	2.19493	NA	inf	up	0.000277185	kunitz trypsin inhibitor 1 [Source:TAIR;Acc:AT1G73260]
XLOC_011416	2:6241703-6242463	AT2G14610	WT	WT-Ss	0	6.88031	NA	inf	up	0.000277185	Pathogenesis-related protein 1 [Source:UniProtKB/Swiss-Prot;Acc:P33154]
XLOC_008774	2:6213971-6215901	AT2G14560	WT	WT-Ss	26.1022	310.245	11.8858	3.57117	up	0.000277185	Protein LURP1 [Source:UniProtKB/Swiss-Prot;Acc:Q9ZQR8]
XLOC_007634	1:27744616-27749260	AT1G73805	WT	WT-Ss	9.66435	25.6243	2.65143	1.40677	up	0.000277185	Protein SAR DEFICIENT 1 [Source:UniProtKB/Swiss-Prot;Acc:Q9C9T2]
XLOC_013057	2:18078648-18080028	AT2G43580	WT	WT-Ss	0	4.73573	NA	inf	up	0.000277185	Chitinase family protein [Source:TAIR;Acc:AT2G43580]
XLOC_003404	1:25487713-25489231	AT1G67980	WT	WT-Ss	0.735009	76.6859	104.334	6.70506	up	0.000277185	Putative caffeoyl-CoA O-methyltransferase At1g67980 [Source:UniProtKB/Swiss-Prot;Acc:Q9C9W3]
XLOC_007949	1:29979972-29982773	AT1G79680	WT	WT-Ss	1.05567	43.7925	41.4833	5.37446	up	0.000277185	Wall-associated receptor kinase-like 10 [Source:UniProtKB/Swiss-Prot;Acc:Q8VYA3]
XLOC_001080	1:7434257-7437342	AT1G21240,AT1G21245	WT	WT-Ss	0.242445	5.61806	23.1725	4.53434	up	0.000277185	Wall-associated receptor kinase 3 [Source:UniProtKB/Swiss-Prot;Acc:Q9LMN8]|Protein kinase superfamily protein [Source:TAIR;Acc:AT1G21245]
XLOC_013056	2:18076223-18077463	AT2G43570	WT	WT-Ss	1.27323	41.5082	32.6007	5.02683	up	0.000277185	chitinase, putative [Source:TAIR;Acc:AT2G43570]
XLOC_013122	2:18461905-18463309	AT2G44790	WT	WT-Ss	2.24073	51.1375	22.8218	4.51234	up	0.000277185	Uclacyanin-2 [Source:UniProtKB/Swiss-Prot;Acc:O80517]
XLOC_007795	1:28895300-28897006	AT1G76930	WT	WT-Ss	3.27186	69.4937	21.2398	4.4087	up	0.000277185	extensin 4 [Source:TAIR;Acc:AT1G76930]
XLOC_003885	1:28895300-28897006	AT1G76930	WT	WT-Ss	2.3649	39.5914	16.7413	4.06534	up	0.000277185	extensin 4 [Source:TAIR;Acc:AT1G76930]
XLOC_017561	3:7445676-7452099	AT3G21230	WT	WT-Ss	4.37442	44.4705	10.1661	3.34569	up	0.000277185	4-coumarate--CoA ligase 4 [Source:UniProtKB/Swiss-Prot;Acc:Q9LU36]
XLOC_017085	3:3962381-3964222	AT3G12500	WT	WT-Ss	0.313191	2.58465	8.25261	3.04485	up	0.000277185	Basic endochitinase B [Source:UniProtKB/Swiss-Prot;Acc:P19171]
XLOC_013061	2:18093769-18095025	AT2G43620	WT	WT-Ss	7.57161	55.337	7.30847	2.86957	up	0.000277185	Chitinase family protein [Source:TAIR;Acc:AT2G43620]
XLOC_021372	4:13128642-13129884	AT4G25810	WT	WT-Ss	3.41466	24.6796	7.22752	2.8535	up	0.000277185	Probable xyloglucan endotransglucosylase/hydrolase protein 23 [Source:UniProtKB/Swiss-Prot;Acc:Q38910]
XLOC_015601	3:17521028-17522624	AT3G47540	WT	WT-Ss	9.03828	56.5431	6.25595	2.64523	up	0.000277185	Chitinase family protein [Source:TAIR;Acc:AT3G47540]
XLOC_013058	2:18081330-18082767	AT2G43590	WT	WT-Ss	7.27682	26.4425	3.6338	1.86148	up	0.000277185	Chitinase family protein [Source:TAIR;Acc:AT2G43590]
XLOC_007582	1:27359231-27361016	AT1G72680	WT	WT-Ss	6.91177	20.0528	2.90126	1.53668	up	0.000277185	Probable cinnamyl alcohol dehydrogenase 1 [Source:UniProtKB/Swiss-Prot;Acc:Q9CAI3]
XLOC_019842	4:1032412-1035037	AT4G02330	WT	WT-Ss	4.69349	13.5518	2.88736	1.52975	up	0.000277185	Probable pectinesterase/pectinesterase inhibitor 41 [Source:UniProtKB/Swiss-Prot;Acc:Q8RXK7]
XLOC_000546	1:3888689-3890811	AT1G11580	WT	WT-Ss	9.37907	25.2036	2.68721	1.42611	up	0.000277185	Pectinesterase/pectinesterase inhibitor 18 [Source:UniProtKB/Swiss-Prot;Acc:Q1JPL7]
XLOC_012316	2:12993599-12995835	AT2G30490	WT	WT-Ss	31.2065	70.3041	2.25286	1.17176	up	0.000277185	Trans-cinnamate 4-monooxygenase [Source:UniProtKB/Swiss-Prot;Acc:P92994]
XLOC_016398	3:23201008-23203006	AT3G62720	WT	WT-Ss	21.6375	52.718	2.43642	1.28476	up	0.000277185	Xyloglucan 6-xylosyltransferase 1 [Source:UniProtKB/Swiss-Prot;Acc:Q9LZJ3]
XLOC_025853	5:9318279-9320991	AT5G26670	WT	WT-Ss	3.75529	1.59461	0.424631	-1.23572	down	0.000277185	Pectin acetylesterase 10 [Source:UniProtKB/Swiss-Prot;Acc:Q66GM8]
XLOC_018630	3:16446974-16448764	AT3G44990	WT	WT-Ss	20.7891	2.47621	0.119111	-3.06962	down	0.000277185	Xyloglucan endotransglucosylase/hydrolase protein 31 [Source:UniProtKB/Swiss-Prot;Acc:P93046]
XLOC_023145	4:8137050-8138281	AT4G14130	WT	WT-Ss	4.53	0.96302	0.212588	-2.23387	down	0.000277185	Xyloglucan endotransglucosylase/hydrolase protein 15 [Source:UniProtKB/Swiss-Prot;Acc:Q38911]
XLOC_030659	5:19270958-19272883	AT5G47500	WT	WT-Ss	1.71835	0.377431	0.219647	-2.18674	down	0.000277185	Probable pectinesterase 68 [Source:UniProtKB/Swiss-Prot;Acc:Q8LPF3]
XLOC_025046	5:3032374-3034543	AT5G09760	WT	WT-Ss	8.69617	3.79198	0.436051	-1.19743	down	0.000277185	Probable pectinesterase/pectinesterase inhibitor 51 [Source:UniProtKB/Swiss-Prot;Acc:Q9LXD9]
XLOC_004610	1:3479152-3480988	AT1G10550	WT	WT-Ss	6.76788	2.10054	0.31037	-1.68794	down	0.000277185	Probable xyloglucan endotransglucosylase/hydrolase protein 33 [Source:UniProtKB/Swiss-Prot;Acc:Q8LC45]
XLOC_004165	1:594572-598657	AT1G02730	WT	WT-Ss	2.43551	1.07323	0.440658	-1.18227	down	0.000277185	Cellulose synthase-like protein D5 [Source:UniProtKB/Swiss-Prot;Acc:Q9SRW9]
XLOC_000027	1:175781-178400	AT1G01480	WT	WT-Ss	0	13.6493	NA	inf	up	0.000277185	1-aminocyclopropane-1-carboxylate synthase 2 [Source:UniProtKB/Swiss-Prot;Acc:Q06402]
XLOC_000174	1:1175176-1175578	AT1G04370	WT	WT-Ss	0	14.994	NA	inf	up	0.000277185	Ethylene-responsive transcription factor 14 [Source:UniProtKB/Swiss-Prot;Acc:P93822]
XLOC_030416	5:17435009-17435405	AT5G43410	WT	WT-Ss	0	3.54702	NA	inf	up	0.000277185	Ethylene-responsive transcription factor ERF096 [Source:UniProtKB/Swiss-Prot;Acc:Q9LSX0]
XLOC_000266	1:1883003-1883934	AT1G06160	WT	WT-Ss	3.09576	92.1581	29.769	4.89574	up	0.000277185	Ethylene-responsive transcription factor ERF094 [Source:UniProtKB/Swiss-Prot;Acc:Q9LND1]
XLOC_000288	1:2025562-2027366	AT1G06620	WT	WT-Ss	0.54425	14.4805	26.6064	4.7337	up	0.000277185	1-aminocyclopropane-1-carboxylate oxidase homolog 1 [Source:UniProtKB/Swiss-Prot;Acc:Q84MB3]
XLOC_010471	2:18495340-18496272	AT2G44840	WT	WT-Ss	3.07372	71.1906	23.1611	4.53363	up	0.000277185	Ethylene-responsive transcription factor 13 [Source:UniProtKB/Swiss-Prot;Acc:Q8L9K1]
XLOC_005522	1:9955314-9959570	AT1G28370	WT	WT-Ss	2.9882	64.7905	21.6821	4.43843	up	0.000277185	Ethylene-responsive transcription factor 11 [Source:UniProtKB/Swiss-Prot;Acc:Q9C5I3]
XLOC_012490	2:14258508-14260739	AT2G33710	WT	WT-Ss	1.08542	22.594	20.8158	4.37961	up	0.000277185	Ethylene-responsive transcription factor ERF112 [Source:UniProtKB/Swiss-Prot;Acc:P93007]
XLOC_025199	5:4272059-4274660	AT5G13330	WT	WT-Ss	0.27294	4.97939	18.2435	4.18931	up	0.000277185	Ethylene-responsive transcription factor ERF113 [Source:UniProtKB/Swiss-Prot;Acc:Q9LYU3]
XLOC_014655	3:9403882-9405250	AT3G25760	WT	WT-Ss	25.5151	385.619	15.1133	3.91775	up	0.000277185	Allene oxide cyclase 1, chloroplastic [Source:UniProtKB/Swiss-Prot;Acc:Q9LS03]
XLOC_020923	4:9759324-9760340	AT4G17500	WT	WT-Ss	27.9912	416.56	14.8818	3.89548	up	0.000277185	Ethylene-responsive transcription factor 1A [Source:UniProtKB/Swiss-Prot;Acc:O80337]
XLOC_010964	2:2359113-2362302	AT2G06050	WT	WT-Ss	24.4731	351.597	14.3666	3.84465	up	0.000277185	12-oxophytodienoate reductase 3 [Source:UniProtKB/Swiss-Prot;Acc:Q9FUP0]
XLOC_028011	5:25891372-25896589	AT5G64750	WT	WT-Ss	1.96087	27.35	13.9478	3.80197	up	0.000277185	Ethylene-responsive transcription factor ABR1 [Source:UniProtKB/Swiss-Prot;Acc:Q9FGF8]
XLOC_030647	5:19171861-19172823	AT5G47220	WT	WT-Ss	27.4467	347.098	12.6462	3.66063	up	0.000277185	Ethylene-responsive transcription factor 2 [Source:UniProtKB/Swiss-Prot;Acc:O80338]
XLOC_009531	2:11809305-11811215	AT2G27690	WT	WT-Ss	1.49958	17.6119	11.7446	3.55392	up	0.000277185	Cytochrome P450 94C1 [Source:UniProtKB/Swiss-Prot;Acc:Q9ZUX1]
XLOC_010220	2:16782521-16784147	AT2G40180	WT	WT-Ss	0.411475	3.94146	9.57883	3.25985	up	0.000277185	Probable protein phosphatase 2C 30 [Source:UniProtKB/Swiss-Prot;Acc:Q9XEE8]
XLOC_022649	4:4073961-4074545	AT4G06746	WT	WT-Ss	22.2668	161.777	7.26539	2.86104	up	0.000277185	Ethylene-responsive transcription factor RAP2-9 [Source:UniProtKB/Swiss-Prot;Acc:Q8W3M3]
XLOC_020554	4:6864038-6866123	AT4G11280	WT	WT-Ss	27.588	190.488	6.90475	2.78759	up	0.000277185	1-aminocyclopropane-1-carboxylate synthase 6 [Source:UniProtKB/Swiss-Prot;Acc:Q9SAR0]
XLOC_005134	1:7103373-7108019	AT1G20510	WT	WT-Ss	27.1377	180.109	6.63686	2.7305	up	0.000277185	4-coumarate--CoA ligase-like 5 [Source:UniProtKB/Swiss-Prot;Acc:Q84P21]
XLOC_023358	4:9752823-9753867	AT4G17490	WT	WT-Ss	38.7265	174.811	4.51401	2.17441	up	0.000277185	Ethylene-responsive transcription factor 6 [Source:UniProtKB/Swiss-Prot;Acc:Q8VZ91]
XLOC_012638	2:15204700-15207528	AT2G36270	WT	WT-Ss	0.398795	1.6416	4.11639	2.04138	up	0.000277185	Protein ABSCISIC ACID-INSENSITIVE 5 [Source:UniProtKB/Swiss-Prot;Acc:Q9SJN0]
XLOC_004297	1:1431189-1432858	AT1G05010	WT	WT-Ss	266.309	1064.92	3.99884	1.99958	up	0.000277185	1-aminocyclopropane-1-carboxylate oxidase 4 [Source:UniProtKB/Swiss-Prot;Acc:Q06588]
XLOC_014656	3:9406872-9407955	AT3G25770	WT	WT-Ss	136.848	546.756	3.99537	1.99833	up	0.000277185	Allene oxide cyclase 2, chloroplastic [Source:UniProtKB/Swiss-Prot;Acc:Q9LS02]
XLOC_030360	5:17097536-17099396	AT5G42650	WT	WT-Ss	143.862	354.647	2.46517	1.30169	up	0.000277185	Allene oxide synthase, chloroplastic [Source:UniProtKB/Swiss-Prot;Acc:Q96242]
XLOC_020312	4:4887111-4888939	AT4G08040	WT	WT-Ss	3.09076	6.20244	2.00676	1.00487	up	0.000277185	1-aminocyclopropane-1-carboxylate synthase 11 [Source:UniProtKB/Swiss-Prot;Acc:Q9S9U6]
XLOC_001434	1:9951847-9952740	AT1G28360	WT	WT-Ss	0	0.749376	NA	inf	up	0.000277185	Ethylene-responsive transcription factor 12 [Source:UniProtKB/Swiss-Prot;Acc:Q94ID6]
XLOC_013253	2:19502801-19503569	AT2G47520	WT	WT-Ss	0	2.54675	NA	inf	up	0.000277185	Ethylene-responsive transcription factor ERF071 [Source:UniProtKB/Swiss-Prot;Acc:O22259]
XLOC_014504	3:8287949-8288388	AT3G23220	WT	WT-Ss	0	14.4412	NA	inf	up	0.000277185	Ethylene-responsive transcription factor ERF095 [Source:UniProtKB/Swiss-Prot;Acc:Q9LTC6]
XLOC_014657	3:9409289-9410567	AT3G25780	WT	WT-Ss	1.52246	214.586	140.946	7.139	up	0.000277185	Allene oxide cyclase 3, chloroplastic [Source:UniProtKB/Swiss-Prot;Acc:Q9LS01]
XLOC_022002	4:17579656-17582022	AT4G37390	WT	WT-Ss	0.373328	32.1925	86.2313	6.43014	up	0.000277185	Auxin-responsive GH3 family protein [Source:TAIR;Acc:AT4G37390]
XLOC_018841	3:17974976-17976670	AT3G48520	WT	WT-Ss	0.394835	9.14674	23.166	4.53394	up	0.000277185	Cytochrome P450 94B3 [Source:UniProtKB/Swiss-Prot;Acc:Q9SMP5]
XLOC_023949	4:13974690-13975908	AT4G28140	WT	WT-Ss	1.16041	9.54288	8.22371	3.03979	up	0.000277185	Ethylene-responsive transcription factor ERF054 [Source:UniProtKB/Swiss-Prot;Acc:Q9M0J3]
XLOC_001754	1:12237464-12238994	AT1G33760	WT	WT-Ss	9.10781	35.121	3.85615	1.94716	up	0.000277185	Ethylene-responsive transcription factor ERF022 [Source:UniProtKB/Swiss-Prot;Acc:Q9LQ28]
XLOC_005797	1:12237464-12238994	AT1G33760	WT	WT-Ss	2.98487	10.916	3.6571	1.8707	up	0.000277185	Ethylene-responsive transcription factor ERF022 [Source:UniProtKB/Swiss-Prot;Acc:Q9LQ28]
XLOC_003917	1:29178736-29179675	AT1G77640	WT	WT-Ss	1.67232	4.82546	2.8855	1.52882	up	0.000277185	Ethylene-responsive transcription factor ERF013 [Source:UniProtKB/Swiss-Prot;Acc:Q9CAP4]
XLOC_025595	5:7116669-7128418	AT5G20960,AT5G20970	WT	WT-Ss	6.75079	16.6727	2.46974	1.30436	up	0.000277185	Indole-3-acetaldehyde oxidase [Source:UniProtKB/Swiss-Prot;Acc:Q7G193]|HSP20-like chaperones superfamily protein [Source:TAIR;Acc:AT5G20970]
XLOC_029366	5:8507589-8508957	AT5G24780	WT	WT-Ss	8.65266	0.762888	0.0881681	-3.5036	down	0.000277185	Vegetative storage protein 1 [Source:UniProtKB/Swiss-Prot;Acc:O49195]
XLOC_029365	5:8500475-8502224	AT5G24770	WT	WT-Ss	93.8086	1.16198	0.0123867	-6.33506	down	0.000277185	Vegetative storage protein 2 [Source:UniProtKB/Swiss-Prot;Acc:O82122]
XLOC_029030	5:5966182-5966677	AT5G18020	WT	WT-Ss	19.8845	6.61574	0.332708	-1.58767	down	0.000277185	Auxin-responsive protein SAUR20 [Source:UniProtKB/Swiss-Prot;Acc:Q9FJG0]
XLOC_025438	5:5968434-5968938	AT5G18030	WT	WT-Ss	28.1197	9.35186	0.332572	-1.58826	down	0.000277185	Auxin-responsive protein SAUR21 [Source:UniProtKB/Swiss-Prot;Acc:Q9FJF9]
XLOC_004095	1:104490-105330	AT1G01250	WT	WT-Ss	3.72916	1.08463	0.290851	-1.78165	down	0.000277185	Ethylene-responsive transcription factor ERF023 [Source:UniProtKB/Swiss-Prot;Acc:Q1ECI2]
XLOC_005574	1:10307506-10308143	AT1G29460	WT	WT-Ss	16.7895	7.06078	0.420547	-1.24966	down	0.000277185	Auxin-responsive protein SAUR65 [Source:UniProtKB/Swiss-Prot;Acc:Q0WPR6]
XLOC_005571	1:10302649-10303335	AT1G29430	WT	WT-Ss	17.6276	8.29294	0.470452	-1.08788	down	0.000277185	Auxin-responsive protein SAUR62 [Source:UniProtKB/Swiss-Prot;Acc:Q9C7Q8]
XLOC_004900	1:5344438-5346332	AT1G15550	WT	WT-Ss	6.56038	2.72239	0.414973	-1.26891	down	0.000277185	Gibberellin 3-beta-dioxygenase 1 [Source:UniProtKB/Swiss-Prot;Acc:Q39103]
XLOC_013262	2:19560126-19563777	AT2G47750	WT	WT-Ss	2.71836	0.800822	0.294596	-1.76319	down	0.000277185	Putative indole-3-acetic acid-amido synthetase GH3.9 [Source:UniProtKB/Swiss-Prot;Acc:O82243]
XLOC_000712	1:4979027-4980324	AT1G14550	WT	WT-Ss	0	0.768217	NA	inf	up	0.000277185	Peroxidase 5 [Source:UniProtKB/Swiss-Prot;Acc:Q9M9Q9]
XLOC_003521	1:26321478-26322993	AT1G69880	WT	WT-Ss	0	1.66001	NA	inf	up	0.000277185	Thioredoxin H8 [Source:UniProtKB/Swiss-Prot;Acc:Q9CAS1]
XLOC_028393	5:1578950-1580875	AT5G05340	WT	WT-Ss	0	6.97155	NA	inf	up	0.000277185	Peroxidase 52 [Source:UniProtKB/Swiss-Prot;Acc:Q9FLC0]
XLOC_028461	5:2079954-2081684	AT5G06730	WT	WT-Ss	0	0.791129	NA	inf	up	0.000277185	Peroxidase 54 [Source:UniProtKB/Swiss-Prot;Acc:Q9FG34]
XLOC_030865	5:20757283-20762431	AT5G51060	WT	WT-Ss	0	3.13754	NA	inf	up	0.000277185	Respiratory burst oxidase homolog protein C [Source:UniProtKB/Swiss-Prot;Acc:O81210]
XLOC_012256	2:12626496-12629546	AT2G29460,AT2G29470	WT	WT-Ss	0.246911	193.82	784.979	9.61651	up	0.000277185	Glutathione S-transferase U4 [Source:UniProtKB/Swiss-Prot;Acc:Q9ZW27]|Glutathione S-transferase U3 [Source:UniProtKB/Swiss-Prot;Acc:Q9ZW28]
XLOC_030151	5:15569479-15575618	AT5G38900	WT	WT-Ss	0.739001	90.6806	122.707	6.93907	up	0.000277185	Thioredoxin superfamily protein [Source:TAIR;Acc:AT5G38900]
XLOC_000857	1:5869845-5870840	AT1G17170	WT	WT-Ss	0.614311	55.2298	89.905	6.49033	up	0.000277185	Glutathione S-transferase U24 [Source:UniProtKB/Swiss-Prot;Acc:Q9SHH6]
XLOC_024685	5:630714-632692	AT5G02780	WT	WT-Ss	0.241964	19.8918	82.2099	6.36124	up	0.000277185	Glutathione S-transferase L1 [Source:UniProtKB/Swiss-Prot;Acc:Q6NLB0]
XLOC_016934	3:3056374-3059148	AT3G09940	WT	WT-Ss	0.749654	46.5704	62.1223	5.95704	up	0.000277185	Probable monodehydroascorbate reductase, cytoplasmic isoform 1 [Source:UniProtKB/Swiss-Prot;Acc:Q9SR59]
XLOC_007679	1:28020580-28027881	AT1G74590,AT1G74600	WT	WT-Ss	0.484701	21.3143	43.974	5.45858	up	0.000277185	Glutathione S-transferase U10 [Source:UniProtKB/Swiss-Prot;Acc:Q9CA57]|Pentatricopeptide repeat-containing protein At1g74600, chloroplastic [Source:UniProtKB/Swiss-Prot;Acc:Q9CA56]
XLOC_030198	5:15847077-15849108	AT5G39580	WT	WT-Ss	1.49187	38.8304	26.028	4.70199	up	0.000277185	Peroxidase 62 [Source:UniProtKB/Swiss-Prot;Acc:Q9FKA4]
XLOC_004180	1:661176-662456	AT1G02930	WT	WT-Ss	86.9674	1554.34	17.8726	4.15968	up	0.000277185	Glutathione S-transferase F6 [Source:UniProtKB/Swiss-Prot;Acc:P42760]
XLOC_004179	1:658656-659964	AT1G02920	WT	WT-Ss	71.1538	1019.66	14.3303	3.841	up	0.000277185	Glutathione S-transferase F7 [Source:UniProtKB/Swiss-Prot;Acc:Q9SRY5]
XLOC_015692	3:18200663-18217884	AT3G49110,AT3G49120	WT	WT-Ss	33.3171	441.162	13.2413	3.72697	up	0.000277185	Peroxidase 33 [Source:UniProtKB/Swiss-Prot;Acc:P24101]|Peroxidase 34 [Source:UniProtKB/Swiss-Prot;Acc:Q9SMU8]
XLOC_006226	1:17071350-17076434	AT1G45145	WT	WT-Ss	11.6157	138.226	11.8999	3.57288	up	0.000277185	Thioredoxin H5 [Source:UniProtKB/Swiss-Prot;Acc:Q39241]
XLOC_020555	4:6869952-6871661	AT4G11290	WT	WT-Ss	0.551166	6.47201	11.7424	3.55365	up	0.000277185	Peroxidase 39 [Source:UniProtKB/Swiss-Prot;Acc:Q9SUT2]
XLOC_012253	2:12620059-12621148	AT2G29440	WT	WT-Ss	0.744728	8.6678	11.6389	3.54088	up	0.000277185	Glutathione S-transferase U6 [Source:UniProtKB/Swiss-Prot;Acc:Q9ZW26]
XLOC_027095	5:19397357-19402070	AT5G47910	WT	WT-Ss	12.7291	132.183	10.3843	3.37633	up	0.000277185	Respiratory burst oxidase homolog protein D [Source:UniProtKB/Swiss-Prot;Acc:Q9FIJ0]
XLOC_022300	4:1104450-1112055	AT4G02520	WT	WT-Ss	318.755	2282.73	7.16139	2.84024	up	0.000277185	Glutathione S-transferase F2 [Source:UniProtKB/Swiss-Prot;Acc:P46422]
XLOC_010770	2:851163-852222	AT2G02930	WT	WT-Ss	0.561724	3.72289	6.62762	2.72849	up	0.000277185	Glutathione S-transferase F3 [Source:UniProtKB/Swiss-Prot;Acc:Q9SLM6]
XLOC_000858	1:5872144-5876550	AT1G17180,AT1G17190	WT	WT-Ss	1.30377	8.0354	6.1632	2.62368	up	0.000277185	Glutathione S-transferase U25 [Source:UniProtKB/Swiss-Prot;Acc:Q9SHH7]|Glutathione S-transferase U26 [Source:UniProtKB/Swiss-Prot;Acc:Q9SHH8]
XLOC_028292	5:922165-924683	AT5G03630	WT	WT-Ss	42.3258	236.958	5.59842	2.48502	up	0.000277185	Probable monodehydroascorbate reductase, cytoplasmic isoform 4 [Source:UniProtKB/Swiss-Prot;Acc:Q93WJ8]
XLOC_023317	4:9424632-9428899	AT4G16760	WT	WT-Ss	33.1504	175.251	5.28653	2.40232	up	0.000277185	Peroxisomal acyl-coenzyme A oxidase 1 [Source:UniProtKB/Swiss-Prot;Acc:O65202]
XLOC_012257	2:12630197-12632537	AT2G29480,AT2G29490	WT	WT-Ss	2.05784	10.4114	5.05941	2.33897	up	0.000277185	Glutathione S-transferase U2 [Source:UniProtKB/Swiss-Prot;Acc:Q9ZW29]|Glutathione S-transferase U1 [Source:UniProtKB/Swiss-Prot;Acc:Q9ZW30]
XLOC_029503	5:9714381-9716401	AT5G27520	WT	WT-Ss	9.02402	37.9495	4.20539	2.07224	up	0.000277185	Peroxisomal adenine nucleotide carrier 2 [Source:UniProtKB/Swiss-Prot;Acc:Q8VZS0]
XLOC_025267	5:4768261-4775823	AT5G14760	WT	WT-Ss	1.18991	4.2592	3.57943	1.83973	up	0.000277185	L-aspartate oxidase, chloroplastic [Source:UniProtKB/Swiss-Prot;Acc:Q94AY1]
XLOC_001362	1:9425381-9428716	AT1G27130,AT1G27140	WT	WT-Ss	76.926	265.176	3.44716	1.78541	up	0.000277185	Glutathione S-transferase U13 [Source:UniProtKB/Swiss-Prot;Acc:Q9FUS6]|Glutathione S-transferase U14 [Source:UniProtKB/Swiss-Prot;Acc:Q9FUT1]
XLOC_012252	2:12616288-12619326	AT2G29420	WT	WT-Ss	18.2867	61.5511	3.36589	1.75099	up	0.000277185	Glutathione S-transferase U7 [Source:UniProtKB/Swiss-Prot;Acc:Q9ZW24]
XLOC_029496	5:9667937-9671095	AT5G27380	WT	WT-Ss	83.4161	259.275	3.1082	1.63608	up	0.000277185	Glutathione synthetase, chloroplastic [Source:UniProtKB/Swiss-Prot;Acc:P46416]
XLOC_013675	3:2645166-2646497	AT3G08710	WT	WT-Ss	26.4762	63.5892	2.40176	1.26409	up	0.000277185	Thioredoxin H9 [Source:UniProtKB/Swiss-Prot;Acc:Q9C9Y6]
XLOC_002762	1:20912115-20913447	AT1G55920	WT	WT-Ss	32.1506	75.0628	2.33472	1.22325	up	0.000277185	Serine acetyltransferase 1, chloroplastic [Source:UniProtKB/Swiss-Prot;Acc:Q42588]
XLOC_003288	1:24489779-24493944	AT1G65840	WT	WT-Ss	12.2996	27.4916	2.23515	1.16037	up	0.000277185	Probable polyamine oxidase 4 [Source:UniProtKB/Swiss-Prot;Acc:Q8H191]
XLOC_007214	1:24499065-24502745	AT1G65860	WT	WT-Ss	6.51742	14.5428	2.23139	1.15794	up	0.000277185	Flavin-containing monooxygenase FMO GS-OX1 [Source:UniProtKB/Swiss-Prot;Acc:Q9SS04]
XLOC_031246	5:23599566-23601325	AT5G58390	WT	WT-Ss	2.47226	5.36752	2.17109	1.11842	up	0.000277185	Peroxidase 67 [Source:UniProtKB/Swiss-Prot;Acc:Q9LVL2]
XLOC_004836	1:4974066-4975705	AT1G14540	WT	WT-Ss	1.51398	44.7	29.5249	4.88386	up	0.000277185	Peroxidase 4 [Source:UniProtKB/Swiss-Prot;Acc:Q9LE15]
XLOC_012691	2:15597920-15600077	AT2G37130	WT	WT-Ss	11.3641	25.7319	2.26432	1.17908	up	0.000277185	Peroxidase 21 [Source:UniProtKB/Swiss-Prot;Acc:Q42580]
XLOC_024320	4:16700341-16703325	AT4G35090	WT	WT-Ss	335.969	120.028	0.357258	-1.48496	down	0.000277185	Catalase-2 [Source:UniProtKB/Swiss-Prot;Acc:P25819]
XLOC_016406	3:23266248-23266934	AT3G62950	WT	WT-Ss	36.149	16.8753	0.466824	-1.09905	down	0.000277185	Glutaredoxin-C11 [Source:UniProtKB/Swiss-Prot;Acc:Q9LYC6]
XLOC_023611	4:11691194-11694575	AT4G22070	WT	WT-Ss	0	1.65012	NA	inf	up	0.000277185	Probable WRKY transcription factor 31 [Source:UniProtKB/Swiss-Prot;Acc:Q93WT0]
XLOC_028759	5:4149739-4151150	AT5G13080	WT	WT-Ss	0	97.2667	NA	inf	up	0.000277185	Probable WRKY transcription factor 75 [Source:UniProtKB/Swiss-Prot;Acc:Q9FYA2]
XLOC_017677	3:8289646-8290066	AT3G23230	WT	WT-Ss	2.92419	162.338	55.5159	5.79483	up	0.000277185	Ethylene-responsive transcription factor ERF098 [Source:UniProtKB/Swiss-Prot;Acc:Q9LTC5]
XLOC_003605	1:26938294-26942952	AT1G71520	WT	WT-Ss	1.63404	68.8808	42.1538	5.39759	up	0.000277185	Ethylene-responsive transcription factor ERF020 [Source:UniProtKB/Swiss-Prot;Acc:Q9C9I8]
XLOC_029323	5:8151911-8154709	AT5G24110	WT	WT-Ss	1.80283	19.1713	10.6341	3.41062	up	0.000277185	Probable WRKY transcription factor 30 [Source:UniProtKB/Swiss-Prot;Acc:Q9FL62]
XLOC_030601	5:18801217-18804043	AT5G46350	WT	WT-Ss	0.434345	4.52765	10.4241	3.38185	up	0.000277185	Probable WRKY transcription factor 8 [Source:UniProtKB/Swiss-Prot;Acc:Q9FL26]
XLOC_013197	2:19043413-19044826	AT2G46400	WT	WT-Ss	3.91713	38.0394	9.71107	3.27963	up	0.000277185	Probable WRKY transcription factor 46 [Source:UniProtKB/Swiss-Prot;Acc:Q9SKD9]
XLOC_004070	1:30383463-30387608	AT1G80840	WT	WT-Ss	26.9218	249.854	9.28074	3.21424	up	0.000277185	Probable WRKY transcription factor 40 [Source:UniProtKB/Swiss-Prot;Acc:Q9SAH7]
XLOC_003908	1:29099953-29101261	AT1G77450	WT	WT-Ss	2.47348	17.7652	7.18222	2.84443	up	0.000277185	NAC domain containing protein 32 [Source:TAIR;Acc:AT1G77450]
XLOC_021707	4:15383200-15385029	AT4G31800	WT	WT-Ss	18.1082	121.991	6.73678	2.75206	up	0.000277185	WRKY transcription factor 18 [Source:UniProtKB/Swiss-Prot;Acc:Q9C5T4]
XLOC_027185	5:20090775-20093346	AT5G49520	WT	WT-Ss	1.38599	8.94432	6.45336	2.69005	up	0.000277185	Probable WRKY transcription factor 48 [Source:UniProtKB/Swiss-Prot;Acc:Q9FGZ4]
XLOC_015742	3:18633798-18635523	AT3G50260	WT	WT-Ss	18.9306	98.5897	5.20797	2.38072	up	0.000277185	Ethylene-responsive transcription factor ERF011 [Source:UniProtKB/Swiss-Prot;Acc:Q9SNE1]
XLOC_012890	2:17000453-17002468	AT2G40750	WT	WT-Ss	6.49337	32.3309	4.97905	2.31587	up	0.000277185	Probable WRKY transcription factor 54 [Source:UniProtKB/Swiss-Prot;Acc:Q93WU8]
XLOC_014021	3:5121163-5124030	AT3G15210	WT	WT-Ss	72.0416	351.289	4.87618	2.28575	up	0.000277185	Ethylene-responsive transcription factor 4 [Source:UniProtKB/Swiss-Prot;Acc:O80340]
XLOC_012359	2:13306592-13307475	AT2G31230	WT	WT-Ss	11.4454	54.7374	4.78252	2.25777	up	0.000277185	Ethylene-responsive transcription factor 15 [Source:UniProtKB/Swiss-Prot;Acc:Q8VYM0]
XLOC_030980	5:21617812-21619267	AT5G53290	WT	WT-Ss	0.486646	1.93484	3.97587	1.99127	up	0.000277185	Ethylene-responsive transcription factor CRF3 [Source:UniProtKB/Swiss-Prot;Acc:Q9FK12]
XLOC_010127	2:16108295-16111927	AT2G38470	WT	WT-Ss	100.139	382.775	3.82243	1.93449	up	0.000277185	Probable WRKY transcription factor 33 [Source:UniProtKB/Swiss-Prot;Acc:Q8S8P5]
XLOC_031527	5:25523770-25528269	AT5G63790	WT	WT-Ss	41.0518	151.942	3.70124	1.88801	up	0.000277185	NAC domain-containing protein 102 [Source:UniProtKB/Swiss-Prot;Acc:Q8H115]
XLOC_004139	1:428662-430703	AT1G02220	WT	WT-Ss	1.26801	4.06612	3.20668	1.68108	up	0.000277185	NAC domain-containing protein 3 [Source:UniProtKB/Swiss-Prot;Acc:Q5PP28]
XLOC_020957	4:10061372-10062841	AT4G18170	WT	WT-Ss	4.07766	12.0044	2.94394	1.55775	up	0.000277185	Probable WRKY transcription factor 28 [Source:UniProtKB/Swiss-Prot;Acc:Q8VWJ2]
XLOC_018894	3:18362442-18364913	AT3G49530	WT	WT-Ss	14.0103	37.3595	2.66658	1.41499	up	0.000277185	NAC domain-containing protein 62 [Source:UniProtKB/Swiss-Prot;Acc:Q9SCK6]
XLOC_009292	2:9924932-9926372	AT2G23320	WT	WT-Ss	49.3158	114.537	2.32253	1.2157	up	0.000277185	Probable WRKY transcription factor 15 [Source:UniProtKB/Swiss-Prot;Acc:O22176]
XLOC_023724	4:12390156-12393991	AT4G23810	WT	WT-Ss	33.201	66.5899	2.00566	1.00408	up	0.000277185	Probable WRKY transcription factor 53 [Source:UniProtKB/Swiss-Prot;Acc:Q9SUP6]
XLOC_007025	1:23016682-23019279	AT1G62300	WT	WT-Ss	7.22731	72.3116	10.0054	3.3227	up	0.000277185	WRKY transcription factor 6 [Source:UniProtKB/Swiss-Prot;Acc:Q9C519]
XLOC_003932	1:29298242-29300863	AT1G77920	WT	WT-Ss	4.47278	9.20703	2.05845	1.04156	up	0.000277185	Transcription factor TGA7 [Source:UniProtKB/Swiss-Prot;Acc:Q93ZE2]
XLOC_026883	5:17798368-17800824	AT5G44190	WT	WT-Ss	289.848	134.625	0.464468	-1.10635	down	0.000277185	Transcription activator GLK2 [Source:UniProtKB/Swiss-Prot;Acc:Q9FFH0]
XLOC_026615	5:15957416-15958455	AT5G39860	WT	WT-Ss	10.6434	5.09196	0.478413	-1.06367	down	0.000277185	Transcription factor PRE1 [Source:UniProtKB/Swiss-Prot;Acc:Q9FLE9]
XLOC_013334	3:295868-299263	AT3G01830	WT	WT-Ss	0.707983	36.7618	51.9247	5.69835	up	0.000277185	Probable calcium-binding protein CML40 [Source:UniProtKB/Swiss-Prot;Acc:Q9SGI8]
XLOC_015775	3:18873957-18874780	AT3G50770	WT	WT-Ss	3.1979	104.443	32.6599	5.02945	up	0.000277185	Probable calcium-binding protein CML41 [Source:UniProtKB/Swiss-Prot;Acc:Q8L3R2]
XLOC_027119	5:19616117-19624232	AT5G48400,AT5G48410	WT	WT-Ss	0.217942	6.75451	30.9921	4.95383	up	0.000277185	Glutamate receptor 1.2 [Source:UniProtKB/Swiss-Prot;Acc:Q9LV72]|Glutamate receptor 1.3 [Source:UniProtKB/Swiss-Prot;Acc:Q9FH75]
XLOC_007780	1:28766749-28768138	AT1G76650	WT	WT-Ss	18.2521	166.23	9.10747	3.18705	up	0.000277185	Calcium-binding protein CML38 [Source:UniProtKB/Swiss-Prot;Acc:Q9SRE6]
XLOC_020928	4:9816291-9821698	AT4G17615,AT4G17616	WT	WT-Ss	10.8564	69.0028	6.35592	2.6681	up	0.000277185	Calcineurin B-like protein 1 [Source:UniProtKB/Swiss-Prot;Acc:O81445]|Pentatricopeptide repeat-containing protein At4g17616 [Source:UniProtKB/Swiss-Prot;Acc:B3H672]
XLOC_014840	3:11005778-11006414	AT3G29000	WT	WT-Ss	11.6968	71.4822	6.11126	2.61147	up	0.000277185	Probable calcium-binding protein CML30 [Source:UniProtKB/Swiss-Prot;Acc:Q9MBG5]
XLOC_031675	5:26602892-26608975	AT5G66650	WT	WT-Ss	4.92175	27.5634	5.60032	2.48551	up	0.000277185	Calcium uniporter protein 3, mitochondrial [Source:UniProtKB/Swiss-Prot;Acc:Q9LVR5]
XLOC_024449	4:17682976-17686941	AT4G37640	WT	WT-Ss	11.6478	54.1191	4.64632	2.21609	up	0.000277185	Calcium-transporting ATPase 2, plasma membrane-type [Source:UniProtKB/Swiss-Prot;Acc:O81108]
XLOC_022209	4:434405-437571	AT4G01010	WT	WT-Ss	5.22396	22.8672	4.37736	2.13006	up	0.000277185	Putative cyclic nucleotide-gated ion channel 13 [Source:UniProtKB/Swiss-Prot;Acc:Q9LD40]
XLOC_004098	1:132295-135905	AT1G01340	WT	WT-Ss	4.9678	19.5088	3.92703	1.97344	up	0.000277185	Probable cyclic nucleotide-gated ion channel 10 [Source:UniProtKB/Swiss-Prot;Acc:Q9LNJ0]
XLOC_014165	3:6045001-6048488	AT3G17690	WT	WT-Ss	0.30575	1.17069	3.82893	1.93694	up	0.000277185	Putative cyclic nucleotide-gated ion channel 19 [Source:UniProtKB/Swiss-Prot;Acc:Q9LDR2]
XLOC_014328	3:7115813-7119121	AT3G20410	WT	WT-Ss	22.6876	83.3287	3.67288	1.87691	up	0.000277185	Calcium-dependent protein kinase 9 [Source:UniProtKB/Swiss-Prot;Acc:Q38868]
XLOC_010563	2:19058129-19061436	AT2G46430	WT	WT-Ss	8.29696	25.2169	3.0393	1.60374	up	0.000277185	Probable cyclic nucleotide-gated ion channel 3 [Source:UniProtKB/Swiss-Prot;Acc:Q9SKD7]
XLOC_003835	1:28537599-28540637	AT1G76040	WT	WT-Ss	5.43128	14.3376	2.63982	1.40044	up	0.000277185	calcium-dependent protein kinase 29 [Source:TAIR;Acc:AT1G76040]
XLOC_010269	2:17137828-17139652	AT2G41100	WT	WT-Ss	545.283	1411.48	2.58852	1.37213	up	0.000277185	Calmodulin-like protein 12 [Source:UniProtKB/Swiss-Prot;Acc:P25071]
XLOC_019331	3:21211455-21216375	AT3G57330	WT	WT-Ss	34.9614	83.0389	2.37515	1.24802	up	0.000277185	Putative calcium-transporting ATPase 11, plasma membrane-type [Source:UniProtKB/Swiss-Prot;Acc:Q9M2L4]
XLOC_008592	2:4618551-4621584	AT2G11520	WT	WT-Ss	9.94452	22.5178	2.26434	1.17909	up	0.000277185	Calmodulin-binding receptor-like cytoplasmic kinase 3 [Source:UniProtKB/Swiss-Prot;Acc:Q9ASQ5]
XLOC_019342	3:21296553-21299591	AT3G57530	WT	WT-Ss	28.8851	65.2365	2.25848	1.17535	up	0.000277185	Calcium-dependent protein kinase 32 [Source:UniProtKB/Swiss-Prot;Acc:Q6NLQ6]
XLOC_010270	2:17140228-17142657	AT2G41110	WT	WT-Ss	42.8666	92.8132	2.16515	1.11447	up	0.000277185	Calmodulin-5 [Source:UniProtKB/Swiss-Prot;Acc:Q682T9]
XLOC_027614	5:23068036-23070412	AT5G57010	WT	WT-Ss	0.234704	12.6591	53.9365	5.75319	up	0.000277185	calmodulin-binding family protein [Source:TAIR;Acc:AT5G57010]
XLOC_007646	1:27832157-27834113	AT1G74010	WT	WT-Ss	0.251722	6.08295	24.1652	4.59486	up	0.000277185	Calcium-dependent phosphotriesterase superfamily protein [Source:TAIR;Acc:AT1G74010]
XLOC_016024	3:20564088-20571431	AT3G55470	WT	WT-Ss	16.3381	145.001	8.87496	3.14974	up	0.000277185	Calcium-dependent lipid-binding (CaLB domain) family protein [Source:TAIR;Acc:AT3G55470]
XLOC_024212	4:15944321-15947120	AT4G33050	WT	WT-Ss	38.2853	326.682	8.5328	3.09302	up	0.000277185	calmodulin-binding family protein [Source:TAIR;Acc:AT4G33050]
XLOC_005199	1:7553100-7553876	AT1G21550	WT	WT-Ss	4.01708	11.7835	2.93335	1.55255	up	0.000277185	Probable calcium-binding protein CML44 [Source:UniProtKB/Swiss-Prot;Acc:Q9LPK5]
XLOC_021896	4:16801770-16804995	AT4G35310	WT	WT-Ss	49.9732	101.856	2.03822	1.02731	up	0.000277185	Calcium-dependent protein kinase 5 [Source:UniProtKB/Swiss-Prot;Acc:Q38871]
XLOC_027442	5:21962548-21965604	AT5G54130	WT	WT-Ss	4.52492	2.05161	0.453404	-1.14113	down	0.000277185	Calcium-binding endonuclease/exonuclease/phosphatase family [Source:TAIR;Acc:AT5G54130]
XLOC_010564	2:19061732-19069569	AT2G46440,AT2G46450	WT	WT-Ss	37.6431	76.6271	2.03562	1.02547	up	0.000277185	Cyclic nucleotide-gated ion channel 11 [Source:UniProtKB/Swiss-Prot;Acc:Q9SKD6]|Probable cyclic nucleotide-gated ion channel 12 [Source:UniProtKB/Swiss-Prot;Acc:Q8GWD2]
XLOC_003656	1:27308514-27312780	AT1G72520	WT	WT-Ss	4.1101	125.127	30.4437	4.92807	up	0.000277185	Lipoxygenase 4, chloroplastic [Source:UniProtKB/Swiss-Prot;Acc:Q9FNX8]
XLOC_000874	1:5977410-5981480	AT1G17420	WT	WT-Ss	4.35794	66.3048	15.2147	3.92739	up	0.000277185	Lipoxygenase 3, chloroplastic [Source:UniProtKB/Swiss-Prot;Acc:Q9LNR3]
XLOC_023024	4:7401108-7401907	AT4G12470	WT	WT-Ss	30.6806	152.833	4.98143	2.31656	up	0.000277185	pEARLI1-like lipid transfer protein 1 [Source:UniProtKB/Swiss-Prot;Acc:Q9SU35]
XLOC_010673	2:106442-108806	AT2G01180	WT	WT-Ss	16.6607	75.7171	4.54465	2.18417	up	0.000277185	Lipid phosphate phosphatase 1 [Source:UniProtKB/Swiss-Prot;Acc:Q9ZU49]
XLOC_009463	2:11201302-11204153	AT2G26310	WT	WT-Ss	0.324493	1.46596	4.5177	2.17559	up	0.000277185	Fatty-acid-binding protein 2 [Source:UniProtKB/Swiss-Prot;Acc:Q84RK2]
XLOC_015466	3:16525314-16529362	AT3G45140	WT	WT-Ss	218.457	451.75	2.06791	1.04817	up	0.000277185	Lipoxygenase 2, chloroplastic [Source:UniProtKB/Swiss-Prot;Acc:P38418]
XLOC_027519	5:22461736-22462539	AT5G55420	WT	WT-Ss	0	24.6704	NA	inf	up	0.000277185	Encodes a Protease inhibitor/seed storage/LTP family protein [pseudogene] [Source:TAIR;Acc:AT5G55420]
XLOC_023026	4:7409620-7410406	AT4G12490	WT	WT-Ss	1.00949	17.5169	17.3521	4.11704	up	0.000277185	pEARLI1-like lipid transfer protein 2 [Source:UniProtKB/Swiss-Prot;Acc:Q9SU34]
XLOC_023025	4:7406104-7406937	AT4G12480	WT	WT-Ss	3.84777	38.915	10.1136	3.33823	up	0.000277185	Lipid transfer protein EARLI 1 [Source:UniProtKB/Swiss-Prot;Acc:Q39176]
XLOC_007039	1:23136368-23137191	AT1G62510	WT	WT-Ss	48.7691	17.0472	0.34955	-1.51643	down	0.000277185	Bifunctional inhibitor/lipid-transfer protein/seed storage 2S albumin superfamily protein [Source:TAIR;Acc:AT1G62510]
XLOC_025707	5:8031101-8033020	AT5G23820	WT	WT-Ss	33.6293	10.5699	0.314308	-1.66975	down	0.000277185	MD-2-related lipid recognition domain-containing protein [Source:TAIR;Acc:AT5G23820]
XLOC_011365	2:5774145-5776289	AT2G13820	WT	WT-Ss	21.3488	9.57126	0.448329	-1.15737	down	0.000277185	Non-specific lipid-transfer protein-like protein At2g13820 [Source:UniProtKB/Swiss-Prot;Acc:Q9ZQI8]
XLOC_004068	1:30370571-30372670	AT1G80820	WT	WT-Ss	0.309226	99.8803	323.002	8.3354	up	0.000277185	Cinnamoyl-CoA reductase 2 [Source:UniProtKB/Swiss-Prot;Acc:Q9SAH9]
XLOC_012331	2:13099335-13101413	AT2G30750	WT	WT-Ss	0.844514	117.844	139.54	7.12454	up	0.000277185	cytochrome P450, family 71, subfamily A, polypeptide 12 [Source:TAIR;Acc:AT2G30750]
XLOC_027626	5:23187817-23189875	AT5G57220	WT	WT-Ss	19.0989	163.303	8.55039	3.09599	up	0.000277185	cytochrome P450, family 81, subfamily F, polypeptide 2 [Source:TAIR;Acc:AT5G57220]
XLOC_025813	5:9038784-9055324	AT5G25910,AT5G25930	WT	WT-Ss	5.43457	44.268	8.14565	3.02603	up	0.000277185	receptor like protein 52 [Source:TAIR;Acc:AT5G25910]|Protein kinase family protein with leucine-rich repeat domain [Source:TAIR;Acc:AT5G25930]
XLOC_007651	1:27861089-27865823	AT1G74100	WT	WT-Ss	30.5595	246.997	8.08249	3.0148	up	0.000277185	Cytosolic sulfotransferase 16 [Source:UniProtKB/Swiss-Prot;Acc:Q9C9D0]
XLOC_025904	5:9684071-9685561	AT5G27420	WT	WT-Ss	30.5133	219.724	7.20091	2.84818	up	0.000277185	E3 ubiquitin-protein ligase ATL31 [Source:UniProtKB/Swiss-Prot;Acc:Q8LGA5]
XLOC_021352	4:12977340-12979568	AT4G25390	WT	WT-Ss	5.75544	33.9077	5.89144	2.55862	up	0.000277185	Receptor-like serine/threonine-protein kinase At4g25390 [Source:UniProtKB/Swiss-Prot;Acc:Q9STJ8]
XLOC_000323	1:2269718-2275845	AT1G07390,AT1G07400	WT	WT-Ss	0.776265	3.85166	4.96179	2.31086	up	0.000277185	receptor like protein 1 [Source:TAIR;Acc:AT1G07390]|17.8 kDa class I heat shock protein [Source:UniProtKB/Swiss-Prot;Acc:Q9LNW0]
XLOC_000458	1:3252151-3255768	AT1G09970	WT	WT-Ss	46.4961	230.57	4.95893	2.31003	up	0.000277185	Leucine-rich receptor-like protein kinase family protein [Source:TAIR;Acc:AT1G09970]
XLOC_000588	1:4137532-4140028	AT1G12200	WT	WT-Ss	3.3796	14.7525	4.36515	2.12603	up	0.000277185	Flavin-containing monooxygenase FMO GS-OX-like 2 [Source:UniProtKB/Swiss-Prot;Acc:Q9FWW9]
XLOC_012687	2:15557375-15560363	AT2G37040	WT	WT-Ss	23.0348	90.5467	3.93087	1.97485	up	0.000277185	Phenylalanine ammonia-lyase 1 [Source:UniProtKB/Swiss-Prot;Acc:P35510]
XLOC_017668	3:8227221-8229576	AT3G23120	WT	WT-Ss	0.673675	2.32344	3.44891	1.78614	up	0.000277185	receptor like protein 38 [Source:TAIR;Acc:AT3G23120]
XLOC_012432	2:13857876-13862700	AT2G32680	WT	WT-Ss	2.61367	8.93947	3.42027	1.77411	up	0.000277185	receptor like protein 23 [Source:TAIR;Acc:AT2G32680]
XLOC_020715	4:8195830-8198562	AT4G14220	WT	WT-Ss	9.70342	30.3159	3.12425	1.64351	up	0.000277185	E3 ubiquitin-protein ligase RHF1A [Source:UniProtKB/Swiss-Prot;Acc:Q4TU14]
XLOC_014456	3:7906790-7908740	AT3G22370	WT	WT-Ss	31.6484	95.4895	3.0172	1.59321	up	0.000277185	Ubiquinol oxidase 1a, mitochondrial [Source:UniProtKB/Swiss-Prot;Acc:Q39219]
XLOC_016998	3:3447567-3453987	AT3G11010	WT	WT-Ss	5.44884	15.5916	2.86144	1.51674	up	0.000277185	receptor like protein 34 [Source:TAIR;Acc:AT3G11010]
XLOC_019115	3:19744050-19746780	AT3G53260	WT	WT-Ss	57.9785	142.658	2.46051	1.29896	up	0.000277185	Phenylalanine ammonia-lyase 2 [Source:UniProtKB/Swiss-Prot;Acc:P45724]
XLOC_014111	3:5692737-5694127	AT3G16720	WT	WT-Ss	44.0383	104.035	2.36238	1.24024	up	0.000277185	RING-H2 finger protein ATL2 [Source:UniProtKB/Swiss-Prot;Acc:Q8L9T5]
XLOC_000707	1:4915534-4921606	AT1G14370	WT	WT-Ss	12.0128	28.0447	2.33458	1.22316	up	0.000277185	Protein kinase 2A, chloroplastic [Source:UniProtKB/Swiss-Prot;Acc:O49839]
XLOC_013510	3:1476981-1478730	AT3G05200	WT	WT-Ss	40.5064	90.0784	2.2238	1.15303	up	0.000277185	E3 ubiquitin-protein ligase ATL6 [Source:UniProtKB/Swiss-Prot;Acc:Q8RXX9]
XLOC_028653	5:3400341-3402207	AT5G10760	WT	WT-Ss	16.1779	34.2474	2.11692	1.08197	up	0.000277185	Eukaryotic aspartyl protease family protein [Source:TAIR;Acc:AT5G10760]
XLOC_004986	1:6050152-6058389	AT1G17590,AT1G17600	WT	WT-Ss	2.01525	4.21845	2.09327	1.06576	up	0.000277185	Nuclear transcription factor Y subunit A-8 [Source:UniProtKB/Swiss-Prot;Acc:Q9LNP6]|Disease resistance protein (TIR-NBS-LRR class) family [Source:TAIR;Acc:AT1G17600]
XLOC_021344	4:12923918-12929203	AT4G25230	WT	WT-Ss	16.016	32.6881	2.04096	1.02925	up	0.000277185	E3 ubiquitin protein ligase RIN2 [Source:UniProtKB/Swiss-Prot;Acc:Q8VYC8]
XLOC_006491	1:19270047-19278669	AT1G51890	WT	WT-Ss	2.3135	21.0785	9.11113	3.18763	up	0.000277185	Probable LRR receptor-like protein kinase At1g51890 [Source:UniProtKB/Swiss-Prot;Acc:C0LGG6]
XLOC_006744	1:20987163-21014165	AT1G56120,AT1G56130,AT1G56140,AT1G56145	WT	WT-Ss	13.5542	45.2853	3.34105	1.7403	up	0.000277185	Leucine-rich repeat transmembrane protein kinase [Source:TAIR;Acc:AT1G56120]|Probable LRR receptor-like serine/threonine-protein kinase At1g56130 [Source:UniProtKB/Swiss-Prot;Acc:C0LGH2]|Probable LRR receptor-like serine/threonine-protein kinase At1g56140 [Source:UniProtKB/Swiss-Prot;Acc:C0LGH3]|Leucine-rich repeat transmembrane protein kinase [Source:TAIR;Acc:AT1G56145]
XLOC_030374	5:17197640-17199976	AT5G42900	WT	WT-Ss	8.54984	25.735	3.00999	1.58976	up	0.000277185	cold regulated gene 27 [Source:TAIR;Acc:AT5G42900]
XLOC_006482	1:19204511-19211417	AT1G51790	WT	WT-Ss	2.17993	6.07166	2.78526	1.47781	up	0.000277185	Leucine-rich repeat protein kinase family protein [Source:TAIR;Acc:AT1G51790]
XLOC_006488	1:19252804-19257003	AT1G51850	WT	WT-Ss	0.902279	2.15737	2.39103	1.25763	up	0.000277185	Leucine-rich repeat protein kinase family protein [Source:TAIR;Acc:AT1G51850]
XLOC_024269	4:16282695-16285160	AT4G33980	WT	WT-Ss	19.9689	41.903	2.09841	1.0693	up	0.000277185	BEST Arabidopsis thaliana protein match is: cold regulated gene 27 (TAIR:AT5G42900.2); Has 30201 Blast hits to 17322 proteins in 780 species: Archae - 12; Bacteria - 1396; Metazoa - 17338; Fungi - 3422; Plants - 5037; Viruses - 0; Other Eukaryotes - /.../(source: NCBI BLink). [Source:TAIR;Acc:AT4G33980]
XLOC_031739	5:7891023-7891616	-	WT	WT-Ss	34.9716	15.0363	0.429959	-1.21773	down	0.000277185	-
XLOC_031721	5:26887669-26889238	AT5G67390	WT	WT-Ss	28.3166	11.672	0.412195	-1.2786	down	0.000277185	unknown protein; BEST Arabidopsis thaliana protein match is: Plant protein of unknown function (DUF863) (TAIR:AT1G69360.1); Has 1807 Blast hits to 1807 proteins in 277 species: Archae - 0; Bacteria - 0; Metazoa - 736; Fungi - 347; Plants - 385; Viru /.../0; Other Eukaryotes - 339 (source: NCBI BLink). [Source:TAIR;Acc:AT5G67390]
XLOC_031696	5:26753509-26757334	AT5G67030	WT	WT-Ss	291.467	144.367	0.495312	-1.01359	down	0.000277185	Zeaxanthin epoxidase, chloroplastic [Source:UniProtKB/Swiss-Prot;Acc:Q9FGC7]
XLOC_031583	5:25914637-25919872	AT5G64830,AT5G64840	WT	WT-Ss	237.228	114.014	0.48061	-1.05706	down	0.000277185	programmed cell death 2 C-terminal domain-containing protein [Source:TAIR;Acc:AT5G64830]|ABC transporter F family member 5 [Source:UniProtKB/Swiss-Prot;Acc:Q9LV93]
XLOC_031537	5:25628587-25629615	AT5G64040	WT	WT-Ss	5299.36	2335.51	0.440716	-1.18208	down	0.000277185	Photosystem I reaction center subunit N, chloroplastic [Source:UniProtKB/Swiss-Prot;Acc:P49107]
XLOC_031456	5:25067723-25070934	AT5G62430	WT	WT-Ss	36.578	13.166	0.359943	-1.47416	down	0.000277185	Cyclic dof factor 1 [Source:UniProtKB/Swiss-Prot;Acc:Q8W1E3]
XLOC_031442	5:24950263-24953232	AT5G62130	WT	WT-Ss	5.3755	2.64117	0.491335	-1.02522	down	0.000277185	Per1-like family protein [Source:TAIR;Acc:AT5G62130]
XLOC_031243	5:23577317-23587914	AT5G58330	WT	WT-Ss	136.388	68.0933	0.499262	-1.00213	down	0.000277185	lactate/malate dehydrogenase family protein [Source:TAIR;Acc:AT5G58330]
XLOC_031191	5:23225949-23230704	AT5G57345	WT	WT-Ss	271.946	122.165	0.449228	-1.15448	down	0.000277185	unknown protein; Has 30201 Blast hits to 17322 proteins in 780 species: Archae - 12; Bacteria - 1396; Metazoa - 17338; Fungi - 3422; Plants - 5037; Viruses - 0; Other Eukaryotes - 2996 (source: NCBI BLink). [Source:TAIR;Acc:AT5G57345]
XLOC_031164	5:22989264-22991467	AT5G56860	WT	WT-Ss	21.1893	9.38914	0.443108	-1.17427	down	0.000277185	GATA transcription factor 21 [Source:UniProtKB/Swiss-Prot;Acc:Q5HZ36]
XLOC_031163	5:22985159-22988138	AT5G56850	WT	WT-Ss	28.3848	11.7464	0.413827	-1.2729	down	0.000277185	unknown protein; EXPRESSED IN: 21 plant structures; EXPRESSED DURING: 13 growth stages; Has 35333 Blast hits to 34131 proteins in 2444 species: Archae - 798; Bacteria - 22429; Metazoa - 974; Fungi - 991; Plants - 531; Viruses - 0; Other Eukaryotes - /.../(source: NCBI BLink). [Source:TAIR;Acc:AT5G56850]
XLOC_031150	5:22894501-22896653	AT5G56550	WT	WT-Ss	47.7047	12.2235	0.256233	-1.96447	down	0.000277185	oxidative stress 3 [Source:TAIR;Acc:AT5G56550]
XLOC_031029	5:21990911-21992812	AT5G54190	WT	WT-Ss	11.8868	4.19471	0.352887	-1.50272	down	0.000277185	Protochlorophyllide reductase A, chloroplastic [Source:UniProtKB/Swiss-Prot;Acc:Q42536]
XLOC_030891	5:20939493-20940895	AT5G51550	WT	WT-Ss	99.0369	47.2832	0.47743	-1.06664	down	0.000277185	Protein EXORDIUM-like 3 [Source:UniProtKB/Swiss-Prot;Acc:Q9FHM9]
XLOC_030791	5:20201059-20208785	AT5G49730,AT5G49740	WT	WT-Ss	396.317	158.189	0.399146	-1.32501	down	0.000277185	Ferric reduction oxidase 6 [Source:UniProtKB/Swiss-Prot;Acc:Q8RWS6]|Ferric reduction oxidase 7, chloroplastic [Source:UniProtKB/Swiss-Prot;Acc:Q3KTM0]
XLOC_030766	5:19984609-20016945	AT5G49360	WT	WT-Ss	341.976	108.817	0.318201	-1.65199	down	0.000277185	Beta-D-xylosidase 1 [Source:UniProtKB/Swiss-Prot;Acc:Q9FGY1]
XLOC_030755	5:19897266-19899306	AT5G49100	WT	WT-Ss	9.9753	4.10583	0.411601	-1.28068	down	0.000277185	unknown protein; BEST Arabidopsis thaliana protein match is: unknown protein (TAIR:AT3G06868.1); Has 30201 Blast hits to 17322 proteins in 780 species: Archae - 12; Bacteria - 1396; Metazoa - 17338; Fungi - 3422; Plants - 5037; Viruses - 0; Other Eu /.../es - 2996 (source: NCBI BLink). [Source:TAIR;Acc:AT5G49100]
XLOC_030635	5:19093151-19098715	AT5G47040	WT	WT-Ss	66.5723	30.9543	0.464973	-1.10478	down	0.000277185	Lon protease homolog 2, peroxisomal [Source:UniProtKB/Swiss-Prot;Acc:O64948]
XLOC_030563	5:18589429-18591470	AT5G45830	WT	WT-Ss	13.7192	6.21233	0.45282	-1.14299	down	0.000277185	delay of germination 1 [Source:TAIR;Acc:AT5G45830]
XLOC_030432	5:17579965-17581222	AT5G43750	WT	WT-Ss	155.598	77.4831	0.49797	-1.00587	down	0.000277185	Photosynthetic NDH subunit of subcomplex B 5, chloroplastic [Source:UniProtKB/Swiss-Prot;Acc:Q9FG89]
XLOC_030191	5:15826088-15828035	AT5G39530	WT	WT-Ss	103.678	39.2137	0.378229	-1.40267	down	0.000277185	Protein of unknown function (DUF1997) [Source:TAIR;Acc:AT5G39530]
XLOC_030126	5:15377172-15385325	AT5G38420	WT	WT-Ss	4273.67	1495.95	0.35004	-1.51441	down	0.000277185	Ribulose bisphosphate carboxylase small chain 2B, chloroplastic [Source:UniProtKB/Swiss-Prot;Acc:P10797]
XLOC_030125	5:15377172-15385325	AT5G38410,AT5G38430	WT	WT-Ss	12013.4	4739.52	0.39452	-1.34183	down	0.000277185	Ribulose bisphosphate carboxylase small chain 3B, chloroplastic [Source:UniProtKB/Swiss-Prot;Acc:P10798]|Ribulose bisphosphate carboxylase small chain 1B, chloroplastic [Source:UniProtKB/Swiss-Prot;Acc:P10796]
XLOC_029960	5:14118841-14123340	AT5G35970	WT	WT-Ss	248.467	99.7999	0.401661	-1.31595	down	0.000277185	P-loop containing nucleoside triphosphate hydrolases superfamily protein [Source:TAIR;Acc:AT5G35970]
XLOC_029388	5:8706789-8707748	AT5G25190	WT	WT-Ss	20.2814	6.67952	0.329342	-1.60234	down	0.000277185	Ethylene-responsive transcription factor ERF003 [Source:UniProtKB/Swiss-Prot;Acc:Q94AW5]
XLOC_029326	5:8172315-8181048	AT5G24150,AT5G24155	WT	WT-Ss	14.9454	3.40354	0.227732	-2.13459	down	0.000277185	Squalene epoxidase 5 [Source:UniProtKB/Swiss-Prot;Acc:O65404]|FAD/NAD(P)-binding oxidoreductase family protein [Source:TAIR;Acc:AT5G24155]
XLOC_029324	5:8157550-8160229	AT5G24120	WT	WT-Ss	24.9647	9.51509	0.381142	-1.3916	down	0.000277185	RNA polymerase sigma factor sigE, chloroplastic/mitochondrial [Source:UniProtKB/Swiss-Prot;Acc:Q9ZNX9]
XLOC_029303	5:8009805-8011656	AT5G23750	WT	WT-Ss	22.5116	10.5096	0.46685	-1.09897	down	0.000277185	Remorin family protein [Source:TAIR;Acc:AT5G23750]
XLOC_029272	5:7736589-7738535	AT5G23060	WT	WT-Ss	242.102	110.435	0.45615	-1.13242	down	0.000277185	Calcium sensing receptor, chloroplastic [Source:UniProtKB/Swiss-Prot;Acc:Q9FN48]
XLOC_029230	5:7418115-7419249	AT5G22390	WT	WT-Ss	20.3334	9.29819	0.457286	-1.12883	down	0.000277185	Protein of unknown function (DUF3049) [Source:TAIR;Acc:AT5G22390]
XLOC_029111	5:6612814-6616997	AT5G19600	WT	WT-Ss	1.85397	0.747813	0.403357	-1.30987	down	0.000277185	Probable sulfate transporter 3.5 [Source:UniProtKB/Swiss-Prot;Acc:Q94LW6]
XLOC_028787	5:4387296-4392353	AT5G13630	WT	WT-Ss	592.824	217.812	0.367414	-1.44452	down	0.000277185	Magnesium-chelatase subunit ChlH, chloroplastic [Source:UniProtKB/Swiss-Prot;Acc:Q9FNB0]
XLOC_028694	5:3708008-3709246	AT5G11550	WT	WT-Ss	6.72542	2.38096	0.354024	-1.49808	down	0.000277185	ARM repeat superfamily protein [Source:TAIR;Acc:AT5G11550]
XLOC_028689	5:3662676-3668195	AT5G11470	WT	WT-Ss	1.37799	0.678788	0.492594	-1.02153	down	0.000277185	bromo-adjacent homology (BAH) domain-containing protein [Source:TAIR;Acc:AT5G11470]
XLOC_028624	5:3216835-3219559	AT5G10250	WT	WT-Ss	2.63208	1.13961	0.432967	-1.20767	down	0.000277185	BTB/POZ domain-containing protein DOT3 [Source:UniProtKB/Swiss-Prot;Acc:Q9LFU0]
XLOC_028618	5:3181982-3183865	AT5G10150	WT	WT-Ss	31.1137	14.0765	0.452422	-1.14426	down	0.000277185	Protein UPSTREAM OF FLC [Source:UniProtKB/Swiss-Prot;Acc:Q9LX14]
XLOC_028595	5:3015246-3018262	AT5G09730	WT	WT-Ss	1.59898	0.557853	0.348879	-1.5192	down	0.000277185	Beta-D-xylosidase 3 [Source:UniProtKB/Swiss-Prot;Acc:Q9LXD6]
XLOC_028560	5:2841417-2845381	AT5G08720	WT	WT-Ss	15.4669	7.3572	0.475672	-1.07196	down	0.000277185	CONTAINS InterPro DOMAIN/s: Streptomyces cyclase/dehydrase (InterPro:IPR005031); BEST Arabidopsis thaliana protein match is: Polyketide cyclase / dehydrase and lipid transport protein (TAIR:AT4G01650.1); Has 30201 Blast hits to 17322 proteins in 780 /.../es: Archae - 12; Bacteria - 1396; Metazoa - 17338; Fungi - 3422; Plants - 5037; Viruses - 0; Other Eukaryotes - 2996 (source: NCBI BLink). [Sour…
XLOC_028448	5:1989746-1994984	AT5G06530	WT	WT-Ss	46.7102	21.972	0.47039	-1.08807	down	0.000277185	ABC transporter G family member 22 [Source:UniProtKB/Swiss-Prot;Acc:Q93YS4]
XLOC_028068	5:26299031-26300478	AT5G65730	WT	WT-Ss	157.051	73.6942	0.469237	-1.09161	down	0.000277185	Probable xyloglucan endotransglucosylase/hydrolase protein 6 [Source:UniProtKB/Swiss-Prot;Acc:Q8LF99]
XLOC_028050	5:26172065-26175033	AT5G65470	WT	WT-Ss	15.0596	6.6986	0.444803	-1.16876	down	0.000277185	O-fucosyltransferase family protein [Source:TAIR;Acc:AT5G65470]
XLOC_027807	5:24484378-24487824	AT5G60860	WT	WT-Ss	53.7177	25.4452	0.473685	-1.078	down	0.000277185	Ras-related protein RABA1f [Source:UniProtKB/Swiss-Prot;Acc:Q9FJH0]
XLOC_027560	5:22714481-22717948	AT5G56090,AT5G56100	WT	WT-Ss	115.681	46.2159	0.399512	-1.32369	down	0.000277185	Cytochrome c oxidase assembly protein COX15 [Source:UniProtKB/Swiss-Prot;Acc:Q9FKT8]|glycine-rich protein / oleosin [Source:TAIR;Acc:AT5G56100]
XLOC_027477	5:22175538-22176691	AT5G54585	WT	WT-Ss	31.383	14.0244	0.44688	-1.16204	down	0.000277185	unknown protein; Has 30201 Blast hits to 17322 proteins in 780 species: Archae - 12; Bacteria - 1396; Metazoa - 17338; Fungi - 3422; Plants - 5037; Viruses - 0; Other Eukaryotes - 2996 (source: NCBI BLink). [Source:TAIR;Acc:AT5G54585]
XLOC_027453	5:22038260-22046298	AT5G54270	WT	WT-Ss	11630.8	5217.7	0.448609	-1.15647	down	0.000277185	light-harvesting chlorophyll B-binding protein 3 [Source:TAIR;Acc:AT5G54270]
XLOC_027297	5:21009591-21010345	AT5G51720	WT	WT-Ss	93.3893	25.7076	0.275274	-1.86106	down	0.000277185	CDGSH iron-sulfur domain-containing protein NEET [Source:UniProtKB/Swiss-Prot;Acc:Q9FLI7]
XLOC_026902	5:17937462-17941727	AT5G44530	WT	WT-Ss	21.2526	10.0787	0.474234	-1.07633	down	0.000277185	Subtilase family protein [Source:TAIR;Acc:AT5G44530]
XLOC_026374	5:13949227-13953802	AT5G35777	WT	WT-Ss	2.87472	1.05445	0.366801	-1.44693	down	0.000277185	transposable element gene [Source:TAIR;Acc:AT5G35777]
XLOC_026251	5:12965375-12982497	AT5G34830	WT	WT-Ss	3.10725	1.51815	0.488584	-1.03332	down	0.000277185	unknown protein; Has 19 Blast hits to 19 proteins in 6 species: Archae - 0; Bacteria - 0; Metazoa - 3; Fungi - 0; Plants - 16; Viruses - 0; Other Eukaryotes - 0 (source: NCBI BLink). [Source:TAIR;Acc:AT5G34830]
XLOC_025901	5:9657010-9662559	AT5G27360	WT	WT-Ss	6.95367	3.28559	0.472498	-1.08162	down	0.000277185	Sugar transporter ERD6-like 18 [Source:UniProtKB/Swiss-Prot;Acc:Q94CI6]
XLOC_025775	5:8668245-8674679	AT5G25130,AT5G25140	WT	WT-Ss	9.93999	4.15733	0.418242	-1.25759	down	0.000277185	Cytochrome P450 71B12 [Source:UniProtKB/Swiss-Prot;Acc:Q9ZU07]|Cytochrome P450 71B13 [Source:UniProtKB/Swiss-Prot;Acc:P58050]
XLOC_025731	5:8221239-8222955	-	WT	WT-Ss	3.41414	1.54609	0.452848	-1.1429	down	0.000277185	-
XLOC_025660	5:7664990-7667265	AT5G22920	WT	WT-Ss	100.537	40.8808	0.406625	-1.29823	down	0.000277185	CHY-type/CTCHY-type/RING-type Zinc finger protein [Source:TAIR;Acc:AT5G22920]
XLOC_025566	5:6833365-6839532	AT5G20250	WT	WT-Ss	606.527	281.225	0.463663	-1.10885	down	0.000277185	Probable galactinol--sucrose galactosyltransferase 6 [Source:UniProtKB/Swiss-Prot;Acc:Q8RX87]
XLOC_025539	5:6670308-6673416	AT5G19730	WT	WT-Ss	4.25119	1.21401	0.285571	-1.80808	down	0.000277185	Probable pectinesterase 53 [Source:UniProtKB/Swiss-Prot;Acc:Q8VYZ3]
XLOC_025507	5:6457259-6458031	AT5G19190	WT	WT-Ss	174.728	79.1665	0.453084	-1.14215	down	0.000277185	unknown protein; BEST Arabidopsis thaliana protein match is: unknown protein (TAIR:AT3G06070.1); Has 1807 Blast hits to 1807 proteins in 277 species: Archae - 0; Bacteria - 0; Metazoa - 736; Fungi - 347; Plants - 385; Viruses - 0; Other Eukaryotes - /.../source: NCBI BLink). [Source:TAIR;Acc:AT5G19190]
XLOC_025448	5:5998120-6000534	AT5G18140	WT	WT-Ss	37.9901	15.6411	0.411716	-1.28028	down	0.000277185	Chaperone DnaJ-domain superfamily protein [Source:TAIR;Acc:AT5G18140]
XLOC_025346	5:5238095-5243395	AT5G16030	WT	WT-Ss	252.157	109.382	0.433784	-1.20495	down	0.000277185	unknown protein; BEST Arabidopsis thaliana protein match is: unknown protein (TAIR:AT3G02500.1); Has 30201 Blast hits to 17322 proteins in 780 species: Archae - 12; Bacteria - 1396; Metazoa - 17338; Fungi - 3422; Plants - 5037; Viruses - 0; Other Eu /.../es - 2996 (source: NCBI BLink). [Source:TAIR;Acc:AT5G16030]
XLOC_025266	5:4757971-4762640	AT5G14740	WT	WT-Ss	726.536	281.003	0.386771	-1.37045	down	0.000277185	Beta carbonic anhydrase 2, chloroplastic [Source:UniProtKB/Swiss-Prot;Acc:P42737]
XLOC_025228	5:4488687-4495585	AT5G13930	WT	WT-Ss	2.86067	0.576111	0.201391	-2.31193	down	0.000277185	Chalcone synthase [Source:UniProtKB/Swiss-Prot;Acc:P13114]
XLOC_025222	5:4445295-4448682	AT5G13770	WT	WT-Ss	57.2179	20.6096	0.360195	-1.47315	down	0.000277185	Pentatricopeptide repeat-containing protein At5g13770, chloroplastic [Source:UniProtKB/Swiss-Prot;Acc:Q66GP4]
XLOC_024801	5:1379067-1382419	AT5G04770	WT	WT-Ss	6.62744	2.89053	0.436145	-1.19712	down	0.000277185	Cationic amino acid transporter 6, chloroplastic [Source:UniProtKB/Swiss-Prot;Acc:Q9LZ20]
XLOC_024766	5:1129824-1144912	AT5G04140	WT	WT-Ss	288.958	138.13	0.478026	-1.06484	down	0.000277185	Ferredoxin-dependent glutamate synthase 1, chloroplastic/mitochondrial [Source:UniProtKB/Swiss-Prot;Acc:Q9ZNZ7]
XLOC_024713	5:769513-770385	AT5G03230	WT	WT-Ss	23.1944	10.2038	0.439922	-1.18468	down	0.000277185	Protein of unknown function, DUF584 [Source:TAIR;Acc:AT5G03230]
XLOC_024647	5:419090-422032	AT5G02120	WT	WT-Ss	336.696	147.768	0.438877	-1.18811	down	0.000277185	High-light-induced protein, chloroplastic [Source:UniProtKB/Swiss-Prot;Acc:O81208]
XLOC_024546	4:18368802-18370652	AT4G39510	WT	WT-Ss	2.54093	0.726042	0.285739	-1.80723	down	0.000277185	cytochrome P450, family 96, subfamily A, polypeptide 12 [Source:TAIR;Acc:AT4G39510]
XLOC_024508	4:18122224-18126835	AT4G38840	WT	WT-Ss	77.6922	29.7623	0.383081	-1.38428	down	0.000277185	SAUR-like auxin-responsive protein family [Source:TAIR;Acc:AT4G38840]
XLOC_024498	4:18074474-18075765	AT4G38690	WT	WT-Ss	67.1913	33.2576	0.494969	-1.01459	down	0.000277185	PLC-like phosphodiesterases superfamily protein [Source:TAIR;Acc:AT4G38690]
XLOC_024443	4:17639447-17640780	AT4G37540	WT	WT-Ss	28.9324	11.2561	0.389048	-1.36198	down	0.000277185	LOB domain-containing protein 39 [Source:UniProtKB/Swiss-Prot;Acc:Q9SZE8]
XLOC_024329	4:16771024-16773387	AT4G35250	WT	WT-Ss	154.782	71.4207	0.461429	-1.11582	down	0.000277185	NAD(P)-binding Rossmann-fold superfamily protein [Source:TAIR;Acc:AT4G35250]
XLOC_024306	4:16582182-16582879	AT4G34760	WT	WT-Ss	31.344	13.0738	0.417107	-1.26151	down	0.000277185	SAUR-like auxin-responsive protein family [Source:TAIR;Acc:AT4G34760]
XLOC_024246	4:16167285-16167951	AT4G33660	WT	WT-Ss	17.4923	6.97951	0.399005	-1.32552	down	0.000277185	unknown protein; Has 30201 Blast hits to 17322 proteins in 780 species: Archae - 12; Bacteria - 1396; Metazoa - 17338; Fungi - 3422; Plants - 5037; Viruses - 0; Other Eukaryotes - 2996 (source: NCBI BLink). [Source:TAIR;Acc:AT4G33660]
XLOC_024237	4:16101463-16102196	AT4G33467	WT	WT-Ss	11.4829	3.13278	0.272822	-1.87397	down	0.000277185	unknown protein; Has 25 Blast hits to 25 proteins in 9 species: Archae - 0; Bacteria - 0; Metazoa - 0; Fungi - 0; Plants - 25; Viruses - 0; Other Eukaryotes - 0 (source: NCBI BLink). [Source:TAIR;Acc:AT4G33467]
XLOC_024209	4:15926669-15931497	AT4G33010	WT	WT-Ss	489.388	226.85	0.463538	-1.10924	down	0.000277185	Glycine dehydrogenase (decarboxylating) 1, mitochondrial [Source:UniProtKB/Swiss-Prot;Acc:Q94B78]
XLOC_024038	4:14626920-14627631	AT4G29905	WT	WT-Ss	209.097	46.9251	0.224418	-2.15574	down	0.000277185	unknown protein; BEST Arabidopsis thaliana protein match is: unknown protein (TAIR:AT5G57123.1); Has 73 Blast hits to 73 proteins in 13 species: Archae - 0; Bacteria - 0; Metazoa - 0; Fungi - 0; Plants - 73; Viruses - 0; Other Eukaryotes - 0 (source /.../ BLink). [Source:TAIR;Acc:AT4G29905]
XLOC_023956	4:14000037-14002069	AT4G28250	WT	WT-Ss	6.36825	3.04151	0.477605	-1.06611	down	0.000277185	Expansin-B3 [Source:UniProtKB/Swiss-Prot;Acc:Q9M0I2]
XLOC_023944	4:13945855-13958253	AT4G28080	WT	WT-Ss	80.3335	32.3253	0.402388	-1.31334	down	0.000277185	Tetratricopeptide repeat (TPR)-like superfamily protein [Source:TAIR;Acc:AT4G28080]
XLOC_023926	4:13823554-13830596	AT4G27700	WT	WT-Ss	199.53	97.1216	0.486752	-1.03874	down	0.000277185	Rhodanese-like domain-containing protein 14, chloroplastic [Source:UniProtKB/Swiss-Prot;Acc:Q94A65]
XLOC_023780	4:12884299-12887011	AT4G25100	WT	WT-Ss	247.52	84.3583	0.340815	-1.55294	down	0.000277185	Superoxide dismutase [Fe] 1, chloroplastic [Source:UniProtKB/Swiss-Prot;Acc:P21276]
XLOC_023718	4:12332559-12347001	AT4G23670,AT4G23680	WT	WT-Ss	358.575	39.9662	0.111459	-3.16542	down	0.000277185	Polyketide cyclase/dehydrase and lipid transport superfamily protein [Source:TAIR;Acc:AT4G23670]|Polyketide cyclase/dehydrase and lipid transport superfamily protein [Source:TAIR;Acc:AT4G23680]
XLOC_023651	4:11882125-11885421	AT4G22570	WT	WT-Ss	53.6766	18.8349	0.350895	-1.51089	down	0.000277185	Adenine phosphoribosyltransferase 3 [Source:UniProtKB/Swiss-Prot;Acc:Q9SUW2]
XLOC_023505	4:10772401-10774023	AT4G19830	WT	WT-Ss	36.6028	18.1608	0.496157	-1.01113	down	0.000277185	Peptidyl-prolyl cis-trans isomerase FKBP17-1, chloroplastic [Source:UniProtKB/Swiss-Prot;Acc:O81864]
XLOC_023442	4:10322155-10325816	AT4G18810	WT	WT-Ss	42.5286	20.9772	0.49325	-1.01961	down	0.000277185	NAD(P)-binding Rossmann-fold superfamily protein [Source:TAIR;Acc:AT4G18810]
XLOC_023354	4:9742758-9744860	AT4G17470	WT	WT-Ss	8.12156	2.27229	0.279785	-1.83761	down	0.000277185	alpha/beta-Hydrolases superfamily protein [Source:TAIR;Acc:AT4G17470]
XLOC_023312	4:9392146-9393529	AT4G16690	WT	WT-Ss	19.1843	9.17694	0.478357	-1.06384	down	0.000277185	Probable pheophorbidase [Source:UniProtKB/Swiss-Prot;Acc:O23512]
XLOC_023223	4:8666337-8669470	AT4G15210	WT	WT-Ss	5.19429	1.43686	0.276622	-1.85401	down	0.000277185	Beta-amylase 5 [Source:UniProtKB/Swiss-Prot;Acc:P25853]
XLOC_023110	4:7895752-7898487	-	WT	WT-Ss	17.6541	5.86867	0.332427	-1.58889	down	0.000277185	-
XLOC_023109	4:7879560-7893894	AT4G13560,AT4G13575	WT	WT-Ss	78.3624	35.6132	0.454468	-1.13775	down	0.000277185	Late embryogenesis abundant protein (LEA) family protein [Source:TAIR;Acc:AT4G13560]|unknown protein; FUNCTIONS IN: molecular_function unknown; INVOLVED IN: biological_process unknown; LOCATED IN: cellular_component unknown; Has 30201 Blast hits to 17322 proteins in 780 species: Archae - 12; Bacteria - 1396; Metazoa - 17338; Fungi - /.../ Plants - 5037; Viruses - 0; Other Eukaryotes - 2996 (sourc…
XLOC_023055	4:7589394-7591102	AT4G12980	WT	WT-Ss	70.5659	26.4826	0.375288	-1.41393	down	0.000277185	Cytochrome b561 and DOMON domain-containing protein At4g12980 [Source:UniProtKB/Swiss-Prot;Acc:Q9SV71]
XLOC_023054	4:7586142-7586849	AT4G12970	WT	WT-Ss	15.7919	5.97615	0.37843	-1.4019	down	0.000277185	EPIDERMAL PATTERNING FACTOR-like protein 9 [Source:UniProtKB/Swiss-Prot;Acc:Q9SV72]
XLOC_022825	4:5775185-5779549	AT4G09010	WT	WT-Ss	295.525	144.854	0.490158	-1.02868	down	0.000277185	Thylakoid lumenal 29 kDa protein, chloroplastic [Source:UniProtKB/Swiss-Prot;Acc:P82281]
XLOC_022213	4:466390-468294	AT4G01080	WT	WT-Ss	7.13423	1.13301	0.158813	-2.6546	down	0.000277185	Protein trichome birefringence-like 26 [Source:UniProtKB/Swiss-Prot;Acc:O04621]
XLOC_022069	4:18130267-18131060	AT4G38860	WT	WT-Ss	67.7998	31.9314	0.470964	-1.08631	down	0.000277185	SAUR-like auxin-responsive protein family [Source:TAIR;Acc:AT4G38860]
XLOC_022027	4:17743797-17746678	AT4G37760	WT	WT-Ss	39.5289	18.0878	0.457584	-1.12789	down	0.000277185	Squalene epoxidase 3 [Source:UniProtKB/Swiss-Prot;Acc:Q8VYH2]
XLOC_022015	4:17658611-17660878	AT4G37580	WT	WT-Ss	4.20892	1.66293	0.395097	-1.33972	down	0.000277185	Probable N-acetyltransferase HLS1 [Source:UniProtKB/Swiss-Prot;Acc:Q42381]
XLOC_022013	4:17643569-17649055	AT4G37550	WT	WT-Ss	27.351	10.4477	0.381986	-1.38841	down	0.000277185	Acetamidase/Formamidase family protein [Source:TAIR;Acc:AT4G37550]
XLOC_021995	4:17515079-17516162	AT4G37220	WT	WT-Ss	7.84344	1.79077	0.228314	-2.13091	down	0.000277185	Cold-regulated 413 plasma membrane protein 4 [Source:UniProtKB/Swiss-Prot;Acc:O23164]
XLOC_021887	4:16708551-16710289	AT4G35100	WT	WT-Ss	320.626	144.486	0.450638	-1.14996	down	0.000277185	Aquaporin PIP2-7 [Source:UniProtKB/Swiss-Prot;Acc:P93004]
XLOC_021835	4:16398027-16401810	AT4G34260	WT	WT-Ss	34.4753	17.0502	0.494561	-1.01578	down	0.000277185	Alpha-L-fucosidase 2 [Source:UniProtKB/Swiss-Prot;Acc:Q8L7W8]
XLOC_021806	4:16169047-16171561	AT4G33666	WT	WT-Ss	120.558	31.0054	0.257182	-1.95914	down	0.000277185	unknown protein; FUNCTIONS IN: molecular_function unknown; INVOLVED IN: biological_process unknown; LOCATED IN: chloroplast; EXPRESSED IN: 19 plant structures; EXPRESSED DURING: 11 growth stages; Has 30201 Blast hits to 17322 proteins in 780 species /.../ae - 12; Bacteria - 1396; Metazoa - 17338; Fungi - 3422; Plants - 5037; Viruses - 0; Other Eukaryotes - 2996 (source: NCBI BLink). [Source:TAIR;…
XLOC_021766	4:15804913-15807982	AT4G32770	WT	WT-Ss	13.4451	3.19527	0.237653	-2.07307	down	0.000277185	Tocopherol cyclase, chloroplastic [Source:UniProtKB/Swiss-Prot;Acc:Q94FY7]
XLOC_021737	4:15617362-15620938	AT4G32350	WT	WT-Ss	9.35969	4.62858	0.494523	-1.01589	down	0.000277185	Regulator of Vps4 activity in the MVB pathway protein [Source:TAIR;Acc:AT4G32350]
XLOC_021504	4:13985177-13987442	AT4G28190	WT	WT-Ss	14.064	5.70399	0.405575	-1.30196	down	0.000277185	Protein ULTRAPETALA 1 [Source:UniProtKB/Swiss-Prot;Acc:Q8GZA8]
XLOC_021418	4:13383784-13393242	AT4G26510,AT4G26520,AT4G26530	WT	WT-Ss	833.644	363.283	0.435776	-1.19834	down	0.000277185	Uridine kinase-like protein 4 [Source:UniProtKB/Swiss-Prot;Acc:O65583]|Fructose-bisphosphate aldolase, cytoplasmic isozyme [Source:UniProtKB/Swiss-Prot;Acc:P22197]|Aldolase superfamily protein [Source:TAIR;Acc:AT4G26530]
XLOC_021375	4:13136106-13137859	AT4G25835	WT	WT-Ss	5.36607	2.36867	0.441416	-1.17979	down	0.000277185	P-loop containing nucleoside triphosphate hydrolases superfamily protein [Source:TAIR;Acc:AT4G25835]
XLOC_021370	4:13121067-13121955	AT4G25780	WT	WT-Ss	8.33413	3.42688	0.411188	-1.28213	down	0.000277185	CAP (Cysteine-rich secretory proteins, Antigen 5, and Pathogenesis-related 1 protein) superfamily protein [Source:TAIR;Acc:AT4G25780]
XLOC_021322	4:12777557-12781688	AT4G24790	WT	WT-Ss	1.7077	0.827753	0.484719	-1.04478	down	0.000277185	Protein STICHEL-like 2 [Source:UniProtKB/Swiss-Prot;Acc:F4JRP8]
XLOC_021282	4:12497054-12500128	AT4G24050	WT	WT-Ss	5.96218	2.44954	0.410846	-1.28333	down	0.000277185	NAD(P)-binding Rossmann-fold superfamily protein [Source:TAIR;Acc:AT4G24050]
XLOC_021017	4:10481785-10483857	AT4G19170	WT	WT-Ss	274.922	135.915	0.494376	-1.01632	down	0.000277185	Probable carotenoid cleavage dioxygenase 4, chloroplastic [Source:UniProtKB/Swiss-Prot;Acc:O49675]
XLOC_020011	4:2181215-2194416	AT4G04410	WT	WT-Ss	16.6997	4.13729	0.247745	-2.01307	down	0.000277185	transposable element gene [Source:TAIR;Acc:AT4G04410]
XLOC_019784	4:620758-622945	AT4G01460	WT	WT-Ss	8.14168	3.43021	0.421315	-1.24703	down	0.000277185	Transcription factor bHLH57 [Source:UniProtKB/Swiss-Prot;Acc:Q9M128]
XLOC_019774	4:550232-553016	AT4G01330	WT	WT-Ss	49.0913	24.2027	0.493014	-1.0203	down	0.000277185	Protein kinase superfamily protein [Source:TAIR;Acc:AT4G01330]
XLOC_019675	3:23324608-23328754	AT3G63140	WT	WT-Ss	745.556	369.135	0.495113	-1.01417	down	0.000277185	Chloroplast stem-loop binding protein of 41 kDa a, chloroplastic [Source:UniProtKB/Swiss-Prot;Acc:Q9LYA9]
XLOC_019657	3:23239337-23242251	AT3G62860	WT	WT-Ss	8.5023	4.17629	0.491196	-1.02563	down	0.000277185	alpha/beta-Hydrolases superfamily protein [Source:TAIR;Acc:AT3G62860]
XLOC_019605	3:22983137-22984513	AT3G62070	WT	WT-Ss	4.14548	1.89061	0.456065	-1.13269	down	0.000277185	unknown protein; BEST Arabidopsis thaliana protein match is: unknown protein (TAIR:AT2G46940.1); Has 137 Blast hits to 135 proteins in 12 species: Archae - 0; Bacteria - 0; Metazoa - 0; Fungi - 0; Plants - 137; Viruses - 0; Other Eukaryotes - 0 (sou /.../CBI BLink). [Source:TAIR;Acc:AT3G62070]
XLOC_019594	3:22905867-22907958	AT3G61880	WT	WT-Ss	5.29715	2.58345	0.487705	-1.03592	down	0.000277185	Cytochrome P450 78A9 [Source:UniProtKB/Swiss-Prot;Acc:Q9SLP1]
XLOC_019573	3:22777799-22784391	AT3G61570,AT3G61571	WT	WT-Ss	32.6115	5.55131	0.170226	-2.55448	down	0.000277185	Golgin candidate 3 [Source:UniProtKB/Swiss-Prot;Acc:Q84WU4]|unknown protein; Has 30201 Blast hits to 17322 proteins in 780 species: Archae - 12; Bacteria - 1396; Metazoa - 17338; Fungi - 3422; Plants - 5037; Viruses - 0; Other Eukaryotes - 2996 (source: NCBI BLink). [Source:TAIR;Acc:AT3G61571]
XLOC_019512	3:22365422-22366269	-	WT	WT-Ss	7.55349	2.5052	0.331661	-1.59222	down	0.000277185	-
XLOC_019450	3:21944173-21959387	AT3G59400	WT	WT-Ss	374.931	137.497	0.366725	-1.44723	down	0.000277185	Tetrapyrrole-binding protein, chloroplastic [Source:UniProtKB/Swiss-Prot;Acc:Q9LX31]
XLOC_019280	3:20878538-20879568	AT3G56290	WT	WT-Ss	40.65	19.4993	0.479689	-1.05983	down	0.000277185	unknown protein; Has 39 Blast hits to 39 proteins in 15 species: Archae - 0; Bacteria - 0; Metazoa - 0; Fungi - 0; Plants - 39; Viruses - 0; Other Eukaryotes - 0 (source: NCBI BLink). [Source:TAIR;Acc:AT3G56290]
XLOC_019265	3:20810308-20813057	AT3G56080	WT	WT-Ss	6.84164	2.42569	0.354547	-1.49595	down	0.000277185	Probable methyltransferase PMT22 [Source:UniProtKB/Swiss-Prot;Acc:Q9LYN3]
XLOC_019227	3:20473540-20475525	AT3G55240	WT	WT-Ss	86.8569	35.8985	0.413305	-1.27472	down	0.000277185	Plant protein 1589 of unknown function [Source:TAIR;Acc:AT3G55240]
XLOC_019205	3:20339503-20341103	AT3G54890	WT	WT-Ss	13075.5	5805.15	0.443972	-1.17146	down	0.000277185	Chlorophyll a-b binding protein 6, chloroplastic [Source:UniProtKB/Swiss-Prot;Acc:Q01667]
XLOC_019194	3:20254724-20257848	AT3G54720	WT	WT-Ss	17.2335	8.42406	0.488818	-1.03263	down	0.000277185	Probable glutamate carboxypeptidase 2 [Source:UniProtKB/Swiss-Prot;Acc:Q9M1S8]
XLOC_019182	3:20173618-20179027	AT3G54500	WT	WT-Ss	106.747	45.0415	0.421946	-1.24487	down	0.000277185	BEST Arabidopsis thaliana protein match is: dentin sialophosphoprotein-related (TAIR:AT5G64170.1); Has 183 Blast hits to 175 proteins in 44 species: Archae - 0; Bacteria - 4; Metazoa - 38; Fungi - 11; Plants - 120; Viruses - 0; Other Eukaryotes - 10 /.../ce: NCBI BLink). [Source:TAIR;Acc:AT3G54500]
XLOC_019167	3:20085009-20086763	AT3G54260	WT	WT-Ss	3.37234	1.19433	0.354154	-1.49755	down	0.000277185	Protein trichome birefringence-like 36 [Source:UniProtKB/Swiss-Prot;Acc:Q940H3]
XLOC_019138	3:19892593-19897929	AT3G53680	WT	WT-Ss	3.89543	1.04498	0.268259	-1.8983	down	0.000277185	Acyl-CoA N-acyltransferase with RING/FYVE/PHD-type zinc finger domain [Source:TAIR;Acc:AT3G53680]
XLOC_019125	3:19803654-19805713	AT3G53420	WT	WT-Ss	727.237	338.754	0.465809	-1.10219	down	0.000277185	Aquaporin PIP2-1 [Source:UniProtKB/Swiss-Prot;Acc:P43286]
XLOC_019082	3:19538642-19541284	AT3G52720	WT	WT-Ss	11.1077	3.52932	0.317736	-1.6541	down	0.000277185	Alpha carbonic anhydrase 1, chloroplastic [Source:UniProtKB/Swiss-Prot;Acc:O04846]
XLOC_018980	3:18890875-18892426	AT3G50820	WT	WT-Ss	1512.66	656.386	0.433929	-1.20447	down	0.000277185	Oxygen-evolving enhancer protein 1-2, chloroplastic [Source:UniProtKB/Swiss-Prot;Acc:Q9S841]
XLOC_018956	3:18761087-18764016	AT3G50560	WT	WT-Ss	20.1245	7.17042	0.356304	-1.48882	down	0.000277185	NAD(P)-binding Rossmann-fold superfamily protein [Source:TAIR;Acc:AT3G50560]
XLOC_018788	3:17503999-17506058	AT3G47500	WT	WT-Ss	72.579	31.0057	0.427199	-1.22702	down	0.000277185	Cyclic dof factor 3 [Source:UniProtKB/Swiss-Prot;Acc:Q8LFV3]
XLOC_018545	3:15702084-15704337	AT3G43850	WT	WT-Ss	9.19797	2.70741	0.294349	-1.7644	down	0.000277185	unknown protein; FUNCTIONS IN: molecular_function unknown; INVOLVED IN: biological_process unknown; LOCATED IN: vacuole; BEST Arabidopsis thaliana protein match is: unknown protein (TAIR:AT5G21940.1); Has 215 Blast hits to 215 proteins in 19 species /.../ae - 0; Bacteria - 0; Metazoa - 0; Fungi - 0; Plants - 213; Viruses - 0; Other Eukaryotes - 2 (source: NCBI BLink). [Source:TAIR;Acc:AT3G43850]
XLOC_018532	3:15610565-15614832	-	WT	WT-Ss	1.57816	0.184224	0.116733	-3.09871	down	0.000277185	-
XLOC_017806	3:9375101-9375671	AT3G25717	WT	WT-Ss	71.8808	34.457	0.479363	-1.06081	down	0.000277185	ROTUNDIFOLIA like 16 [Source:TAIR;Acc:AT3G25717]
XLOC_017682	3:8387507-8393296	AT3G23430	WT	WT-Ss	2.40672	0.920213	0.382351	-1.38703	down	0.000277185	Phosphate transporter PHO1 [Source:UniProtKB/Swiss-Prot;Acc:Q8S403]
XLOC_017664	3:8203417-8209348	AT3G23080	WT	WT-Ss	96.2994	44.9595	0.466872	-1.0989	down	0.000277185	Polyketide cyclase/dehydrase and lipid transport superfamily protein [Source:TAIR;Acc:AT3G23080]
XLOC_017604	3:7703865-7704829	AT3G21870	WT	WT-Ss	14.9464	3.89221	0.260411	-1.94114	down	0.000277185	Cyclin-U1-1 [Source:UniProtKB/Swiss-Prot;Acc:Q9LJ45]
XLOC_017589	3:7626756-7629151	AT3G21670	WT	WT-Ss	15.951	5.61851	0.352235	-1.50539	down	0.000277185	Protein NRT1/ PTR FAMILY 6.4 [Source:UniProtKB/Swiss-Prot;Acc:Q9LVE0]
XLOC_017572	3:7557383-7557958	AT3G21460	WT	WT-Ss	64.2417	31.5092	0.490478	-1.02774	down	0.000277185	Monothiol glutaredoxin-S10 [Source:UniProtKB/Swiss-Prot;Acc:Q9LIF1]
XLOC_017486	3:6850370-6855598	AT3G19720	WT	WT-Ss	52.2605	20.2167	0.386843	-1.37018	down	0.000277185	Dynamin-like protein ARC5 [Source:UniProtKB/Swiss-Prot;Acc:Q84N64]
XLOC_017273	3:5267350-5272010	AT3G15570	WT	WT-Ss	34.0297	14.4946	0.425939	-1.23128	down	0.000277185	Phototropic-responsive NPH3 family protein [Source:TAIR;Acc:AT3G15570]
XLOC_017271	3:5249075-5252510	AT3G15520	WT	WT-Ss	54.6443	23.6496	0.43279	-1.20826	down	0.000277185	Peptidyl-prolyl cis-trans isomerase CYP37, chloroplastic [Source:UniProtKB/Swiss-Prot;Acc:P82869]
XLOC_017117	3:4156156-4162098	AT3G13000	WT	WT-Ss	9.90059	4.3438	0.438744	-1.18855	down	0.000277185	Protein of unknown function, DUF547 [Source:TAIR;Acc:AT3G13000]
XLOC_017017	3:3583882-3585790	AT3G11410	WT	WT-Ss	54.4953	26.629	0.488649	-1.03313	down	0.000277185	Protein phosphatase 2C 37 [Source:UniProtKB/Swiss-Prot;Acc:P49598]
XLOC_016993	3:3422077-3423445	AT3G10940	WT	WT-Ss	16.4029	5.85232	0.356786	-1.48687	down	0.000277185	Phosphoglucan phosphatase LSF2, chloroplastic [Source:UniProtKB/Swiss-Prot;Acc:Q9SRK5]
XLOC_016945	3:3118042-3119391	AT3G10113	WT	WT-Ss	5.62092	2.12509	0.378069	-1.40328	down	0.000277185	Protein REVEILLE 7-like [Source:UniProtKB/Swiss-Prot;Acc:F4J2J6]
XLOC_016943	3:3107274-3108177	AT3G10080	WT	WT-Ss	15.5755	6.61396	0.424639	-1.23569	down	0.000277185	Germin-like protein subfamily 3 member 2 [Source:UniProtKB/Swiss-Prot;Acc:Q9SR72]
XLOC_016830	3:2404508-2407541	AT3G07540	WT	WT-Ss	4.8339	1.87593	0.388078	-1.36558	down	0.000277185	Formin-like protein 10 [Source:UniProtKB/Swiss-Prot;Acc:Q9SRR2]
XLOC_016805	3:2254478-2258005	AT3G07130	WT	WT-Ss	2.53576	1.10653	0.436369	-1.19638	down	0.000277185	Purple acid phosphatase 15 [Source:UniProtKB/Swiss-Prot;Acc:Q9SFU3]
XLOC_016789	3:2169767-2175767	AT3G06880	WT	WT-Ss	3.10926	1.19205	0.383389	-1.38312	down	0.000277185	Transducin/WD40 repeat-like superfamily protein [Source:TAIR;Acc:AT3G06880]
XLOC_016700	3:1635199-1643253	AT3G05640	WT	WT-Ss	20.1438	7.78254	0.38635	-1.37202	down	0.000277185	Probable protein phosphatase 2C 34 [Source:UniProtKB/Swiss-Prot;Acc:Q9M9W9]
XLOC_016501	3:394069-399779	AT3G02170	WT	WT-Ss	31.8914	14.064	0.440997	-1.18116	down	0.000277185	Protein LONGIFOLIA 2 [Source:UniProtKB/Swiss-Prot;Acc:Q9S823]
XLOC_016478	3:216803-219054	AT3G01550	WT	WT-Ss	10.8498	5.20978	0.480174	-1.05837	down	0.000277185	Phosphoenolpyruvate/phosphate translocator 2, chloroplastic [Source:UniProtKB/Swiss-Prot;Acc:Q8H0T6]
XLOC_016421	3:23345901-23347564	AT3G63200	WT	WT-Ss	17.2588	6.66958	0.386444	-1.37167	down	0.000277185	Probable inactive patatin-like protein 9 [Source:UniProtKB/Swiss-Prot;Acc:Q93ZQ3]
XLOC_016359	3:22902637-22904070	AT3G61870	WT	WT-Ss	238.358	114.448	0.480151	-1.05844	down	0.000277185	unknown protein; FUNCTIONS IN: molecular_function unknown; INVOLVED IN: biological_process unknown; LOCATED IN: chloroplast, chloroplast inner membrane; EXPRESSED IN: 23 plant structures; EXPRESSED DURING: 14 growth stages; Has 35333 Blast hits to 3 /.../roteins in 2444 species: Archae - 798; Bacteria - 22429; Metazoa - 974; Fungi - 991; Plants - 531; Viruses - 0; Other Eukaryotes - 9610 (source:…
XLOC_016310	3:22602809-22606878	AT3G61060	WT	WT-Ss	139.776	61.9933	0.44352	-1.17293	down	0.000277185	F-box protein PP2-A13 [Source:UniProtKB/Swiss-Prot;Acc:Q9LEX0]
XLOC_016301	3:22514026-22516871	AT3G60930	WT	WT-Ss	4.29732	1.70918	0.397732	-1.33013	down	0.000277185	transposable element gene [Source:TAIR;Acc:AT3G60930]
XLOC_016243	3:22142833-22147691	AT3G59940	WT	WT-Ss	446.763	212.436	0.475501	-1.07248	down	0.000277185	F-box/kelch-repeat protein SKIP20 [Source:UniProtKB/Swiss-Prot;Acc:Q9M1Y1]
XLOC_016107	3:21109216-21111471	AT3G57040	WT	WT-Ss	21.7381	7.71502	0.354906	-1.49449	down	0.000277185	Two-component response regulator ARR9 [Source:UniProtKB/Swiss-Prot;Acc:O80366]
XLOC_016104	3:21076504-21079864	AT3G56940	WT	WT-Ss	2056.54	902.029	0.438616	-1.18897	down	0.000277185	Magnesium-protoporphyrin IX monomethyl ester [oxidative] cyclase, chloroplastic [Source:UniProtKB/Swiss-Prot;Acc:Q9M591]
XLOC_016054	3:20709385-20711640	AT3G55800	WT	WT-Ss	511.782	252.983	0.494318	-1.01649	down	0.000277185	Sedoheptulose-1,7-bisphosphatase, chloroplastic [Source:UniProtKB/Swiss-Prot;Acc:P46283]
XLOC_015919	3:19822725-19823493	AT3G53470	WT	WT-Ss	85.0344	39.8962	0.469176	-1.0918	down	0.000277185	unknown protein; FUNCTIONS IN: molecular_function unknown; INVOLVED IN: biological_process unknown; LOCATED IN: chloroplast thylakoid membrane, chloroplast; EXPRESSED IN: 22 plant structures; EXPRESSED DURING: 13 growth stages; Has 35 Blast hits to /.../teins in 13 species: Archae - 0; Bacteria - 0; Metazoa - 0; Fungi - 0; Plants - 35; Viruses - 0; Other Eukaryotes - 0 (source: NCBI BLink). [Sour…
XLOC_015903	3:19713927-19717640	AT3G53190	WT	WT-Ss	4.25445	1.98654	0.466934	-1.09871	down	0.000277185	Probable pectate lyase 12 [Source:UniProtKB/Swiss-Prot;Acc:Q9SCP2]
XLOC_015826	3:19188896-19192051	AT3G51740	WT	WT-Ss	1.62901	0.408489	0.250758	-1.99563	down	0.000277185	Probably inactive leucine-rich repeat receptor-like protein kinase IMK2 [Source:UniProtKB/Swiss-Prot;Acc:Q9SCT4]
XLOC_015802	3:19025109-19026872	AT3G51240	WT	WT-Ss	3.015	0.949763	0.315012	-1.66652	down	0.000277185	Naringenin,2-oxoglutarate 3-dioxygenase [Source:UniProtKB/Swiss-Prot;Acc:Q9S818]
XLOC_015654	3:17929646-17931701	AT3G48420	WT	WT-Ss	245.268	116.751	0.476012	-1.07093	down	0.000277185	Haloacid dehalogenase-like hydrolase domain-containing protein At3g48420 [Source:UniProtKB/Swiss-Prot;Acc:Q94K71]
XLOC_015652	3:17920814-17923496	AT3G48390	WT	WT-Ss	4.86304	2.36282	0.485873	-1.04135	down	0.000277185	MA3 domain-containing protein [Source:TAIR;Acc:AT3G48390]
XLOC_015554	3:17228629-17231309	AT3G46780	WT	WT-Ss	1108.84	472.202	0.425854	-1.23157	down	0.000277185	plastid transcriptionally active 16 [Source:TAIR;Acc:AT3G46780]
XLOC_015527	3:17051271-17055822	AT3G46370	WT	WT-Ss	9.26849	4.29946	0.463879	-1.10818	down	0.000277185	Leucine-rich repeat protein kinase family protein [Source:TAIR;Acc:AT3G46370]
XLOC_014858	3:11191424-11193000	AT3G29240	WT	WT-Ss	136.275	65.2162	0.478563	-1.06322	down	0.000277185	Protein of unknown function (DUF179) [Source:TAIR;Acc:AT3G29240]
XLOC_014791	3:10524403-10526728	AT3G28220	WT	WT-Ss	21.1113	8.87919	0.420588	-1.24952	down	0.000277185	TRAF-like family protein [Source:TAIR;Acc:AT3G28220]
XLOC_014755	3:10255946-10257011	AT3G27690	WT	WT-Ss	2036.82	436.267	0.21419	-2.22304	down	0.000277185	photosystem II light harvesting complex gene 2.3 [Source:TAIR;Acc:AT3G27690]
XLOC_014728	3:10061183-10062761	AT3G27250	WT	WT-Ss	4.44272	1.07932	0.242941	-2.04132	down	0.000277185	unknown protein; BEST Arabidopsis thaliana protein match is: unknown protein (TAIR:AT5G40800.1); Has 104 Blast hits to 104 proteins in 13 species: Archae - 0; Bacteria - 0; Metazoa - 0; Fungi - 0; Plants - 104; Viruses - 0; Other Eukaryotes - 0 (sou /.../CBI BLink). [Source:TAIR;Acc:AT3G27250]
XLOC_014702	3:9793198-9797045	AT3G26640,AT3G26650	WT	WT-Ss	1346.97	668.818	0.496536	-1.01003	down	0.000277185	WD repeat-containing protein LWD2 [Source:UniProtKB/Swiss-Prot;Acc:Q38960]|Glyceraldehyde-3-phosphate dehydrogenase GAPA1, chloroplastic [Source:UniProtKB/Swiss-Prot;Acc:P25856]
XLOC_014277	3:6752468-6758294	AT3G19480	WT	WT-Ss	37.7309	16.4765	0.436684	-1.19534	down	0.000277185	D-3-phosphoglycerate dehydrogenase 3, chloroplastic [Source:UniProtKB/Swiss-Prot;Acc:Q9LT69]
XLOC_014227	3:6465739-6467544	AT3G18773	WT	WT-Ss	15.8797	5.20015	0.327473	-1.61055	down	0.000277185	RING-H2 finger protein ATL77 [Source:UniProtKB/Swiss-Prot;Acc:Q9LS99]
XLOC_014161	3:6032392-6033583	AT3G17640	WT	WT-Ss	11.5818	4.88595	0.421867	-1.24514	down	0.000277185	Leucine-rich repeat (LRR) family protein [Source:TAIR;Acc:AT3G17640]
XLOC_014084	3:5505302-5508472	AT3G16240	WT	WT-Ss	970.501	433.004	0.446165	-1.16435	down	0.000277185	Aquaporin TIP2-1 [Source:UniProtKB/Swiss-Prot;Acc:Q41951]
XLOC_014006	3:5025237-5029710	AT3G14940	WT	WT-Ss	2.64787	1.28247	0.484339	-1.04591	down	0.000277185	Phosphoenolpyruvate carboxylase 3 [Source:UniProtKB/Swiss-Prot;Acc:Q84VW9]
XLOC_013940	3:4510958-4516298	AT3G13750	WT	WT-Ss	772.863	342.844	0.443603	-1.17266	down	0.000277185	Beta-galactosidase 1 [Source:UniProtKB/Swiss-Prot;Acc:Q9SCW1]
XLOC_013887	3:4111012-4115964	AT3G12915	WT	WT-Ss	4.99868	2.46133	0.492396	-1.02211	down	0.000277185	Ribosomal protein S5/Elongation factor G/III/V family protein [Source:TAIR;Acc:AT3G12915]
XLOC_013862	3:3923734-3929457	AT3G12320	WT	WT-Ss	31.5793	11.7792	0.373003	-1.42274	down	0.000277185	unknown protein; BEST Arabidopsis thaliana protein match is: unknown protein (TAIR:AT5G06980.4); Has 102 Blast hits to 102 proteins in 16 species: Archae - 0; Bacteria - 0; Metazoa - 0; Fungi - 0; Plants - 98; Viruses - 0; Other Eukaryotes - 4 (sour /.../BI BLink). [Source:TAIR;Acc:AT3G12320]
XLOC_013853	3:3857842-3859798	AT3G12110	WT	WT-Ss	12.2365	4.71082	0.384981	-1.37714	down	0.000277185	Actin-11 [Source:UniProtKB/Swiss-Prot;Acc:P53496]
XLOC_013832	3:3694987-3696478	AT3G11690	WT	WT-Ss	13.5456	5.62328	0.415137	-1.26834	down	0.000277185	unknown protein; FUNCTIONS IN: molecular_function unknown; INVOLVED IN: biological_process unknown; LOCATED IN: chloroplast; EXPRESSED IN: 24 plant structures; EXPRESSED DURING: 15 growth stages; BEST Arabidopsis thaliana protein match is: unknown p /.../ (TAIR:AT5G06380.1); Has 84 Blast hits to 84 proteins in 12 species: Archae - 0; Bacteria - 0; Metazoa - 0; Fungi - 0; Plants - 84; Viruses - 0;…
XLOC_013800	3:3479978-3480455	AT3G11110	WT	WT-Ss	52.999	25.8658	0.488043	-1.03492	down	0.000277185	RING-H2 finger protein ATL66 [Source:UniProtKB/Swiss-Prot;Acc:Q9SRM0]
XLOC_013799	3:3475001-3475604	AT3G11090	WT	WT-Ss	29.398	14.6106	0.49699	-1.00871	down	0.000277185	LOB domain-containing protein 21 [Source:UniProtKB/Swiss-Prot;Acc:Q9SRL8]
XLOC_013762	3:3239179-3242537	AT3G10420	WT	WT-Ss	89.1092	40.9466	0.459511	-1.12183	down	0.000277185	P-loop containing nucleoside triphosphate hydrolases superfamily protein [Source:TAIR;Acc:AT3G10420]
XLOC_013680	3:2717461-2722650	AT3G08940	WT	WT-Ss	8003.23	3715.52	0.464252	-1.10702	down	0.000277185	Chlorophyll a-b binding protein CP29.2, chloroplastic [Source:UniProtKB/Swiss-Prot;Acc:Q9XF88]
XLOC_013624	3:2347467-2348791	AT3G07350	WT	WT-Ss	22.0491	10.3824	0.470876	-1.08658	down	0.000277185	Protein of unknown function (DUF506) [Source:TAIR;Acc:AT3G07350]
XLOC_013387	3:613801-616144	AT3G02830	WT	WT-Ss	34.7406	15.6916	0.451679	-1.14663	down	0.000277185	Zinc finger CCCH domain-containing protein 33 [Source:UniProtKB/Swiss-Prot;Acc:Q8GXX7]
XLOC_013214	2:19164413-19165233	AT2G46670	WT	WT-Ss	15.8498	6.48583	0.409206	-1.2891	down	0.000277185	CCT motif family protein [Source:TAIR;Acc:AT2G46670]
XLOC_012922	2:17200658-17202618	AT2G41250	WT	WT-Ss	14.1473	5.99827	0.423989	-1.2379	down	0.000277185	Haloacid dehalogenase-like hydrolase (HAD) superfamily protein [Source:TAIR;Acc:AT2G41250]
XLOC_012835	2:16596829-16603319	AT2G39800	WT	WT-Ss	42.4127	8.98278	0.211795	-2.23926	down	0.000277185	Delta-1-pyrroline-5-carboxylate synthase A [Source:UniProtKB/Swiss-Prot;Acc:P54887]
XLOC_012832	2:16570745-16573717	AT2G39730	WT	WT-Ss	6421	2650.06	0.412716	-1.27678	down	0.000277185	Ribulose bisphosphate carboxylase/oxygenase activase, chloroplastic [Source:UniProtKB/Swiss-Prot;Acc:P10896]
XLOC_012693	2:15613401-15619182	AT2G37170	WT	WT-Ss	134.68	63.2262	0.469455	-1.09094	down	0.000277185	Aquaporin PIP2-2 [Source:UniProtKB/Swiss-Prot;Acc:P43287]
XLOC_012680	2:15489027-15490347	AT2G36895	WT	WT-Ss	84.9317	31.0878	0.366034	-1.44995	down	0.000277185	unknown protein; FUNCTIONS IN: molecular_function unknown; INVOLVED IN: biological_process unknown; LOCATED IN: chloroplast; Has 32 Blast hits to 32 proteins in 14 species: Archae - 0; Bacteria - 0; Metazoa - 0; Fungi - 0; Plants - 32; Viruses - 0; /.../Eukaryotes - 0 (source: NCBI BLink). [Source:TAIR;Acc:AT2G36895]
XLOC_012679	2:15482002-15483711	AT2G36885	WT	WT-Ss	7.86182	1.86782	0.237581	-2.07351	down	0.000277185	unknown protein; FUNCTIONS IN: molecular_function unknown; LOCATED IN: chloroplast; EXPRESSED IN: 22 plant structures; EXPRESSED DURING: 13 growth stages; Has 172 Blast hits to 172 proteins in 58 species: Archae - 0; Bacteria - 116; Metazoa - 0; Fun /.../; Plants - 32; Viruses - 0; Other Eukaryotes - 24 (source: NCBI BLink). [Source:TAIR;Acc:AT2G36885]
XLOC_012536	2:14543996-14546879	AT2G34510	WT	WT-Ss	78.4142	32.1645	0.410186	-1.28565	down	0.000277185	Protein of unknown function, DUF642 [Source:TAIR;Acc:AT2G34510]
XLOC_012269	2:12681957-12685087	AT2G29670	WT	WT-Ss	286.808	108.257	0.377456	-1.40562	down	0.000277185	Tetratricopeptide repeat (TPR)-like superfamily protein [Source:TAIR;Acc:AT2G29670]
XLOC_012203	2:12166572-12173885	AT2G28470	WT	WT-Ss	17.2247	8.55009	0.496385	-1.01047	down	0.000277185	Beta-galactosidase 8 [Source:UniProtKB/Swiss-Prot;Acc:Q9SCV4]
XLOC_012064	2:11109002-11114173	AT2G26080	WT	WT-Ss	183.483	79.0266	0.430701	-1.21524	down	0.000277185	Glycine dehydrogenase (decarboxylating) 2, mitochondrial [Source:UniProtKB/Swiss-Prot;Acc:O80988]
XLOC_012014	2:10736482-10737654	AT2G25200	WT	WT-Ss	76.0206	36.0756	0.474549	-1.07537	down	0.000277185	Plant protein of unknown function (DUF868) [Source:TAIR;Acc:AT2G25200]
XLOC_011810	2:9226970-9231508	AT2G21560	WT	WT-Ss	7.60187	2.38974	0.314362	-1.6695	down	0.000277185	unknown protein; BEST Arabidopsis thaliana protein match is: unknown protein (TAIR:AT4G39190.1); Has 3685 Blast hits to 2305 proteins in 270 species: Archae - 0; Bacteria - 156; Metazoa - 1145; Fungi - 322; Plants - 177; Viruses - 6; Other Eukaryote /.../79 (source: NCBI BLink). [Source:TAIR;Acc:AT2G21560]
XLOC_011801	2:9128121-9130240	AT2G21330	WT	WT-Ss	709.04	295.124	0.416229	-1.26455	down	0.000277185	Probable fructose-bisphosphate aldolase 1, chloroplastic [Source:UniProtKB/Swiss-Prot;Acc:Q9SJU4]
XLOC_011800	2:9114153-9119946	AT2G21300	WT	WT-Ss	12.7978	6.33385	0.494918	-1.01474	down	0.000277185	ATP binding microtubule motor family protein [Source:TAIR;Acc:AT2G21300]
XLOC_011795	2:9083164-9086041	AT2G21210	WT	WT-Ss	67.2835	16.6548	0.247533	-2.01431	down	0.000277185	SAUR-like auxin-responsive protein family [Source:TAIR;Acc:AT2G21210]
XLOC_011792	2:9076291-9077468	AT2G21185	WT	WT-Ss	27.1929	10.8536	0.399133	-1.32506	down	0.000277185	unknown protein; Has 9 Blast hits to 9 proteins in 4 species: Archae - 0; Bacteria - 0; Metazoa - 0; Fungi - 0; Plants - 9; Viruses - 0; Other Eukaryotes - 0 (source: NCBI BLink). [Source:TAIR;Acc:AT2G21185]
XLOC_011757	2:8911859-8913534	AT2G20670	WT	WT-Ss	228.568	53.544	0.234258	-2.09383	down	0.000277185	Protein of unknown function (DUF506) [Source:TAIR;Acc:AT2G20670]
XLOC_011439	2:6491433-6493352	AT2G15020	WT	WT-Ss	10.1743	2.09714	0.206122	-2.27843	down	0.000277185	unknown protein; BEST Arabidopsis thaliana protein match is: unknown protein (TAIR:AT5G64190.1); Has 72 Blast hits to 72 proteins in 10 species: Archae - 0; Bacteria - 0; Metazoa - 0; Fungi - 0; Plants - 72; Viruses - 0; Other Eukaryotes - 0 (source /.../ BLink). [Source:TAIR;Acc:AT2G15020]
XLOC_011334	2:5538802-5541402	AT2G13360	WT	WT-Ss	2023.09	963.313	0.476161	-1.07048	down	0.000277185	Serine--glyoxylate aminotransferase [Source:UniProtKB/Swiss-Prot;Acc:Q56YA5]
XLOC_010903	2:1823239-1824425	AT2G05100	WT	WT-Ss	6707.34	2976.01	0.443695	-1.17236	down	0.000277185	photosystem II light harvesting complex gene 2.1 [Source:TAIR;Acc:AT2G05100]
XLOC_010897	2:1799233-1800392	AT2G05070	WT	WT-Ss	5707.54	2270.83	0.397865	-1.32965	down	0.000277185	photosystem II light harvesting complex gene 2.2 [Source:TAIR;Acc:AT2G05070]
XLOC_010590	2:19245671-19248914	AT2G46830	WT	WT-Ss	14.9369	4.90723	0.328531	-1.6059	down	0.000277185	Protein CCA1 [Source:UniProtKB/Swiss-Prot;Acc:P92973]
XLOC_010589	2:19243495-19245162	AT2G46820	WT	WT-Ss	2149.73	1049.48	0.488195	-1.03447	down	0.000277185	Protein CURVATURE THYLAKOID 1B, chloroplastic [Source:UniProtKB/Swiss-Prot;Acc:Q8LCA1]
XLOC_010588	2:19239693-19242672	AT2G46810	WT	WT-Ss	3.80491	1.70878	0.449097	-1.1549	down	0.000277185	Transcription factor bHLH70 [Source:UniProtKB/Swiss-Prot;Acc:O81037]
XLOC_010586	2:19232608-19235155	AT2G46790	WT	WT-Ss	22.6956	9.24585	0.407386	-1.29553	down	0.000277185	Two-component response regulator-like APRR9 [Source:UniProtKB/Swiss-Prot;Acc:Q8L500]
XLOC_010503	2:18691721-18696657	AT2G45340	WT	WT-Ss	10.2911	4.62571	0.449487	-1.15365	down	0.000277185	Leucine-rich repeat protein kinase family protein [Source:TAIR;Acc:AT2G45340]
XLOC_010365	2:17873894-17877072	AT2G42975	WT	WT-Ss	28.3564	13.7487	0.484853	-1.04438	down	0.000277185	unknown protein; FUNCTIONS IN: molecular_function unknown; INVOLVED IN: biological_process unknown; LOCATED IN: chloroplast thylakoid membrane, chloroplast; Has 32 Blast hits to 32 proteins in 16 species: Archae - 0; Bacteria - 0; Metazoa - 2; Fungi /.../Plants - 28; Viruses - 0; Other Eukaryotes - 0 (source: NCBI BLink). [Source:TAIR;Acc:AT2G42975]
XLOC_010327	2:17577713-17580398	AT2G42170	WT	WT-Ss	18.1414	7.53968	0.415606	-1.26671	down	0.000277185	Actin family protein [Source:TAIR;Acc:AT2G42170]
XLOC_010259	2:17092876-17098704	AT2G40960	WT	WT-Ss	21.5486	10.4043	0.482828	-1.05042	down	0.000277185	Single-stranded nucleic acid binding R3H protein [Source:TAIR;Acc:AT2G40960]
XLOC_010213	2:16745652-16747400	AT2G40100	WT	WT-Ss	39.1618	15.8222	0.40402	-1.3075	down	0.000277185	Chlorophyll a-b binding protein CP29.3, chloroplastic [Source:UniProtKB/Swiss-Prot;Acc:Q9S7W1]
XLOC_010091	2:15838744-15840932	AT2G37790	WT	WT-Ss	6.81942	3.39264	0.497497	-1.00724	down	0.000277185	Aldo-keto reductase family 4 member C10 [Source:UniProtKB/Swiss-Prot;Acc:Q84TF0]
XLOC_009972	2:14985472-14990935	AT2G35650,AT2G35660	WT	WT-Ss	34.765	17.273	0.496853	-1.00911	down	0.000277185	Probable mannan synthase 7 [Source:UniProtKB/Swiss-Prot;Acc:Q9ZQN8]|FAD/NAD(P)-binding oxidoreductase family protein [Source:TAIR;Acc:AT2G35660]
XLOC_009910	2:14577173-14578288	AT2G34620	WT	WT-Ss	57.3426	15.7211	0.274162	-1.8669	down	0.000277185	Mitochondrial transcription termination factor family protein [Source:TAIR;Acc:AT2G34620]
XLOC_009907	2:14560162-14564782	AT2G34560	WT	WT-Ss	23.9667	9.97275	0.416108	-1.26497	down	0.000277185	P-loop containing nucleoside triphosphate hydrolases superfamily protein [Source:TAIR;Acc:AT2G34560]
XLOC_009763	2:13647851-13648785	AT2G32100	WT	WT-Ss	40.8208	19.0601	0.466921	-1.09875	down	0.000277185	Transcription repressor OFP16 [Source:UniProtKB/Swiss-Prot;Acc:Q9SKY9]
XLOC_009727	2:13381807-13386515	AT2G31380	WT	WT-Ss	41.7122	15.3385	0.36772	-1.44332	down	0.000277185	B-box zinc finger protein 25 [Source:UniProtKB/Swiss-Prot;Acc:Q9SID1]
XLOC_009635	2:12689548-12693024	AT2G29680	WT	WT-Ss	8.08183	2.21017	0.273475	-1.87052	down	0.000277185	Cell division control protein 6 homolog [Source:UniProtKB/Swiss-Prot;Acc:O82387]
XLOC_009616	2:12585611-12593903	AT2G29290,AT2G29300,AT2G29310,AT2G29320	WT	WT-Ss	178.997	87.4867	0.488761	-1.0328	down	0.000277185	Tropinone reductase homolog At2g29290 [Source:UniProtKB/Swiss-Prot;Acc:Q9ZW13]|Tropinone reductase homolog At2g29300 [Source:UniProtKB/Swiss-Prot;Acc:Q42182]|Tropinone reductase homolog At2g29310 [Source:UniProtKB/Swiss-Prot;Acc:Q9ZW14]|Tropinone reductase homolog At2g29320 [Source:UniProtKB/Swiss-Prot;Acc:Q9ZW15]
XLOC_009553	2:11999800-12002650	AT2G28150	WT	WT-Ss	8.54179	4.10675	0.480784	-1.05654	down	0.000277185	Domain of unknown function (DUF966) [Source:TAIR;Acc:AT2G28150]
XLOC_009442	2:11041330-11043209	AT2G25900	WT	WT-Ss	210.625	96.8729	0.459931	-1.12051	down	0.000277185	Zinc finger CCCH domain-containing protein 23 [Source:UniProtKB/Swiss-Prot;Acc:O82307]
XLOC_009425	2:10906427-10907288	AT2G25625	WT	WT-Ss	5.21556	1.34297	0.257492	-1.9574	down	0.000277185	unknown protein; FUNCTIONS IN: molecular_function unknown; INVOLVED IN: biological_process unknown; LOCATED IN: chloroplast; EXPRESSED IN: 10 plant structures; EXPRESSED DURING: LP.06 six leaves visible, LP.04 four leaves visible, 4 anthesis, petal /.../entiation and expansion stage; Has 24 Blast hits to 24 proteins in 9 species: Archae - 0; Bacteria - 0; Metazoa - 0; Fungi - 0; Plants - 24; Viru…
XLOC_009274	2:9798842-9802674	AT2G23010	WT	WT-Ss	2.60505	0.258389	0.099188	-3.33369	down	0.000277185	Serine carboxypeptidase-like 9 [Source:UniProtKB/Swiss-Prot;Acc:O64811]
XLOC_009160	2:9076291-9077468	AT2G21187	WT	WT-Ss	58.0911	24.9815	0.430039	-1.21746	down	0.000277185	other RNA [Source:TAIR;Acc:AT2G21187]
XLOC_009136	2:8941118-8942689	AT2G20750	WT	WT-Ss	7.48604	2.17039	0.289925	-1.78625	down	0.000277185	Expansin-B1 [Source:UniProtKB/Swiss-Prot;Acc:Q9SKU2]
XLOC_008926	2:7382957-7387958	AT2G16990	WT	WT-Ss	4.10235	2.02886	0.494561	-1.01578	down	0.000277185	Major facilitator superfamily protein [Source:TAIR;Acc:AT2G16990]
XLOC_008041	2:266593-267868	AT2G01590	WT	WT-Ss	41.1305	19.3195	0.469713	-1.09015	down	0.000277185	chlororespiratory reduction 3 [Source:TAIR;Acc:AT2G01590]
XLOC_007966	1:30111438-30113361	AT1G80050	WT	WT-Ss	20.431	8.47611	0.414867	-1.26928	down	0.000277185	Adenine phosphoribosyltransferase 2 [Source:UniProtKB/Swiss-Prot;Acc:Q42563]
XLOC_007841	1:29235802-29239445	AT1G77760	WT	WT-Ss	160.43	65.5622	0.408665	-1.29101	down	0.000277185	Nitrate reductase [NADH] 1 [Source:UniProtKB/Swiss-Prot;Acc:P11832]
XLOC_007830	1:29143349-29147664	AT1G77580	WT	WT-Ss	4.5902	1.52745	0.332764	-1.58743	down	0.000277185	Filament-like plant protein 1 [Source:UniProtKB/Swiss-Prot;Acc:Q9CAP9]
XLOC_007785	1:28793747-28800404	AT1G76720	WT	WT-Ss	5.72192	2.83301	0.495117	-1.01416	down	0.000277185	eukaryotic translation initiation factor 2 (eIF-2) family protein [Source:TAIR;Acc:AT1G76720]
XLOC_007751	1:28555041-28557586	AT1G76110	WT	WT-Ss	24.5691	9.72774	0.395933	-1.33667	down	0.000277185	High mobility group B protein 9 [Source:UniProtKB/Swiss-Prot;Acc:Q9SGS2]
XLOC_007729	1:28422109-28423285	AT1G75690	WT	WT-Ss	549.103	265.643	0.483776	-1.04759	down	0.000277185	Protein disulfide-isomerase LQY1, chloroplastic [Source:UniProtKB/Swiss-Prot;Acc:Q8GSJ6]
XLOC_007701	1:28190660-28195933	AT1G75100,AT1G75110	WT	WT-Ss	37.7151	15.1157	0.400788	-1.31909	down	0.000277185	J domain-containing protein required for chloroplast accumulation response 1 [Source:UniProtKB/Swiss-Prot;Acc:Q9C9Q4]|Nucleotide-diphospho-sugar transferase family protein [Source:TAIR;Acc:AT1G75110]
XLOC_007690	1:28131589-28132710	AT1G74890	WT	WT-Ss	8.4513	1.59546	0.188783	-2.4052	down	0.000277185	Two-component response regulator ARR15 [Source:UniProtKB/Swiss-Prot;Acc:Q7G8V2]
XLOC_007332	1:25393973-25415530	AT1G67740	WT	WT-Ss	1010.77	481.986	0.476848	-1.0684	down	0.000277185	Photosystem II core complex proteins psbY, chloroplastic [Source:UniProtKB/Swiss-Prot;Acc:O49347]
XLOC_007218	1:24515836-24518487	AT1G65900	WT	WT-Ss	1.94765	0.358367	0.183999	-2.44223	down	0.000277185	unknown protein; FUNCTIONS IN: molecular_function unknown; INVOLVED IN: biological_process unknown; LOCATED IN: endomembrane system; EXPRESSED IN: 21 plant structures; EXPRESSED DURING: 13 growth stages; Has 306 Blast hits to 306 proteins in 119 spe /.../Archae - 19; Bacteria - 238; Metazoa - 0; Fungi - 0; Plants - 34; Viruses - 0; Other Eukaryotes - 15 (source: NCBI BLink). [Source:TAIR;Acc:AT1G…
XLOC_007153	1:24060769-24062630	AT1G64780	WT	WT-Ss	3.15784	1.11879	0.354289	-1.497	down	0.000277185	Ammonium transporter 1 member 2 [Source:UniProtKB/Swiss-Prot;Acc:Q9ZPJ8]
XLOC_006823	1:21623705-21626367	AT1G58290	WT	WT-Ss	247.467	102.059	0.412413	-1.27784	down	0.000277185	Glutamyl-tRNA reductase 1, chloroplastic [Source:UniProtKB/Swiss-Prot;Acc:P42804]
XLOC_006732	1:20927642-20930017	AT1G55960	WT	WT-Ss	33.4056	16.019	0.479529	-1.06031	down	0.000277185	Polyketide cyclase/dehydrase and lipid transport superfamily protein [Source:TAIR;Acc:AT1G55960]
XLOC_006626	1:20170714-20173949	AT1G54040	WT	WT-Ss	26.4768	10.7751	0.406963	-1.29703	down	0.000277185	Epithiospecifier protein [Source:UniProtKB/Swiss-Prot;Acc:Q8RY71]
XLOC_006595	1:19976404-19980084	AT1G53520	WT	WT-Ss	29.1018	12.9952	0.446543	-1.16313	down	0.000277185	Fatty-acid-binding protein 3 [Source:UniProtKB/Swiss-Prot;Acc:Q9C8L2]
XLOC_006527	1:19492254-19492769	AT1G52342	WT	WT-Ss	22.8411	9.68789	0.424142	-1.23738	down	0.000277185	unknown protein; FUNCTIONS IN: molecular_function unknown; INVOLVED IN: biological_process unknown; LOCATED IN: cellular_component unknown; Has 30201 Blast hits to 17322 proteins in 780 species: Archae - 12; Bacteria - 1396; Metazoa - 17338; Fungi - /.../ Plants - 5037; Viruses - 0; Other Eukaryotes - 2996 (source: NCBI BLink). [Source:TAIR;Acc:AT1G52342]
XLOC_006468	1:19047639-19066704	AT1G51400,AT1G51420	WT	WT-Ss	3883.25	1747.64	0.450045	-1.15186	down	0.000277185	Photosystem II 5 kD protein [Source:TAIR;Acc:AT1G51400]|Probable sucrose-phosphatase 1 [Source:UniProtKB/Swiss-Prot;Acc:Q9C8J4]
XLOC_006456	1:18942528-18945755	AT1G51140	WT	WT-Ss	4.34725	1.28817	0.296318	-1.75478	down	0.000277185	Transcription factor bHLH122 [Source:UniProtKB/Swiss-Prot;Acc:Q9C690]
XLOC_006202	1:16848358-16851224	AT1G44446	WT	WT-Ss	248.918	83.5794	0.335771	-1.57445	down	0.000277185	Chlorophyllide a oxygenase, chloroplastic [Source:UniProtKB/Swiss-Prot;Acc:Q9MBA1]
XLOC_006183	1:16708067-16709713	AT1G44000	WT	WT-Ss	111.431	49.0058	0.439788	-1.18512	down	0.000277185	Protein STAY-GREEN LIKE, chloroplastic [Source:UniProtKB/Swiss-Prot;Acc:Q94AQ9]
XLOC_005756	1:11920389-11923766	AT1G32900	WT	WT-Ss	8.94073	3.673	0.410818	-1.28343	down	0.000277185	Granule-bound starch synthase 1, chloroplastic/amyloplastic [Source:UniProtKB/Swiss-Prot;Acc:Q9MAQ0]
XLOC_005735	1:11738117-11740427	AT1G32470	WT	WT-Ss	563.966	274.608	0.486921	-1.03824	down	0.000277185	Glycine cleavage system H protein 3, mitochondrial [Source:UniProtKB/Swiss-Prot;Acc:Q9LQL0]
XLOC_005667	1:11214823-11216037	AT1G31330	WT	WT-Ss	7337.51	3652.02	0.497721	-1.00659	down	0.000277185	Photosystem I reaction center subunit III, chloroplastic [Source:UniProtKB/Swiss-Prot;Acc:Q9SHE8]
XLOC_005537	1:10053501-10055887	AT1G28610	WT	WT-Ss	8.86284	3.63181	0.40978	-1.28708	down	0.000277185	GDSL esterase/lipase At1g28610 [Source:UniProtKB/Swiss-Prot;Acc:Q9SHP6]
XLOC_005438	1:9250223-9251644	AT1G26761	WT	WT-Ss	31.2134	13.3335	0.427172	-1.22711	down	0.000277185	Arabinanase/levansucrase/invertase [Source:TAIR;Acc:AT1G26761]
XLOC_005314	1:8395556-8399767	AT1G23740	WT	WT-Ss	122.819	51.4739	0.419101	-1.25463	down	0.000277185	Quinone oxidoreductase-like protein At1g23740, chloroplastic [Source:UniProtKB/Swiss-Prot;Acc:Q9ZUC1]
XLOC_005191	1:7529881-7531025	AT1G21500	WT	WT-Ss	1086.92	536.018	0.493154	-1.01989	down	0.000277185	unknown protein; Has 29 Blast hits to 29 proteins in 12 species: Archae - 0; Bacteria - 0; Metazoa - 0; Fungi - 2; Plants - 27; Viruses - 0; Other Eukaryotes - 0 (source: NCBI BLink). [Source:TAIR;Acc:AT1G21500]
XLOC_005114	1:6998488-6999817	AT1G20190	WT	WT-Ss	66.2443	32.8755	0.496278	-1.01078	down	0.000277185	Expansin-A11 [Source:UniProtKB/Swiss-Prot;Acc:Q9LNU3]
XLOC_005109	1:6956520-6959210	AT1G20070	WT	WT-Ss	23.2739	9.4803	0.407336	-1.29571	down	0.000277185	unknown protein; FUNCTIONS IN: molecular_function unknown; INVOLVED IN: biological_process unknown; LOCATED IN: chloroplast; EXPRESSED IN: 20 plant structures; EXPRESSED DURING: 11 growth stages; Has 26 Blast hits to 26 proteins in 9 species: Archae /.../Bacteria - 0; Metazoa - 0; Fungi - 2; Plants - 24; Viruses - 0; Other Eukaryotes - 0 (source: NCBI BLink). [Source:TAIR;Acc:AT1G20070]
XLOC_005026	1:6305965-6308013	AT1G18330	WT	WT-Ss	42.559	15.4963	0.364113	-1.45754	down	0.000277185	Protein REVEILLE 7 [Source:UniProtKB/Swiss-Prot;Acc:B3H5A8]
XLOC_004988	1:6069476-6072012	AT1G17650	WT	WT-Ss	34.4396	16.3211	0.473905	-1.07733	down	0.000277185	Glyoxylate/succinic semialdehyde reductase 2, chloroplastic [Source:UniProtKB/Swiss-Prot;Acc:F4I907]
XLOC_004912	1:5444266-5447932	AT1G15820	WT	WT-Ss	8913.78	4417.22	0.495549	-1.0129	down	0.000277185	light harvesting complex photosystem II subunit 6 [Source:TAIR;Acc:AT1G15820]
XLOC_004834	1:4968141-4970311	AT1G14520	WT	WT-Ss	12.4845	5.96603	0.477873	-1.0653	down	0.000277185	Inositol oxygenase 1 [Source:UniProtKB/Swiss-Prot;Acc:Q8L799]
XLOC_004787	1:4693120-4696598	AT1G13700	WT	WT-Ss	20.8991	9.87027	0.472282	-1.08228	down	0.000277185	Probable 6-phosphogluconolactonase 1 [Source:UniProtKB/Swiss-Prot;Acc:Q9LMX8]
XLOC_004786	1:4680348-4682196	AT1G13650	WT	WT-Ss	30.9159	5.7573	0.186225	-2.42488	down	0.000277185	BEST Arabidopsis thaliana protein match is: 18S pre-ribosomal assembly protein gar2-related (TAIR:AT2G03810.4); Has 3688 Blast hits to 1629 proteins in 255 species: Archae - 22; Bacteria - 222; Metazoa - 684; Fungi - 292; Plants - 62; Viruses - 14; /.../Eukaryotes - 2392 (source: NCBI BLink). [Source:TAIR;Acc:AT1G13650]
XLOC_004680	1:3963053-3966824	AT1G11740	WT	WT-Ss	1.81173	0.67973	0.375184	-1.41433	down	0.000277185	ankyrin repeat family protein [Source:TAIR;Acc:AT1G11740]
XLOC_004378	1:1960051-1965071	AT1G06430,AT1G06440	WT	WT-Ss	76.1171	35.5599	0.467173	-1.09797	down	0.000277185	ATP-dependent zinc metalloprotease FTSH 8, chloroplastic [Source:UniProtKB/Swiss-Prot;Acc:Q8W585]|Ubiquitin carboxyl-terminal hydrolase family protein [Source:TAIR;Acc:AT1G06440]
XLOC_004354	1:1771427-1773306	AT1G05870	WT	WT-Ss	14.8022	5.88667	0.397688	-1.33029	down	0.000277185	Protein of unknown function (DUF1685) [Source:TAIR;Acc:AT1G05870]
XLOC_004204	1:860787-864125	AT1G03457	WT	WT-Ss	3.28888	1.49941	0.455903	-1.1332	down	0.000277185	RNA-binding protein BRN2 [Source:UniProtKB/Swiss-Prot;Acc:Q8GZ26]
XLOC_004194	1:752270-758650	AT1G03130,AT1G03140	WT	WT-Ss	3471.62	1649.81	0.475227	-1.07331	down	0.000277185	Photosystem I reaction center subunit II-2, chloroplastic [Source:UniProtKB/Swiss-Prot;Acc:Q9SA56]|splicing factor Prp18 family protein [Source:TAIR;Acc:AT1G03140]
XLOC_004148	1:465717-467844	AT1G02340	WT	WT-Ss	6.50646	2.06917	0.318018	-1.65282	down	0.000277185	Transcription factor HFR1 [Source:UniProtKB/Swiss-Prot;Acc:Q9FE22]
XLOC_003752	1:27991097-27994178	AT1G74470	WT	WT-Ss	1648.73	794.383	0.481815	-1.05345	down	0.000277185	Geranylgeranyl diphosphate reductase, chloroplastic [Source:UniProtKB/Swiss-Prot;Acc:Q9CA67]
XLOC_003721	1:27779165-27780676	AT1G73870	WT	WT-Ss	42.4718	13.2216	0.311303	-1.68361	down	0.000277185	Zinc finger protein CONSTANS-LIKE 7 [Source:UniProtKB/Swiss-Prot;Acc:Q9C9A9]
XLOC_003682	1:27452764-27455964	AT1G72970	WT	WT-Ss	4.24422	1.6727	0.394113	-1.34332	down	0.000277185	Protein HOTHEAD [Source:UniProtKB/Swiss-Prot;Acc:Q9S746]
XLOC_003661	1:27341078-27342455	AT1G72620	WT	WT-Ss	3.39404	1.02796	0.302872	-1.72322	down	0.000277185	alpha/beta-Hydrolases superfamily protein [Source:TAIR;Acc:AT1G72620]
XLOC_003631	1:27110785-27114413	AT1G72030	WT	WT-Ss	47.1837	17.6128	0.37328	-1.42167	down	0.000277185	Acyl-CoA N-acyltransferases (NAT) superfamily protein [Source:TAIR;Acc:AT1G72030]
XLOC_003539	1:26439652-26442829	AT1G70210	WT	WT-Ss	3.8513	1.73655	0.4509	-1.14912	down	0.000277185	Cyclin-D1-1 [Source:UniProtKB/Swiss-Prot;Acc:P42751]
XLOC_003417	1:25558979-25561219	AT1G68190	WT	WT-Ss	51.7847	23.7701	0.459017	-1.12338	down	0.000277185	Putative zinc finger protein At1g68190 [Source:UniProtKB/Swiss-Prot;Acc:Q9C9F4]
XLOC_003405	1:25489454-25495988	AT1G67990,AT1G68000,AT1G68010	WT	WT-Ss	615.96	299.435	0.486129	-1.04059	down	0.000277185	Tapetum-specific methyltransferase 1 [Source:UniProtKB/Swiss-Prot;Acc:Q9C9W4]|CDP-diacylglycerol--inositol 3-phosphatidyltransferase 1 [Source:UniProtKB/Swiss-Prot;Acc:Q8LBA6]|Glycerate dehydrogenase HPR, peroxisomal [Source:UniProtKB/Swiss-Prot;Acc:Q9C9W5]
XLOC_003389	1:25393973-25415530	AT1G67780	WT	WT-Ss	1181.36	557.047	0.471533	-1.08457	down	0.000277185	Zinc-finger domain of monoamine-oxidase A repressor R1 protein [Source:TAIR;Acc:AT1G67780]
XLOC_003213	1:23953232-23954492	AT1G64500	WT	WT-Ss	23.6338	7.73156	0.32714	-1.61202	down	0.000277185	Glutaredoxin family protein [Source:TAIR;Acc:AT1G64500]
XLOC_003103	1:23144411-23145509	AT1G62520	WT	WT-Ss	4.24189	1.00607	0.237176	-2.07597	down	0.000277185	unknown protein; BEST Arabidopsis thaliana protein match is: unknown protein (TAIR:AT4G12450.1); Has 388 Blast hits to 388 proteins in 26 species: Archae - 0; Bacteria - 1; Metazoa - 0; Fungi - 8; Plants - 376; Viruses - 0; Other Eukaryotes - 3 (sou /.../CBI BLink). [Source:TAIR;Acc:AT1G62520]
XLOC_002931	1:21729912-21738694	AT1G58520	WT	WT-Ss	5.39101	2.66391	0.494139	-1.01701	down	0.000277185	CSC1-like protein RXW8 [Source:UniProtKB/Swiss-Prot;Acc:F4IBD7]
XLOC_002798	1:21207536-21209596	AT1G56600	WT	WT-Ss	4.31306	1.96092	0.454647	-1.13718	down	0.000277185	Galactinol synthase 2 [Source:UniProtKB/Swiss-Prot;Acc:Q9FXB2]
XLOC_002694	1:20430581-20432714	AT1G54740	WT	WT-Ss	56.9221	26.5011	0.46557	-1.10293	down	0.000277185	Protein of unknown function (DUF3049) [Source:TAIR;Acc:AT1G54740]
XLOC_002514	1:19070912-19072694	AT1G51440	WT	WT-Ss	4.03175	1.47606	0.366108	-1.44966	down	0.000277185	Phospholipase A1-Igamma3, chloroplastic [Source:UniProtKB/Swiss-Prot;Acc:Q9C8J6]
XLOC_002474	1:18802687-18803363	AT1G50732	WT	WT-Ss	64.9269	22.5281	0.346977	-1.52709	down	0.000277185	unknown protein. [Source:TAIR;Acc:AT1G50732]
XLOC_002441	1:18542129-18543948	AT1G50040	WT	WT-Ss	16.7084	6.15841	0.36858	-1.43995	down	0.000277185	Protein of unknown function (DUF1005) [Source:TAIR;Acc:AT1G50040]
XLOC_002429	1:18452069-18454358	AT1G49840	WT	WT-Ss	14.8744	6.42853	0.432188	-1.21027	down	0.000277185	Protein of unknown function (DUF620) [Source:TAIR;Acc:AT1G49840]
XLOC_002391	1:18198139-18199182	AT1G49200	WT	WT-Ss	9.91438	3.86243	0.38958	-1.36001	down	0.000277185	RING-H2 finger protein ATL75 [Source:UniProtKB/Swiss-Prot;Acc:Q94BY6]
XLOC_002379	1:18128685-18133925	AT1G49010	WT	WT-Ss	16.5009	6.99772	0.42408	-1.23759	down	0.000277185	Duplicated homeodomain-like superfamily protein [Source:TAIR;Acc:AT1G49010]
XLOC_002343	1:17863836-17864386	AT1G48330	WT	WT-Ss	17.813	7.60609	0.426998	-1.2277	down	0.000277185	unknown protein; BEST Arabidopsis thaliana protein match is: unknown protein (TAIR:AT3G17580.1); Has 40 Blast hits to 40 proteins in 11 species: Archae - 0; Bacteria - 0; Metazoa - 0; Fungi - 0; Plants - 40; Viruses - 0; Other Eukaryotes - 0 (source /.../ BLink). [Source:TAIR;Acc:AT1G48330]
XLOC_002233	1:17115817-17119229	AT1G45191	WT	WT-Ss	2.03596	0.619285	0.304174	-1.71703	down	0.000277185	Glycosyl hydrolase superfamily protein [Source:TAIR;Acc:AT1G45191]
XLOC_001657	1:11531935-11536369	AT1G32060	WT	WT-Ss	1214.32	545.495	0.449216	-1.15452	down	0.000277185	Phosphoribulokinase, chloroplastic [Source:UniProtKB/Swiss-Prot;Acc:P25697]
XLOC_001572	1:10810891-10813700	AT1G30520	WT	WT-Ss	17.4773	6.88258	0.393801	-1.34446	down	0.000277185	2-succinylbenzoate--CoA ligase, chloroplastic/peroxisomal [Source:UniProtKB/Swiss-Prot;Acc:Q8VYJ1]
XLOC_001561	1:10722196-10725437	AT1G30380	WT	WT-Ss	6672.56	3332.55	0.499442	-1.00161	down	0.000277185	Photosystem I reaction center subunit psaK, chloroplastic [Source:UniProtKB/Swiss-Prot;Acc:Q9SUI5]
XLOC_001417	1:9800893-9806896	AT1G28100	WT	WT-Ss	17.8467	8.8195	0.494181	-1.01689	down	0.000277185	unknown protein; Has 64 Blast hits to 64 proteins in 27 species: Archae - 0; Bacteria - 14; Metazoa - 0; Fungi - 6; Plants - 42; Viruses - 0; Other Eukaryotes - 2 (source: NCBI BLink). [Source:TAIR;Acc:AT1G28100]
XLOC_001361	1:9421032-9424072	AT1G27120	WT	WT-Ss	5.58035	2.40951	0.431783	-1.21162	down	0.000277185	Probable beta-1,3-galactosyltransferase 17 [Source:UniProtKB/Swiss-Prot;Acc:Q8GXG6]
XLOC_001160	1:8005936-8007428	AT1G22640	WT	WT-Ss	31.2869	15.6032	0.498712	-1.00372	down	0.000277185	Transcription factor MYB3 [Source:UniProtKB/Swiss-Prot;Acc:Q9S9K9]
XLOC_000963	1:6612748-6613972	AT1G19150	WT	WT-Ss	131.832	55.0465	0.41755	-1.25998	down	0.000277185	photosystem I light harvesting complex gene 6 [Source:TAIR;Acc:AT1G19150]
XLOC_000830	1:5722873-5727312	AT1G16720	WT	WT-Ss	264.292	108.611	0.410951	-1.28296	down	0.000277185	high chlorophyll fluorescence phenotype 173 [Source:TAIR;Acc:AT1G16720]
XLOC_000705	1:4899068-4905062	AT1G14345	WT	WT-Ss	90.4745	35.6974	0.394558	-1.34169	down	0.000277185	NAD(P)-linked oxidoreductase superfamily protein [Source:TAIR;Acc:AT1G14345]
XLOC_000698	1:4861258-4871488	AT1G14230,AT1G14250	WT	WT-Ss	32.1926	13.0946	0.40676	-1.29775	down	0.000277185	Probable apyrase 4 [Source:UniProtKB/Swiss-Prot;Acc:Q8H1D8]|Probable apyrase 5 [Source:UniProtKB/Swiss-Prot;Acc:Q6NQA8]
XLOC_000639	1:4459165-4460940	AT1G13080	WT	WT-Ss	17.7302	8.37858	0.47256	-1.08143	down	0.000277185	Cytochrome P450 71B2 [Source:UniProtKB/Swiss-Prot;Acc:O65788]
XLOC_000570	1:4001112-4006742	AT1G11860,AT1G11870	WT	WT-Ss	681.771	314.831	0.461784	-1.11471	down	0.000277185	Aminomethyltransferase, mitochondrial [Source:UniProtKB/Swiss-Prot;Acc:O65396]|Seryl-tRNA synthetase [Source:TAIR;Acc:AT1G11870]
XLOC_000527	1:3777327-3780337	AT1G11260	WT	WT-Ss	616.403	298.567	0.48437	-1.04582	down	0.000277185	Sugar transport protein 1 [Source:UniProtKB/Swiss-Prot;Acc:P23586]
XLOC_000492	1:3530423-3531842	AT1G10657	WT	WT-Ss	17.3125	7.72271	0.446076	-1.16464	down	0.000277185	Plant protein 1589 of unknown function [Source:TAIR;Acc:AT1G10657]
XLOC_000424	1:3015327-3018234	AT1G09340	WT	WT-Ss	822.164	379.855	0.462018	-1.11398	down	0.000277185	Chloroplast stem-loop binding protein of 41 kDa b, chloroplastic [Source:UniProtKB/Swiss-Prot;Acc:Q9SA52]
XLOC_000313	1:2204319-2206934	AT1G07180	WT	WT-Ss	41.843	20.9192	0.499945	-1.00016	down	0.000277185	Internal alternative NAD(P)H-ubiquinone oxidoreductase A1, mitochondrial [Source:UniProtKB/Swiss-Prot;Acc:Q8GWA1]
XLOC_000260	1:1843567-1846302	AT1G06080	WT	WT-Ss	2.69137	0.802051	0.298009	-1.74657	down	0.000277185	Delta-9 acyl-lipid desaturase 1 [Source:UniProtKB/Swiss-Prot;Acc:O65797]
XLOC_000172	1:1163058-1167038	AT1G04350	WT	WT-Ss	39.0445	18.8708	0.483316	-1.04896	down	0.000277185	1-aminocyclopropane-1-carboxylate oxidase homolog 6 [Source:UniProtKB/Swiss-Prot;Acc:P93824]
XLOC_000135	1:898229-899724	AT1G03600	WT	WT-Ss	1116.86	489.134	0.437954	-1.19115	down	0.000277185	Photosystem II repair protein PSB27-H1, chloroplastic [Source:UniProtKB/Swiss-Prot;Acc:Q9LR64]
XLOC_000082	1:564204-567769	AT1G02640	WT	WT-Ss	24.2619	7.55135	0.311244	-1.68388	down	0.000277185	Probable beta-D-xylosidase 2 [Source:UniProtKB/Swiss-Prot;Acc:Q94KD8]
XLOC_000081	1:556825-559028	AT1G02620	WT	WT-Ss	8.87999	3.0688	0.345584	-1.53289	down	0.000277185	Ras-related small GTP-binding family protein [Source:TAIR;Acc:AT1G02620]
XLOC_000060	1:415078-422438	AT1G02190,AT1G02205	WT	WT-Ss	7.40897	3.1822	0.429506	-1.21925	down	0.000277185	Protein CER1-like 1 [Source:UniProtKB/Swiss-Prot;Acc:F4HVX7]|Protein ECERIFERUM 1 [Source:UniProtKB/Swiss-Prot;Acc:F4HVY0]
XLOC_007180	1:24266480-24267320	AT1G65330	WT	WT-Ss	0.789325	0	#NAME?	#NAME?	down	0.000277185	MADS-box transcription factor PHERES 1 [Source:UniProtKB/Swiss-Prot;Acc:O80805]
XLOC_000242	1:1741203-1742619	AT1G05800	WT	WT-Ss	0	0.856272	NA	inf	up	0.000277185	Galactolipase DONGLE, chloroplastic [Source:UniProtKB/Swiss-Prot;Acc:Q9MA46]
XLOC_000264	1:1862196-1862742	AT1G06135	WT	WT-Ss	0	3.21368	NA	inf	up	0.000277185	unknown protein; FUNCTIONS IN: molecular_function unknown; INVOLVED IN: biological_process unknown; LOCATED IN: endomembrane system; BEST Arabidopsis thaliana protein match is: unknown protein (TAIR:AT2G31345.1); Has 35333 Blast hits to 34131 protei /.../2444 species: Archae - 798; Bacteria - 22429; Metazoa - 974; Fungi - 991; Plants - 531; Viruses - 0; Other Eukaryotes - 9610 (source: NCBI BLink…
XLOC_002656	1:20148352-20149938	AT1G53970	WT	WT-Ss	0	0.728104	NA	inf	up	0.000277185	unknown protein; Has 0 Blast hits to 0 proteins in 0 species (source: NCBI BLink). [Source:TAIR;Acc:AT1G53970]
XLOC_002657	1:20151015-20152752	AT1G53990	WT	WT-Ss	0	2.45538	NA	inf	up	0.000277185	GDSL esterase/lipase 3 [Source:UniProtKB/Swiss-Prot;Acc:Q9SYF5]
XLOC_002703	1:20463082-20464470	AT1G54890	WT	WT-Ss	0	2.54705	NA	inf	up	0.000277185	Late embryogenesis abundant (LEA) protein-related [Source:TAIR;Acc:AT1G54890]
XLOC_002708	1:20497955-20498451	-	WT	WT-Ss	0	4.25102	NA	inf	up	0.000277185	-
XLOC_003023	1:22523636-22528811	AT1G61120	WT	WT-Ss	0	18.9833	NA	inf	up	0.000277185	(E,E)-geranyllinalool synthase [Source:UniProtKB/Swiss-Prot;Acc:Q93YV0]
XLOC_003061	1:22830014-22834728	AT1G61810	WT	WT-Ss	0	13.9619	NA	inf	up	0.000277185	Beta-glucosidase 45 [Source:UniProtKB/Swiss-Prot;Acc:O80689]
XLOC_003189	1:23814009-23814839	AT1G64160	WT	WT-Ss	0	0.991018	NA	inf	up	0.000277185	Dirigent protein 5 [Source:UniProtKB/Swiss-Prot;Acc:Q9SH66]
XLOC_003535	1:26423873-26425356	AT1G70170	WT	WT-Ss	0	5.65107	NA	inf	up	0.000277185	matrix metalloproteinase [Source:TAIR;Acc:AT1G70170]
XLOC_003732	1:27855698-27857534	AT1G74080	WT	WT-Ss	0	5.90996	NA	inf	up	0.000277185	Transcription factor MYB122 [Source:UniProtKB/Swiss-Prot;Acc:Q9C9C8]
XLOC_004571	1:3233923-3235739	AT1G09935	WT	WT-Ss	0	0.838918	NA	inf	up	0.000277185	Phosphoglycerate mutase family protein [Source:TAIR;Acc:AT1G09935]
XLOC_004612	1:3496927-3499439	AT1G10586	WT	WT-Ss	0	0.850438	NA	inf	up	0.000277185	basic helix-loop-helix (bHLH) DNA-binding superfamily protein [Source:TAIR;Acc:AT1G10586]
XLOC_004673	1:3906861-3909338	AT1G11610	WT	WT-Ss	0	1.00048	NA	inf	up	0.000277185	Cytochrome P450 71A18 [Source:UniProtKB/Swiss-Prot;Acc:Q9SAB6]
XLOC_004891	1:5292755-5293265	AT1G15385	WT	WT-Ss	0	6.4357	NA	inf	up	0.000277185	unknown protein; CONTAINS InterPro DOMAIN/s: Protein of unknown function DUF761, plant (InterPro:IPR008480); Has 6 Blast hits to 6 proteins in 3 species: Archae - 0; Bacteria - 0; Metazoa - 0; Fungi - 0; Plants - 6; Viruses - 0; Other Eukaryotes - 0 /.../ce: NCBI BLink). [Source:TAIR;Acc:AT1G15385]
XLOC_005731	1:11666976-11668690	AT1G32350	WT	WT-Ss	0	73.033	NA	inf	up	0.000277185	Ubiquinol oxidase 3, mitochondrial [Source:UniProtKB/Swiss-Prot;Acc:Q8LEE7]
XLOC_006196	1:16787507-16789318	AT1G44130	WT	WT-Ss	0	0.902622	NA	inf	up	0.000277185	Eukaryotic aspartyl protease family protein [Source:TAIR;Acc:AT1G44130]
XLOC_006560	1:19702210-19702916	AT1G52900	WT	WT-Ss	0	0.911088	NA	inf	up	0.000277185	Toll-Interleukin-Resistance (TIR) domain family protein [Source:TAIR;Acc:AT1G52900]
XLOC_007368	1:25661500-25662239	AT1G68450	WT	WT-Ss	0	5.72725	NA	inf	up	0.000277185	VQ motif-containing protein 8, chloroplastic [Source:UniProtKB/Swiss-Prot;Acc:Q9CA36]
XLOC_007385	1:25829951-25830487	AT1G68765	WT	WT-Ss	0	1.63812	NA	inf	up	0.000277185	Protein IDA [Source:UniProtKB/Swiss-Prot;Acc:Q8LAD7]
XLOC_007775	1:28689765-28693428	AT1G76470,AT1G76480	WT	WT-Ss	0	5.64841	NA	inf	up	0.000277185	NAD(P)-binding Rossmann-fold superfamily protein [Source:TAIR;Acc:AT1G76470]|unknown protein; BEST Arabidopsis thaliana protein match is: unknown protein (TAIR:AT1G20890.1); Has 31 Blast hits to 31 proteins in 10 species: Archae - 0; Bacteria - 0; Metazoa - 0; Fungi - 0; Plants - 31; Viruses - 0; Other Eukaryotes - 0 (source /.../ BLink). [Source:TAIR;Acc:AT1G76480]
XLOC_008014	1:17292395-17293020	-	WT	WT-Ss	0	56.8263	NA	inf	up	0.000277185	-
XLOC_008321	2:2358726-2359113	AT2G06045	WT	WT-Ss	0	5.75696	NA	inf	up	0.000277185	transposable element gene [Source:TAIR;Acc:AT2G06045]
XLOC_009520	2:11720293-11721324	AT2G27389	WT	WT-Ss	0	4.62641	NA	inf	up	0.000277185	unknown protein; LOCATED IN: endomembrane system. [Source:TAIR;Acc:AT2G27389]
XLOC_010420	2:18216683-18217438	AT2G44010	WT	WT-Ss	0	0.703859	NA	inf	up	0.000277185	unknown protein; BEST Arabidopsis thaliana protein match is: unknown protein (TAIR:AT3G59880.1); Has 18 Blast hits to 18 proteins in 7 species: Archae - 0; Bacteria - 0; Metazoa - 0; Fungi - 0; Plants - 18; Viruses - 0; Other Eukaryotes - 0 (source: /.../BLink). [Source:TAIR;Acc:AT2G44010]
XLOC_011488	2:6873544-6874741	AT2G15780	WT	WT-Ss	0	2.72919	NA	inf	up	0.000277185	Cupredoxin superfamily protein [Source:TAIR;Acc:AT2G15780]
XLOC_011896	2:9899926-9901439	AT2G23260	WT	WT-Ss	0	1.41708	NA	inf	up	0.000277185	UDP-glycosyltransferase 84B1 [Source:UniProtKB/Swiss-Prot;Acc:O22182]
XLOC_012607	2:15020381-15021600	AT2G35730	WT	WT-Ss	0	16.7661	NA	inf	up	0.000277185	Heavy metal transport/detoxification superfamily protein [Source:TAIR;Acc:AT2G35730]
XLOC_013280	2:170897-171515	-	WT	WT-Ss	0	33.7011	NA	inf	up	0.000277185	-
XLOC_013917	3:4374235-4374712	AT3G13433	WT	WT-Ss	0	12.5002	NA	inf	up	0.000277185	unknown protein; FUNCTIONS IN: molecular_function unknown; INVOLVED IN: biological_process unknown; LOCATED IN: endomembrane system; Has 0 Blast hits to 0 proteins in 0 species (source: NCBI BLink). [Source:TAIR;Acc:AT3G13433]
XLOC_014625	3:9192539-9193385	AT3G25240	WT	WT-Ss	0	0.968429	NA	inf	up	0.000277185	Protein of unknown function (DUF506) [Source:TAIR;Acc:AT3G25240]
XLOC_014811	3:10722436-10723995	AT3G28600	WT	WT-Ss	0	1.7969	NA	inf	up	0.000277185	P-loop containing nucleoside triphosphate hydrolases superfamily protein [Source:TAIR;Acc:AT3G28600]
XLOC_015412	3:15983310-15985535	AT3G44300	WT	WT-Ss	0	0.728394	NA	inf	up	0.000277185	Nitrilase 2 [Source:UniProtKB/Swiss-Prot;Acc:P32962]
XLOC_015426	3:16138016-16141546	AT3G44550	WT	WT-Ss	0	5.48694	NA	inf	up	0.000277185	Probable fatty acyl-CoA reductase 5 [Source:UniProtKB/Swiss-Prot;Acc:Q0WRB0]
XLOC_015710	3:18365677-18366565	AT3G49540	WT	WT-Ss	0	1.08159	NA	inf	up	0.000277185	unknown protein; FUNCTIONS IN: molecular_function unknown; INVOLVED IN: N-terminal protein myristoylation; LOCATED IN: cellular_component unknown; Has 9244 Blast hits to 5308 proteins in 962 species: Archae - 18; Bacteria - 2665; Metazoa - 1953; Fun /.../64; Plants - 333; Viruses - 74; Other Eukaryotes - 3237 (source: NCBI BLink). [Source:TAIR;Acc:AT3G49540]
XLOC_016252	3:22205946-22208952	AT3G60120	WT	WT-Ss	0	39.6165	NA	inf	up	0.000277185	Beta-glucosidase 27 [Source:UniProtKB/Swiss-Prot;Acc:Q9M1D1]
XLOC_016254	3:22216671-22220824	AT3G60140	WT	WT-Ss	0	1.01482	NA	inf	up	0.000277185	Beta-glucosidase 30 [Source:UniProtKB/Swiss-Prot;Acc:Q9M1C9]
XLOC_016363	3:22935509-22936181	AT3G61930	WT	WT-Ss	0	3.47166	NA	inf	up	0.000277185	unknown protein; FUNCTIONS IN: molecular_function unknown; INVOLVED IN: N-terminal protein myristoylation; EXPRESSED IN: 11 plant structures; EXPRESSED DURING: 4 anthesis, C globular stage, petal differentiation and expansion stage; Has 11 Blast hit /.../1 proteins in 5 species: Archae - 0; Bacteria - 0; Metazoa - 0; Fungi - 0; Plants - 11; Viruses - 0; Other Eukaryotes - 0 (source: NCBI BLink). …
XLOC_017620	3:7878981-7879808	AT3G22275	WT	WT-Ss	0	2.37843	NA	inf	up	0.000277185	unknown protein; FUNCTIONS IN: molecular_function unknown; INVOLVED IN: biological_process unknown; LOCATED IN: cellular_component unknown; Has 22 Blast hits to 22 proteins in 6 species: Archae - 0; Bacteria - 0; Metazoa - 0; Fungi - 0; Plants - 22; /.../es - 0; Other Eukaryotes - 0 (source: NCBI BLink). [Source:TAIR;Acc:AT3G22275]
XLOC_019700	3:8234073-8234749	-	WT	WT-Ss	0	10.1788	NA	inf	up	0.000277185	-
XLOC_021559	4:14274340-14277095	AT4G28940	WT	WT-Ss	0	1.16759	NA	inf	up	0.000277185	Phosphorylase superfamily protein [Source:TAIR;Acc:AT4G28940]
XLOC_021715	4:15455162-15457327	AT4G31950	WT	WT-Ss	0	23.366	NA	inf	up	0.000277185	Cytochrome P450 82C3 [Source:UniProtKB/Swiss-Prot;Acc:O49396]
XLOC_022024	4:17718127-17719398	AT4G37710	WT	WT-Ss	0	9.86624	NA	inf	up	0.000277185	VQ motif-containing protein 29 [Source:UniProtKB/Swiss-Prot;Acc:Q9SZG3]
XLOC_023098	4:7796849-7802251	AT4G13420	WT	WT-Ss	0	1.83476	NA	inf	up	0.000277185	Potassium transporter 5 [Source:UniProtKB/Swiss-Prot;Acc:Q9M7K4]
XLOC_024324	4:16726947-16732925	AT4G35150,AT4G35160	WT	WT-Ss	0	0.870597	NA	inf	up	0.000277185	O-methyltransferase family protein [Source:TAIR;Acc:AT4G35150]|O-methyltransferase family protein [Source:TAIR;Acc:AT4G35160]
XLOC_024587	4:16891345-16891890	-	WT	WT-Ss	0	5.85513	NA	inf	up	0.000277185	-
XLOC_025643	5:7483252-7483811	AT5G22545	WT	WT-Ss	0	7.2941	NA	inf	up	0.000277185	unknown protein; BEST Arabidopsis thaliana protein match is: unknown protein (TAIR:AT5G22530.1); Has 30201 Blast hits to 17322 proteins in 780 species: Archae - 12; Bacteria - 1396; Metazoa - 17338; Fungi - 3422; Plants - 5037; Viruses - 0; Other Eu /.../es - 2996 (source: NCBI BLink). [Source:TAIR;Acc:AT5G22545]
XLOC_025931	5:9834140-9834996	-	WT	WT-Ss	0	1.97042	NA	inf	up	0.000277185	-
XLOC_026908	5:17964415-17966496	AT5G44570	WT	WT-Ss	0	1.46967	NA	inf	up	0.000277185	unknown protein; FUNCTIONS IN: molecular_function unknown; INVOLVED IN: biological_process unknown; LOCATED IN: endomembrane system; EXPRESSED IN: leaf whorl, hypocotyl, sepal, flower, leaf; EXPRESSED DURING: petal differentiation and expansion stag /.../08 eight leaves visible; Has 7 Blast hits to 7 proteins in 2 species: Archae - 0; Bacteria - 0; Metazoa - 0; Fungi - 0; Plants - 7; Viruses - 0;…
XLOC_027348	5:21363654-21364302	AT5G52670	WT	WT-Ss	0	1.8014	NA	inf	up	0.000277185	Copper transport protein family [Source:TAIR;Acc:AT5G52670]
XLOC_027353	5:21378856-21379744	AT5G52720	WT	WT-Ss	0	0.734592	NA	inf	up	0.000277185	Copper transport protein family [Source:TAIR;Acc:AT5G52720]
XLOC_029352	5:8384700-8395302	AT5G24540,AT5G24550	WT	WT-Ss	0	2.54734	NA	inf	up	0.000277185	Beta-glucosidase 31 [Source:UniProtKB/Swiss-Prot;Acc:Q9FLU9]|Beta-glucosidase 32 [Source:UniProtKB/Swiss-Prot;Acc:Q9FLU8]
XLOC_030093	5:15062007-15063402	AT5G37840	WT	WT-Ss	0	1.11284	NA	inf	up	0.000277185	BEST Arabidopsis thaliana protein match is: plastid movement impaired 2 (TAIR:AT1G66480.1); Has 1807 Blast hits to 1807 proteins in 277 species: Archae - 0; Bacteria - 0; Metazoa - 736; Fungi - 347; Plants - 385; Viruses - 0; Other Eukaryotes - 339 /.../e: NCBI BLink). [Source:TAIR;Acc:AT5G37840]
XLOC_030224	5:16011071-16012484	AT5G40000	WT	WT-Ss	0	1.57423	NA	inf	up	0.000277185	P-loop containing nucleoside triphosphate hydrolases superfamily protein [Source:TAIR;Acc:AT5G40000]
XLOC_030426	5:17533192-17534796	AT5G43650	WT	WT-Ss	0	1.31577	NA	inf	up	0.000277185	Transcription factor bHLH92 [Source:UniProtKB/Swiss-Prot;Acc:Q9FIX5]
XLOC_030936	5:21263935-21265264	AT5G52390	WT	WT-Ss	0	0.708581	NA	inf	up	0.000277185	PAR1 protein [Source:TAIR;Acc:AT5G52390]
XLOC_031308	5:23982723-23984617	AT5G59490	WT	WT-Ss	0	1.01346	NA	inf	up	0.000277185	Haloacid dehalogenase-like hydrolase (HAD) superfamily protein [Source:TAIR;Acc:AT5G59490]
XLOC_012332	2:13105769-13112081	AT2G30760,AT2G30770	WT	WT-Ss	0.551206	389.393	706.438	9.46442	up	0.000277185	unknown protein; Has 3 Blast hits to 3 proteins in 2 species: Archae - 0; Bacteria - 0; Metazoa - 0; Fungi - 0; Plants - 3; Viruses - 0; Other Eukaryotes - 0 (source: NCBI BLink). [Source:TAIR;Acc:AT2G30760]|cytochrome P450, family 71, subfamily A, polypeptide 13 [Source:TAIR;Acc:AT2G30770]
XLOC_017637	3:8006507-8007471	AT3G22600	WT	WT-Ss	0.587451	340.333	579.337	9.17826	up	0.000277185	Bifunctional inhibitor/lipid-transfer protein/seed storage 2S albumin superfamily protein [Source:TAIR;Acc:AT3G22600]
XLOC_003060	1:22824337-22826899	AT1G61800	WT	WT-Ss	0.298166	149.138	500.182	8.96631	up	0.000277185	Glucose-6-phosphate/phosphate translocator 2, chloroplastic [Source:UniProtKB/Swiss-Prot;Acc:Q94B38]
XLOC_011995	2:10582829-10585216	AT2G24850	WT	WT-Ss	0.163054	75.2767	461.664	8.8507	up	0.000277185	Probable aminotransferase TAT3 [Source:UniProtKB/Swiss-Prot;Acc:Q9SK47]
XLOC_015715	3:18393746-18400255	AT3G49620,AT3G49630	WT	WT-Ss	1.82409	601.675	329.849	8.36566	up	0.000277185	Probable 2-oxoglutarate-dependent dioxygenase DIN11 [Source:UniProtKB/Swiss-Prot;Acc:Q8H113]|Probable 2-oxoglutarate-dependent dioxygenase At3g49630 [Source:UniProtKB/Swiss-Prot;Acc:F4IY03]
XLOC_023597	4:11584345-11588472	AT4G21830,AT4G21840	WT	WT-Ss	0.235554	71.6626	304.23	8.24902	up	0.000277185	Peptide methionine sulfoxide reductase B7 [Source:UniProtKB/Swiss-Prot;Acc:Q8VY86]|Peptide methionine sulfoxide reductase B8 [Source:UniProtKB/Swiss-Prot;Acc:O49707]
XLOC_014506	3:8309188-8310826	AT3G23250	WT	WT-Ss	0.187946	56.8799	302.638	8.24145	up	0.000277185	myb domain protein 15 [Source:TAIR;Acc:AT3G23250]
XLOC_010729	2:474164-476594	AT2G02010	WT	WT-Ss	0.470297	129.695	275.773	8.10734	up	0.000277185	Glutamate decarboxylase 4 [Source:UniProtKB/Swiss-Prot;Acc:Q9ZPS3]
XLOC_027820	5:24608723-24610304	AT5G61160	WT	WT-Ss	2.25765	378.947	167.85	7.39103	up	0.000277185	Agmatine coumaroyltransferase [Source:UniProtKB/Swiss-Prot;Acc:Q9FNP9]
XLOC_007265	1:24869403-24874758	AT1G66690,AT1G66700	WT	WT-Ss	0.677329	88.2932	130.355	7.0263	up	0.000277185	S-adenosyl-L-methionine-dependent methyltransferases superfamily protein [Source:TAIR;Acc:AT1G66690]|S-adenosyl-L-methionine-dependent methyltransferases superfamily protein [Source:TAIR;Acc:AT1G66700]
XLOC_005420	1:9126686-9134874	AT1G26380,AT1G26400	WT	WT-Ss	2.21948	281.868	126.997	6.98865	up	0.000277185	FAD-binding Berberine family protein [Source:TAIR;Acc:AT1G26380]|FAD-binding Berberine family protein [Source:TAIR;Acc:AT1G26400]
XLOC_009619	2:12600913-12602556	AT2G29350	WT	WT-Ss	0.402203	33.4951	83.279	6.37988	up	0.000277185	Senescence-associated protein 13 [Source:UniProtKB/Swiss-Prot;Acc:Q9ZW18]
XLOC_022108	4:18410171-18411000	AT4G39670	WT	WT-Ss	2.05201	150.233	73.2126	6.19402	up	0.000277185	ACD11 homolog protein [Source:UniProtKB/Swiss-Prot;Acc:Q8L7U7]
XLOC_013389	3:618244-623558	AT3G02840	WT	WT-Ss	1.59433	92.2403	57.8554	5.85438	up	0.000277185	ARM repeat superfamily protein [Source:TAIR;Acc:AT3G02840]
XLOC_003062	1:22835077-22838627	AT1G61820	WT	WT-Ss	0.112749	6.51978	57.8257	5.85364	up	0.000277185	Beta-glucosidase 46 [Source:UniProtKB/Swiss-Prot;Acc:O80690]
XLOC_003429	1:25642733-25645607	AT1G68390	WT	WT-Ss	0.266066	14.9154	56.0592	5.80888	up	0.000277185	Core-2/I-branching beta-1,6-N-acetylglucosaminyltransferase family protein [Source:TAIR;Acc:AT1G68390]
XLOC_019778	4:564759-566310	AT4G01360	WT	WT-Ss	0.301564	16.672	55.2851	5.78882	up	0.000277185	unknown protein; BEST Arabidopsis thaliana protein match is: Protein of unknown function (DUF793) (TAIR:AT1G01550.2); Has 99 Blast hits to 99 proteins in 25 species: Archae - 0; Bacteria - 10; Metazoa - 0; Fungi - 0; Plants - 89; Viruses - 0; Other /.../otes - 0 (source: NCBI BLink). [Source:TAIR;Acc:AT4G01360]
XLOC_020779	4:8634724-8636244	AT4G15120	WT	WT-Ss	0.357719	19.3819	54.1819	5.75974	up	0.000277185	VQ motif-containing protein [Source:TAIR;Acc:AT4G15120]
XLOC_013028	2:17879030-17882636	AT2G43000	WT	WT-Ss	1.01067	52.486	51.9319	5.69855	up	0.000277185	Transcription factor JUNGBRUNNEN 1 [Source:UniProtKB/Swiss-Prot;Acc:Q9SK55]
XLOC_002892	1:21345218-21354311	AT1G57630,AT1G57650	WT	WT-Ss	3.43594	156.524	45.5551	5.50954	up	0.000277185	Toll-Interleukin-Resistance (TIR) domain family protein [Source:TAIR;Acc:AT1G57630]|ATP binding [Source:TAIR;Acc:AT1G57650]
XLOC_024846	5:1672119-1674739	AT5G05600	WT	WT-Ss	3.87411	167.843	43.3242	5.4371	up	0.000277185	2-oxoglutarate (2OG) and Fe(II)-dependent oxygenase superfamily protein [Source:TAIR;Acc:AT5G05600]
XLOC_023598	4:11591115-11592545	AT4G21850	WT	WT-Ss	4.23043	168.211	39.762	5.31332	up	0.000277185	Peptide methionine sulfoxide reductase B9 [Source:UniProtKB/Swiss-Prot;Acc:Q84JT6]
XLOC_003442	1:25765946-25767240	AT1G68620	WT	WT-Ss	0.994685	38.9036	39.1115	5.28952	up	0.000277185	Probable carboxylesterase 6 [Source:UniProtKB/Swiss-Prot;Acc:Q9SX25]
XLOC_028602	5:3043011-3044413	AT5G09800	WT	WT-Ss	0.357767	13.9554	39.007	5.28566	up	0.000277185	U-box domain-containing protein 28 [Source:UniProtKB/Swiss-Prot;Acc:Q9LXE3]
XLOC_028476	5:2174580-2176145	AT5G07010	WT	WT-Ss	0.653553	24.1536	36.9574	5.20779	up	0.000277185	Cytosolic sulfotransferase 15 [Source:UniProtKB/Swiss-Prot;Acc:Q8L5A7]
XLOC_023576	4:11394354-11397583	AT4G21390	WT	WT-Ss	1.40589	49.1543	34.9631	5.12776	up	0.000277185	G-type lectin S-receptor-like serine/threonine-protein kinase B120 [Source:UniProtKB/Swiss-Prot;Acc:O81906]
XLOC_010830	2:1333258-1336577	AT2G04040	WT	WT-Ss	0.945386	32.6638	34.5506	5.11064	up	0.000277185	MATE efflux family protein DTX1 [Source:UniProtKB/Swiss-Prot;Acc:Q9SIA5]
XLOC_028849	5:4740251-4743446	AT5G14700	WT	WT-Ss	3.21022	109.688	34.1686	5.0946	up	0.000277185	NAD(P)-binding Rossmann-fold superfamily protein [Source:TAIR;Acc:AT5G14700]
XLOC_018848	3:18018094-18021062	AT3G48630	WT	WT-Ss	0.870855	29.1011	33.4168	5.0625	up	0.000277185	unknown protein; BEST Arabidopsis thaliana protein match is: unknown protein (TAIR:AT3G44150.1); Has 64 Blast hits to 64 proteins in 15 species: Archae - 0; Bacteria - 0; Metazoa - 0; Fungi - 0; Plants - 64; Viruses - 0; Other Eukaryotes - 0 (source /.../ BLink). [Source:TAIR;Acc:AT3G48630]
XLOC_004762	1:4567934-4571118	AT1G13340	WT	WT-Ss	0.790957	25.8921	32.7352	5.03277	up	0.000277185	Regulator of Vps4 activity in the MVB pathway protein [Source:TAIR;Acc:AT1G13340]
XLOC_031170	5:23038262-23041608	AT5G56960	WT	WT-Ss	0.537473	16.6086	30.9014	4.9496	up	0.000277185	Putative transcription factor bHLH041 [Source:UniProtKB/Swiss-Prot;Acc:Q9LTS4]
XLOC_014809	3:10715530-10717693	AT3G28580	WT	WT-Ss	1.03941	30.9639	29.7899	4.89675	up	0.000277185	P-loop containing nucleoside triphosphate hydrolases superfamily protein [Source:TAIR;Acc:AT3G28580]
XLOC_022128	4:18525245-18527579	AT4G39950	WT	WT-Ss	10.4787	310.004	29.5843	4.88676	up	0.000277185	Tryptophan N-monooxygenase 1 [Source:UniProtKB/Swiss-Prot;Acc:O81346]
XLOC_020840	4:9052174-9053152	AT4G15975	WT	WT-Ss	0.436188	12.5821	28.8454	4.85027	up	0.000277185	RING/U-box superfamily protein [Source:TAIR;Acc:AT4G15975]
XLOC_011485	2:6865546-6867065	AT2G15760	WT	WT-Ss	0.665795	19.0806	28.6585	4.84089	up	0.000277185	Protein of unknown function (DUF1645) [Source:TAIR;Acc:AT2G15760]
XLOC_017686	3:8443301-8451286	AT3G23550	WT	WT-Ss	12.3165	349.809	28.4016	4.8279	up	0.000277185	MATE efflux family protein LAL5 [Source:UniProtKB/Swiss-Prot;Acc:Q9LUH3]
XLOC_014790	3:10520508-10521532	AT3G28210	WT	WT-Ss	0.934914	26.3667	28.2023	4.81774	up	0.000277185	Zinc finger AN1 domain-containing stress-associated protein 12 [Source:UniProtKB/Swiss-Prot;Acc:Q67YE6]
XLOC_010339	2:17640665-17645993	AT2G42360	WT	WT-Ss	0.777039	21.7957	28.0496	4.80991	up	0.000277185	E3 ubiquitin-protein ligase ATL41 [Source:UniProtKB/Swiss-Prot;Acc:Q9SLC3]
XLOC_004578	1:3273757-3278697	AT1G10040	WT	WT-Ss	0.493672	13.4707	27.2868	4.77013	up	0.000277185	alpha/beta-Hydrolases superfamily protein [Source:TAIR;Acc:AT1G10040]
XLOC_019163	3:20050444-20055160	AT3G54150	WT	WT-Ss	4.03144	107.717	26.7193	4.73981	up	0.000277185	S-adenosyl-L-methionine-dependent methyltransferases superfamily protein [Source:TAIR;Acc:AT3G54150]
XLOC_001496	1:10244965-10245572	AT1G29290	WT	WT-Ss	1.35495	35.7065	26.3525	4.71987	up	0.000277185	unknown protein; FUNCTIONS IN: molecular_function unknown; INVOLVED IN: biological_process unknown; LOCATED IN: endomembrane system; Has 18 Blast hits to 18 proteins in 5 species: Archae - 0; Bacteria - 0; Metazoa - 0; Fungi - 0; Plants - 18; Viruse /.../ Other Eukaryotes - 0 (source: NCBI BLink). [Source:TAIR;Acc:AT1G29290]
XLOC_012409	2:13654847-13657485	AT2G32130,AT2G32140	WT	WT-Ss	1.23727	32.5775	26.3303	4.71865	up	0.000277185	Plant protein of unknown function (DUF641) [Source:TAIR;Acc:AT2G32130]|transmembrane receptors [Source:TAIR;Acc:AT2G32140]
XLOC_023283	4:9195258-9201658	AT4G16250,AT4G16260	WT	WT-Ss	4.43978	116.239	26.1812	4.71046	up	0.000277185	Phytochrome D [Source:UniProtKB/Swiss-Prot;Acc:P42497]|Glycosyl hydrolase superfamily protein [Source:TAIR;Acc:AT4G16260]
XLOC_024325	4:16736756-16740465	AT4G35180	WT	WT-Ss	0.786548	20.4544	26.0052	4.70073	up	0.000277185	Lysine histidine transporter-like 7 [Source:UniProtKB/Swiss-Prot;Acc:Q84WE9]
XLOC_001582	1:10892569-10894572	AT1G30700	WT	WT-Ss	0.487381	11.9055	24.4274	4.61043	up	0.000277185	FAD-binding Berberine family protein [Source:TAIR;Acc:AT1G30700]
XLOC_025207	5:4335466-4337680	AT5G13490	WT	WT-Ss	3.01124	72.0585	23.9299	4.58074	up	0.000277185	ADP,ATP carrier protein 2, mitochondrial [Source:UniProtKB/Swiss-Prot;Acc:P40941]
XLOC_024432	4:17569827-17571704	AT4G37370	WT	WT-Ss	2.59987	61.7097	23.7358	4.56899	up	0.000277185	cytochrome P450, family 81, subfamily D, polypeptide 8 [Source:TAIR;Acc:AT4G37370]
XLOC_007716	1:28313432-28318375	AT1G75450	WT	WT-Ss	0.482693	11.3859	23.5881	4.55999	up	0.000277185	Cytokinin dehydrogenase 5 [Source:UniProtKB/Swiss-Prot;Acc:Q67YU0]
XLOC_027249	5:20644660-20645469	AT5G50760	WT	WT-Ss	0.532034	12.0148	22.5828	4.49715	up	0.000277185	SAUR-like auxin-responsive protein family [Source:TAIR;Acc:AT5G50760]
XLOC_030345	5:16938980-16943881	AT5G42370,AT5G42380	WT	WT-Ss	2.82337	60.1136	21.2914	4.4122	up	0.000277185	Calcineurin-like metallo-phosphoesterase superfamily protein [Source:TAIR;Acc:AT5G42370]|Calcium-binding protein CML37 [Source:UniProtKB/Swiss-Prot;Acc:Q9FIH9]
XLOC_010284	2:17251940-17253057	AT2G41380	WT	WT-Ss	0.951899	19.7145	20.7108	4.37231	up	0.000277185	S-adenosyl-L-methionine-dependent methyltransferases superfamily protein [Source:TAIR;Acc:AT2G41380]
XLOC_008118	2:873505-874811	AT2G02990	WT	WT-Ss	0.489053	10.1137	20.6801	4.37017	up	0.000277185	Ribonuclease 1 [Source:UniProtKB/Swiss-Prot;Acc:P42813]
XLOC_026476	5:14887477-14889151	AT5G37490	WT	WT-Ss	0.20677	4.25417	20.5744	4.36278	up	0.000277185	U-box domain-containing protein 21 [Source:UniProtKB/Swiss-Prot;Acc:Q5PNY6]
XLOC_028643	5:3320369-3322910	AT5G10520	WT	WT-Ss	0.76288	15.495	20.3111	4.3442	up	0.000277185	Receptor-like cytosolic serine/threonine-protein kinase RBK1 [Source:UniProtKB/Swiss-Prot;Acc:Q8H1D6]
XLOC_003050	1:22733471-22736509	AT1G61610	WT	WT-Ss	0.280624	5.56068	19.8154	4.30855	up	0.000277185	Putative G-type lectin S-receptor-like serine/threonine-protein kinase At1g61610 [Source:UniProtKB/Swiss-Prot;Acc:Q9SY89]
XLOC_008845	2:6758373-6770676	AT2G15480,AT2G15490	WT	WT-Ss	2.97416	58.5582	19.689	4.29932	up	0.000277185	UDP-glycosyltransferase 73B5 [Source:UniProtKB/Swiss-Prot;Acc:Q9ZQG4]|UDP-glycosyltransferase 73B4 [Source:UniProtKB/Swiss-Prot;Acc:Q7Y232]
XLOC_020813	4:8909063-8910908	AT4G15610	WT	WT-Ss	2.82687	52.6259	18.6162	4.21849	up	0.000277185	CASP-like protein 1D1 [Source:UniProtKB/Swiss-Prot;Acc:Q9FE29]
XLOC_006599	1:20008995-20014941	AT1G53610,AT1G53620,AT1G53625	WT	WT-Ss	11.7107	216.531	18.49	4.20867	up	0.000277185	unknown protein; FUNCTIONS IN: molecular_function unknown; INVOLVED IN: biological_process unknown; LOCATED IN: endomembrane system; BEST Arabidopsis thaliana protein match is: unknown protein (TAIR:AT1G53620.1); Has 14 Blast hits to 14 proteins in /.../ies: Archae - 0; Bacteria - 0; Metazoa - 0; Fungi - 0; Plants - 14; Viruses - 0; Other Eukaryotes - 0 (source: NCBI BLink). [Source:TAIR;Acc:AT1G…
XLOC_003394	1:25426487-25427349	AT1G67810	WT	WT-Ss	4.31977	79.8165	18.477	4.20766	up	0.000277185	SufE-like protein 2, chloroplastic [Source:UniProtKB/Swiss-Prot;Acc:Q9FXE3]
XLOC_000893	1:6100960-6105265	AT1G17745	WT	WT-Ss	5.66493	103.591	18.2863	4.19269	up	0.000277185	D-3-phosphoglycerate dehydrogenase 2, chloroplastic [Source:UniProtKB/Swiss-Prot;Acc:O04130]
XLOC_012779	2:16233314-16235235	AT2G38860	WT	WT-Ss	13.1572	237.437	18.0462	4.17362	up	0.000277185	DJ-1 protein homolog E [Source:UniProtKB/Swiss-Prot;Acc:Q9ZV19]
XLOC_031699	5:26772520-26776391	AT5G67090	WT	WT-Ss	0.440615	7.93301	18.0044	4.17028	up	0.000277185	Subtilisin-like serine endopeptidase family protein [Source:TAIR;Acc:AT5G67090]
XLOC_026517	5:15256275-15258755	AT5G38200	WT	WT-Ss	0.31997	5.66831	17.7151	4.14691	up	0.000277185	Class I glutamine amidotransferase-like superfamily protein [Source:TAIR;Acc:AT5G38200]
XLOC_008954	2:7606756-7616342	AT2G17500	WT	WT-Ss	1.12021	19.7452	17.6264	4.13967	up	0.000277185	Auxin efflux carrier family protein [Source:TAIR;Acc:AT2G17500]
XLOC_012620	2:15082854-15084473	AT2G35930	WT	WT-Ss	11.4304	201.457	17.6246	4.13952	up	0.000277185	E3 ubiquitin-protein ligase PUB23 [Source:UniProtKB/Swiss-Prot;Acc:Q84TG3]
XLOC_024738	5:912806-918493	AT5G03600,AT5G03610	WT	WT-Ss	8.74655	154.099	17.6183	4.139	up	0.000277185	GDSL esterase/lipase At5g03600 [Source:UniProtKB/Swiss-Prot;Acc:Q9LZS8]|GDSL esterase/lipase At5g03610 [Source:UniProtKB/Swiss-Prot;Acc:Q9LZS7]
XLOC_016531	3:606234-610985	AT3G02800,AT3G02810	WT	WT-Ss	3.09357	53.965	17.4443	4.12468	up	0.000277185	Tyrosine phosphatase family protein [Source:TAIR;Acc:AT3G02800]|Protein kinase superfamily protein [Source:TAIR;Acc:AT3G02810]
XLOC_002534	1:19199133-19203224	AT1G51760,AT1G51770	WT	WT-Ss	12.582	218.656	17.3784	4.11922	up	0.000277185	IAA-amino acid hydrolase ILR1-like 4 [Source:UniProtKB/Swiss-Prot;Acc:O04373]|Core-2/I-branching beta-1,6-N-acetylglucosaminyltransferase family protein [Source:TAIR;Acc:AT1G51770]
XLOC_005961	1:13836130-13836954	AT1G36622	WT	WT-Ss	2.38304	41.3526	17.3528	4.1171	up	0.000277185	unknown protein; LOCATED IN: endomembrane system; BEST Arabidopsis thaliana protein match is: unknown protein (TAIR:AT1G36640.1); Has 12 Blast hits to 12 proteins in 2 species: Archae - 0; Bacteria - 0; Metazoa - 0; Fungi - 0; Plants - 12; Viruses - /.../her Eukaryotes - 0 (source: NCBI BLink). [Source:TAIR;Acc:AT1G36622]
XLOC_020560	4:6905905-6913494	AT4G11370	WT	WT-Ss	3.56343	61.0346	17.1281	4.09829	up	0.000277185	RING-H2 zinc finger protein RHA1a [Source:UniProtKB/Swiss-Prot;Acc:Q9SUS4]
XLOC_026911	5:17973837-17974998	AT5G44575	WT	WT-Ss	1.48375	24.4967	16.51	4.04527	up	0.000277185	unknown protein; FUNCTIONS IN: molecular_function unknown; INVOLVED IN: biological_process unknown; LOCATED IN: endomembrane system; Has 7 Blast hits to 7 proteins in 2 species: Archae - 0; Bacteria - 0; Metazoa - 0; Fungi - 0; Plants - 7; Viruses - /.../her Eukaryotes - 0 (source: NCBI BLink). [Source:TAIR;Acc:AT5G44575]
XLOC_021915	4:16904035-16910190	AT4G35630,AT4G35650	WT	WT-Ss	11.6657	191.82	16.4431	4.03941	up	0.000277185	Phosphoserine aminotransferase 1, chloroplastic [Source:UniProtKB/Swiss-Prot;Acc:Q96255]|Isocitrate dehydrogenase [NAD] regulatory subunit 3, mitochondrial [Source:UniProtKB/Swiss-Prot;Acc:O81796]
XLOC_016641	3:1285523-1286562	AT3G04720	WT	WT-Ss	40.1995	656.754	16.3374	4.03011	up	0.000277185	Hevein-like preproprotein [Source:UniProtKB/Swiss-Prot;Acc:P43082]
XLOC_017317	3:5624376-5625470	AT3G16530	WT	WT-Ss	124.304	2008.82	16.1605	4.0144	up	0.000277185	Lectin-like protein At3g16530 [Source:UniProtKB/Swiss-Prot;Acc:Q9LK72]
XLOC_012032	2:10832683-10835736	AT2G25460	WT	WT-Ss	0.495076	7.94195	16.0419	4.00377	up	0.000277185	CONTAINS InterPro DOMAIN/s: C2 calcium-dependent membrane targeting (InterPro:IPR000008); BEST Arabidopsis thaliana protein match is: unknown protein (TAIR:AT5G04860.1); Has 108 Blast hits to 69 proteins in 11 species: Archae - 0; Bacteria - 0; Meta /.../0; Fungi - 0; Plants - 108; Viruses - 0; Other Eukaryotes - 0 (source: NCBI BLink). [Source:TAIR;Acc:AT2G25460]
XLOC_023605	4:11633709-11636605	AT4G21920	WT	WT-Ss	6.2664	100.447	16.0294	4.00265	up	0.000277185	unknown protein; FUNCTIONS IN: molecular_function unknown; INVOLVED IN: N-terminal protein myristoylation; LOCATED IN: cellular_component unknown; BEST Arabidopsis thaliana protein match is: unknown protein (TAIR:AT3G20340.1); Has 40 Blast hits to 4 /.../eins in 10 species: Archae - 0; Bacteria - 0; Metazoa - 0; Fungi - 0; Plants - 40; Viruses - 0; Other Eukaryotes - 0 (source: NCBI BLink). [Sour…
XLOC_006999	1:22867769-22871280	AT1G61890	WT	WT-Ss	4.82525	75.8716	15.7238	3.97488	up	0.000277185	MATE efflux family protein [Source:TAIR;Acc:AT1G61890]
XLOC_019326	3:21181741-21183075	AT3G57240	WT	WT-Ss	2.83677	44.3069	15.6188	3.96521	up	0.000277185	beta-1,3-glucanase 3 [Source:TAIR;Acc:AT3G57240]
XLOC_014132	3:5837838-5839035	AT3G17110	WT	WT-Ss	0.206343	3.14326	15.2332	3.92915	up	0.000277185	pseudogene, glycine-rich protein [Source:TAIR;Acc:AT3G17110]
XLOC_025641	5:7478929-7479527	AT5G22520	WT	WT-Ss	3.34719	50.7301	15.156	3.92182	up	0.000277185	unknown protein; BEST Arabidopsis thaliana protein match is: unknown protein (TAIR:AT5G22530.1); Has 14 Blast hits to 14 proteins in 2 species: Archae - 0; Bacteria - 0; Metazoa - 0; Fungi - 0; Plants - 14; Viruses - 0; Other Eukaryotes - 0 (source: /.../BLink). [Source:TAIR;Acc:AT5G22520]
XLOC_014718	3:9892703-9898006	AT3G26840	WT	WT-Ss	1.46123	21.961	15.0291	3.90969	up	0.000277185	Acyltransferase-like protein At3g26840, chloroplastic [Source:UniProtKB/Swiss-Prot;Acc:Q9LW26]
XLOC_004502	1:2736649-2748037	AT1G08630	WT	WT-Ss	0.93127	13.8195	14.8394	3.89136	up	0.000277185	Probable low-specificity L-threonine aldolase 1 [Source:UniProtKB/Swiss-Prot;Acc:Q8RXU4]
XLOC_030120	5:15310404-15311321	AT5G38310	WT	WT-Ss	0.415155	6.11925	14.7396	3.88163	up	0.000277185	unknown protein; Has 1807 Blast hits to 1807 proteins in 277 species: Archae - 0; Bacteria - 0; Metazoa - 736; Fungi - 347; Plants - 385; Viruses - 0; Other Eukaryotes - 339 (source: NCBI BLink). [Source:TAIR;Acc:AT5G38310]
XLOC_007635	1:27752374-27755388	AT1G73810	WT	WT-Ss	1.48917	21.7861	14.6297	3.87083	up	0.000277185	Core-2/I-branching beta-1,6-N-acetylglucosaminyltransferase family protein [Source:TAIR;Acc:AT1G73810]
XLOC_028240	5:547439-552649	AT5G02490	WT	WT-Ss	3.66941	52.983	14.4391	3.85191	up	0.000277185	Probable mediator of RNA polymerase II transcription subunit 37c [Source:UniProtKB/Swiss-Prot;Acc:P22954]
XLOC_007204	1:24431429-24432953	AT1G65690	WT	WT-Ss	1.42874	20.4805	14.3346	3.84143	up	0.000277185	Late embryogenesis abundant (LEA) hydroxyproline-rich glycoprotein family [Source:TAIR;Acc:AT1G65690]
XLOC_030681	5:19378700-19381082	AT5G47850	WT	WT-Ss	0.441372	6.28856	14.2477	3.83266	up	0.000277185	Serine/threonine-protein kinase-like protein CCR4 [Source:UniProtKB/Swiss-Prot;Acc:Q9FIJ6]
XLOC_000807	1:5596641-5601367	AT1G16370	WT	WT-Ss	0.19605	2.78001	14.1801	3.8258	up	0.000277185	Organic cation/carnitine transporter 6 [Source:UniProtKB/Swiss-Prot;Acc:Q9SA36]
XLOC_010835	2:1353754-1355790	AT2G04070	WT	WT-Ss	0.38071	5.36079	14.081	3.81568	up	0.000277185	MATE efflux family protein 6 [Source:UniProtKB/Swiss-Prot;Acc:Q9SIA3]
XLOC_000434	1:3066698-3068598	AT1G09500	WT	WT-Ss	0.278025	3.901	14.0311	3.81056	up	0.000277185	NAD(P)-binding Rossmann-fold superfamily protein [Source:TAIR;Acc:AT1G09500]
XLOC_006750	1:21056231-21062995	AT1G56240,AT1G56250	WT	WT-Ss	7.17673	99.0129	13.7964	3.78622	up	0.000277185	F-box protein PP2-B13 [Source:UniProtKB/Swiss-Prot;Acc:Q9C7J9]|F-box protein VBF [Source:UniProtKB/Swiss-Prot;Acc:Q9C7K0]
XLOC_014681	3:9568279-9591183	AT3G26200	WT	WT-Ss	5.82893	78.8767	13.532	3.7583	up	0.000277185	Cytochrome P450 71B22 [Source:UniProtKB/Swiss-Prot;Acc:Q9LTM1]
XLOC_006559	1:19697003-19698482	AT1G52890	WT	WT-Ss	3.66767	49.4549	13.484	3.75318	up	0.000277185	NAC domain-containing protein 19 [Source:UniProtKB/Swiss-Prot;Acc:Q9C932]
XLOC_031604	5:26095146-26095771	AT5G65300	WT	WT-Ss	4.44235	59.8993	13.4838	3.75315	up	0.000277185	unknown protein; Has 30201 Blast hits to 17322 proteins in 780 species: Archae - 12; Bacteria - 1396; Metazoa - 17338; Fungi - 3422; Plants - 5037; Viruses - 0; Other Eukaryotes - 2996 (source: NCBI BLink). [Source:TAIR;Acc:AT5G65300]
XLOC_005423	1:9141275-9143338	AT1G26420	WT	WT-Ss	2.19072	29.5096	13.4703	3.75171	up	0.000277185	FAD-binding Berberine family protein [Source:TAIR;Acc:AT1G26420]
XLOC_029238	5:7480150-7483024	AT5G22540	WT	WT-Ss	0.320709	4.2366	13.2101	3.72357	up	0.000277185	Plant protein of unknown function (DUF247) [Source:TAIR;Acc:AT5G22540]
XLOC_024063	4:14825807-14827047	AT4G30280	WT	WT-Ss	3.16616	39.7017	12.5393	3.64839	up	0.000277185	Probable xyloglucan endotransglucosylase/hydrolase protein 18 [Source:UniProtKB/Swiss-Prot;Acc:Q9M0D2]
XLOC_010606	2:19376201-19377531	AT2G47190	WT	WT-Ss	0.763308	9.46746	12.4032	3.63264	up	0.000277185	myb domain protein 2 [Source:TAIR;Acc:AT2G47190]
XLOC_027347	5:21352398-21357105	AT5G52640	WT	WT-Ss	1.26017	15.6129	12.3895	3.63105	up	0.000277185	heat shock protein 90.1 [Source:TAIR;Acc:AT5G52640]
XLOC_017090	3:3991260-3993792	AT3G12580	WT	WT-Ss	1.06436	13.1302	12.3362	3.62483	up	0.000277185	Probable mediator of RNA polymerase II transcription subunit 37c [Source:UniProtKB/Swiss-Prot;Acc:Q9LHA8]
XLOC_010073	2:15706356-15707224	AT2G37430	WT	WT-Ss	5.36707	66.0988	12.3156	3.62242	up	0.000277185	Zinc finger protein ZAT11 [Source:UniProtKB/Swiss-Prot;Acc:Q9SLD4]
XLOC_002923	1:21653007-21655439	AT1G58340	WT	WT-Ss	0.383471	4.70997	12.2825	3.61853	up	0.000277185	MATE efflux family protein [Source:TAIR;Acc:AT1G58340]
XLOC_012092	2:11293768-11295806	AT2G26560	WT	WT-Ss	71.7301	879.754	12.2648	3.61645	up	0.000277185	Patatin-like protein 2 [Source:UniProtKB/Swiss-Prot;Acc:O48723]
XLOC_005177	1:7453235-7455009	AT1G21310	WT	WT-Ss	7.37216	89.5417	12.1459	3.6024	up	0.000277185	Extensin-3 [Source:UniProtKB/Swiss-Prot;Acc:Q9FS16]
XLOC_005508	1:9846883-9847923	AT1G28190	WT	WT-Ss	12.5698	152.033	12.0952	3.59636	up	0.000277185	unknown protein; BEST Arabidopsis thaliana protein match is: unknown protein (TAIR:AT5G12340.1); Has 166 Blast hits to 162 proteins in 36 species: Archae - 0; Bacteria - 2; Metazoa - 15; Fungi - 5; Plants - 124; Viruses - 0; Other Eukaryotes - 20 (s /.../ NCBI BLink). [Source:TAIR;Acc:AT1G28190]
XLOC_012271	2:12698672-12702407	AT2G29720	WT	WT-Ss	13.1824	158.879	12.0522	3.59123	up	0.000277185	FAD/NAD(P)-binding oxidoreductase family protein [Source:TAIR;Acc:AT2G29720]
XLOC_013686	3:2749926-2752348	AT3G09010	WT	WT-Ss	2.48265	29.595	11.9207	3.5754	up	0.000277185	Protein kinase superfamily protein [Source:TAIR;Acc:AT3G09010]
XLOC_025628	5:7379198-7381935	AT5G22300	WT	WT-Ss	7.53161	89.7397	11.915	3.57471	up	0.000277185	Bifunctional nitrilase/nitrile hydratase NIT4 [Source:UniProtKB/Swiss-Prot;Acc:P46011]
XLOC_000067	1:486800-489577	AT1G02400	WT	WT-Ss	3.25415	38.7666	11.913	3.57446	up	0.000277185	Gibberellin 2-beta-dioxygenase 6 [Source:UniProtKB/Swiss-Prot;Acc:Q9FZ21]
XLOC_003040	1:22628264-22630009	AT1G61340	WT	WT-Ss	3.15312	37.5021	11.8937	3.57212	up	0.000277185	F-box protein At1g61340 [Source:UniProtKB/Swiss-Prot;Acc:Q8GX77]
XLOC_026552	5:15501244-15504109	AT5G38710	WT	WT-Ss	2.78296	32.7962	11.7847	3.55884	up	0.000277185	Proline dehydrogenase 2, mitochondrial [Source:UniProtKB/Swiss-Prot;Acc:Q6NKX1]
XLOC_004857	1:5128374-5129523	AT1G14870	WT	WT-Ss	17.803	207.642	11.6633	3.54391	up	0.000277185	Protein PLANT CADMIUM RESISTANCE 2 [Source:UniProtKB/Swiss-Prot;Acc:Q9LQU4]
XLOC_021501	4:13959969-13960574	AT4G28085	WT	WT-Ss	25.9606	299.158	11.5236	3.52652	up	0.000277185	unknown protein; Has 30201 Blast hits to 17322 proteins in 780 species: Archae - 12; Bacteria - 1396; Metazoa - 17338; Fungi - 3422; Plants - 5037; Viruses - 0; Other Eukaryotes - 2996 (source: NCBI BLink). [Source:TAIR;Acc:AT4G28085]
XLOC_022898	4:6441636-6443493	AT4G10390	WT	WT-Ss	0.419689	4.79429	11.4235	3.51393	up	0.000277185	Probable receptor-like protein kinase At4g10390 [Source:UniProtKB/Swiss-Prot;Acc:Q9SV83]
XLOC_031295	5:23894403-23896619	AT5G59220	WT	WT-Ss	0.873337	9.91916	11.3578	3.50561	up	0.000277185	Probable protein phosphatase 2C 78 [Source:UniProtKB/Swiss-Prot;Acc:Q9FIF5]
XLOC_020054	4:2572620-2576595	AT4G05020	WT	WT-Ss	4.34529	48.9417	11.2632	3.49354	up	0.000277185	External alternative NAD(P)H-ubiquinone oxidoreductase B2, mitochondrial [Source:UniProtKB/Swiss-Prot;Acc:Q94BV7]
XLOC_020361	4:5448132-5448523	AT4G08555	WT	WT-Ss	4.51669	50.7713	11.2409	3.49068	up	0.000277185	unknown protein; FUNCTIONS IN: molecular_function unknown; INVOLVED IN: biological_process unknown; LOCATED IN: cellular_component unknown; EXPRESSED IN: cultured cell; Has 4 Blast hits to 4 proteins in 2 species: Archae - 0; Bacteria - 0; Metazoa - /.../ngi - 0; Plants - 4; Viruses - 0; Other Eukaryotes - 0 (source: NCBI BLink). [Source:TAIR;Acc:AT4G08555]
XLOC_017818	3:9469044-9470994	AT3G25880,AT3G25882	WT	WT-Ss	3.73775	41.4957	11.1018	3.47272	up	0.000277185	NAD(P)-binding Rossmann-fold superfamily protein [Source:TAIR;Acc:AT3G25880]|Protein NIM1-INTERACTING 2 [Source:UniProtKB/Swiss-Prot;Acc:Q9LUA3]
XLOC_020060	4:2618453-2619887	AT4G05100	WT	WT-Ss	0.265901	2.94459	11.074	3.46911	up	0.000277185	myb domain protein 74 [Source:TAIR;Acc:AT4G05100]
XLOC_012306	2:12936800-12939638	AT2G30360	WT	WT-Ss	2.24495	24.8244	11.0579	3.467	up	0.000277185	CBL-interacting serine/threonine-protein kinase 11 [Source:UniProtKB/Swiss-Prot;Acc:O22932]
XLOC_025464	5:6127600-6131061	AT5G18470	WT	WT-Ss	8.27726	91.3724	11.0389	3.46453	up	0.000277185	Curculin-like (mannose-binding) lectin family protein [Source:TAIR;Acc:AT5G18470]
XLOC_028180	5:155638-157601	AT5G01380	WT	WT-Ss	0.358721	3.95825	11.0344	3.46393	up	0.000277185	Trihelix transcription factor GT-3a [Source:UniProtKB/Swiss-Prot;Acc:Q9SDW0]
XLOC_029219	5:7364525-7366778	AT5G22250	WT	WT-Ss	11.2203	122.222	10.8929	3.44532	up	0.000277185	Probable CCR4-associated factor 1 homolog 11 [Source:UniProtKB/Swiss-Prot;Acc:Q9FMS6]
XLOC_004418	1:2197907-2199748	AT1G07160	WT	WT-Ss	0.905453	9.85229	10.8811	3.44375	up	0.000277185	Probable protein phosphatase 2C 2 [Source:UniProtKB/Swiss-Prot;Acc:Q8RX37]
XLOC_011856	2:9553802-9564804	AT2G22500	WT	WT-Ss	24.6096	267.088	10.853	3.44002	up	0.000277185	Mitochondrial uncoupling protein 5 [Source:UniProtKB/Swiss-Prot;Acc:Q9SJY5]
XLOC_021229	4:12072856-12074365	AT4G23030	WT	WT-Ss	1.39023	14.9833	10.7776	3.42996	up	0.000277185	MATE efflux family protein [Source:TAIR;Acc:AT4G23030]
XLOC_027421	5:21817357-21818944	AT5G53750	WT	WT-Ss	2.56006	27.576	10.7716	3.42916	up	0.000277185	CBS domain-containing protein [Source:TAIR;Acc:AT5G53750]
XLOC_025511	5:6467526-6468484	AT5G19230	WT	WT-Ss	14.9859	160.62	10.718	3.42197	up	0.000277185	Uncharacterized GPI-anchored protein At5g19230 [Source:UniProtKB/Swiss-Prot;Acc:Q8GUL8]
XLOC_025782	5:8749684-8754485	AT5G25250,AT5G25260	WT	WT-Ss	17.7979	190.445	10.7004	3.41959	up	0.000277185	Flotillin-like protein 1 [Source:UniProtKB/Swiss-Prot;Acc:Q501E6]|Flotillin-like protein 2 [Source:UniProtKB/Swiss-Prot;Acc:Q4V3D6]
XLOC_006265	1:17435564-17438421	AT1G47510	WT	WT-Ss	0.294326	3.13508	10.6517	3.41301	up	0.000277185	Type I inositol 1,4,5-trisphosphate 5-phosphatase 11 [Source:UniProtKB/Swiss-Prot;Acc:Q5EAF2]
XLOC_010541	2:18959077-18960547	AT2G46140	WT	WT-Ss	2.24995	23.8057	10.5806	3.40335	up	0.000277185	Desiccation-related protein At2g46140 [Source:UniProtKB/Swiss-Prot;Acc:O82355]
XLOC_005383	1:8897754-8899102	AT1G25370	WT	WT-Ss	5.53344	57.4984	10.3911	3.37727	up	0.000277185	Protein of unknown function (DUF1639) [Source:TAIR;Acc:AT1G25370]
XLOC_004346	1:1697519-1702751	AT1G05670,AT1G05675	WT	WT-Ss	8.33908	85.6849	10.2751	3.36108	up	0.000277185	Pentatricopeptide repeat-containing protein At1g05670, mitochondrial [Source:UniProtKB/Swiss-Prot;Acc:Q0WVK7]|UDP-glycosyltransferase 74E1 [Source:UniProtKB/Swiss-Prot;Acc:P0C7P7]
XLOC_004858	1:5132534-5133716	AT1G14880	WT	WT-Ss	18.3489	188.482	10.2721	3.36066	up	0.000277185	Protein PLANT CADMIUM RESISTANCE 1 [Source:UniProtKB/Swiss-Prot;Acc:Q9LQU2]
XLOC_025930	5:9830342-9831790	AT5G27760	WT	WT-Ss	60.8283	624.395	10.2649	3.35965	up	0.000277185	Hypoxia-responsive family protein [Source:TAIR;Acc:AT5G27760]
XLOC_029392	5:8749684-8754485	AT5G25250	WT	WT-Ss	10.3342	105.819	10.2397	3.3561	up	0.000277185	Flotillin-like protein 1 [Source:UniProtKB/Swiss-Prot;Acc:Q501E6]
XLOC_004441	1:2344389-2346864	AT1G07620	WT	WT-Ss	0.939785	9.59782	10.2128	3.3523	up	0.000277185	Protein TRM32 [Source:UniProtKB/Swiss-Prot;Acc:F4HSD5]
XLOC_021053	4:10818146-10825381	AT4G19970	WT	WT-Ss	0.375164	3.81541	10.17	3.34625	up	0.000277185	CONTAINS InterPro DOMAIN/s: Nucleotide-diphospho-sugar transferase, predicted (InterPro:IPR005069); BEST Arabidopsis thaliana protein match is: Nucleotide-diphospho-sugar transferase family protein (TAIR:AT5G44820.1); Has 801 Blast hits to 466 prote /.../ 35 species: Archae - 0; Bacteria - 0; Metazoa - 2; Fungi - 0; Plants - 750; Viruses - 0; Other Eukaryotes - 49 (source: NCBI BLink). [Source:TA…
XLOC_018029	3:11030063-11030633	AT3G29034	WT	WT-Ss	6.13055	61.8611	10.0906	3.33494	up	0.000277185	unknown protein; Has 7 Blast hits to 7 proteins in 3 species: Archae - 0; Bacteria - 0; Metazoa - 0; Fungi - 0; Plants - 7; Viruses - 0; Other Eukaryotes - 0 (source: NCBI BLink). [Source:TAIR;Acc:AT3G29034]
XLOC_015774	3:18868064-18869384	AT3G50760	WT	WT-Ss	1.63154	16.4465	10.0804	3.33348	up	0.000277185	Probable galacturonosyltransferase-like 2 [Source:UniProtKB/Swiss-Prot;Acc:Q9S7G2]
XLOC_008217	2:1531140-1535272	AT2G04400	WT	WT-Ss	22.795	227.44	9.97765	3.3187	up	0.000277185	Indole-3-glycerol phosphate synthase, chloroplastic [Source:UniProtKB/Swiss-Prot;Acc:P49572]
XLOC_023938	4:13918164-13920689	AT4G27970	WT	WT-Ss	0.861687	8.56729	9.94244	3.3136	up	0.000277185	S-type anion channel SLAH2 [Source:UniProtKB/Swiss-Prot;Acc:Q9ASQ7]
XLOC_000965	1:6622093-6623620	AT1G19180	WT	WT-Ss	32.3618	321.134	9.92323	3.31081	up	0.000277185	Protein TIFY 10A [Source:UniProtKB/Swiss-Prot;Acc:Q9LMA8]
XLOC_004573	1:3240605-3241632	AT1G09950	WT	WT-Ss	0.50872	5.03826	9.90379	3.30798	up	0.000277185	RESPONSE TO ABA AND SALT 1 [Source:TAIR;Acc:AT1G09950]
XLOC_030581	5:18689541-18690857	AT5G46080	WT	WT-Ss	2.43271	23.9579	9.84827	3.29987	up	0.000277185	Protein kinase superfamily protein [Source:TAIR;Acc:AT5G46080]
XLOC_031430	5:24852638-24853910	AT5G61890	WT	WT-Ss	0.545711	5.32322	9.75465	3.28609	up	0.000277185	Ethylene-responsive transcription factor ERF114 [Source:UniProtKB/Swiss-Prot;Acc:Q9FH54]
XLOC_018015	3:10917545-10960966	AT3G28930	WT	WT-Ss	38.729	375.418	9.69345	3.27701	up	0.000277185	Protein AIG2 [Source:UniProtKB/Swiss-Prot;Acc:P54121]
XLOC_031576	5:25865171-25866927	AT5G64700	WT	WT-Ss	0.610675	5.9136	9.68371	3.27556	up	0.000277185	WAT1-related protein At5g64700 [Source:UniProtKB/Swiss-Prot;Acc:Q9FGG3]
XLOC_000689	1:4810487-4814543	AT1G14040	WT	WT-Ss	0.578252	5.57652	9.64372	3.26959	up	0.000277185	Phosphate transporter PHO1 homolog 3 [Source:UniProtKB/Swiss-Prot;Acc:Q6R8G7]
XLOC_028536	5:2650836-2652398	AT5G08240	WT	WT-Ss	2.95271	28.0568	9.50206	3.24824	up	0.000277185	unknown protein; BEST Arabidopsis thaliana protein match is: unknown protein (TAIR:AT5G23160.1); Has 69 Blast hits to 69 proteins in 10 species: Archae - 0; Bacteria - 1; Metazoa - 0; Fungi - 0; Plants - 68; Viruses - 0; Other Eukaryotes - 0 (source /.../ BLink). [Source:TAIR;Acc:AT5G08240]
XLOC_028270	5:762786-763321	AT5G03210	WT	WT-Ss	2.56287	24.3459	9.49949	3.24785	up	0.000277185	unknown protein; FUNCTIONS IN: molecular_function unknown; INVOLVED IN: biological_process unknown; LOCATED IN: endomembrane system; EXPRESSED IN: 11 plant structures; EXPRESSED DURING: 7 growth stages; Has 6 Blast hits to 6 proteins in 2 species: A /.../- 0; Bacteria - 0; Metazoa - 0; Fungi - 0; Plants - 6; Viruses - 0; Other Eukaryotes - 0 (source: NCBI BLink). [Source:TAIR;Acc:AT5G03210]
XLOC_009898	2:14506763-14510293	AT2G34360	WT	WT-Ss	0.456729	4.29082	9.39465	3.23184	up	0.000277185	MATE efflux family protein [Source:TAIR;Acc:AT2G34360]
XLOC_011853	2:9538196-9538879	AT2G22470	WT	WT-Ss	3.64748	34.1972	9.37559	3.22891	up	0.000277185	Classical arabinogalactan protein 2 [Source:UniProtKB/Swiss-Prot;Acc:Q9SJY7]
XLOC_015784	3:18929525-18932255	AT3G50930	WT	WT-Ss	8.09576	75.711	9.3519	3.22526	up	0.000277185	cytochrome BC1 synthesis [Source:TAIR;Acc:AT3G50930]
XLOC_012136	2:11683861-11684967	AT2G27310	WT	WT-Ss	12.0012	111.406	9.28293	3.21458	up	0.000277185	F-box protein At2g27310 [Source:UniProtKB/Swiss-Prot;Acc:Q9XIN8]
XLOC_019257	3:20753690-20756395	AT3G55950	WT	WT-Ss	2.65278	24.3967	9.19666	3.20111	up	0.000277185	Putative serine/threonine-protein kinase-like protein CCR3 [Source:UniProtKB/Swiss-Prot;Acc:Q9LY50]
XLOC_021301	4:12609470-12616355	AT4G24350,AT4G24380	WT	WT-Ss	42.8397	392.589	9.16414	3.196	up	0.000277185	Phosphorylase superfamily protein [Source:TAIR;Acc:AT4G24350]|INVOLVED IN: 10-formyltetrahydrofolate biosynthetic process, folic acid and derivative biosynthetic process; EXPRESSED IN: 24 plant structures; EXPRESSED DURING: 15 growth stages; CONTAINS InterPro DOMAIN/s: Serine hydrolase (InterPro:IPR005645); BE /.../bidopsis thaliana protein match is: alpha/beta-Hydrolases superfamily protein (TAI…
XLOC_011874	2:9739456-9741611	AT2G22880	WT	WT-Ss	15.2582	138.799	9.09668	3.18534	up	0.000277185	VQ motif-containing protein [Source:TAIR;Acc:AT2G22880]
XLOC_028163	5:32808-37974	AT5G01100	WT	WT-Ss	3.01944	26.9613	8.92926	3.15854	up	0.000277185	O-fucosyltransferase family protein [Source:TAIR;Acc:AT5G01100]
XLOC_024827	5:1568693-1570638	AT5G05290	WT	WT-Ss	1.18147	10.5421	8.92288	3.15751	up	0.000277185	Expansin-A2 [Source:UniProtKB/Swiss-Prot;Acc:Q38866]
XLOC_021984	4:17440176-17442151	AT4G36990	WT	WT-Ss	7.05916	62.6597	8.87637	3.14997	up	0.000277185	Heat stress transcription factor B-1 [Source:UniProtKB/Swiss-Prot;Acc:Q96320]
XLOC_021631	4:14806344-14807425	AT4G30230	WT	WT-Ss	0.517076	4.58863	8.87422	3.14962	up	0.000277185	unknown protein; Has 42 Blast hits to 42 proteins in 5 species: Archae - 0; Bacteria - 0; Metazoa - 0; Fungi - 0; Plants - 42; Viruses - 0; Other Eukaryotes - 0 (source: NCBI BLink). [Source:TAIR;Acc:AT4G30230]
XLOC_017797	3:9308941-9313353	AT3G25610	WT	WT-Ss	5.06951	44.9415	8.86506	3.14813	up	0.000277185	Phospholipid-transporting ATPase 10 [Source:UniProtKB/Swiss-Prot;Acc:Q9LI83]
XLOC_031585	5:25929537-25931384	AT5G64870	WT	WT-Ss	1.59055	14.0968	8.86278	3.14776	up	0.000277185	Flotillin-like protein 3 [Source:UniProtKB/Swiss-Prot;Acc:Q9LV90]
XLOC_017068	3:3896190-3901879	AT3G12220,AT3G12230	WT	WT-Ss	0.408089	3.60556	8.83524	3.14327	up	0.000277185	Serine carboxypeptidase-like 16 [Source:UniProtKB/Swiss-Prot;Acc:Q9C7D4]|Serine carboxypeptidase-like 14 [Source:UniProtKB/Swiss-Prot;Acc:Q9C7D3]
XLOC_009623	2:12616288-12619326	AT2G29410	WT	WT-Ss	1.08169	9.45671	8.74252	3.12805	up	0.000277185	Metal tolerance protein B [Source:UniProtKB/Swiss-Prot;Acc:Q6DBM8]
XLOC_011560	2:7323614-7326221	AT2G16900	WT	WT-Ss	7.12621	62.2759	8.73901	3.12747	up	0.000277185	Arabidopsis phospholipase-like protein (PEARLI 4) family [Source:TAIR;Acc:AT2G16900]
XLOC_006623	1:20158663-20160815	AT1G54010	WT	WT-Ss	0.422313	3.67523	8.70262	3.12145	up	0.000277185	Inactive GDSL esterase/lipase-like protein 23 [Source:UniProtKB/Swiss-Prot;Acc:Q8W4H8]
XLOC_027333	5:21272816-21279481	AT5G52400,AT5G52410	WT	WT-Ss	3.28188	28.4717	8.6754	3.11693	up	0.000277185	cytochrome P450, family 715, subfamily A, polypeptide 1 [Source:TAIR;Acc:AT5G52400]|CONTAINS InterPro DOMAIN/s: S-layer homology domain (InterPro:IPR001119); BEST Arabidopsis thaliana protein match is: unknown protein (TAIR:AT5G23890.1); Has 30201 Blast hits to 17322 proteins in 780 species: Archae - 12; Bacteria - 1396; Metazoa - /.../ Fungi - 3422; Plants - 5037; Viruses - 0; Other Eukaryotes -…
XLOC_030598	5:18779795-18780205	AT5G46295	WT	WT-Ss	5.59264	48.2792	8.63263	3.1098	up	0.000277185	unknown protein; BEST Arabidopsis thaliana protein match is: unknown protein (TAIR:AT1G06475.1); Has 30201 Blast hits to 17322 proteins in 780 species: Archae - 12; Bacteria - 1396; Metazoa - 17338; Fungi - 3422; Plants - 5037; Viruses - 0; Other Eu /.../es - 2996 (source: NCBI BLink). [Source:TAIR;Acc:AT5G46295]
XLOC_026835	5:17451668-17453124	AT5G43420	WT	WT-Ss	1.39045	11.9829	8.61798	3.10735	up	0.000277185	RING-H2 finger protein ATL16 [Source:UniProtKB/Swiss-Prot;Acc:Q9LSW9]
XLOC_005338	1:8535950-8537782	AT1G24140	WT	WT-Ss	6.11397	52.4375	8.57668	3.10042	up	0.000277185	Matrixin family protein [Source:TAIR;Acc:AT1G24140]
XLOC_013985	3:4914913-4917078	AT3G14620	WT	WT-Ss	5.39025	46.153	8.56231	3.098	up	0.000277185	cytochrome P450, family 72, subfamily A, polypeptide 8 [Source:TAIR;Acc:AT3G14620]
XLOC_003960	1:29502500-29504138	AT1G78410	WT	WT-Ss	12.1744	104.02	8.54411	3.09493	up	0.000277185	VQ motif-containing protein 10 [Source:UniProtKB/Swiss-Prot;Acc:Q8VYI5]
XLOC_004727	1:4289943-4291017	AT1G12610	WT	WT-Ss	0.382654	3.2612	8.52258	3.09129	up	0.000277185	Dehydration-responsive element-binding protein 1F [Source:UniProtKB/Swiss-Prot;Acc:Q9LN86]
XLOC_013886	3:4109374-4110648	AT3G12910	WT	WT-Ss	0.869497	7.36199	8.46694	3.08184	up	0.000277185	NAC (No Apical Meristem) domain transcriptional regulator superfamily protein [Source:TAIR;Acc:AT3G12910]
XLOC_022362	4:1529445-1531780	AT4G03450	WT	WT-Ss	2.48963	20.9802	8.42701	3.07502	up	0.000277185	Ankyrin repeat family protein [Source:TAIR;Acc:AT4G03450]
XLOC_002927	1:21707378-21708118	AT1G58420	WT	WT-Ss	3.47614	29.1718	8.39197	3.06901	up	0.000277185	Uncharacterised conserved protein UCP031279 [Source:TAIR;Acc:AT1G58420]
XLOC_030471	5:17878721-17885004	AT5G44380,AT5G44390	WT	WT-Ss	1.03132	8.56423	8.30414	3.05383	up	0.000277185	FAD-binding Berberine family protein [Source:TAIR;Acc:AT5G44380]|FAD-binding Berberine family protein [Source:TAIR;Acc:AT5G44390]
XLOC_015956	3:20050444-20055160	AT3G54160	WT	WT-Ss	0.525117	4.34192	8.26847	3.04762	up	0.000277185	RNI-like superfamily protein [Source:TAIR;Acc:AT3G54160]
XLOC_015436	3:16271651-16273344	AT3G44720	WT	WT-Ss	19.486	160.956	8.26005	3.04615	up	0.000277185	Arogenate dehydratase 4, chloroplastic [Source:UniProtKB/Swiss-Prot;Acc:O22241]
XLOC_010273	2:17164794-17166575	AT2G41180	WT	WT-Ss	7.50269	61.9292	8.25427	3.04514	up	0.000277185	Sigma factor binding protein 2, chloroplastic [Source:UniProtKB/Swiss-Prot;Acc:O80669]
XLOC_028408	5:1716870-1723296	AT5G05730	WT	WT-Ss	24.9662	205.628	8.23626	3.04199	up	0.000277185	Anthranilate synthase alpha subunit 1, chloroplastic [Source:UniProtKB/Swiss-Prot;Acc:P32068]
XLOC_027752	5:24102971-24103787	AT5G59820	WT	WT-Ss	27.7867	228.018	8.206	3.03668	up	0.000277185	Zinc finger protein ZAT12 [Source:UniProtKB/Swiss-Prot;Acc:Q42410]
XLOC_003861	1:28746887-28747845	AT1G76600	WT	WT-Ss	13.515	110.545	8.17943	3.032	up	0.000277185	unknown protein; FUNCTIONS IN: molecular_function unknown; INVOLVED IN: N-terminal protein myristoylation; LOCATED IN: nucleolus, nucleus; EXPRESSED IN: 24 plant structures; EXPRESSED DURING: 15 growth stages; BEST Arabidopsis thaliana protein match /.../nknown protein (TAIR:AT1G21010.1); Has 220 Blast hits to 220 proteins in 14 species: Archae - 0; Bacteria - 0; Metazoa - 0; Fungi - 0; Plants - …
XLOC_015509	3:16892755-16893900	AT3G45960	WT	WT-Ss	0.953482	7.78947	8.16951	3.03025	up	0.000277185	Expansin-like A3 [Source:UniProtKB/Swiss-Prot;Acc:Q9LZT5]
XLOC_018704	3:16926215-16926850	AT3G46090	WT	WT-Ss	6.08092	49.3115	8.1092	3.01956	up	0.000277185	Zinc finger protein ZAT7 [Source:UniProtKB/Swiss-Prot;Acc:Q42453]
XLOC_004584	1:3322801-3323548	AT1G10140	WT	WT-Ss	14.0581	113.971	8.10712	3.01919	up	0.000277185	Uncharacterised conserved protein UCP031279 [Source:TAIR;Acc:AT1G10140]
XLOC_014399	3:7644349-7646383	AT3G21700	WT	WT-Ss	2.60293	20.9916	8.06458	3.0116	up	0.000277185	Ras-related small GTP-binding family protein [Source:TAIR;Acc:AT3G21700]
XLOC_023643	4:11839929-11841641	AT4G22470	WT	WT-Ss	3.02957	24.2784	8.01382	3.00249	up	0.000277185	protease inhibitor/seed storage/lipid transfer protein (LTP) family protein [Source:TAIR;Acc:AT4G22470]
XLOC_005242	1:7903645-7906930	AT1G22400	WT	WT-Ss	18.2339	144.736	7.93775	2.98873	up	0.000277185	UDP-glycosyltransferase 85A1 [Source:UniProtKB/Swiss-Prot;Acc:Q9SK82]
XLOC_021394	4:13236324-13238779	AT4G26120	WT	WT-Ss	0.693494	5.45457	7.86534	2.97551	up	0.000277185	Regulatory protein NPR2 [Source:UniProtKB/Swiss-Prot;Acc:Q9SZI3]
XLOC_017481	3:6814965-6820752	AT3G19615,AT3G19620,AT3G19630	WT	WT-Ss	10.5264	82.6545	7.85211	2.97308	up	0.000277185	unknown protein; FUNCTIONS IN: molecular_function unknown; INVOLVED IN: biological_process unknown; LOCATED IN: cellular_component unknown; Has 10 Blast hits to 10 proteins in 5 species: Archae - 0; Bacteria - 0; Metazoa - 0; Fungi - 0; Plants - 10; /.../es - 0; Other Eukaryotes - 0 (source: NCBI BLink). [Source:TAIR;Acc:AT3G19615]|Probable beta-D-xylosidase 5 [Source:UniProtKB/Swiss-Prot;Acc:Q9L…
XLOC_000915	1:6299686-6301086	AT1G18300	WT	WT-Ss	11.7151	91.8703	7.84205	2.97123	up	0.000277185	Nudix hydrolase 4 [Source:UniProtKB/Swiss-Prot;Acc:Q9LE73]
XLOC_015867	3:19473298-19476095	AT3G52520,AT3G52525	WT	WT-Ss	12.5741	98.3664	7.82294	2.96771	up	0.000277185	unknown protein; BEST Arabidopsis thaliana protein match is: unknown protein (TAIR:AT5G06280.3); Has 24 Blast hits to 24 proteins in 7 species: Archae - 0; Bacteria - 0; Metazoa - 0; Fungi - 0; Plants - 24; Viruses - 0; Other Eukaryotes - 0 (source: /.../BLink). [Source:TAIR;Acc:AT3G52520]|Transcription repressor OFP6 [Source:UniProtKB/Swiss-Prot;Acc:Q3EAL1]
XLOC_028579	5:2949240-2950513	AT5G09470	WT	WT-Ss	0.461657	3.61105	7.8219	2.96752	up	0.000277185	Mitochondrial uncoupling protein 6 [Source:UniProtKB/Swiss-Prot;Acc:Q9FY68]
XLOC_009017	2:8093212-8099313	AT2G18670,AT2G18680,AT2G18690	WT	WT-Ss	38.8267	302.819	7.79922	2.96333	up	0.000277185	RING-H2 finger protein ATL56 [Source:UniProtKB/Swiss-Prot;Acc:Q9ZV51]|unknown protein; FUNCTIONS IN: molecular_function unknown; INVOLVED IN: biological_process unknown; LOCATED IN: endomembrane system; EXPRESSED IN: male gametophyte, pollen tube; EXPRESSED DURING: L mature pollen stage, M germinated pollen stage; BES /.../idopsis thaliana protein match is: unknown protein (TAIR:AT2G18690.1); Has…
XLOC_012817	2:16495874-16497621	AT2G39518	WT	WT-Ss	2.46034	19.128	7.77455	2.95876	up	0.000277185	CASP-like protein 4D2 [Source:UniProtKB/Swiss-Prot;Acc:Q56X75]
XLOC_011627	2:7917504-7919277	AT2G18193	WT	WT-Ss	0.328956	2.55304	7.76104	2.95625	up	0.000277185	P-loop containing nucleoside triphosphate hydrolases superfamily protein [Source:TAIR;Acc:AT2G18193]
XLOC_023191	4:8413287-8415391	AT4G14680	WT	WT-Ss	18.9891	146.764	7.72888	2.95026	up	0.000277185	ATP-sulfurylase 3, chloroplastic [Source:UniProtKB/Swiss-Prot;Acc:O23324]
XLOC_006201	1:16831015-16838615	AT1G44350	WT	WT-Ss	6.18692	47.5435	7.68449	2.94195	up	0.000277185	IAA-amino acid hydrolase ILR1-like 6 [Source:UniProtKB/Swiss-Prot;Acc:Q8VYX0]
XLOC_016130	3:21261636-21276017	AT3G57450	WT	WT-Ss	35.5526	266.377	7.49246	2.90544	up	0.000277185	unknown protein; Has 65 Blast hits to 65 proteins in 11 species: Archae - 0; Bacteria - 0; Metazoa - 0; Fungi - 0; Plants - 65; Viruses - 0; Other Eukaryotes - 0 (source: NCBI BLink). [Source:TAIR;Acc:AT3G57450]
XLOC_007104	1:23635855-23637599	AT1G63720	WT	WT-Ss	2.59889	19.4174	7.47141	2.90138	up	0.000277185	BEST Arabidopsis thaliana protein match is: hydroxyproline-rich glycoprotein family protein (TAIR:AT5G52430.1); Has 490 Blast hits to 394 proteins in 96 species: Archae - 0; Bacteria - 2; Metazoa - 132; Fungi - 88; Plants - 175; Viruses - 14; Other /.../otes - 79 (source: NCBI BLink). [Source:TAIR;Acc:AT1G63720]
XLOC_005088	1:6803516-6805064	AT1G19670	WT	WT-Ss	49.4835	364.793	7.37202	2.88206	up	0.000277185	Chlorophyllase-1 [Source:UniProtKB/Swiss-Prot;Acc:O22527]
XLOC_016532	3:618244-623558	AT3G02850	WT	WT-Ss	0.243575	1.78019	7.30857	2.86959	up	0.000277185	Potassium channel SKOR [Source:UniProtKB/Swiss-Prot;Acc:Q9M8S6]
XLOC_006522	1:19463677-19464355	AT1G52270	WT	WT-Ss	1.40348	10.2431	7.2984	2.86758	up	0.000277185	unknown protein; BEST Arabidopsis thaliana protein match is: unknown protein (TAIR:AT4G28310.1); Has 29 Blast hits to 28 proteins in 9 species: Archae - 0; Bacteria - 0; Metazoa - 0; Fungi - 0; Plants - 29; Viruses - 0; Other Eukaryotes - 0 (source: /.../BLink). [Source:TAIR;Acc:AT1G52270]
XLOC_003044	1:22678184-22679021	AT1G61470	WT	WT-Ss	1.94005	14.1569	7.29718	2.86734	up	0.000277185	Probable CCR4-associated factor 1 homolog 5 [Source:UniProtKB/Swiss-Prot;Acc:O64773]
XLOC_016908	3:2903197-2905858	AT3G09440	WT	WT-Ss	38.2344	276.875	7.24151	2.85629	up	0.000277185	Heat shock 70 kDa protein 3 [Source:UniProtKB/Swiss-Prot;Acc:O65719]
XLOC_030765	5:19976593-19977449	AT5G49280	WT	WT-Ss	1.5686	11.3391	7.22882	2.85376	up	0.000277185	hydroxyproline-rich glycoprotein family protein [Source:TAIR;Acc:AT5G49280]
XLOC_024321	4:16712458-16714953	AT4G35110	WT	WT-Ss	3.42459	24.4114	7.12826	2.83355	up	0.000277185	Arabidopsis phospholipase-like protein (PEARLI 4) family [Source:TAIR;Acc:AT4G35110]
XLOC_010174	2:16460363-16463061	AT2G39420	WT	WT-Ss	6.21631	43.9979	7.07784	2.82331	up	0.000277185	alpha/beta-Hydrolases superfamily protein [Source:TAIR;Acc:AT2G39420]
XLOC_017619	3:7861925-7864819	AT3G22240	WT	WT-Ss	4.3275	30.6056	7.07235	2.82219	up	0.000277185	unknown protein; BEST Arabidopsis thaliana protein match is: unknown protein (TAIR:AT3G22235.2); Has 177 Blast hits to 177 proteins in 14 species: Archae - 0; Bacteria - 0; Metazoa - 0; Fungi - 0; Plants - 177; Viruses - 0; Other Eukaryotes - 0 (sou /.../CBI BLink). [Source:TAIR;Acc:AT3G22240]
XLOC_004769	1:4620182-4621691	AT1G13470	WT	WT-Ss	4.38616	30.8827	7.04095	2.81577	up	0.000277185	Protein of unknown function (DUF1262) [Source:TAIR;Acc:AT1G13470]
XLOC_025078	5:3239616-3240870	AT5G10300	WT	WT-Ss	1.18848	8.35007	7.02584	2.81267	up	0.000277185	Alpha-hydroxynitrile lyase [Source:UniProtKB/Swiss-Prot;Acc:Q9LFT6]
XLOC_030675	5:19329644-19337139	AT5G47730	WT	WT-Ss	6.15245	43.0747	7.00124	2.80761	up	0.000277185	Sec14p-like phosphatidylinositol transfer family protein [Source:TAIR;Acc:AT5G47730]
XLOC_007561	1:27211842-27214693	AT1G72280	WT	WT-Ss	1.14471	7.97673	6.96836	2.80082	up	0.000277185	Endoplasmic reticulum oxidoreductin-1 [Source:UniProtKB/Swiss-Prot;Acc:Q9C7S7]
XLOC_001577	1:10854380-10860282	AT1G30620	WT	WT-Ss	4.14363	28.8408	6.96025	2.79914	up	0.000277185	UDP-arabinose 4-epimerase 1 [Source:UniProtKB/Swiss-Prot;Acc:Q9SA77]
XLOC_024302	4:16560026-16562996	AT4G34710	WT	WT-Ss	21.7025	150.734	6.94546	2.79607	up	0.000277185	Arginine decarboxylase 2 [Source:UniProtKB/Swiss-Prot;Acc:O23141]
XLOC_028563	5:2854844-2860763	AT5G08770,AT5G08790	WT	WT-Ss	43.4708	299.922	6.8994	2.78647	up	0.000277185	unknown protein; Has 30201 Blast hits to 17322 proteins in 780 species: Archae - 12; Bacteria - 1396; Metazoa - 17338; Fungi - 3422; Plants - 5037; Viruses - 0; Other Eukaryotes - 2996 (source: NCBI BLink). [Source:TAIR;Acc:AT5G08770]|Protein ATAF2 [Source:UniProtKB/Swiss-Prot;Acc:Q9C598]
XLOC_027317	5:21138738-21146468	AT5G52050	WT	WT-Ss	2.84624	19.5795	6.87905	2.78221	up	0.000277185	MATE efflux family protein [Source:TAIR;Acc:AT5G52050]
XLOC_012022	2:10770632-10771351	-	WT	WT-Ss	6.31286	42.7101	6.76556	2.75821	up	0.000277185	-
XLOC_025413	5:5718771-5719608	AT5G17350	WT	WT-Ss	5.34456	36.0628	6.74758	2.75437	up	0.000277185	unknown protein; FUNCTIONS IN: molecular_function unknown; INVOLVED IN: N-terminal protein myristoylation; LOCATED IN: cellular_component unknown; EXPRESSED IN: 15 plant structures; EXPRESSED DURING: 8 growth stages; BEST Arabidopsis thaliana protei /.../h is: unknown protein (TAIR:AT3G03280.1); Has 1807 Blast hits to 1807 proteins in 277 species: Archae - 0; Bacteria - 0; Metazoa - 736; Fungi - …
XLOC_021610	4:14579503-14581904	AT4G29780	WT	WT-Ss	24.9344	167.362	6.71208	2.74676	up	0.000277185	unknown protein; BEST Arabidopsis thaliana protein match is: unknown protein (TAIR:AT5G12010.1); Has 945 Blast hits to 944 proteins in 87 species: Archae - 0; Bacteria - 0; Metazoa - 519; Fungi - 43; Plants - 365; Viruses - 0; Other Eukaryotes - 18 /.../e: NCBI BLink). [Source:TAIR;Acc:AT4G29780]
XLOC_007146	1:23995970-24002188	AT1G64610	WT	WT-Ss	3.88685	26.0348	6.69818	2.74377	up	0.000277185	Transducin/WD40 repeat-like superfamily protein [Source:TAIR;Acc:AT1G64610]
XLOC_012096	2:11329703-11336607	AT2G26650	WT	WT-Ss	2.47181	16.5559	6.69786	2.7437	up	0.000277185	Potassium channel AKT1 [Source:UniProtKB/Swiss-Prot;Acc:Q38998]
XLOC_006981	1:22746371-22749184	AT1G61640	WT	WT-Ss	2.10014	14.0623	6.69586	2.74327	up	0.000277185	Protein kinase superfamily protein [Source:TAIR;Acc:AT1G61640]
XLOC_027182	5:20070742-20071638	AT5G49480	WT	WT-Ss	13.7364	91.9545	6.69419	2.74291	up	0.000277185	Ca2+-binding protein 1 [Source:TAIR;Acc:AT5G49480]
XLOC_009661	2:12872133-12873820	AT2G30140	WT	WT-Ss	6.61671	44.1952	6.67931	2.7397	up	0.000277185	UDP-glycosyltransferase 87A2 [Source:UniProtKB/Swiss-Prot;Acc:O64733]
XLOC_011467	2:6709259-6711156	AT2G15390	WT	WT-Ss	15.9796	106.243	6.64864	2.73306	up	0.000277185	Probable fucosyltransferase 4 [Source:UniProtKB/Swiss-Prot;Acc:Q9SJP2]
XLOC_021445	4:13586339-13588821	AT4G27070	WT	WT-Ss	2.24955	14.8475	6.6002	2.72251	up	0.000277185	Tryptophan synthase beta chain 2, chloroplastic [Source:UniProtKB/Swiss-Prot;Acc:P25269]
XLOC_007285	1:25004062-25007753	AT1G67000	WT	WT-Ss	0.448647	2.95768	6.59247	2.72082	up	0.000277185	Probable receptor-like protein kinase At1g67000 [Source:UniProtKB/Swiss-Prot;Acc:Q3ECH2]
XLOC_004570	1:3230449-3233109	AT1G09932	WT	WT-Ss	5.80318	38.1445	6.57304	2.71656	up	0.000277185	Phosphoglycerate mutase family protein [Source:TAIR;Acc:AT1G09932]
XLOC_027193	5:20192598-20193429	AT5G49700	WT	WT-Ss	1.62461	10.6685	6.5668	2.71519	up	0.000277185	AT-hook motif nuclear-localized protein 17 [Source:UniProtKB/Swiss-Prot;Acc:Q9LTA2]
XLOC_031201	5:23286236-23287571	AT5G57500	WT	WT-Ss	1.15668	7.58444	6.55706	2.71305	up	0.000277185	Galactosyltransferase family protein [Source:TAIR;Acc:AT5G57500]
XLOC_021236	4:12125726-12128479	AT4G23150	WT	WT-Ss	0.662575	4.31439	6.51155	2.703	up	0.000277185	Cysteine-rich receptor-like protein kinase 7 [Source:UniProtKB/Swiss-Prot;Acc:Q8L7G3]
XLOC_023475	4:10565996-10567964	AT4G19370	WT	WT-Ss	3.04646	19.6604	6.45349	2.69008	up	0.000277185	Protein of unknown function (DUF1218) [Source:TAIR;Acc:AT4G19370]
XLOC_012780	2:16236380-16237280	AT2G38870	WT	WT-Ss	24.9685	161.011	6.44857	2.68898	up	0.000277185	Serine protease inhibitor, potato inhibitor I-type family protein [Source:TAIR;Acc:AT2G38870]
XLOC_023411	4:10082066-10092296	AT4G18250	WT	WT-Ss	3.54097	22.7624	6.42831	2.68444	up	0.000277185	receptor serine/threonine kinase, putative [Source:TAIR;Acc:AT4G18250]
XLOC_000953	1:6567965-6570968	AT1G19020,AT1G19025	WT	WT-Ss	127.363	818.356	6.42537	2.68378	up	0.000277185	unknown protein; BEST Arabidopsis thaliana protein match is: unknown protein (TAIR:AT3G48180.1); Has 88 Blast hits to 88 proteins in 15 species: Archae - 0; Bacteria - 0; Metazoa - 0; Fungi - 0; Plants - 88; Viruses - 0; Other Eukaryotes - 0 (source /.../ BLink). [Source:TAIR;Acc:AT1G19020]|DNA repair metallo-beta-lactamase family protein [Source:TAIR;Acc:AT1G19025]
XLOC_000930	1:6389406-6391417	AT1G18570	WT	WT-Ss	20.8178	133.715	6.4231	2.68327	up	0.000277185	Transcription factor MYB51 [Source:UniProtKB/Swiss-Prot;Acc:O49782]
XLOC_012669	2:15414786-15419332	AT2G36770,AT2G36780	WT	WT-Ss	5.60912	35.5504	6.33797	2.66402	up	0.000277185	UDP-glycosyltransferase 73C4 [Source:UniProtKB/Swiss-Prot;Acc:Q9ZQ97]|UDP-glycosyltransferase 73C3 [Source:UniProtKB/Swiss-Prot;Acc:Q9ZQ96]
XLOC_028919	5:5252314-5253618	AT5G16080	WT	WT-Ss	1.1675	7.38387	6.32454	2.66096	up	0.000277185	Probable carboxylesterase 17 [Source:UniProtKB/Swiss-Prot;Acc:Q9LFR7]
XLOC_025030	5:2928315-2931949	AT5G09420	WT	WT-Ss	1.18684	7.50043	6.31967	2.65985	up	0.000277185	Outer envelope protein 64, mitochondrial [Source:UniProtKB/Swiss-Prot;Acc:F4KCL7]
XLOC_021987	4:17447539-17454760	AT4G37022,AT4G37030	WT	WT-Ss	0.358753	2.2671	6.31937	2.65978	up	0.000277185	unknown protein; FUNCTIONS IN: molecular_function unknown; INVOLVED IN: biological_process unknown; LOCATED IN: cellular_component unknown; Has 0 Blast hits to 0 proteins in 0 species (source: NCBI BLink). [Source:TAIR;Acc:AT4G37022]|unknown protein; FUNCTIONS IN: molecular_function unknown; INVOLVED IN: biological_process unknown; LOCATED IN: endomembrane system; BEST Arabidopsis thaliana protei…
XLOC_016067	3:20849557-20852042	AT3G56200	WT	WT-Ss	13.0602	82.5016	6.31705	2.65925	up	0.000277185	Transmembrane amino acid transporter family protein [Source:TAIR;Acc:AT3G56200]
XLOC_028190	5:214516-216583	AT5G01550	WT	WT-Ss	0.340322	2.14761	6.31052	2.65776	up	0.000277185	Lectin-domain containing receptor kinase VI.3 [Source:UniProtKB/Swiss-Prot;Acc:Q9M020]
XLOC_030035	5:14565812-14566244	AT5G36925	WT	WT-Ss	5.36741	33.2853	6.20138	2.63259	up	0.000277185	unknown protein; BEST Arabidopsis thaliana protein match is: unknown protein (TAIR:AT5G36920.1); Has 9 Blast hits to 9 proteins in 2 species: Archae - 0; Bacteria - 0; Metazoa - 0; Fungi - 0; Plants - 9; Viruses - 0; Other Eukaryotes - 0 (source: NC /.../nk). [Source:TAIR;Acc:AT5G36925]
XLOC_027307	5:21069112-21071735	AT5G51830	WT	WT-Ss	12.4726	77.1661	6.18687	2.62921	up	0.000277185	Probable fructokinase-7 [Source:UniProtKB/Swiss-Prot;Acc:Q9FLH8]
XLOC_024282	4:16386718-16388756	AT4G34230	WT	WT-Ss	17.4052	106.686	6.12955	2.61578	up	0.000277185	Cinnamyl alcohol dehydrogenase 5 [Source:UniProtKB/Swiss-Prot;Acc:O49482]
XLOC_022288	4:1037679-1047090	AT4G02380	WT	WT-Ss	198.581	1216.81	6.12751	2.6153	up	0.000277185	senescence-associated gene 21 [Source:TAIR;Acc:AT4G02380]
XLOC_023095	4:7783817-7786120	AT4G13395	WT	WT-Ss	24.7397	151.375	6.11868	2.61322	up	0.000277185	ROTUNDIFOLIA like 12 [Source:TAIR;Acc:AT4G13395]
XLOC_018849	3:18021143-18022620	AT3G48640	WT	WT-Ss	1.36358	8.33828	6.11499	2.61235	up	0.000277185	unknown protein; FUNCTIONS IN: molecular_function unknown; INVOLVED IN: biological_process unknown; LOCATED IN: endomembrane system; EXPRESSED IN: 10 plant structures; EXPRESSED DURING: 10 growth stages; CONTAINS InterPro DOMAIN/s: Protein of unknow /.../tion DUF677 (InterPro:IPR007749); BEST Arabidopsis thaliana protein match is: Protein of unknown function (DUF677) (TAIR:AT5G66670.2); Has 42 Bl…
XLOC_030579	5:18675034-18679146	AT5G46050	WT	WT-Ss	1.50232	9.14342	6.08619	2.60554	up	0.000277185	Protein NRT1/ PTR FAMILY 5.2 [Source:UniProtKB/Swiss-Prot;Acc:Q9FNL7]
XLOC_005370	1:8765641-8842397	AT1G24807,AT1G25220,AT1G25230	WT	WT-Ss	77.1287	469.315	6.08484	2.60522	up	0.000277185	Glutamine amidotransferase type 1 family protein [Source:TAIR;Acc:AT1G24807]|Anthranilate synthase beta subunit 1, chloroplastic [Source:UniProtKB/Swiss-Prot;Acc:Q42565]|Purple acid phosphatase 4 [Source:UniProtKB/Swiss-Prot;Acc:Q8VYU7]
XLOC_000403	1:2877691-2879169	AT1G08940	WT	WT-Ss	13.8637	84.0664	6.06375	2.60021	up	0.000277185	Phosphoglycerate mutase-like protein AT74H [Source:UniProtKB/Swiss-Prot;Acc:O04035]
XLOC_021642	4:14920533-14922494	AT4G30530	WT	WT-Ss	129.119	781.649	6.05371	2.59782	up	0.000277185	Class I glutamine amidotransferase-like superfamily protein [Source:TAIR;Acc:AT4G30530]
XLOC_013599	3:2176855-2177586	AT3G06890	WT	WT-Ss	0.968717	5.84315	6.03185	2.5926	up	0.000277185	unknown protein; Has 91 Blast hits to 91 proteins in 12 species: Archae - 0; Bacteria - 0; Metazoa - 0; Fungi - 0; Plants - 91; Viruses - 0; Other Eukaryotes - 0 (source: NCBI BLink). [Source:TAIR;Acc:AT3G06890]
XLOC_027045	5:19046179-19051329	AT5G46910	WT	WT-Ss	1.71789	10.3273	6.01165	2.58776	up	0.000277185	Transcription factor jumonji (jmj) family protein / zinc finger (C5HC2 type) family protein [Source:TAIR;Acc:AT5G46910]
XLOC_012404	2:13632384-13633425	AT2G32030	WT	WT-Ss	9.29034	55.645	5.98956	2.58245	up	0.000277185	Acyl-CoA N-acyltransferases (NAT) superfamily protein [Source:TAIR;Acc:AT2G32030]
XLOC_010114	2:16018356-16019500	AT2G38250	WT	WT-Ss	1.02307	6.12398	5.98587	2.58156	up	0.000277185	Trihelix transcription factor GT-3b [Source:UniProtKB/Swiss-Prot;Acc:O80450]
XLOC_011747	2:8844153-8851131	AT2G20560,AT2G20562	WT	WT-Ss	6.52035	38.9592	5.97501	2.57894	up	0.000277185	DNAJ heat shock family protein [Source:TAIR;Acc:AT2G20560]|unknown protein; LOCATED IN: endomembrane system; BEST Arabidopsis thaliana protein match is: unknown protein (TAIR:AT2G31090.1); Has 70 Blast hits to 70 proteins in 13 species: Archae - 0; Bacteria - 0; Metazoa - 0; Fungi - 0; Plants - 70; Viruses /.../ther Eukaryotes - 0 (source: NCBI BLink). [Source:TAIR;Acc:AT2G20562]
XLOC_008146	2:1063996-1065419	AT2G03505	WT	WT-Ss	1.68292	10.0387	5.96507	2.57654	up	0.000277185	Carbohydrate-binding X8 domain superfamily protein [Source:TAIR;Acc:AT2G03505]
XLOC_014351	3:7305816-7309103	AT3G20860	WT	WT-Ss	1.66278	9.91396	5.96226	2.57586	up	0.000277185	NIMA-related kinase 5 [Source:TAIR;Acc:AT3G20860]
XLOC_024392	4:17276932-17279201	AT4G36640	WT	WT-Ss	3.18018	18.9267	5.95145	2.57324	up	0.000277185	Sec14p-like phosphatidylinositol transfer family protein [Source:TAIR;Acc:AT4G36640]
XLOC_007361	1:25614196-25615403	AT1G68340	WT	WT-Ss	3.25913	19.3208	5.92822	2.5676	up	0.000277185	Protein of unknown function (DUF1639) [Source:TAIR;Acc:AT1G68340]
XLOC_031057	5:22264575-22266974	AT5G54810	WT	WT-Ss	139.828	824.372	5.89561	2.55964	up	0.000277185	Tryptophan synthase beta chain 1, chloroplastic [Source:UniProtKB/Swiss-Prot;Acc:P14671]
XLOC_027357	5:21386823-21387703	AT5G52760	WT	WT-Ss	9.38234	54.6144	5.82097	2.54126	up	0.000277185	Copper transport protein family [Source:TAIR;Acc:AT5G52760]
XLOC_003184	1:23778352-23779529	AT1G64065	WT	WT-Ss	6.73588	39.203	5.82	2.54102	up	0.000277185	Late embryogenesis abundant (LEA) hydroxyproline-rich glycoprotein family [Source:TAIR;Acc:AT1G64065]
XLOC_015452	3:16379551-16386312	AT3G44860,AT3G44870,AT3G44880	WT	WT-Ss	59.9866	347.961	5.80063	2.53621	up	0.000277185	farnesoic acid carboxyl-O-methyltransferase [Source:TAIR;Acc:AT3G44860]|S-adenosyl-L-methionine-dependent methyltransferases superfamily protein [Source:TAIR;Acc:AT3G44870]|Pheophorbide a oxygenase, chloroplastic [Source:UniProtKB/Swiss-Prot;Acc:Q9FYC2]
XLOC_005486	1:9642473-9649405	AT1G27730	WT	WT-Ss	125.304	725.892	5.79304	2.53432	up	0.000277185	Zinc finger protein ZAT10 [Source:UniProtKB/Swiss-Prot;Acc:Q96289]
XLOC_015681	3:18126845-18131574	AT3G48880,AT3G48890	WT	WT-Ss	73.052	422.981	5.79015	2.5336	up	0.000277185	F-box/LRR-repeat protein At3g48880 [Source:UniProtKB/Swiss-Prot;Acc:Q9M2Z5]|Membrane steroid-binding protein 2 [Source:UniProtKB/Swiss-Prot;Acc:Q9M2Z4]
XLOC_006486	1:19237259-19246010	AT1G51820,AT1G51830	WT	WT-Ss	0.712833	4.11511	5.77292	2.5293	up	0.000277185	Probable LRR receptor-like serine/threonine-protein kinase At1g51820 [Source:UniProtKB/Swiss-Prot;Acc:C0LGG3]|Leucine-rich repeat protein kinase family protein [Source:TAIR;Acc:AT1G51830]
XLOC_025818	5:9096455-9101780	AT5G26030	WT	WT-Ss	20.7542	119.454	5.75565	2.52498	up	0.000277185	Ferrochelatase-1, chloroplastic/mitochondrial [Source:UniProtKB/Swiss-Prot;Acc:P42043]
XLOC_026805	5:17176383-17178018	AT5G42830	WT	WT-Ss	1.21114	6.94441	5.73379	2.51949	up	0.000277185	HXXXD-type acyl-transferase family protein [Source:TAIR;Acc:AT5G42830]
XLOC_027983	5:25721932-25722646	AT5G64310	WT	WT-Ss	20.5766	117.337	5.70244	2.51158	up	0.000277185	Classical arabinogalactan protein 1 [Source:UniProtKB/Swiss-Prot;Acc:Q8LCN5]
XLOC_031265	5:23707895-23716254	AT5G58680,AT5G58690,AT5G58700	WT	WT-Ss	3.25501	18.5041	5.6848	2.50711	up	0.000277185	ARM repeat superfamily protein [Source:TAIR;Acc:AT5G58680]|Phosphoinositide phospholipase C 5 [Source:UniProtKB/Swiss-Prot;Acc:Q944C2]|Phosphoinositide phospholipase C 4 [Source:UniProtKB/Swiss-Prot;Acc:Q944C1]
XLOC_005167	1:7386838-7388428	AT1G21100	WT	WT-Ss	19.0507	108.278	5.68366	2.50682	up	0.000277185	O-methyltransferase family protein [Source:TAIR;Acc:AT1G21100]
XLOC_011551	2:7255522-7256751	AT2G16720	WT	WT-Ss	1.11947	6.35051	5.67276	2.50405	up	0.000277185	myb domain protein 7 [Source:TAIR;Acc:AT2G16720]
XLOC_024531	4:18263594-18267881	AT4G39230	WT	WT-Ss	3.40768	19.3094	5.66643	2.50244	up	0.000277185	NmrA-like negative transcriptional regulator family protein [Source:TAIR;Acc:AT4G39230]
XLOC_015814	3:19090878-19097376	AT3G51450,AT3G51460	WT	WT-Ss	20.6831	116.259	5.62097	2.49082	up	0.000277185	Protein STRICTOSIDINE SYNTHASE-LIKE 7 [Source:UniProtKB/Swiss-Prot;Acc:Q9SD04]|Phosphoinositide phosphatase SAC7 [Source:UniProtKB/Swiss-Prot;Acc:Q9C5G5]
XLOC_026580	5:15643602-15645116	AT5G39090	WT	WT-Ss	0.490521	2.7456	5.5973	2.48473	up	0.000277185	HXXXD-type acyl-transferase family protein [Source:TAIR;Acc:AT5G39090]
XLOC_019513	3:22374962-22375865	AT3G60540	WT	WT-Ss	3.72595	20.8484	5.59547	2.48426	up	0.000277185	Preprotein translocase Sec, Sec61-beta subunit protein [Source:TAIR;Acc:AT3G60540]
XLOC_010379	2:17945472-17947022	AT2G43150	WT	WT-Ss	14.4842	80.8421	5.58137	2.48062	up	0.000277185	Proline-rich extensin-like family protein [Source:TAIR;Acc:AT2G43150]
XLOC_012412	2:13682556-13691207	AT2G32235,AT2G32240	WT	WT-Ss	36.6364	204.276	5.57577	2.47917	up	0.000277185	unknown protein; Has 38 Blast hits to 38 proteins in 14 species: Archae - 0; Bacteria - 4; Metazoa - 11; Fungi - 11; Plants - 11; Viruses - 0; Other Eukaryotes - 1 (source: NCBI BLink). [Source:TAIR;Acc:AT2G32235]|FUNCTIONS IN: molecular_function unknown; INVOLVED IN: response to cadmium ion; LOCATED IN: plasma membrane; EXPRESSED IN: 25 plant structures; EXPRESSED DURING: 13 growth stages; CONTA…
XLOC_025564	5:6826320-6831983	AT5G20230	WT	WT-Ss	277.464	1542.34	5.55871	2.47475	up	0.000277185	Blue copper protein [Source:UniProtKB/Swiss-Prot;Acc:Q07488]
XLOC_028340	5:1216130-1217106	AT5G04340	WT	WT-Ss	47.5892	264.435	5.55663	2.47421	up	0.000277185	Zinc finger protein ZAT6 [Source:UniProtKB/Swiss-Prot;Acc:O22533]
XLOC_028985	5:5720235-5726912	AT5G17370,AT5G17380	WT	WT-Ss	29.6742	164.797	5.55355	2.47341	up	0.000277185	Transducin/WD40 repeat-like superfamily protein [Source:TAIR;Acc:AT5G17370]|2-hydroxyacyl-CoA lyase [Source:UniProtKB/Swiss-Prot;Acc:Q9LF46]
XLOC_022257	4:801031-812925	AT4G01860,AT4G01870,AT4G01880	WT	WT-Ss	14.9928	83.0139	5.53691	2.46908	up	0.000277185	Transducin family protein / WD-40 repeat family protein [Source:TAIR;Acc:AT4G01860]|tolB protein-related [Source:TAIR;Acc:AT4G01870]|methyltransferases [Source:TAIR;Acc:AT4G01880]
XLOC_019584	3:22860513-22864153	AT3G61760	WT	WT-Ss	0.385692	2.13234	5.52862	2.46692	up	0.000277185	Dynamin-related protein 1B [Source:UniProtKB/Swiss-Prot;Acc:Q84XF3]
XLOC_025192	5:4206804-4216985	AT5G13200,AT5G13210	WT	WT-Ss	17.6235	96.9426	5.50076	2.45963	up	0.000277185	GEM-like protein 5 [Source:UniProtKB/Swiss-Prot;Acc:Q9LYV6]|Uncharacterised conserved protein UCP015417, vWA [Source:TAIR;Acc:AT5G13210]
XLOC_012400	2:13611350-13613677	AT2G31990	WT	WT-Ss	1.3028	7.13778	5.4788	2.45386	up	0.000277185	Exostosin family protein [Source:TAIR;Acc:AT2G31990]
XLOC_004338	1:1661553-1662345	AT1G05575	WT	WT-Ss	31.5181	172.143	5.46174	2.44936	up	0.000277185	unknown protein; FUNCTIONS IN: molecular_function unknown; INVOLVED IN: anaerobic respiration; LOCATED IN: endomembrane system; EXPRESSED IN: 17 plant structures; EXPRESSED DURING: 9 growth stages; BEST Arabidopsis thaliana protein match is: unknown /.../in (TAIR:AT2G31945.1); Has 63 Blast hits to 63 proteins in 10 species: Archae - 0; Bacteria - 0; Metazoa - 0; Fungi - 0; Plants - 63; Viruses - …
XLOC_010454	2:18374291-18376790	AT2G44500	WT	WT-Ss	9.23541	50.3923	5.45644	2.44796	up	0.000277185	O-fucosyltransferase family protein [Source:TAIR;Acc:AT2G44500]
XLOC_025145	5:3754248-3758242	AT5G11670	WT	WT-Ss	176.631	962.662	5.45013	2.44629	up	0.000277185	NADP-dependent malic enzyme 2 [Source:UniProtKB/Swiss-Prot;Acc:Q9LYG3]
XLOC_000732	1:5171206-5171742	AT1G15010	WT	WT-Ss	7.05476	38.4428	5.44918	2.44604	up	0.000277185	unknown protein; BEST Arabidopsis thaliana protein match is: unknown protein (TAIR:AT2G01300.1); Has 71 Blast hits to 71 proteins in 13 species: Archae - 0; Bacteria - 2; Metazoa - 0; Fungi - 0; Plants - 69; Viruses - 0; Other Eukaryotes - 0 (source /.../ BLink). [Source:TAIR;Acc:AT1G15010]
XLOC_027929	5:25322997-25324852	AT5G63130	WT	WT-Ss	3.76792	20.5228	5.44673	2.44539	up	0.000277185	Octicosapeptide/Phox/Bem1p family protein [Source:TAIR;Acc:AT5G63130]
XLOC_024359	4:17039062-17041141	AT4G36010	WT	WT-Ss	7.48444	40.7551	5.44529	2.44501	up	0.000277185	Pathogenesis-related thaumatin superfamily protein [Source:TAIR;Acc:AT4G36010]
XLOC_021527	4:14110816-14113758	AT4G28550	WT	WT-Ss	3.44225	18.6754	5.42536	2.43972	up	0.000277185	Ypt/Rab-GAP domain of gyp1p superfamily protein [Source:TAIR;Acc:AT4G28550]
XLOC_028148	5:26864475-26867820	AT5G67340	WT	WT-Ss	3.04186	16.4971	5.42337	2.43919	up	0.000277185	U-box domain-containing protein 2 [Source:UniProtKB/Swiss-Prot;Acc:Q5XEZ8]
XLOC_021474	4:13809832-13810356	AT4G27652	WT	WT-Ss	15.2336	82.466	5.41346	2.43655	up	0.000277185	unknown protein; BEST Arabidopsis thaliana protein match is: unknown protein (TAIR:AT4G27657.1); Has 30201 Blast hits to 17322 proteins in 780 species: Archae - 12; Bacteria - 1396; Metazoa - 17338; Fungi - 3422; Plants - 5037; Viruses - 0; Other Eu /.../es - 2996 (source: NCBI BLink). [Source:TAIR;Acc:AT4G27652]
XLOC_016234	3:22052132-22054275	AT3G59700	WT	WT-Ss	1.3918	7.49593	5.38576	2.42915	up	0.000277185	L-type lectin-domain containing receptor kinase V.5 [Source:UniProtKB/Swiss-Prot;Acc:Q96285]
XLOC_003566	1:26654767-26657064	AT1G70700	WT	WT-Ss	69.1878	371.658	5.37174	2.42539	up	0.000277185	Protein TIFY 7 [Source:UniProtKB/Swiss-Prot;Acc:Q8W4J8]
XLOC_017979	3:10588946-10590552	AT3G28340	WT	WT-Ss	7.12281	38.2586	5.3713	2.42527	up	0.000277185	Probable galacturonosyltransferase-like 10 [Source:UniProtKB/Swiss-Prot;Acc:Q9LHD2]
XLOC_018013	3:10892434-10898876	AT3G28890	WT	WT-Ss	0.322011	1.72887	5.36899	2.42465	up	0.000277185	receptor like protein 43 [Source:TAIR;Acc:AT3G28890]
XLOC_005626	1:10904906-10909860	AT1G30750,AT1G30755	WT	WT-Ss	6.04279	32.4145	5.36415	2.42335	up	0.000277185	unknown protein; FUNCTIONS IN: molecular_function unknown; INVOLVED IN: biological_process unknown; LOCATED IN: endomembrane system; EXPRESSED IN: hypocotyl, root, pollen tube; Has 1177 Blast hits to 607 proteins in 189 species: Archae - 0; Bacteria /.../; Metazoa - 195; Fungi - 185; Plants - 27; Viruses - 16; Other Eukaryotes - 442 (source: NCBI BLink). [Source:TAIR;Acc:AT1G30750]|Protein of unk…
XLOC_031544	5:25659286-25661002	AT5G64120	WT	WT-Ss	40.8923	217.611	5.32156	2.41185	up	0.000277185	Peroxidase 71 [Source:UniProtKB/Swiss-Prot;Acc:Q43387]
XLOC_015565	3:17285630-17288988	AT3G46930	WT	WT-Ss	2.98491	15.8287	5.30289	2.40678	up	0.000277185	Protein kinase superfamily protein [Source:TAIR;Acc:AT3G46930]
XLOC_016861	3:2648508-2651160	AT3G08720	WT	WT-Ss	6.75718	35.817	5.30058	2.40615	up	0.000277185	Serine/threonine-protein kinase AtPK2/AtPK19 [Source:UniProtKB/Swiss-Prot;Acc:Q39030]
XLOC_023067	4:7657195-7658197	AT4G13180	WT	WT-Ss	10.053	53.0026	5.27233	2.39844	up	0.000277185	NAD(P)-binding Rossmann-fold superfamily protein [Source:TAIR;Acc:AT4G13180]
XLOC_007761	1:28606449-28609128	AT1G76250	WT	WT-Ss	0.332122	1.75086	5.27174	2.39828	up	0.000277185	unknown protein; INVOLVED IN: biological_process unknown; LOCATED IN: endomembrane system; EXPRESSED IN: 6 plant structures; EXPRESSED DURING: 4 anthesis, petal differentiation and expansion stage; Has 74 Blast hits to 74 proteins in 16 species: Arc /.../0; Bacteria - 0; Metazoa - 1; Fungi - 0; Plants - 69; Viruses - 0; Other Eukaryotes - 4 (source: NCBI BLink). [Source:TAIR;Acc:AT1G76250]
XLOC_009769	2:13674497-13682322	AT2G32190,AT2G32200,AT2G32210,AT2G32220	WT	WT-Ss	27.5712	144.963	5.25777	2.39445	up	0.000277185	unknown protein; BEST Arabidopsis thaliana protein match is: unknown protein (TAIR:AT2G32210.1); Has 218 Blast hits to 218 proteins in 24 species: Archae - 0; Bacteria - 0; Metazoa - 0; Fungi - 16; Plants - 202; Viruses - 0; Other Eukaryotes - 0 (so /.../NCBI BLink). [Source:TAIR;Acc:AT2G32190]|unknown protein; BEST Arabidopsis thaliana protein match is: unknown protein (TAIR:AT2G32210.1); Has 13…
XLOC_011652	2:8090657-8091656	AT2G18660	WT	WT-Ss	1.31536	6.9098	5.25314	2.39318	up	0.000277185	EG45-like domain containing protein 2 [Source:UniProtKB/Swiss-Prot;Acc:Q9ZV52]
XLOC_024129	4:15273470-15275310	AT4G31500	WT	WT-Ss	141.923	742.392	5.23094	2.38707	up	0.000277185	Cytochrome P450 83B1 [Source:UniProtKB/Swiss-Prot;Acc:O65782]
XLOC_021335	4:12864530-12866827	AT4G25030	WT	WT-Ss	63.4878	330.788	5.21024	2.38135	up	0.000277185	unknown protein; BEST Arabidopsis thaliana protein match is: unknown protein (TAIR:AT5G45410.3); Has 125 Blast hits to 125 proteins in 36 species: Archae - 2; Bacteria - 31; Metazoa - 0; Fungi - 4; Plants - 88; Viruses - 0; Other Eukaryotes - 0 (sou /.../CBI BLink). [Source:TAIR;Acc:AT4G25030]
XLOC_023172	4:8274169-8283419	AT4G14368,AT4G14370	WT	WT-Ss	1.33717	6.95768	5.20331	2.37943	up	0.000277185	Regulator of chromosome condensation (RCC1) family protein [Source:TAIR;Acc:AT4G14368]|Disease resistance protein (TIR-NBS-LRR class) family [Source:TAIR;Acc:AT4G14370]
XLOC_031535	5:25599508-25609465	AT5G63970	WT	WT-Ss	1.31707	6.79991	5.16289	2.36818	up	0.000277185	Copine (Calcium-dependent phospholipid-binding protein) family [Source:TAIR;Acc:AT5G63970]
XLOC_011601	2:7706895-7707861	AT2G17740	WT	WT-Ss	2.35352	12.1314	5.15456	2.36585	up	0.000277185	Cysteine/Histidine-rich C1 domain family protein [Source:TAIR;Acc:AT2G17740]
XLOC_003837	1:28546381-28547611	AT1G76070	WT	WT-Ss	8.39524	42.9721	5.11864	2.35576	up	0.000277185	Uncharacterized protein At1g76070 [Source:UniProtKB/Swiss-Prot;Acc:Q9SGS5]
XLOC_002536	1:19214147-19217970	AT1G51800	WT	WT-Ss	2.95832	15.1268	5.11332	2.35426	up	0.000277185	Leucine-rich repeat protein kinase family protein [Source:TAIR;Acc:AT1G51800]
XLOC_017613	3:7817856-7818985	AT3G22160	WT	WT-Ss	5.67898	28.9822	5.1034	2.35146	up	0.000277185	VQ motif-containing protein 22 [Source:UniProtKB/Swiss-Prot;Acc:Q9LIE6]
XLOC_013032	2:17931371-17935711	AT2G43140	WT	WT-Ss	2.43561	12.42	5.09934	2.35031	up	0.000277185	Transcription factor bHLH129 [Source:UniProtKB/Swiss-Prot;Acc:Q9ZW81]
XLOC_017463	3:6669104-6671568	AT3G19260	WT	WT-Ss	7.17342	36.5503	5.09524	2.34915	up	0.000277185	LAG1 longevity assurance homolog 2 [Source:UniProtKB/Swiss-Prot;Acc:Q9LJK3]
XLOC_015783	3:18919512-18923716	AT3G50910	WT	WT-Ss	6.11212	31.0265	5.07624	2.34376	up	0.000277185	unknown protein; BEST Arabidopsis thaliana protein match is: unknown protein (TAIR:AT5G66480.1); Has 76 Blast hits to 75 proteins in 28 species: Archae - 0; Bacteria - 10; Metazoa - 7; Fungi - 2; Plants - 49; Viruses - 0; Other Eukaryotes - 8 (sourc /.../I BLink). [Source:TAIR;Acc:AT3G50910]
XLOC_005878	1:12896651-12897402	AT1G35210	WT	WT-Ss	17.4143	87.4832	5.02366	2.32874	up	0.000277185	unknown protein; FUNCTIONS IN: molecular_function unknown; INVOLVED IN: biological_process unknown; LOCATED IN: chloroplast; EXPRESSED IN: 14 plant structures; EXPRESSED DURING: 9 growth stages; CONTAINS InterPro DOMAIN/s: Protein of unknown functio /.../40 (InterPro:IPR008004); BEST Arabidopsis thaliana protein match is: unknown protein (TAIR:AT1G22470.1); Has 83 Blast hits to 83 proteins in 12 …
XLOC_022127	4:18519716-18521568	AT4G39940	WT	WT-Ss	51.8356	258.148	4.98012	2.31618	up	0.000277185	Adenylyl-sulfate kinase 2, chloroplastic [Source:UniProtKB/Swiss-Prot;Acc:O49196]
XLOC_019023	3:19164062-19165247	AT3G51660	WT	WT-Ss	34.082	168.644	4.94819	2.3069	up	0.000277185	Tautomerase/MIF superfamily protein [Source:TAIR;Acc:AT3G51660]
XLOC_018896	3:18372532-18373024	AT3G49570	WT	WT-Ss	3.36843	16.6309	4.93729	2.30372	up	0.000277185	response to low sulfur 3 [Source:TAIR;Acc:AT3G49570]
XLOC_009265	2:9739456-9741611	AT2G22870	WT	WT-Ss	6.33666	31.207	4.92482	2.30007	up	0.000277185	GTP-binding protein At2g22870 [Source:UniProtKB/Swiss-Prot;Acc:O81004]
XLOC_009099	2:8684495-8687273	AT2G20110	WT	WT-Ss	0.272813	1.33623	4.89799	2.29219	up	0.000277185	Protein tesmin/TSO1-like CXC 6 [Source:UniProtKB/Swiss-Prot;Acc:Q9SL70]
XLOC_009692	2:13141181-13146070	AT2G30870	WT	WT-Ss	314.871	1529.62	4.85792	2.28034	up	0.000277185	Glutathione S-transferase F10 [Source:UniProtKB/Swiss-Prot;Acc:P42761]
XLOC_029017	5:5902393-5904380	AT5G17860	WT	WT-Ss	7.51258	36.4396	4.85049	2.27813	up	0.000277185	Cation/calcium exchanger 1 [Source:UniProtKB/Swiss-Prot;Acc:Q9FKP1]
XLOC_004639	1:3670250-3671233	AT1G10990	WT	WT-Ss	3.78869	18.3753	4.85005	2.278	up	0.000277185	unknown protein; Has 4 Blast hits to 4 proteins in 1 species: Archae - 0; Bacteria - 0; Metazoa - 0; Fungi - 0; Plants - 4; Viruses - 0; Other Eukaryotes - 0 (source: NCBI BLink). [Source:TAIR;Acc:AT1G10990]
XLOC_017551	3:7377403-7384110	AT3G21070	WT	WT-Ss	10.7034	51.3929	4.80152	2.26349	up	0.000277185	NAD(H) kinase 1 [Source:UniProtKB/Swiss-Prot;Acc:Q56YN3]
XLOC_026746	5:16801700-16805017	AT5G42010	WT	WT-Ss	1.23966	5.92571	4.78013	2.25705	up	0.000277185	Transducin/WD40 repeat-like superfamily protein [Source:TAIR;Acc:AT5G42010]
XLOC_014239	3:6536714-6538658	AT3G18950	WT	WT-Ss	2.09611	10.0082	4.77463	2.25539	up	0.000277185	Transducin/WD40 repeat-like superfamily protein [Source:TAIR;Acc:AT3G18950]
XLOC_007571	1:27274064-27276317	AT1G72450	WT	WT-Ss	48.2865	230.496	4.77351	2.25505	up	0.000277185	Protein TIFY 11B [Source:UniProtKB/Swiss-Prot;Acc:Q9C9E3]
XLOC_001708	1:11928766-11936425	AT1G32920,AT1G32928	WT	WT-Ss	169.337	806.727	4.76402	2.25218	up	0.000277185	unknown protein; FUNCTIONS IN: molecular_function unknown; INVOLVED IN: response to wounding; LOCATED IN: endomembrane system; EXPRESSED IN: 23 plant structures; EXPRESSED DURING: 13 growth stages; BEST Arabidopsis thaliana protein match is: unknown /.../in (TAIR:AT1G32928.1); Has 42 Blast hits to 42 proteins in 8 species: Archae - 0; Bacteria - 0; Metazoa - 0; Fungi - 0; Plants - 42; Viruses - 0…
XLOC_010212	2:16743012-16745149	AT2G40095	WT	WT-Ss	5.70648	27.0848	4.74632	2.24681	up	0.000277185	Alpha/beta hydrolase related protein [Source:TAIR;Acc:AT2G40095]
XLOC_004294	1:1413643-1416144	AT1G04980	WT	WT-Ss	1.98707	9.40633	4.73377	2.24299	up	0.000277185	Protein disulfide-isomerase like 2-2 [Source:UniProtKB/Swiss-Prot;Acc:Q9MAU6]
XLOC_010578	2:19151333-19152750	AT2G46650	WT	WT-Ss	33.4996	158.196	4.72233	2.2395	up	0.000277185	Cytochrome B5 isoform C [Source:UniProtKB/Swiss-Prot;Acc:Q9ZNV4]
XLOC_009335	2:10281818-10285020	AT2G24180	WT	WT-Ss	20.915	98.6454	4.71648	2.23771	up	0.000277185	Cytochrome P450 71B6 [Source:UniProtKB/Swiss-Prot;Acc:O65787]
XLOC_031603	5:26085972-26088153	AT5G65280	WT	WT-Ss	1.30212	6.12445	4.70342	2.23371	up	0.000277185	LanC-like protein GCL1 [Source:UniProtKB/Swiss-Prot;Acc:Q9FJN7]
XLOC_016992	3:3420129-3420832	AT3G10930	WT	WT-Ss	18.4071	86.5298	4.70088	2.23293	up	0.000277185	unknown protein; FUNCTIONS IN: molecular_function unknown; INVOLVED IN: biological_process unknown; LOCATED IN: mitochondrion; EXPRESSED IN: 18 plant structures; EXPRESSED DURING: 9 growth stages; Has 1 Blast hits to 1 proteins in 1 species: Archae /.../acteria - 0; Metazoa - 0; Fungi - 0; Plants - 1; Viruses - 0; Other Eukaryotes - 0 (source: NCBI BLink). [Source:TAIR;Acc:AT3G10930]
XLOC_019348	3:21337563-21343796	AT3G57630	WT	WT-Ss	2.65973	12.4154	4.66792	2.22278	up	0.000277185	exostosin family protein [Source:TAIR;Acc:AT3G57630]
XLOC_009912	2:14596630-14597540	AT2G34655	WT	WT-Ss	3.88912	18.039	4.63831	2.2136	up	0.000277185	unknown protein; FUNCTIONS IN: molecular_function unknown; INVOLVED IN: biological_process unknown; LOCATED IN: endomembrane system; EXPRESSED IN: stem, root, inflorescence, cultured cell, leaf; Has 35333 Blast hits to 34131 proteins in 2444 species /.../ae - 798; Bacteria - 22429; Metazoa - 974; Fungi - 991; Plants - 531; Viruses - 0; Other Eukaryotes - 9610 (source: NCBI BLink). [Source:TAIR;Ac…
XLOC_001081	1:7439108-7443001	AT1G21250	WT	WT-Ss	19.5164	90.4222	4.63314	2.21199	up	0.000277185	Wall-associated receptor kinase 1 [Source:UniProtKB/Swiss-Prot;Acc:Q39191]
XLOC_009754	2:13581580-13582126	AT2G31945	WT	WT-Ss	5.23424	24.2324	4.62958	2.21088	up	0.000277185	unknown protein; FUNCTIONS IN: molecular_function unknown; INVOLVED IN: biological_process unknown; LOCATED IN: endomembrane system; EXPRESSED IN: 8 plant structures; EXPRESSED DURING: 4 anthesis, petal differentiation and expansion stage; BEST Arab /.../s thaliana protein match is: unknown protein (TAIR:AT1G05575.1); Has 61 Blast hits to 61 proteins in 10 species: Archae - 0; Bacteria - 0; Metaz…
XLOC_000495	1:3554103-3556503	AT1G10700	WT	WT-Ss	18.9449	87.6687	4.62755	2.21025	up	0.000277185	Ribose-phosphate pyrophosphokinase 3, chloroplastic [Source:UniProtKB/Swiss-Prot;Acc:Q93Z66]
XLOC_029213	5:7303621-7305797	AT5G22060	WT	WT-Ss	19.1865	88.6173	4.61874	2.2075	up	0.000277185	Chaperone protein dnaJ 2 [Source:UniProtKB/Swiss-Prot;Acc:P42825]
XLOC_031573	5:25841912-25843452	AT5G64660	WT	WT-Ss	7.3038	33.6716	4.61014	2.20481	up	0.000277185	U-box domain-containing protein 27 [Source:UniProtKB/Swiss-Prot;Acc:Q9FLF4]
XLOC_004803	1:4816918-4820570	AT1G14060	WT	WT-Ss	6.74595	31.0095	4.59677	2.20062	up	0.000277185	GCK domain-containing protein [Source:TAIR;Acc:AT1G14060]
XLOC_021867	4:16560026-16562996	AT4G34710	WT	WT-Ss	14.3602	65.8466	4.58534	2.19703	up	0.000277185	Arginine decarboxylase 2 [Source:UniProtKB/Swiss-Prot;Acc:O23141]
XLOC_020052	4:2567473-2568162	AT4G05010	WT	WT-Ss	4.1149	18.8473	4.58026	2.19543	up	0.000277185	F-box protein At4g05010 [Source:UniProtKB/Swiss-Prot;Acc:Q9S9T6]
XLOC_004007	1:29887688-29890179	AT1G79450	WT	WT-Ss	1.38478	6.31784	4.56236	2.18978	up	0.000277185	ALA-interacting subunit 5 [Source:UniProtKB/Swiss-Prot;Acc:Q8L8W0]
XLOC_009931	2:14740385-14743417	AT2G34940	WT	WT-Ss	0.21978	1.00163	4.55743	2.18822	up	0.000277185	Vacuolar-sorting receptor 5 [Source:UniProtKB/Swiss-Prot;Acc:O64758]
XLOC_021107	4:11172568-11176881	AT4G20860	WT	WT-Ss	13.5323	61.6222	4.5537	2.18704	up	0.000277185	FAD-binding Berberine family protein [Source:TAIR;Acc:AT4G20860]
XLOC_021476	4:13813043-13813516	AT4G27657	WT	WT-Ss	11.9951	54.4367	4.53823	2.18213	up	0.000277185	unknown protein; FUNCTIONS IN: molecular_function unknown; INVOLVED IN: biological_process unknown; LOCATED IN: endomembrane system; EXPRESSED IN: 15 plant structures; EXPRESSED DURING: 9 growth stages; BEST Arabidopsis thaliana protein match is: un /.../protein (TAIR:AT5G54145.1); Has 30201 Blast hits to 17322 proteins in 780 species: Archae - 12; Bacteria - 1396; Metazoa - 17338; Fungi - 3422; …
XLOC_020730	4:8309473-8310058	AT4G14450	WT	WT-Ss	5.02294	22.6436	4.50804	2.1725	up	0.000277185	Uncharacterized protein At4g14450, chloroplastic [Source:UniProtKB/Swiss-Prot;Acc:Q6NN02]
XLOC_023171	4:8271463-8273765	AT4G14365	WT	WT-Ss	35.0651	158.037	4.50695	2.17215	up	0.000277185	Putative E3 ubiquitin-protein ligase XBAT34 [Source:UniProtKB/Swiss-Prot;Acc:Q9FPH0]
XLOC_017885	3:9915027-9918827	AT3G26910	WT	WT-Ss	8.0876	36.387	4.49911	2.16964	up	0.000277185	hydroxyproline-rich glycoprotein family protein [Source:TAIR;Acc:AT3G26910]
XLOC_009306	2:10066122-10067795	AT2G23680	WT	WT-Ss	8.97282	40.3571	4.49771	2.16919	up	0.000277185	Cold-regulated 413 plasma membrane protein 3 [Source:UniProtKB/Swiss-Prot;Acc:O64834]
XLOC_000036	1:218993-221286	AT1G01600	WT	WT-Ss	0.25092	1.12733	4.49282	2.16762	up	0.000277185	Cytochrome P450 86A4 [Source:UniProtKB/Swiss-Prot;Acc:Q9LMM1]
XLOC_021313	4:12686374-12694248	AT4G24570	WT	WT-Ss	109.688	492.283	4.48802	2.16608	up	0.000277185	Mitochondrial uncoupling protein 4 [Source:UniProtKB/Swiss-Prot;Acc:Q9SB52]
XLOC_009264	2:9737484-9738298	AT2G22860	WT	WT-Ss	10.3268	46.3441	4.48774	2.16599	up	0.000277185	Phytosulfokines 2 [Source:UniProtKB/Swiss-Prot;Acc:O81003]
XLOC_019905	4:1464466-1466165	AT4G03320	WT	WT-Ss	0.522261	2.33937	4.47932	2.16328	up	0.000277185	Protein TIC 20-IV, chloroplastic [Source:UniProtKB/Swiss-Prot;Acc:Q9ZQZ9]
XLOC_011672	2:8324698-8329944	AT2G19190	WT	WT-Ss	1.73668	7.73361	4.4531	2.15481	up	0.000277185	Senescence-induced receptor-like serine/threonine-protein kinase [Source:UniProtKB/Swiss-Prot;Acc:O64483]
XLOC_012048	2:10974538-10979905	AT2G25735	WT	WT-Ss	58.983	262.529	4.45091	2.1541	up	0.000277185	unknown protein; Has 31 Blast hits to 31 proteins in 9 species: Archae - 0; Bacteria - 0; Metazoa - 0; Fungi - 0; Plants - 31; Viruses - 0; Other Eukaryotes - 0 (source: NCBI BLink). [Source:TAIR;Acc:AT2G25735]
XLOC_007977	1:30175660-30186609	AT1G80280	WT	WT-Ss	2.27966	10.133	4.44496	2.15217	up	0.000277185	alpha/beta-Hydrolases superfamily protein [Source:TAIR;Acc:AT1G80280]
XLOC_004809	1:4843233-4845847	AT1G14170	WT	WT-Ss	9.3982	41.6346	4.43007	2.14733	up	0.000277185	RNA-binding KH domain-containing protein [Source:TAIR;Acc:AT1G14170]
XLOC_017618	3:7845822-7855892	AT3G22231,AT3G22235	WT	WT-Ss	498.897	2207.39	4.42452	2.14552	up	0.000277185	Cysteine-rich and transmembrane domain-containing protein PCC1 [Source:UniProtKB/Swiss-Prot;Acc:Q94C26]|BEST Arabidopsis thaliana protein match is: pathogen and circadian controlled 1 (TAIR:AT3G22231.1); Has 122 Blast hits to 122 proteins in 11 species: Archae - 0; Bacteria - 0; Metazoa - 0; Fungi - 0; Plants - 122; Viruses - 0; Other Eukaryotes - 0 ( /.../: NCBI BLink). [Source:TAIR;Acc:AT3G2223…
XLOC_005232	1:7826284-7830392	AT1G22180	WT	WT-Ss	8.48311	37.486	4.41891	2.14369	up	0.000277185	Sec14p-like phosphatidylinositol transfer family protein [Source:TAIR;Acc:AT1G22180]
XLOC_001329	1:9241190-9244848	AT1G26730	WT	WT-Ss	1.92043	8.48351	4.4175	2.14323	up	0.000277185	Phosphate transporter PHO1 homolog 7 [Source:UniProtKB/Swiss-Prot;Acc:Q6R8G3]
XLOC_027505	5:22369094-22371867	AT5G55120	WT	WT-Ss	8.19334	36.171	4.41468	2.14231	up	0.000277185	GDP-L-galactose phosphorylase 2 [Source:UniProtKB/Swiss-Prot;Acc:Q9FLP9]
XLOC_026602	5:15883066-15886389	AT5G39670	WT	WT-Ss	5.24404	23.1101	4.40692	2.13977	up	0.000277185	Probable calcium-binding protein CML45 [Source:UniProtKB/Swiss-Prot;Acc:Q93Z27]
XLOC_022132	4:18539574-18542093	AT4G39980	WT	WT-Ss	54.1249	238.472	4.40594	2.13945	up	0.000277185	Phospho-2-dehydro-3-deoxyheptonate aldolase 1, chloroplastic [Source:UniProtKB/Swiss-Prot;Acc:P29976]
XLOC_012244	2:12535595-12542504	AT2G29150,AT2G29170	WT	WT-Ss	39.6779	174.776	4.40487	2.1391	up	0.000277185	Tropinone reductase homolog At2g29150 [Source:UniProtKB/Swiss-Prot;Acc:Q9ZW03]|NAD(P)-binding Rossmann-fold superfamily protein [Source:TAIR;Acc:AT2G29170]
XLOC_001564	1:10748282-10756669	AT1G30420	WT	WT-Ss	3.2902	14.4924	4.40472	2.13905	up	0.000277185	ABC transporter C family member 11 [Source:UniProtKB/Swiss-Prot;Acc:Q9C8H1]
XLOC_025437	5:5957212-5961642	AT5G17990	WT	WT-Ss	31.3278	136.454	4.35569	2.1229	up	0.000277185	Anthranilate phosphoribosyltransferase, chloroplastic [Source:UniProtKB/Swiss-Prot;Acc:Q02166]
XLOC_024911	5:2131859-2135198	AT5G06860,AT5G06870	WT	WT-Ss	34.5366	150.126	4.34685	2.11997	up	0.000277185	Polygalacturonase inhibitor 1 [Source:UniProtKB/Swiss-Prot;Acc:Q9M5J9]|Polygalacturonase inhibitor 2 [Source:UniProtKB/Swiss-Prot;Acc:Q9M5J8]
XLOC_011532	2:7150621-7153339	AT2G16500	WT	WT-Ss	66.3442	288.168	4.34354	2.11887	up	0.000277185	Arginine decarboxylase 1 [Source:UniProtKB/Swiss-Prot;Acc:Q9SI64]
XLOC_024450	4:17694941-17698843	AT4G37670	WT	WT-Ss	8.16998	35.3874	4.33139	2.11483	up	0.000277185	Probable amino-acid acetyltransferase NAGS2, chloroplastic [Source:UniProtKB/Swiss-Prot;Acc:B5X4Z4]
XLOC_018745	3:17197625-17199337	AT3G46690	WT	WT-Ss	1.16937	5.05608	4.32377	2.11229	up	0.000277185	UDP-glycosyltransferase 76E4 [Source:UniProtKB/Swiss-Prot;Acc:Q9STE3]
XLOC_031199	5:23279405-23280968	AT5G57480	WT	WT-Ss	0.832674	3.57507	4.29349	2.10215	up	0.000277185	P-loop containing nucleoside triphosphate hydrolases superfamily protein [Source:TAIR;Acc:AT5G57480]
XLOC_010499	2:18672521-18676382	AT2G45290	WT	WT-Ss	2.49448	10.6927	4.28656	2.09982	up	0.000277185	Transketolase-2, chloroplastic [Source:UniProtKB/Swiss-Prot;Acc:F4IW47]
XLOC_010307	2:17409332-17410333	AT2G41730	WT	WT-Ss	16.8714	72.218	4.2805	2.09778	up	0.000277185	unknown protein; BEST Arabidopsis thaliana protein match is: unknown protein (TAIR:AT5G24640.1); Has 25 Blast hits to 25 proteins in 5 species: Archae - 0; Bacteria - 0; Metazoa - 0; Fungi - 0; Plants - 25; Viruses - 0; Other Eukaryotes - 0 (source: /.../BLink). [Source:TAIR;Acc:AT2G41730]
XLOC_023690	4:12152100-12157091	AT4G23220	WT	WT-Ss	15.5612	66.5136	4.27431	2.09569	up	0.000277185	cysteine-rich RLK (RECEPTOR-like protein kinase) 14 [Source:TAIR;Acc:AT4G23220]
XLOC_015782	3:18918018-18918618	AT3G50900	WT	WT-Ss	17.9277	76.37	4.2599	2.09082	up	0.000277185	unknown protein; BEST Arabidopsis thaliana protein match is: unknown protein (TAIR:AT5G66490.1); Has 45 Blast hits to 45 proteins in 7 species: Archae - 0; Bacteria - 0; Metazoa - 0; Fungi - 0; Plants - 45; Viruses - 0; Other Eukaryotes - 0 (source: /.../BLink). [Source:TAIR;Acc:AT3G50900]
XLOC_000096	1:630504-633281	AT1G02850	WT	WT-Ss	1.64809	7.01107	4.25406	2.08884	up	0.000277185	Beta-glucosidase 11 [Source:UniProtKB/Swiss-Prot;Acc:B3H5Q1]
XLOC_028189	5:210978-213472	AT5G01540	WT	WT-Ss	2.63533	11.2008	4.25023	2.08754	up	0.000277185	L-type lectin-domain containing receptor kinase VI.2 [Source:UniProtKB/Swiss-Prot;Acc:Q9M021]
XLOC_023900	4:13666280-13672579	AT4G27300	WT	WT-Ss	11.1858	47.4459	4.24163	2.08462	up	0.000277185	G-type lectin S-receptor-like serine/threonine-protein kinase SD1-1 [Source:UniProtKB/Swiss-Prot;Acc:O81833]
XLOC_013011	2:17795983-17797231	AT2G42760	WT	WT-Ss	12.6368	53.5169	4.23502	2.08237	up	0.000277185	unknown protein; CONTAINS InterPro DOMAIN/s: Protein of unknown function DUF1685 (InterPro:IPR012881); Has 170 Blast hits to 164 proteins in 34 species: Archae - 0; Bacteria - 1; Metazoa - 26; Fungi - 10; Plants - 107; Viruses - 0; Other Eukaryotes /.../source: NCBI BLink). [Source:TAIR;Acc:AT2G42760]
XLOC_016907	3:2894807-2901072	AT3G09405,AT3G09410	WT	WT-Ss	9.49162	40.1248	4.2274	2.07977	up	0.000277185	Pectin acetylesterase 4 [Source:UniProtKB/Swiss-Prot;Acc:Q9SR23]|Pectin acetylesterase 5 [Source:UniProtKB/Swiss-Prot;Acc:Q9SR22]
XLOC_001232	1:8542445-8543474	AT1G24147	WT	WT-Ss	27.0266	113.88	4.21365	2.07507	up	0.000277185	unknown protein; FUNCTIONS IN: molecular_function unknown; INVOLVED IN: biological_process unknown; LOCATED IN: endomembrane system; BEST Arabidopsis thaliana protein match is: unknown protein (TAIR:AT1G24148.1); Has 4 Blast hits to 4 proteins in 2 /.../s: Archae - 0; Bacteria - 0; Metazoa - 0; Fungi - 0; Plants - 4; Viruses - 0; Other Eukaryotes - 0 (source: NCBI BLink). [Source:TAIR;Acc:AT1G241…
XLOC_000803	1:5574309-5577622	AT1G16300	WT	WT-Ss	1.65453	6.95986	4.20653	2.07263	up	0.000277185	Glyceraldehyde-3-phosphate dehydrogenase GAPCP2, chloroplastic [Source:UniProtKB/Swiss-Prot;Acc:Q5E924]
XLOC_021008	4:10375363-10378390	AT4G18950	WT	WT-Ss	10.8031	45.3577	4.19858	2.0699	up	0.000277185	Integrin-linked protein kinase family [Source:TAIR;Acc:AT4G18950]
XLOC_011891	2:9863854-9866562	AT2G23170	WT	WT-Ss	2.06893	8.67813	4.1945	2.0685	up	0.000277185	Indole-3-acetic acid-amido synthetase GH3.3 [Source:UniProtKB/Swiss-Prot;Acc:O22190]
XLOC_028401	5:1656564-1668449	AT5G05590	WT	WT-Ss	5.0371	21.0778	4.18451	2.06506	up	0.000277185	N-(5'-phosphoribosyl)anthranilate isomerase 2, chloroplastic [Source:UniProtKB/Swiss-Prot;Acc:Q42527]
XLOC_015515	3:16932111-16933726	AT3G46110	WT	WT-Ss	3.90818	16.3012	4.17105	2.06041	up	0.000277185	Domain of unknown function (DUF966) [Source:TAIR;Acc:AT3G46110]
XLOC_017853	3:9708017-9710064	AT3G26500	WT	WT-Ss	10.2098	42.5847	4.17096	2.06038	up	0.000277185	Plant intracellular Ras-group-related LRR protein 2 [Source:UniProtKB/Swiss-Prot;Acc:Q9LRV8]
XLOC_029936	5:13900751-13902997	AT5G35735	WT	WT-Ss	84.7768	353.583	4.17076	2.06031	up	0.000277185	Cytochrome b561 and DOMON domain-containing protein At5g35735 [Source:UniProtKB/Swiss-Prot;Acc:Q9FKH6]
XLOC_012826	2:16527791-16529407	AT2G39650	WT	WT-Ss	6.50942	27.0668	4.15809	2.05592	up	0.000277185	Protein of unknown function (DUF506) [Source:TAIR;Acc:AT2G39650]
XLOC_014663	3:9475349-9477460	AT3G25890	WT	WT-Ss	2.60906	10.8486	4.15803	2.0559	up	0.000277185	Ethylene-responsive transcription factor ERF119 [Source:UniProtKB/Swiss-Prot;Acc:Q9LUA2]
XLOC_009501	2:11563932-11571890	AT2G27080	WT	WT-Ss	8.0905	33.5091	4.14178	2.05025	up	0.000277185	Late embryogenesis abundant (LEA) hydroxyproline-rich glycoprotein family [Source:TAIR;Acc:AT2G27080]
XLOC_027356	5:21384042-21384924	AT5G52750	WT	WT-Ss	41.7894	172.857	4.13638	2.04837	up	0.000277185	Heavy metal transport/detoxification superfamily protein [Source:TAIR;Acc:AT5G52750]
XLOC_021104	4:11129014-11159811	AT4G20830,AT4G20840	WT	WT-Ss	101.339	418.968	4.13435	2.04766	up	0.000277185	Reticuline oxidase-like protein [Source:UniProtKB/Swiss-Prot;Acc:Q9SVG4]|FAD-binding Berberine family protein [Source:TAIR;Acc:AT4G20840]
XLOC_023607	4:11655503-11659167	AT4G21990	WT	WT-Ss	31.0633	128.309	4.13057	2.04634	up	0.000277185	5'-adenylylsulfate reductase 3, chloroplastic [Source:UniProtKB/Swiss-Prot;Acc:P92980]
XLOC_020026	4:2325002-2328271	AT4G04610	WT	WT-Ss	38.3281	157.663	4.11354	2.04038	up	0.000277185	5'-adenylylsulfate reductase 1, chloroplastic [Source:UniProtKB/Swiss-Prot;Acc:P92979]
XLOC_029453	5:9243510-9247290	AT5G26340	WT	WT-Ss	63.0461	259.265	4.11231	2.03995	up	0.000277185	Sugar transport protein 13 [Source:UniProtKB/Swiss-Prot;Acc:Q94AZ2]
XLOC_021900	4:16819824-16826070	AT4G35380	WT	WT-Ss	0.3564	1.4631	4.10522	2.03746	up	0.000277185	Brefeldin A-inhibited guanine nucleotide-exchange protein 4 [Source:UniProtKB/Swiss-Prot;Acc:F4JN05]
XLOC_030721	5:19666600-19669928	AT5G48530,AT5G48540	WT	WT-Ss	19.6053	80.4293	4.10243	2.03648	up	0.000277185	unknown protein; FUNCTIONS IN: molecular_function unknown; INVOLVED IN: biological_process unknown; LOCATED IN: mitochondrion; BEST Arabidopsis thaliana protein match is: unknown protein (TAIR:AT3G07440.1); Has 32 Blast hits to 32 proteins in 11 spe /.../Archae - 0; Bacteria - 0; Metazoa - 0; Fungi - 0; Plants - 32; Viruses - 0; Other Eukaryotes - 0 (source: NCBI BLink). [Source:TAIR;Acc:AT5G4853…
XLOC_000738	1:5202647-5210003	AT1G15120,AT1G15125	WT	WT-Ss	248.638	1019.97	4.10226	2.03642	up	0.000277185	Ubiquinol-cytochrome C reductase hinge protein [Source:TAIR;Acc:AT1G15120]|S-adenosyl-L-methionine-dependent methyltransferases superfamily protein [Source:TAIR;Acc:AT1G15125]
XLOC_027468	5:22121403-22121931	AT5G54490	WT	WT-Ss	23.0638	94.5625	4.10005	2.03564	up	0.000277185	Calcium-binding protein PBP1 [Source:UniProtKB/Swiss-Prot;Acc:Q9LSQ6]
XLOC_029043	5:6055027-6058368	AT5G18290	WT	WT-Ss	7.82573	31.8154	4.06549	2.02343	up	0.000277185	Probable aquaporin SIP1-2 [Source:UniProtKB/Swiss-Prot;Acc:Q9FK43]
XLOC_023899	4:13663575-13664240	AT4G27280	WT	WT-Ss	64.0784	260.281	4.06191	2.02216	up	0.000277185	Calcium-binding EF-hand family protein [Source:TAIR;Acc:AT4G27280]
XLOC_004572	1:3236994-3239554	AT1G09940	WT	WT-Ss	11.2917	45.6624	4.04391	2.01575	up	0.000277185	Glutamyl-tRNA reductase 2, chloroplastic [Source:UniProtKB/Swiss-Prot;Acc:P49294]
XLOC_000464	1:3288055-3296343	AT1G10070	WT	WT-Ss	7.41287	29.7189	4.0091	2.00328	up	0.000277185	Branched-chain-amino-acid aminotransferase 2, chloroplastic [Source:UniProtKB/Swiss-Prot;Acc:Q9M439]
XLOC_025710	5:8038051-8040938	AT5G23850	WT	WT-Ss	4.61526	18.4668	4.00125	2.00045	up	0.000277185	Arabidopsis thaliana protein of unknown function (DUF821) [Source:TAIR;Acc:AT5G23850]
XLOC_001210	1:8385154-8386503	AT1G23710	WT	WT-Ss	34.5744	137.783	3.98511	1.99462	up	0.000277185	Protein of unknown function (DUF1645) [Source:TAIR;Acc:AT1G23710]
XLOC_024383	4:17225227-17226976	AT4G36500	WT	WT-Ss	196.144	781.393	3.98376	1.99413	up	0.000277185	unknown protein; FUNCTIONS IN: molecular_function unknown; INVOLVED IN: biological_process unknown; LOCATED IN: mitochondrion; EXPRESSED IN: 22 plant structures; EXPRESSED DURING: 13 growth stages; BEST Arabidopsis thaliana protein match is: unknown /.../in (TAIR:AT2G18210.1); Has 50 Blast hits to 50 proteins in 7 species: Archae - 0; Bacteria - 0; Metazoa - 0; Fungi - 0; Plants - 50; Viruses - 0…
XLOC_026751	5:16846149-16848279	AT5G42150	WT	WT-Ss	4.64682	18.4464	3.9697	1.98903	up	0.000277185	Glutathione S-transferase family protein [Source:TAIR;Acc:AT5G42150]
XLOC_003300	1:24602145-24604763	AT1G66090	WT	WT-Ss	16.5667	65.6917	3.9653	1.98743	up	0.000277185	Disease resistance protein (TIR-NBS class) [Source:TAIR;Acc:AT1G66090]
XLOC_031173	5:23056079-23057742	AT5G56980	WT	WT-Ss	10.8677	43.0086	3.9575	1.98459	up	0.000277185	unknown protein; FUNCTIONS IN: molecular_function unknown; INVOLVED IN: biological_process unknown; LOCATED IN: endomembrane system; EXPRESSED IN: 18 plant structures; EXPRESSED DURING: 12 growth stages; BEST Arabidopsis thaliana protein match is: u /.../ protein (TAIR:AT4G26130.1); Has 30201 Blast hits to 17322 proteins in 780 species: Archae - 12; Bacteria - 1396; Metazoa - 17338; Fungi - 3422;…
XLOC_012160	2:11798536-11800850	AT2G27660	WT	WT-Ss	2.00132	7.9144	3.95457	1.98352	up	0.000277185	Cysteine/Histidine-rich C1 domain family protein [Source:TAIR;Acc:AT2G27660]
XLOC_030499	5:18095712-18097585	AT5G44820	WT	WT-Ss	2.2772	8.99901	3.95177	1.9825	up	0.000277185	Nucleotide-diphospho-sugar transferase family protein [Source:TAIR;Acc:AT5G44820]
XLOC_027496	5:22313209-22313764	AT5G54970	WT	WT-Ss	3.11732	12.3173	3.95125	1.98231	up	0.000277185	unknown protein; BEST Arabidopsis thaliana protein match is: unknown protein (TAIR:AT4G26960.1); Has 1807 Blast hits to 1807 proteins in 277 species: Archae - 0; Bacteria - 0; Metazoa - 736; Fungi - 347; Plants - 385; Viruses - 0; Other Eukaryotes - /.../source: NCBI BLink). [Source:TAIR;Acc:AT5G54970]
XLOC_017187	3:4650756-4653914	AT3G14050	WT	WT-Ss	34.1128	134.686	3.94824	1.98121	up	0.000277185	Probable GTP diphosphokinase RSH2, chloroplastic [Source:UniProtKB/Swiss-Prot;Acc:Q9LVJ3]
XLOC_007253	1:24805634-24807557	AT1G66480	WT	WT-Ss	7.08173	27.9235	3.94304	1.97931	up	0.000277185	Uncharacterized protein At1g66480 [Source:UniProtKB/Swiss-Prot;Acc:Q6NLC8]
XLOC_020786	4:8688288-8705548	AT4G15233,AT4G15236	WT	WT-Ss	4.31683	16.994	3.93668	1.97698	up	0.000277185	ABC-2 and Plant PDR ABC-type transporter family protein [Source:TAIR;Acc:AT4G15233]|ABC-2 and Plant PDR ABC-type transporter family protein [Source:TAIR;Acc:AT4G15236]
XLOC_027069	5:19206896-19215956	AT5G47330,AT5G47340	WT	WT-Ss	5.74571	22.5876	3.9312	1.97497	up	0.000277185	alpha/beta-Hydrolases superfamily protein [Source:TAIR;Acc:AT5G47330]|alpha/beta-Hydrolases superfamily protein [Source:TAIR;Acc:AT5G47340]
XLOC_031098	5:22506301-22507879	AT5G55560	WT	WT-Ss	2.46531	9.66279	3.9195	1.97067	up	0.000277185	Probable serine/threonine-protein kinase WNK11 [Source:UniProtKB/Swiss-Prot;Acc:Q6ICW6]
XLOC_023542	4:11029735-11032754	AT4G20460,AT4G20470	WT	WT-Ss	0.7236	2.83466	3.91744	1.96991	up	0.000277185	Probable UDP-arabinose 4-epimerase 3 [Source:UniProtKB/Swiss-Prot;Acc:Q9SUN3]|unknown protein; Has 1807 Blast hits to 1807 proteins in 277 species: Archae - 0; Bacteria - 0; Metazoa - 736; Fungi - 347; Plants - 385; Viruses - 0; Other Eukaryotes - 339 (source: NCBI BLink). [Source:TAIR;Acc:AT4G20470]
XLOC_025693	5:7919409-7931821	AT5G23490,AT5G23510	WT	WT-Ss	28.3299	110.77	3.91003	1.96718	up	0.000277185	unknown protein; BEST Arabidopsis thaliana protein match is: unknown protein (TAIR:AT5G08440.1); Has 202 Blast hits to 197 proteins in 48 species: Archae - 0; Bacteria - 13; Metazoa - 25; Fungi - 9; Plants - 109; Viruses - 0; Other Eukaryotes - 46 ( /.../: NCBI BLink). [Source:TAIR;Acc:AT5G23490]|unknown protein; BEST Arabidopsis thaliana protein match is: unknown protein (TAIR:AT5G23490.1); Has …
XLOC_007801	1:28921728-28925410	AT1G76965,AT1G76970	WT	WT-Ss	5.83643	22.7239	3.89345	1.96105	up	0.000277185	Encodes a Protease inhibitor/seed storage/LTP family protein [Source:TAIR;Acc:AT1G76965]|Target of Myb protein 1 [Source:TAIR;Acc:AT1G76970]
XLOC_027775	5:24256860-24270287	AT5G60270,AT5G60280,AT5G60290,AT5G60300,AT5G60310	WT	WT-Ss	10.5156	40.8724	3.88685	1.9586	up	0.000277185	L-type lectin-domain containing receptor kinase I.7 [Source:UniProtKB/Swiss-Prot;Acc:Q9LSS0]|L-type lectin-domain containing receptor kinase I.8 [Source:UniProtKB/Swiss-Prot;Acc:Q9LSR9]|unknown protein; Has 1807 Blast hits to 1807 proteins in 277 species: Archae - 0; Bacteria - 0; Metazoa - 736; Fungi - 347; Plants - 385; Viruses - 0; Other Eukaryotes - 339 (source: NCBI BLink). [Source:TAIR;Acc:…
XLOC_018813	3:17750707-17755263	AT3G48080	WT	WT-Ss	1.60133	6.20326	3.8738	1.95375	up	0.000277185	Protein EDS1B [Source:UniProtKB/Swiss-Prot;Acc:Q9SU71]
XLOC_014829	3:10848668-10850122	AT3G28850	WT	WT-Ss	2.13849	8.27967	3.87173	1.95298	up	0.000277185	Uncharacterized protein At3g28850 [Source:UniProtKB/Swiss-Prot;Acc:Q9LH89]
XLOC_001147	1:7912045-7915003	AT1G22410	WT	WT-Ss	43.1772	166.884	3.86508	1.9505	up	0.000277185	Class-II DAHP synthetase family protein [Source:TAIR;Acc:AT1G22410]
XLOC_025650	5:7524128-7526282	AT5G22630	WT	WT-Ss	14.0921	54.4187	3.86163	1.94921	up	0.000277185	Arogenate dehydratase 5, chloroplastic [Source:UniProtKB/Swiss-Prot;Acc:Q9FNJ8]
XLOC_004035	1:30139100-30140204	AT1G80120	WT	WT-Ss	1.751	6.76122	3.86134	1.9491	up	0.000277185	Protein LURP-one-related 5 [Source:UniProtKB/Swiss-Prot;Acc:Q9SSC7]
XLOC_012151	2:11752169-11754031	AT2G27500	WT	WT-Ss	29.0987	112.291	3.85898	1.94822	up	0.000277185	Glucan endo-1,3-beta-glucosidase 14 [Source:UniProtKB/Swiss-Prot;Acc:Q9ZQG9]
XLOC_005564	1:10255313-10261404	AT1G29330	WT	WT-Ss	2.47179	9.53825	3.85885	1.94817	up	0.000277185	ER lumen protein-retaining receptor A [Source:UniProtKB/Swiss-Prot;Acc:P35402]
XLOC_022492	4:2738530-2740667	AT4G05390	WT	WT-Ss	7.35154	28.3142	3.85147	1.94541	up	0.000277185	Ferredoxin--NADP reductase, root isozyme 1, chloroplastic [Source:UniProtKB/Swiss-Prot;Acc:Q9M0V6]
XLOC_026578	5:15634585-15636065	AT5G39050	WT	WT-Ss	10.7684	41.4442	3.84867	1.94436	up	0.000277185	Phenolic glucoside malonyltransferase 1 [Source:UniProtKB/Swiss-Prot;Acc:Q940Z5]
XLOC_018997	3:19007009-19008427	AT3G51160	WT	WT-Ss	26.047	100.057	3.84139	1.94163	up	0.000277185	GDP-mannose 4,6 dehydratase 2 [Source:UniProtKB/Swiss-Prot;Acc:P93031]
XLOC_001355	1:9378437-9381040	AT1G27020	WT	WT-Ss	119.465	457.977	3.83355	1.93868	up	0.000277185	unknown protein; BEST Arabidopsis thaliana protein match is: unknown protein (TAIR:AT1G27030.1); Has 514 Blast hits to 514 proteins in 175 species: Archae - 0; Bacteria - 311; Metazoa - 0; Fungi - 0; Plants - 65; Viruses - 0; Other Eukaryotes - 138 /.../e: NCBI BLink). [Source:TAIR;Acc:AT1G27020]
XLOC_018787	3:17496353-17496947	AT3G47480	WT	WT-Ss	6.45819	24.7356	3.83012	1.93739	up	0.000277185	Probable calcium-binding protein CML47 [Source:UniProtKB/Swiss-Prot;Acc:Q9SN89]
XLOC_009226	2:9488542-9492453	AT2G22330	WT	WT-Ss	21.4459	82.1193	3.82914	1.93702	up	0.000277185	Tryptophan N-monooxygenase 2 [Source:UniProtKB/Swiss-Prot;Acc:Q501D8]
XLOC_023677	4:12043965-12045701	AT4G22980	WT	WT-Ss	1.74673	6.66613	3.81634	1.93219	up	0.000277185	FUNCTIONS IN: molecular_function unknown; INVOLVED IN: biological_process unknown; LOCATED IN: chloroplast; EXPRESSED IN: 13 plant structures; EXPRESSED DURING: 9 growth stages; BEST Arabidopsis thaliana protein match is: Pyridoxal phosphate (PLP)-d /.../nt transferases superfamily protein (TAIR:AT5G51920.1); Has 520 Blast hits to 468 proteins in 130 species: Archae - 5; Bacteria - 23; Metazoa - …
XLOC_008222	2:1564124-1574478	AT2G04495,AT2G04515	WT	WT-Ss	4.44754	16.9312	3.80686	1.9286	up	0.000277185	unknown protein; FUNCTIONS IN: molecular_function unknown; INVOLVED IN: biological_process unknown; LOCATED IN: endomembrane system; BEST Arabidopsis thaliana protein match is: unknown protein (TAIR:AT2G04515.1); Has 30201 Blast hits to 17322 protei /.../780 species: Archae - 12; Bacteria - 1396; Metazoa - 17338; Fungi - 3422; Plants - 5037; Viruses - 0; Other Eukaryotes - 2996 (source: NCBI BLin…
XLOC_025317	5:5087370-5090040	AT5G15640	WT	WT-Ss	9.40326	35.7672	3.80369	1.9274	up	0.000277185	Mitochondrial substrate carrier family protein [Source:TAIR;Acc:AT5G15640]
XLOC_017388	3:6161136-6163272	AT3G18010	WT	WT-Ss	0.524075	1.9864	3.79029	1.92231	up	0.000277185	WUSCHEL-related homeobox 1 [Source:UniProtKB/Swiss-Prot;Acc:Q6X7K0]
XLOC_003773	1:28144131-28145049	AT1G74930	WT	WT-Ss	33.0345	125.194	3.7898	1.92212	up	0.000277185	Ethylene-responsive transcription factor ERF018 [Source:UniProtKB/Swiss-Prot;Acc:Q9S7L5]
XLOC_019063	3:19421396-19427199	AT3G52390,AT3G52400	WT	WT-Ss	99.31	375.999	3.78612	1.92072	up	0.000277185	TatD related DNase [Source:TAIR;Acc:AT3G52390]|Syntaxin-122 [Source:UniProtKB/Swiss-Prot;Acc:Q9SVC2]
XLOC_003865	1:28776845-28778467	AT1G76680	WT	WT-Ss	76.195	288.303	3.78376	1.91982	up	0.000277185	12-oxophytodienoate reductase 1 [Source:UniProtKB/Swiss-Prot;Acc:Q8LAH7]
XLOC_018977	3:18882303-18882999	AT3G50800	WT	WT-Ss	5.8358	22.063	3.78064	1.91863	up	0.000277185	unknown protein; FUNCTIONS IN: molecular_function unknown; INVOLVED IN: N-terminal protein myristoylation; LOCATED IN: cellular_component unknown; BEST Arabidopsis thaliana protein match is: unknown protein (TAIR:AT5G66580.1); Has 249 Blast hits to /.../oteins in 14 species: Archae - 0; Bacteria - 0; Metazoa - 0; Fungi - 0; Plants - 249; Viruses - 0; Other Eukaryotes - 0 (source: NCBI BLink). [So…
XLOC_004677	1:3928161-3931576	AT1G11670	WT	WT-Ss	2.21214	8.35822	3.77833	1.91775	up	0.000277185	MATE efflux family protein [Source:TAIR;Acc:AT1G11670]
XLOC_016635	3:1258544-1261683	AT3G04640	WT	WT-Ss	12.5579	47.3599	3.77132	1.91507	up	0.000277185	glycine-rich protein [Source:TAIR;Acc:AT3G04640]
XLOC_013703	3:2871044-2873312	AT3G09350	WT	WT-Ss	4.47731	16.8835	3.7709	1.91491	up	0.000277185	Fes1A [Source:TAIR;Acc:AT3G09350]
XLOC_013568	3:1907581-1909804	AT3G06300	WT	WT-Ss	10.9474	41.2645	3.76933	1.91431	up	0.000277185	Prolyl 4-hydroxylase 2 [Source:UniProtKB/Swiss-Prot;Acc:F4JAU3]
XLOC_021487	4:13870381-13876528	AT4G27850,AT4G27860	WT	WT-Ss	0.422958	1.59425	3.76928	1.91429	up	0.000277185	Glycine-rich protein family [Source:TAIR;Acc:AT4G27850]|Membrane protein of ER body 1 [Source:UniProtKB/Swiss-Prot;Acc:Q8W4P8]
XLOC_031319	5:24052384-24055425	AT5G59700	WT	WT-Ss	2.41024	9.06296	3.7602	1.91081	up	0.000277185	Probable receptor-like protein kinase At5g59700 [Source:UniProtKB/Swiss-Prot;Acc:Q9FN92]
XLOC_010312	2:17474518-17477304	AT2G41880	WT	WT-Ss	10.9937	41.1198	3.74032	1.90316	up	0.000277185	Guanylate kinase 1 [Source:UniProtKB/Swiss-Prot;Acc:P93757]
XLOC_005178	1:7462355-7466346	AT1G21320	WT	WT-Ss	0.554105	2.07083	3.73726	1.90198	up	0.000277185	nucleotide binding;nucleic acid binding [Source:TAIR;Acc:AT1G21320]
XLOC_004406	1:2148386-2152528	AT1G07000	WT	WT-Ss	21.4842	80.1974	3.73286	1.90028	up	0.000277185	exocyst subunit exo70 family protein B2 [Source:TAIR;Acc:AT1G07000]
XLOC_003328	1:24839164-24840612	AT1G66580	WT	WT-Ss	90.0003	335.247	3.72495	1.89722	up	0.000277185	60S ribosomal protein L10-3 [Source:UniProtKB/Swiss-Prot;Acc:Q93W22]
XLOC_015987	3:20296012-20298697	AT3G54810	WT	WT-Ss	15.7793	58.7708	3.72456	1.89707	up	0.000277185	GATA transcription factor 8 [Source:UniProtKB/Swiss-Prot;Acc:Q9SV30]
XLOC_001231	1:8541026-8541739	AT1G24145	WT	WT-Ss	24.1457	89.8734	3.72213	1.89613	up	0.000277185	unknown protein; FUNCTIONS IN: molecular_function unknown; INVOLVED IN: biological_process unknown; LOCATED IN: endomembrane system; Has 3 Blast hits to 3 proteins in 1 species: Archae - 0; Bacteria - 0; Metazoa - 0; Fungi - 0; Plants - 3; Viruses - /.../her Eukaryotes - 0 (source: NCBI BLink). [Source:TAIR;Acc:AT1G24145]
XLOC_007448	1:26323110-26324869	AT1G69890	WT	WT-Ss	80.9663	299.041	3.6934	1.88495	up	0.000277185	Protein of unknown function (DUF569) [Source:TAIR;Acc:AT1G69890]
XLOC_031058	5:22273069-22278423	AT5G54840	WT	WT-Ss	3.90213	14.3451	3.67621	1.87822	up	0.000277185	Ras-related small GTP-binding family protein [Source:TAIR;Acc:AT5G54840]
XLOC_022982	4:7121964-7133355	AT4G11840,AT4G11850	WT	WT-Ss	22.9045	83.9357	3.66461	1.87366	up	0.000277185	Phospholipase D gamma 3 [Source:UniProtKB/Swiss-Prot;Acc:Q9T052]|Phospholipase D gamma 1 [Source:UniProtKB/Swiss-Prot;Acc:Q9T053]
XLOC_021380	4:13161345-13163636	AT4G25900	WT	WT-Ss	38.9679	142.772	3.66385	1.87336	up	0.000277185	Galactose mutarotase-like superfamily protein [Source:TAIR;Acc:AT4G25900]
XLOC_028030	5:25997503-26002465	AT5G65080	WT	WT-Ss	5.70166	20.8881	3.66349	1.87322	up	0.000277185	K-box region and MADS-box transcription factor family protein [Source:TAIR;Acc:AT5G65080]
XLOC_013042	2:17995834-18000068	AT2G43320	WT	WT-Ss	6.2125	22.7517	3.66225	1.87273	up	0.000277185	S-adenosyl-L-methionine-dependent methyltransferases superfamily protein [Source:TAIR;Acc:AT2G43320]
XLOC_004964	1:5860114-5864194	AT1G17145,AT1G17147	WT	WT-Ss	52.1522	190.886	3.66017	1.87191	up	0.000277185	RING/U-box superfamily protein [Source:TAIR;Acc:AT1G17145]|VQ motif-containing protein 1 [Source:UniProtKB/Swiss-Prot;Acc:Q1G3U8]
XLOC_018580	3:15951835-15953428	AT3G44260	WT	WT-Ss	106.872	389.99	3.64912	1.86755	up	0.000277185	Probable CCR4-associated factor 1 homolog 9 [Source:UniProtKB/Swiss-Prot;Acc:Q9LXM2]
XLOC_005084	1:6783829-6791879	AT1G19640	WT	WT-Ss	0.941302	3.43199	3.64601	1.86632	up	0.000277185	Jasmonate O-methyltransferase [Source:UniProtKB/Swiss-Prot;Acc:Q9AR07]
XLOC_015592	3:17457794-17458570	AT3G47380	WT	WT-Ss	2.97161	10.8339	3.64581	1.86624	up	0.000277185	Plant invertase/pectin methylesterase inhibitor superfamily protein [Source:TAIR;Acc:AT3G47380]
XLOC_021606	4:14566264-14569332	AT4G29740	WT	WT-Ss	4.21939	15.3652	3.64157	1.86456	up	0.000277185	Cytokinin dehydrogenase 4 [Source:UniProtKB/Swiss-Prot;Acc:Q9FUJ2]
XLOC_010130	2:16128377-16129158	AT2G38530	WT	WT-Ss	22.0934	80.2685	3.63315	1.86122	up	0.000277185	Non-specific lipid-transfer protein 2 [Source:UniProtKB/Swiss-Prot;Acc:Q9S7I3]
XLOC_024630	5:320074-323588	AT5G01830	WT	WT-Ss	5.22847	18.9208	3.6188	1.85551	up	0.000277185	U-box domain-containing protein 16 [Source:UniProtKB/Swiss-Prot;Acc:Q9LZW3]
XLOC_021252	4:12313967-12316715	AT4G23610	WT	WT-Ss	3.09242	11.189	3.61819	1.85527	up	0.000277185	Late embryogenesis abundant (LEA) hydroxyproline-rich glycoprotein family [Source:TAIR;Acc:AT4G23610]
XLOC_002709	1:20499949-20503841	AT1G54960	WT	WT-Ss	0.45349	1.63971	3.61576	1.8543	up	0.000277185	NPK1-related protein kinase 2 [Source:TAIR;Acc:AT1G54960]
XLOC_013669	3:2620831-2624308	AT3G08630,AT3G08640	WT	WT-Ss	31.8578	115.127	3.61378	1.85351	up	0.000277185	Protein of unknown function (DUF3411) [Source:TAIR;Acc:AT3G08630]|Protein of unknown function (DUF3411) [Source:TAIR;Acc:AT3G08640]
XLOC_000918	1:6325641-6330103	AT1G18390	WT	WT-Ss	7.64331	27.5797	3.60835	1.85134	up	0.000277185	Probable serine/threonine-protein kinase At1g18390 [Source:UniProtKB/Swiss-Prot;Acc:P0C5E2]
XLOC_017919	3:10116949-10120645	AT3G27330	WT	WT-Ss	0.682492	2.46111	3.60605	1.85042	up	0.000277185	zinc finger (C3HC4-type RING finger) family protein [Source:TAIR;Acc:AT3G27330]
XLOC_003584	1:26812139-26816202	AT1G71090,AT1G71100	WT	WT-Ss	39.2259	141.026	3.59522	1.84608	up	0.000277185	Auxin efflux carrier family protein [Source:TAIR;Acc:AT1G71090]|Probable ribose-5-phosphate isomerase 1 [Source:UniProtKB/Swiss-Prot;Acc:Q9C998]
XLOC_008221	2:1543319-1545479	AT2G04450	WT	WT-Ss	1.54294	5.54552	3.59412	1.84564	up	0.000277185	Nudix hydrolase 6 [Source:UniProtKB/Swiss-Prot;Acc:Q9SJC4]
XLOC_004820	1:4890038-4892251	AT1G14330	WT	WT-Ss	6.50298	23.3528	3.59109	1.84442	up	0.000277185	Galactose oxidase/kelch repeat superfamily protein [Source:TAIR;Acc:AT1G14330]
XLOC_012089	2:11282774-11284229	AT2G26530	WT	WT-Ss	67.6579	242.899	3.59011	1.84403	up	0.000277185	Protein of unknown function (DUF1645) [Source:TAIR;Acc:AT2G26530]
XLOC_010045	2:15515132-15516931	AT2G36950	WT	WT-Ss	28.3368	101.559	3.58397	1.84156	up	0.000277185	Heavy metal transport/detoxification superfamily protein [Source:TAIR;Acc:AT2G36950]
XLOC_024947	5:2355936-2358194	AT5G07440	WT	WT-Ss	21.4619	76.8743	3.58189	1.84072	up	0.000277185	Glutamate dehydrogenase 2 [Source:UniProtKB/Swiss-Prot;Acc:Q38946]
XLOC_018718	3:17005482-17008424	AT3G46280	WT	WT-Ss	4.05354	14.4906	3.57479	1.83786	up	0.000277185	protein kinase-related [Source:TAIR;Acc:AT3G46280]
XLOC_000115	1:787095-791643	AT1G03220,AT1G03230	WT	WT-Ss	70.2783	250.946	3.57073	1.83622	up	0.000277185	Eukaryotic aspartyl protease family protein [Source:TAIR;Acc:AT1G03220]|Eukaryotic aspartyl protease family protein [Source:TAIR;Acc:AT1G03230]
XLOC_024064	4:14828711-14830016	AT4G30290	WT	WT-Ss	1.85	6.6043	3.56989	1.83588	up	0.000277185	Probable xyloglucan endotransglucosylase/hydrolase protein 19 [Source:UniProtKB/Swiss-Prot;Acc:Q9M0D1]
XLOC_021769	4:15819523-15820871	AT4G32800	WT	WT-Ss	15.6743	55.8629	3.56398	1.83349	up	0.000277185	Ethylene-responsive transcription factor ERF043 [Source:UniProtKB/Swiss-Prot;Acc:Q9M080]
XLOC_021215	4:11929358-11938966	AT4G22690,AT4G22710,AT4G22720	WT	WT-Ss	199.685	710.692	3.55907	1.8315	up	0.000277185	cytochrome P450, family 706, subfamily A, polypeptide 1 [Source:TAIR;Acc:AT4G22690]|cytochrome P450, family 706, subfamily A, polypeptide 2 [Source:TAIR;Acc:AT4G22710]|Actin-like ATPase superfamily protein [Source:TAIR;Acc:AT4G22720]
XLOC_030845	5:20613433-20618251	AT5G50670	WT	WT-Ss	11.8837	42.2834	3.55808	1.8311	up	0.000277185	Squamosa promoter-binding-like protein 13A [Source:UniProtKB/Swiss-Prot;Acc:B9DI20]
XLOC_012753	2:16039474-16042383	AT2G38290	WT	WT-Ss	26.2205	93.171	3.55338	1.82919	up	0.000277185	Ammonium transporter 2 [Source:UniProtKB/Swiss-Prot;Acc:Q9M6N7]
XLOC_030841	5:20580184-20584880	AT5G50570	WT	WT-Ss	10.39	36.8727	3.54887	1.82736	up	0.000277185	Squamosa promoter-binding-like protein 13A [Source:UniProtKB/Swiss-Prot;Acc:B9DI20]
XLOC_003427	1:25610922-25612202	AT1G68330	WT	WT-Ss	1.67249	5.91931	3.53922	1.82343	up	0.000277185	unknown protein; BEST Arabidopsis thaliana protein match is: unknown protein (TAIR:AT1G48780.1); Has 155 Blast hits to 147 proteins in 23 species: Archae - 0; Bacteria - 0; Metazoa - 19; Fungi - 3; Plants - 126; Viruses - 0; Other Eukaryotes - 7 (so /.../NCBI BLink). [Source:TAIR;Acc:AT1G68330]
XLOC_001844	1:12851996-12853128	AT1G35140	WT	WT-Ss	17.201	60.7225	3.53018	1.81974	up	0.000277185	Protein EXORDIUM-like 1 [Source:UniProtKB/Swiss-Prot;Acc:Q9C6E4]
XLOC_009467	2:11247382-11249493	AT2G26440	WT	WT-Ss	18.6719	65.8798	3.52827	1.81896	up	0.000277185	Probable pectinesterase/pectinesterase inhibitor 12 [Source:UniProtKB/Swiss-Prot;Acc:O48711]
XLOC_021630	4:14796763-14800922	AT4G30210	WT	WT-Ss	70.5059	248.749	3.52805	1.81887	up	0.000277185	NADPH--cytochrome P450 reductase 2 [Source:UniProtKB/Swiss-Prot;Acc:Q9SUM3]
XLOC_031320	5:24063876-24066170	AT5G59730	WT	WT-Ss	39.765	139.977	3.52008	1.81561	up	0.000277185	exocyst subunit exo70 family protein H7 [Source:TAIR;Acc:AT5G59730]
XLOC_002802	1:21237691-21241215	AT1G56660	WT	WT-Ss	5.39591	18.9689	3.51543	1.8137	up	0.000277185	unknown protein; Has 665200 Blast hits to 205811 proteins in 4684 species: Archae - 3320; Bacteria - 107592; Metazoa - 249086; Fungi - 76753; Plants - 38542; Viruses - 3008; Other Eukaryotes - 186899 (source: NCBI BLink). [Source:TAIR;Acc:AT1G56660]
XLOC_013231	2:19309239-19315386	AT2G46995,AT2G47000	WT	WT-Ss	3.00427	10.5424	3.50915	1.81112	up	0.000277185	unknown protein; LOCATED IN: endomembrane system; Has 30201 Blast hits to 17322 proteins in 780 species: Archae - 12; Bacteria - 1396; Metazoa - 17338; Fungi - 3422; Plants - 5037; Viruses - 0; Other Eukaryotes - 2996 (source: NCBI BLink). [Source:TAIR;Acc:AT2G46995]|ABC transporter B family member 4 [Source:UniProtKB/Swiss-Prot;Acc:O80725]
XLOC_002687	1:20387059-20387710	AT1G54575	WT	WT-Ss	4.1226	14.4412	3.50295	1.80857	up	0.000277185	unknown protein; Has 35333 Blast hits to 34131 proteins in 2444 species: Archae - 798; Bacteria - 22429; Metazoa - 974; Fungi - 991; Plants - 531; Viruses - 0; Other Eukaryotes - 9610 (source: NCBI BLink). [Source:TAIR;Acc:AT1G54575]
XLOC_007800	1:28920456-28920956	AT1G76960	WT	WT-Ss	19.2958	67.5583	3.5012	1.80785	up	0.000277185	unknown protein; FUNCTIONS IN: molecular_function unknown; INVOLVED IN: biological_process unknown; LOCATED IN: endomembrane system; EXPRESSED IN: 9 plant structures; EXPRESSED DURING: 8 growth stages; Has 8 Blast hits to 8 proteins in 2 species: Ar /.../ 0; Bacteria - 0; Metazoa - 0; Fungi - 0; Plants - 8; Viruses - 0; Other Eukaryotes - 0 (source: NCBI BLink). [Source:TAIR;Acc:AT1G76960]
XLOC_001784	1:12448566-12451287	AT1G34180	WT	WT-Ss	0.297985	1.04101	3.49349	1.80467	up	0.000277185	NAC domain-containing protein 16 [Source:UniProtKB/Swiss-Prot;Acc:A4FVP6]
XLOC_024277	4:16345280-16347133	AT4G34135	WT	WT-Ss	4.00483	13.9843	3.49187	1.804	up	0.000277185	UDP-glucosyl transferase 73B2 [Source:UniProtKB/Swiss-Prot;Acc:Q94C57]
XLOC_026207	5:12558255-12562020	AT5G33290	WT	WT-Ss	11.5572	40.1997	3.47834	1.7984	up	0.000277185	Xylogalacturonan beta-1,3-xylosyltransferase [Source:UniProtKB/Swiss-Prot;Acc:Q94AA9]
XLOC_004755	1:4508905-4514040	AT1G13210	WT	WT-Ss	40.4956	140.777	3.47637	1.79758	up	0.000277185	Putative phospholipid-transporting ATPase 11 [Source:UniProtKB/Swiss-Prot;Acc:Q9SAF5]
XLOC_000514	1:3681706-3689847	AT1G11050,AT1G11060	WT	WT-Ss	13.8973	48.3075	3.47603	1.79744	up	0.000277185	Probable receptor-like protein kinase At1g11050 [Source:UniProtKB/Swiss-Prot;Acc:O04086]|WAPL (Wings apart-like protein regulation of heterochromatin) protein [Source:TAIR;Acc:AT1G11060]
XLOC_016411	3:23289424-23291486	AT3G63010	WT	WT-Ss	2.78208	9.65139	3.46912	1.79457	up	0.000277185	Gibberellin receptor GID1B [Source:UniProtKB/Swiss-Prot;Acc:Q9LYC1]
XLOC_002757	1:20876547-20895393	AT1G55850	WT	WT-Ss	18.1333	62.8915	3.46828	1.79422	up	0.000277185	Cellulose synthase-like protein E1 [Source:UniProtKB/Swiss-Prot;Acc:Q8VZK9]
XLOC_027192	5:20176141-20188486	AT5G49680	WT	WT-Ss	0.292308	1.01308	3.4658	1.79319	up	0.000277185	Protein KINKY POLLEN [Source:UniProtKB/Swiss-Prot;Acc:Q6IMT0]
XLOC_000753	1:5304235-5309641	AT1G15430	WT	WT-Ss	9.35798	32.4308	3.46559	1.7931	up	0.000277185	Protein of unknown function (DUF1644) [Source:TAIR;Acc:AT1G15430]
XLOC_023653	4:11893498-11896480	AT4G22592	WT	WT-Ss	2.71213	9.39838	3.46532	1.79299	up	0.000277185	conserved peptide upstream open reading frame 27 [Source:TAIR;Acc:AT4G22592]
XLOC_003636	1:27132088-27136389	AT1G72120,AT1G72125	WT	WT-Ss	1.51956	5.26196	3.46283	1.79195	up	0.000277185	Protein NRT1/ PTR FAMILY 5.14 [Source:UniProtKB/Swiss-Prot;Acc:Q8VZE2]|Protein NRT1/ PTR FAMILY 5.13 [Source:UniProtKB/Swiss-Prot;Acc:Q0WSZ6]
XLOC_019006	3:19053367-19056224	AT3G51330	WT	WT-Ss	3.87358	13.3622	3.44958	1.78642	up	0.000277185	Eukaryotic aspartyl protease family protein [Source:TAIR;Acc:AT3G51330]
XLOC_012241	2:12506684-12510576	AT2G29110	WT	WT-Ss	0.573395	1.97247	3.43998	1.7824	up	0.000277185	Glutamate receptor 2.8 [Source:UniProtKB/Swiss-Prot;Acc:Q9C5V5]
XLOC_021365	4:13074132-13076429	AT4G25630	WT	WT-Ss	4.34121	14.9317	3.43953	1.78221	up	0.000277185	Mediator of RNA polymerase II transcription subunit 36a [Source:UniProtKB/Swiss-Prot;Acc:Q94AH9]
XLOC_010218	2:16772072-16774701	AT2G40140	WT	WT-Ss	60.6909	208.582	3.43679	1.78106	up	0.000277185	Zinc finger CCCH domain-containing protein 29 [Source:UniProtKB/Swiss-Prot;Acc:Q9XEE6]
XLOC_024426	4:17539491-17550305	AT4G37270,AT4G37280,AT4G37290	WT	WT-Ss	52.3673	179.952	3.43633	1.78087	up	0.000277185	Probable cadmium/zinc-transporting ATPase HMA1, chloroplastic [Source:UniProtKB/Swiss-Prot;Acc:Q9M3H5]|Protein MRG1 [Source:UniProtKB/Swiss-Prot;Acc:Q94C32]|unknown protein; FUNCTIONS IN: molecular_function unknown; INVOLVED IN: response to karrikin; LOCATED IN: endomembrane system; EXPRESSED IN: cotyledon, hypocotyl, leaf; EXPRESSED DURING: LP.04 four leaves visible; BEST Arabidopsis thaliana pr…
XLOC_005563	1:10247779-10249594	AT1G29300	WT	WT-Ss	1.54664	5.30953	3.43295	1.77945	up	0.000277185	Plant protein of unknown function (DUF641) [Source:TAIR;Acc:AT1G29300]
XLOC_015830	3:19239426-19242913	AT3G51860	WT	WT-Ss	2.22333	7.6245	3.42931	1.77792	up	0.000277185	Vacuolar cation/proton exchanger 3 [Source:UniProtKB/Swiss-Prot;Acc:Q93Z81]
XLOC_002335	1:17798430-17804955	AT1G48210,AT1G48220	WT	WT-Ss	9.01674	30.9048	3.42748	1.77715	up	0.000277185	Protein kinase superfamily protein [Source:TAIR;Acc:AT1G48210]|Protein kinase superfamily protein [Source:TAIR;Acc:AT1G48220]
XLOC_024720	5:806947-809826	AT5G03330	WT	WT-Ss	7.99032	27.3854	3.42732	1.77708	up	0.000277185	Cysteine proteinases superfamily protein [Source:TAIR;Acc:AT5G03330]
XLOC_018806	3:17692701-17700833	AT3G47960	WT	WT-Ss	16.9045	57.9081	3.42561	1.77636	up	0.000277185	Protein NRT1/ PTR FAMILY 2.10 [Source:UniProtKB/Swiss-Prot;Acc:Q944G5]
XLOC_027980	5:25703928-25705316	AT5G64260	WT	WT-Ss	47.5918	162.633	3.41724	1.77283	up	0.000277185	Protein EXORDIUM-like 2 [Source:UniProtKB/Swiss-Prot;Acc:Q9FE06]
XLOC_003930	1:29289872-29290915	AT1G77885	WT	WT-Ss	2.15389	7.32351	3.40013	1.76559	up	0.000277185	unknown protein; BEST Arabidopsis thaliana protein match is: unknown protein (TAIR:AT1G22065.1); Has 35333 Blast hits to 34131 proteins in 2444 species: Archae - 798; Bacteria - 22429; Metazoa - 974; Fungi - 991; Plants - 531; Viruses - 0; Other Euk /.../s - 9610 (source: NCBI BLink). [Source:TAIR;Acc:AT1G77885]
XLOC_005335	1:8525430-8527087	AT1G24100	WT	WT-Ss	23.5611	79.7648	3.38543	1.75934	up	0.000277185	UDP-glycosyltransferase 74B1 [Source:UniProtKB/Swiss-Prot;Acc:O48676]
XLOC_013100	2:18321993-18323121	AT2G44370	WT	WT-Ss	1.75263	5.92694	3.38175	1.75777	up	0.000277185	Cysteine/Histidine-rich C1 domain family protein [Source:TAIR;Acc:AT2G44370]
XLOC_027469	5:22124510-22126504	AT5G54500	WT	WT-Ss	107.704	363.63	3.3762	1.7554	up	0.000277185	NAD(P)H dehydrogenase (quinone) FQR1 [Source:UniProtKB/Swiss-Prot;Acc:Q9LSQ5]
XLOC_026958	5:18391075-18395912	AT5G45380	WT	WT-Ss	6.12252	20.665	3.37524	1.75499	up	0.000277185	Urea-proton symporter DUR3 [Source:UniProtKB/Swiss-Prot;Acc:F4KD71]
XLOC_021021	4:10521378-10523961	AT4G19230	WT	WT-Ss	1.49906	5.05584	3.37267	1.75389	up	0.000277185	Abscisic acid 8'-hydroxylase 1 [Source:UniProtKB/Swiss-Prot;Acc:Q949P1]
XLOC_003748	1:27975178-27980404	AT1G74430	WT	WT-Ss	3.77169	12.719	3.37222	1.7537	up	0.000277185	myb domain protein 95 [Source:TAIR;Acc:AT1G74430]
XLOC_002971	1:22073451-22074893	AT1G59970	WT	WT-Ss	5.14542	17.2194	3.34656	1.74268	up	0.000277185	Matrixin family protein [Source:TAIR;Acc:AT1G59970]
XLOC_017105	3:4078650-4079608	AT3G12830	WT	WT-Ss	5.54538	18.5546	3.34596	1.74242	up	0.000277185	Auxin-responsive protein SAUR72 [Source:UniProtKB/Swiss-Prot;Acc:Q9LTV3]
XLOC_013207	2:19090952-19093315	AT2G46510	WT	WT-Ss	8.59574	28.7523	3.34496	1.74199	up	0.000277185	Transcription factor ABA-INDUCIBLE bHLH-TYPE [Source:UniProtKB/Swiss-Prot;Acc:Q9ZPY8]
XLOC_014008	3:5047399-5049877	AT3G14990	WT	WT-Ss	63.9116	213.424	3.33938	1.73958	up	0.000277185	Protein DJ-1 homolog A [Source:UniProtKB/Swiss-Prot;Acc:Q9FPF0]
XLOC_017717	3:8697837-8700971	AT3G24090	WT	WT-Ss	0.972961	3.24835	3.33862	1.73925	up	0.000277185	glutamine-fructose-6-phosphate transaminase (isomerizing)s;sugar binding;transaminases [Source:TAIR;Acc:AT3G24090]
XLOC_013354	3:415392-417547	AT3G02230	WT	WT-Ss	14.2325	47.5082	3.33799	1.73898	up	0.000277185	UDP-arabinopyranose mutase 1 [Source:UniProtKB/Swiss-Prot;Acc:Q9SRT9]
XLOC_025224	5:4460893-4464701	AT5G13820	WT	WT-Ss	1.07991	3.60414	3.33744	1.73874	up	0.000277185	Telomere repeat-binding protein 4 [Source:UniProtKB/Swiss-Prot;Acc:Q9FFY9]
XLOC_021885	4:16694069-16696141	AT4G35070	WT	WT-Ss	1.31165	4.37373	3.33452	1.73748	up	0.000277185	SBP (S-ribonuclease binding protein) family protein [Source:TAIR;Acc:AT4G35070]
XLOC_012802	2:16414072-16422117	AT2G39310,AT2G39330	WT	WT-Ss	1.09686	3.64813	3.32596	1.73377	up	0.000277185	Jacalin-related lectin 22 [Source:UniProtKB/Swiss-Prot;Acc:O80950]|Jacalin-related lectin 23 [Source:UniProtKB/Swiss-Prot;Acc:O80948]
XLOC_007255	1:24811041-24812659	AT1G66500	WT	WT-Ss	6.33364	21.0055	3.3165	1.72966	up	0.000277185	Polyadenylation and cleavage factor homolog 1 [Source:UniProtKB/Swiss-Prot;Acc:Q9C710]
XLOC_016648	3:1309293-1310887	AT3G04770	WT	WT-Ss	2.70304	8.95632	3.31342	1.72832	up	0.000277185	40S ribosomal protein Sa-2 [Source:UniProtKB/Swiss-Prot;Acc:Q8H173]
XLOC_016268	3:22333917-22337617	AT3G60420	WT	WT-Ss	14.4	47.6401	3.30835	1.72611	up	0.000277185	Phosphoglycerate mutase family protein [Source:TAIR;Acc:AT3G60420]
XLOC_026914	5:17984560-17986326	AT5G44585	WT	WT-Ss	7.03209	23.2547	3.30695	1.7255	up	0.000277185	unknown protein; FUNCTIONS IN: molecular_function unknown; INVOLVED IN: biological_process unknown; LOCATED IN: endomembrane system; Has 30201 Blast hits to 17322 proteins in 780 species: Archae - 12; Bacteria - 1396; Metazoa - 17338; Fungi - 3422; /.../ - 5037; Viruses - 0; Other Eukaryotes - 2996 (source: NCBI BLink). [Source:TAIR;Acc:AT5G44585]
XLOC_010641	2:19574863-19580599	AT2G47800	WT	WT-Ss	2.06194	6.8029	3.29928	1.72215	up	0.000277185	ABC transporter C family member 4 [Source:UniProtKB/Swiss-Prot;Acc:Q7DM58]
XLOC_028617	5:3173496-3179448	AT5G10140	WT	WT-Ss	5.0531	16.612	3.2875	1.71699	up	0.000277185	MADS-box protein FLOWERING LOCUS C [Source:UniProtKB/Swiss-Prot;Acc:Q9S7Q7]
XLOC_020400	4:5792206-5792790	AT4G09030	WT	WT-Ss	7.25997	23.8243	3.2816	1.7144	up	0.000277185	Classical arabinogalactan protein 10 [Source:UniProtKB/Swiss-Prot;Acc:Q9M0S4]
XLOC_011974	2:10449621-10454699	AT2G24600	WT	WT-Ss	32.9202	107.916	3.27812	1.71287	up	0.000277185	Ankyrin repeat family protein [Source:TAIR;Acc:AT2G24600]
XLOC_008966	2:7697309-7699569	AT2G17720	WT	WT-Ss	20.9387	68.5978	3.27612	1.71199	up	0.000277185	Prolyl 4-hydroxylase 5 [Source:UniProtKB/Swiss-Prot;Acc:Q24JN5]
XLOC_023689	4:12148705-12151479	AT4G23210	WT	WT-Ss	5.96902	19.546	3.27458	1.71131	up	0.000277185	Cysteine-rich receptor-like protein kinase 13 [Source:UniProtKB/Swiss-Prot;Acc:Q0PW40]
XLOC_016060	3:20776294-20778842	AT3G55980	WT	WT-Ss	85.5852	279.903	3.27045	1.70949	up	0.000277185	Zinc finger CCCH domain-containing protein 47 [Source:UniProtKB/Swiss-Prot;Acc:Q93ZS9]
XLOC_006812	1:21524994-21529384	AT1G58140	WT	WT-Ss	0.348539	1.13791	3.26479	1.70699	up	0.000277185	transposable element gene [Source:TAIR;Acc:AT1G58140]
XLOC_024270	4:16288111-16288913	AT4G33985	WT	WT-Ss	7.12046	23.2253	3.26178	1.70566	up	0.000277185	Protein of unknown function (DUF1685) [Source:TAIR;Acc:AT4G33985]
XLOC_016485	3:293753-295458	AT3G01820	WT	WT-Ss	11.0533	36.0367	3.26027	1.70499	up	0.000277185	Probable adenylate kinase 7, mitochondrial [Source:UniProtKB/Swiss-Prot;Acc:Q8L7W7]
XLOC_014664	3:9480824-9482926	AT3G25900	WT	WT-Ss	1.83449	5.98048	3.26002	1.70488	up	0.000277185	Homocysteine S-methyltransferase 1 [Source:UniProtKB/Swiss-Prot;Acc:Q9SDL7]
XLOC_027522	5:22467408-22472706	AT5G55450,AT5G55460	WT	WT-Ss	16.3858	53.2435	3.24937	1.70016	up	0.000277185	Bifunctional inhibitor/lipid-transfer protein/seed storage 2S albumin superfamily protein [Source:TAIR;Acc:AT5G55450]|Bifunctional inhibitor/lipid-transfer protein/seed storage 2S albumin superfamily protein [Source:TAIR;Acc:AT5G55460]
XLOC_017178	3:4586150-4591604	AT3G13910	WT	WT-Ss	17.384	56.3705	3.24267	1.69718	up	0.000277185	Protein of unknown function (DUF3511) [Source:TAIR;Acc:AT3G13910]
XLOC_009183	2:9248555-9253947	AT2G21620,AT2G21630	WT	WT-Ss	97.5399	315.878	3.23844	1.6953	up	0.000277185	Adenine nucleotide alpha hydrolases-like superfamily protein [Source:TAIR;Acc:AT2G21620]|Sec23/Sec24 protein transport family protein [Source:TAIR;Acc:AT2G21630]
XLOC_008031	2:163871-167259	AT2G01340	WT	WT-Ss	27.3152	88.3831	3.23568	1.69407	up	0.000277185	Encodes a protein whose expression is responsive to nematode infection. [Source:TAIR;Acc:AT2G01340]
XLOC_007647	1:27835130-27837317	AT1G74020	WT	WT-Ss	3.63007	11.7374	3.2334	1.69305	up	0.000277185	Protein STRICTOSIDINE SYNTHASE-LIKE 12 [Source:UniProtKB/Swiss-Prot;Acc:P94111]
XLOC_023018	4:7338658-7341363	AT4G12400	WT	WT-Ss	0.5419	1.75113	3.23147	1.69219	up	0.000277185	Hsp70-Hsp90 organizing protein 3 [Source:UniProtKB/Swiss-Prot;Acc:Q9STH1]
XLOC_005744	1:11820842-11821781	AT1G32690	WT	WT-Ss	2.01853	6.51672	3.22845	1.69084	up	0.000277185	unknown protein; FUNCTIONS IN: molecular_function unknown; INVOLVED IN: biological_process unknown; LOCATED IN: plasma membrane; EXPRESSED IN: 21 plant structures; EXPRESSED DURING: 11 growth stages; BEST Arabidopsis thaliana protein match is: unkno /.../tein (TAIR:AT2G35200.1); Has 45 Blast hits to 45 proteins in 8 species: Archae - 0; Bacteria - 0; Metazoa - 0; Fungi - 0; Plants - 45; Viruses -…
XLOC_023790	4:12959441-12962699	AT4G25340	WT	WT-Ss	4.85415	15.6684	3.22784	1.69057	up	0.000277185	Peptidyl-prolyl cis-trans isomerase FKBP53 [Source:UniProtKB/Swiss-Prot;Acc:Q93ZG9]
XLOC_019339	3:21279665-21280948	AT3G57490	WT	WT-Ss	5.7176	18.4319	3.22371	1.68872	up	0.000277185	40S ribosomal protein S2-4 [Source:UniProtKB/Swiss-Prot;Acc:Q9SCM3]
XLOC_013903	3:4269977-4271204	AT3G13230	WT	WT-Ss	5.79379	18.6444	3.21799	1.68616	up	0.000277185	RNA-binding KH domain-containing protein [Source:TAIR;Acc:AT3G13230]
XLOC_031310	5:23994169-24000149	AT5G59530,AT5G59540,AT5G59550	WT	WT-Ss	83.7713	269.397	3.21587	1.68521	up	0.000277185	1-aminocyclopropane-1-carboxylate oxidase homolog 11 [Source:UniProtKB/Swiss-Prot;Acc:Q9LTH8]|1-aminocyclopropane-1-carboxylate oxidase homolog 12 [Source:UniProtKB/Swiss-Prot;Acc:Q9LTH7]|zinc finger (C3HC4-type RING finger) family protein [Source:TAIR;Acc:AT5G59550]
XLOC_027609	5:22980692-22982342	AT5G56840	WT	WT-Ss	1.3002	4.16063	3.2	1.67807	up	0.000277185	myb-like transcription factor family protein [Source:TAIR;Acc:AT5G56840]
XLOC_027265	5:20764314-20768681	AT5G51070	WT	WT-Ss	121.618	388.842	3.19725	1.67683	up	0.000277185	Chaperone protein ClpD, chloroplastic [Source:UniProtKB/Swiss-Prot;Acc:P42762]
XLOC_023242	4:8860567-8870977	AT4G15530	WT	WT-Ss	28.7137	91.7919	3.1968	1.67663	up	0.000277185	Pyruvate, phosphate dikinase 1, chloroplastic [Source:UniProtKB/Swiss-Prot;Acc:O23404]
XLOC_007802	1:28925797-28927339	AT1G76980	WT	WT-Ss	2.92881	9.35605	3.19448	1.67558	up	0.000277185	BEST Arabidopsis thaliana protein match is: embryo defective 2170 (TAIR:AT1G21390.1); Has 65 Blast hits to 65 proteins in 23 species: Archae - 0; Bacteria - 8; Metazoa - 1; Fungi - 8; Plants - 40; Viruses - 3; Other Eukaryotes - 5 (source: NCBI BLink). [Source:TAIR;Acc:AT1G76980]
XLOC_015667	3:18024655-18026248	AT3G48650	WT	WT-Ss	16.5147	52.7556	3.19448	1.67558	up	0.000277185	pseudogene, At14a-related protein, similar to At14a (GI:11994571 and GI:11994573) (Arabidopsis thaliana) [Source:TAIR;Acc:AT3G48650]
XLOC_027359	5:21395943-21400708	AT5G52800,AT5G52810	WT	WT-Ss	4.50924	14.3999	3.19344	1.67511	up	0.000277185	DNA primases [Source:TAIR;Acc:AT5G52800]|NAD(P)-binding Rossmann-fold superfamily protein [Source:TAIR;Acc:AT5G52810]
XLOC_017552	3:7387408-7389974	AT3G21080	WT	WT-Ss	1.99725	6.3712	3.18999	1.67355	up	0.000277185	ABC transporter-related [Source:TAIR;Acc:AT3G21080]
XLOC_010458	2:18408694-18410053	AT2G44600	WT	WT-Ss	2.52142	8.03905	3.18831	1.67279	up	0.000277185	unknown protein; FUNCTIONS IN: molecular_function unknown; INVOLVED IN: biological_process unknown; LOCATED IN: plasma membrane; BEST Arabidopsis thaliana protein match is: unknown protein (TAIR:AT3G60200.1); Has 56 Blast hits to 55 proteins in 11 s /.../: Archae - 0; Bacteria - 0; Metazoa - 2; Fungi - 0; Plants - 52; Viruses - 0; Other Eukaryotes - 2 (source: NCBI BLink). [Source:TAIR;Acc:AT2G44…
XLOC_023343	4:9660984-9663774	AT4G17230	WT	WT-Ss	44.5029	141.754	3.18528	1.67142	up	0.000277185	SCARECROW-like 13 [Source:TAIR;Acc:AT4G17230]
XLOC_003329	1:24841122-24842411	AT1G66590	WT	WT-Ss	9.67464	30.7947	3.18303	1.6704	up	0.000277185	cytochrome c oxidase 19-1 [Source:TAIR;Acc:AT1G66590]
XLOC_013211	2:19135735-19140881	AT2G46610,AT2G46620	WT	WT-Ss	9.94083	31.5988	3.17868	1.66843	up	0.000277185	Serine/arginine-rich splicing factor RS31A [Source:UniProtKB/Swiss-Prot;Acc:Q9ZPX8]|P-loop containing nucleoside triphosphate hydrolases superfamily protein [Source:TAIR;Acc:AT2G46620]
XLOC_015727	3:18484000-18488298	AT3G49840,AT3G49845	WT	WT-Ss	2.35007	7.44461	3.16784	1.6635	up	0.000277185	Uncharacterized conserved protein (DUF2215) [Source:TAIR;Acc:AT3G49840]|unknown protein; FUNCTIONS IN: molecular_function unknown; INVOLVED IN: biological_process unknown; LOCATED IN: cellular_component unknown; EXPRESSED IN: root; Has 30201 Blast hits to 17322 proteins in 780 species: Archae - 12; Bacteria - 1396; Meta /.../17338; Fungi - 3422; Plants - 5037; Viruses - 0; Other Eukaryotes - 2996…
XLOC_001234	1:8549517-8551993	AT1G24150	WT	WT-Ss	4.91602	15.5652	3.16622	1.66276	up	0.000277185	formin homologue 4 [Source:TAIR;Acc:AT1G24150]
XLOC_000826	1:5697202-5699810	AT1G16670	WT	WT-Ss	8.41665	26.5741	3.15732	1.6587	up	0.000277185	Protein kinase superfamily protein [Source:TAIR;Acc:AT1G16670]
XLOC_001555	1:10654856-10658897	AT1G30270	WT	WT-Ss	14.4	45.4621	3.15708	1.65859	up	0.000277185	CBL-interacting serine/threonine-protein kinase 23 [Source:UniProtKB/Swiss-Prot;Acc:Q93VD3]
XLOC_007694	1:28148574-28150444	AT1G74950	WT	WT-Ss	22.8474	72.0603	3.15399	1.65718	up	0.000277185	Protein TIFY 10B [Source:UniProtKB/Swiss-Prot;Acc:Q9S7M2]
XLOC_023837	4:13300794-13304347	AT4G26270	WT	WT-Ss	4.7991	15.1183	3.15024	1.65546	up	0.000277185	ATP-dependent 6-phosphofructokinase 3 [Source:UniProtKB/Swiss-Prot;Acc:Q94AA4]
XLOC_000937	1:6450593-6453260	AT1G18710	WT	WT-Ss	1.45433	4.58083	3.1498	1.65526	up	0.000277185	myb domain protein 47 [Source:TAIR;Acc:AT1G18710]
XLOC_006767	1:21185609-21188369	AT1G56550	WT	WT-Ss	1.0422	3.28189	3.14899	1.65489	up	0.000277185	UDP-D-xylose:L-fucose alpha-1,3-D-xylosyltransferase 3 [Source:UniProtKB/Swiss-Prot;Acc:Q9FXA7]
XLOC_025516	5:6495575-6498214	AT5G19300	WT	WT-Ss	2.10225	6.61777	3.14794	1.65441	up	0.000277185	CONTAINS InterPro DOMAIN/s: Nucleic acid-binding, OB-fold-like (InterPro:IPR016027), Protein of unknown function DUF171 (InterPro:IPR003750); Has 3649 Blast hits to 1964 proteins in 291 species: Archae - 113; Bacteria - 121; Metazoa - 1082; Fungi - /.../lants - 227; Viruses - 4; Other Eukaryotes - 1703 (source: NCBI BLink). [Source:TAIR;Acc:AT5G19300]
XLOC_004989	1:6072252-6074484	AT1G17665	WT	WT-Ss	3.58721	11.2911	3.14762	1.65426	up	0.000277185	unknown protein; FUNCTIONS IN: molecular_function unknown; INVOLVED IN: biological_process unknown; LOCATED IN: endomembrane system; EXPRESSED IN: 15 plant structures; EXPRESSED DURING: 11 growth stages; Has 149 Blast hits to 146 proteins in 39 spec /.../rchae - 0; Bacteria - 4; Metazoa - 21; Fungi - 5; Plants - 30; Viruses - 0; Other Eukaryotes - 89 (source: NCBI BLink). [Source:TAIR;Acc:AT1G176…
XLOC_022028	4:17752083-17754157	AT4G37770	WT	WT-Ss	1.23146	3.87601	3.14749	1.6542	up	0.000277185	1-aminocyclopropane-1-carboxylate synthase 8 [Source:UniProtKB/Swiss-Prot;Acc:Q9T065]
XLOC_017477	3:6803071-6804233	AT3G19580	WT	WT-Ss	8.53192	26.8393	3.14576	1.65341	up	0.000277185	Zinc finger protein AZF2 [Source:UniProtKB/Swiss-Prot;Acc:Q9SSW2]
XLOC_024645	5:413476-416225	AT5G02100	WT	WT-Ss	4.85813	15.2674	3.14265	1.65198	up	0.000277185	Oxysterol-binding protein-related protein 3A [Source:UniProtKB/Swiss-Prot;Acc:Q9LZM1]
XLOC_023447	4:10347581-10349562	AT4G18880	WT	WT-Ss	15.58	48.8755	3.13707	1.64942	up	0.000277185	Heat stress transcription factor A-4a [Source:UniProtKB/Swiss-Prot;Acc:O49403]
XLOC_026669	5:16310747-16314774	AT5G40760	WT	WT-Ss	12.3895	38.8537	3.13601	1.64893	up	0.000277185	Glucose-6-phosphate 1-dehydrogenase, cytoplasmic isoform 2 [Source:UniProtKB/Swiss-Prot;Acc:Q9FJI5]
XLOC_021120	4:11270044-11273973	AT4G21120	WT	WT-Ss	1.87003	5.83713	3.12141	1.6422	up	0.000277185	Cationic amino acid transporter 1 [Source:UniProtKB/Swiss-Prot;Acc:Q84MA5]
XLOC_008787	2:6314031-6315766	AT2G14750	WT	WT-Ss	42.335	131.98	3.11752	1.6404	up	0.000277185	Adenylyl-sulfate kinase 1, chloroplastic [Source:UniProtKB/Swiss-Prot;Acc:Q43295]
XLOC_012285	2:12793325-12796003	AT2G29990	WT	WT-Ss	10.7514	33.5129	3.11707	1.64019	up	0.000277185	Internal alternative NAD(P)H-ubiquinone oxidoreductase A2, mitochondrial [Source:UniProtKB/Swiss-Prot;Acc:O80874]
XLOC_013165	2:18820241-18822184	AT2G45680	WT	WT-Ss	4.35172	13.5593	3.11584	1.63962	up	0.000277185	Transcription factor TCP9 [Source:UniProtKB/Swiss-Prot;Acc:O64647]
XLOC_010500	2:18677054-18681579	AT2G45300	WT	WT-Ss	18.0211	56.0643	3.11105	1.6374	up	0.000277185	3-phosphoshikimate 1-carboxyvinyltransferase, chloroplastic [Source:UniProtKB/Swiss-Prot;Acc:P05466]
XLOC_012198	2:12148303-12149052	AT2G28400	WT	WT-Ss	9.8751	30.6968	3.1085	1.63622	up	0.000277185	Protein of unknown function, DUF584 [Source:TAIR;Acc:AT2G28400]
XLOC_014480	3:8112519-8126874	AT3G22890,AT3G22900	WT	WT-Ss	369.914	1149.11	3.10644	1.63526	up	0.000277185	ATP sulfurylase 1, chloroplastic [Source:UniProtKB/Swiss-Prot;Acc:Q9LIK9]|DNA-directed RNA polymerase IV subunit 7 [Source:UniProtKB/Swiss-Prot;Acc:Q8LE42]
XLOC_003749	1:27982508-27985191	AT1G74450	WT	WT-Ss	11.9961	37.1582	3.09753	1.63112	up	0.000277185	Protein of unknown function (DUF793) [Source:TAIR;Acc:AT1G74450]
XLOC_028438	5:1928373-1931868	AT5G06320	WT	WT-Ss	170.519	527.448	3.09318	1.62909	up	0.000277185	NDR1/HIN1-like 3 [Source:TAIR;Acc:AT5G06320]
XLOC_027840	5:24752799-24756718	AT5G61560	WT	WT-Ss	6.26195	19.3524	3.09048	1.62783	up	0.000277185	U-box domain-containing protein 51 [Source:UniProtKB/Swiss-Prot;Acc:Q9FKG5]
XLOC_017555	3:7409441-7412225	AT3G21140	WT	WT-Ss	8.38848	25.9202	3.08999	1.6276	up	0.000277185	Pyridoxamine 5'-phosphate oxidase family protein [Source:TAIR;Acc:AT3G21140]
XLOC_003766	1:28085764-28095021	AT1G74750	WT	WT-Ss	2.67114	8.25041	3.08872	1.62701	up	0.000277185	Pentatricopeptide repeat-containing protein At1g74750 [Source:UniProtKB/Swiss-Prot;Acc:Q9SSF9]
XLOC_021002	4:10352621-10355555	AT4G18890	WT	WT-Ss	3.24529	9.99273	3.07915	1.62253	up	0.000277185	BES1/BZR1 homolog protein 3 [Source:UniProtKB/Swiss-Prot;Acc:O49404]
XLOC_021580	4:14400919-14406595	AT4G29210	WT	WT-Ss	8.91251	27.3817	3.07228	1.61931	up	0.000277185	Gamma-glutamyltranspeptidase 3 [Source:UniProtKB/Swiss-Prot;Acc:Q9M0G0]
XLOC_021858	4:16521860-16523230	AT4G34590	WT	WT-Ss	3.68518	11.3139	3.07011	1.61829	up	0.000277185	G-box binding factor 6 [Source:TAIR;Acc:AT4G34590]
XLOC_013770	3:3285891-3288880	AT3G10530	WT	WT-Ss	1.96854	6.0429	3.06975	1.61812	up	0.000277185	Transducin/WD40 repeat-like superfamily protein [Source:TAIR;Acc:AT3G10530]
XLOC_019236	3:20549522-20552215	AT3G55430	WT	WT-Ss	40.6064	124.637	3.06939	1.61795	up	0.000277185	O-Glycosyl hydrolases family 17 protein [Source:TAIR;Acc:AT3G55430]
XLOC_027883	5:25040648-25041462	AT5G62360	WT	WT-Ss	109.492	336.066	3.06932	1.61792	up	0.000277185	Plant invertase/pectin methylesterase inhibitor superfamily protein [Source:TAIR;Acc:AT5G62360]
XLOC_008443	2:3300977-3304573	AT2G07683	WT	WT-Ss	1.38973	4.26058	3.06575	1.61624	up	0.000277185	transposable element gene [Source:TAIR;Acc:AT2G07683]
XLOC_000438	1:3093838-3094864	AT1G09560	WT	WT-Ss	44.3377	135.72	3.06106	1.61403	up	0.000277185	Germin-like protein subfamily 2 member 1 [Source:UniProtKB/Swiss-Prot;Acc:P94014]
XLOC_027555	5:22677430-22689650	AT5G56010,AT5G56020,AT5G56030	WT	WT-Ss	66.5008	203.426	3.059	1.61306	up	0.000277185	Heat shock protein 90-3 [Source:UniProtKB/Swiss-Prot;Acc:P51818]|Got1/Sft2-like vescicle transport protein family [Source:TAIR;Acc:AT5G56020]|Heat shock protein 90-2 [Source:UniProtKB/Swiss-Prot;Acc:P55737]
XLOC_000235	1:1714949-1717276	AT1G05710	WT	WT-Ss	1.56734	4.78968	3.05593	1.61161	up	0.000277185	basic helix-loop-helix (bHLH) DNA-binding superfamily protein [Source:TAIR;Acc:AT1G05710]
XLOC_022323	4:1295408-1298404	AT4G02930	WT	WT-Ss	10.0735	30.7379	3.05138	1.60946	up	0.000277185	Elongation factor Tu, mitochondrial [Source:UniProtKB/Swiss-Prot;Acc:Q9ZT91]
XLOC_007111	1:23689696-23690807	AT1G63840	WT	WT-Ss	3.13181	9.55277	3.05023	1.60892	up	0.000277185	RING/U-box superfamily protein [Source:TAIR;Acc:AT1G63840]
XLOC_003679	1:27442029-27443856	AT1G72940	WT	WT-Ss	18.4034	56.108	3.04878	1.60823	up	0.000277185	Toll-Interleukin-Resistance (TIR) domain-containing protein [Source:TAIR;Acc:AT1G72940]
XLOC_017449	3:6553521-6558618	AT3G19000,AT3G19010	WT	WT-Ss	103.722	315.957	3.04618	1.607	up	0.000277185	2-oxoglutarate (2OG) and Fe(II)-dependent oxygenase superfamily protein [Source:TAIR;Acc:AT3G19000]|2-oxoglutarate (2OG) and Fe(II)-dependent oxygenase superfamily protein [Source:TAIR;Acc:AT3G19010]
XLOC_004611	1:3487527-3496070	AT1G10580,AT1G10585	WT	WT-Ss	14.5372	44.1655	3.0381	1.60317	up	0.000277185	Transducin/WD40 repeat-like superfamily protein [Source:TAIR;Acc:AT1G10580]|basic helix-loop-helix (bHLH) DNA-binding superfamily protein [Source:TAIR;Acc:AT1G10585]
XLOC_013713	3:2923742-2925629	AT3G09520	WT	WT-Ss	0.741465	2.25181	3.03696	1.60263	up	0.000277185	exocyst subunit exo70 family protein H4 [Source:TAIR;Acc:AT3G09520]
XLOC_016322	3:22680959-22683769	AT3G61280	WT	WT-Ss	5.52166	16.7675	3.03667	1.60249	up	0.000277185	Arabidopsis thaliana protein of unknown function (DUF821) [Source:TAIR;Acc:AT3G61280]
XLOC_003099	1:23111817-23115293	AT1G62440	WT	WT-Ss	0.751894	2.28094	3.0336	1.60103	up	0.000277185	leucine-rich repeat/extensin 2 [Source:TAIR;Acc:AT1G62440]
XLOC_000948	1:6528983-6538145	AT1G18900	WT	WT-Ss	3.52851	10.7007	3.03265	1.60058	up	0.000277185	Pentatricopeptide repeat-containing protein At1g18900 [Source:UniProtKB/Swiss-Prot;Acc:Q8GYP6]
XLOC_029588	5:10540243-10543438	AT5G28540	WT	WT-Ss	42.8102	129.091	3.01542	1.59236	up	0.000277185	Mediator of RNA polymerase II transcription subunit 37a [Source:UniProtKB/Swiss-Prot;Acc:Q9LKR3]
XLOC_025523	5:6556375-6562093	AT5G19440	WT	WT-Ss	17.4554	52.6309	3.01515	1.59223	up	0.000277185	NAD(P)-binding Rossmann-fold superfamily protein [Source:TAIR;Acc:AT5G19440]
XLOC_019341	3:21288764-21293158	AT3G57520	WT	WT-Ss	54.9577	164.946	3.00133	1.5856	up	0.000277185	Probable galactinol--sucrose galactosyltransferase 2 [Source:UniProtKB/Swiss-Prot;Acc:Q94A08]
XLOC_024026	4:14543456-14545138	AT4G29700	WT	WT-Ss	2.91957	8.76075	3.0007	1.5853	up	0.000277185	Alkaline-phosphatase-like family protein [Source:TAIR;Acc:AT4G29700]
XLOC_016233	3:22048753-22051673	AT3G59690	WT	WT-Ss	2.52177	7.56003	2.99792	1.58396	up	0.000277185	IQ-domain 13 [Source:TAIR;Acc:AT3G59690]
XLOC_016121	3:21193779-21195716	AT3G57280	WT	WT-Ss	32.618	97.6547	2.99389	1.58202	up	0.000277185	Protein FATTY ACID EXPORT 1, chloroplastic [Source:UniProtKB/Swiss-Prot;Acc:Q93V66]
XLOC_024811	5:1444869-1449817	AT5G04930	WT	WT-Ss	20.0878	59.9628	2.98504	1.57775	up	0.000277185	Phospholipid-transporting ATPase 1 [Source:UniProtKB/Swiss-Prot;Acc:P98204]
XLOC_025884	5:9540923-9550597	AT5G27120,AT5G27140	WT	WT-Ss	5.61626	16.7623	2.9846	1.57754	up	0.000277185	Probable nucleolar protein 5-1 [Source:UniProtKB/Swiss-Prot;Acc:O04658]|NOP56-like pre RNA processing ribonucleoprotein [Source:TAIR;Acc:AT5G27140]
XLOC_024834	5:1602204-1607710	AT5G05410	WT	WT-Ss	8.62601	25.6745	2.9764	1.57357	up	0.000277185	Dehydration-responsive element-binding protein 2A [Source:UniProtKB/Swiss-Prot;Acc:O82132]
XLOC_024613	5:210978-213472	AT5G01542	WT	WT-Ss	5.13371	15.2527	2.97109	1.57099	up	0.000277185	Potential natural antisense gene, locus overlaps with AT5G01540 [Source:TAIR;Acc:AT5G01542]
XLOC_014482	3:8134077-8138084	AT3G22942	WT	WT-Ss	3.06373	9.09243	2.96777	1.56938	up	0.000277185	Guanine nucleotide-binding protein subunit gamma 2 [Source:UniProtKB/Swiss-Prot;Acc:Q93V47]
XLOC_030327	5:16807309-16810646	AT5G42020	WT	WT-Ss	23.2221	68.7337	2.95984	1.56552	up	0.000277185	Mediator of RNA polymerase II transcription subunit 37f [Source:UniProtKB/Swiss-Prot;Acc:Q39043]
XLOC_031025	5:21953786-21956564	AT5G54100	WT	WT-Ss	2.08308	6.13588	2.94558	1.55855	up	0.000277185	SPFH/Band 7/PHB domain-containing membrane-associated protein family [Source:TAIR;Acc:AT5G54100]
XLOC_023879	4:13515348-13523286	AT4G26910	WT	WT-Ss	32.7383	96.3473	2.94296	1.55727	up	0.000277185	Dihydrolipoyllysine-residue succinyltransferase component of 2-oxoglutarate dehydrogenase complex 2, mitochondrial [Source:UniProtKB/Swiss-Prot;Acc:Q8H107]
XLOC_009897	2:14496194-14505728	AT2G34355,AT2G34357	WT	WT-Ss	7.77878	22.8866	2.94219	1.55689	up	0.000277185	Major facilitator superfamily protein [Source:TAIR;Acc:AT2G34355]|ARM repeat superfamily protein [Source:TAIR;Acc:AT2G34357]
XLOC_006518	1:19442067-19443529	AT1G52200	WT	WT-Ss	107.25	315.253	2.93944	1.55554	up	0.000277185	Protein PLANT CADMIUM RESISTANCE 8 [Source:UniProtKB/Swiss-Prot;Acc:Q9M815]
XLOC_014333	3:7160676-7162206	AT3G20510	WT	WT-Ss	26.1392	76.8035	2.93826	1.55496	up	0.000277185	Protein FATTY ACID EXPORT 6 [Source:UniProtKB/Swiss-Prot;Acc:Q9LJU6]
XLOC_000150	1:993399-995787	AT1G03905	WT	WT-Ss	1.34682	3.95684	2.93791	1.55479	up	0.000277185	ABC transporter I family member 19 [Source:UniProtKB/Swiss-Prot;Acc:Q3EDJ0]
XLOC_021466	4:13732909-13734304	AT4G27460	WT	WT-Ss	1.74927	5.13903	2.93781	1.55474	up	0.000277185	CBS domain-containing protein CBSX5 [Source:UniProtKB/Swiss-Prot;Acc:Q84WQ5]
XLOC_023001	4:7256534-7261180	AT4G12120	WT	WT-Ss	4.33445	12.7313	2.93724	1.55446	up	0.000277185	Protein transport Sec1b [Source:UniProtKB/Swiss-Prot;Acc:Q9SZ77]
XLOC_011845	2:9457809-9460919	AT2G22250	WT	WT-Ss	9.41105	27.5982	2.93254	1.55215	up	0.000277185	Bifunctional aspartate aminotransferase and glutamate/aspartate-prephenate aminotransferase [Source:UniProtKB/Swiss-Prot;Acc:Q9SIE1]
XLOC_025265	5:4756112-4757657	AT5G14730	WT	WT-Ss	8.94387	26.2134	2.93087	1.55133	up	0.000277185	unknown protein; CONTAINS InterPro DOMAIN/s: Protein of unknown function DUF1645 (InterPro:IPR012442); BEST Arabidopsis thaliana protein match is: unknown protein (TAIR:AT3G01513.1); Has 85 Blast hits to 83 proteins in 14 species: Archae - 0; Bacter /.../; Metazoa - 0; Fungi - 0; Plants - 76; Viruses - 0; Other Eukaryotes - 0 (source: NCBI BLink). [Source:TAIR;Acc:AT5G14730]
XLOC_026653	5:16237297-16239601	AT5G40540	WT	WT-Ss	0.958839	2.80494	2.92535	1.54861	up	0.000277185	Protein kinase superfamily protein [Source:TAIR;Acc:AT5G40540]
XLOC_029459	5:9310242-9315566	AT5G26680	WT	WT-Ss	1.6699	4.86979	2.91622	1.5441	up	0.000277185	Flap endonuclease 1 [Source:UniProtKB/Swiss-Prot;Acc:O65251]
XLOC_025778	5:8692930-8697108	AT5G25170	WT	WT-Ss	6.34569	18.4858	2.91313	1.54257	up	0.000277185	PPPDE putative thiol peptidase family protein [Source:TAIR;Acc:AT5G25170]
XLOC_007902	1:29641778-29647710	AT1G78850,AT1G78860	WT	WT-Ss	166.465	484.913	2.91301	1.54251	up	0.000277185	D-mannose binding lectin protein with Apple-like carbohydrate-binding domain [Source:TAIR;Acc:AT1G78850]|D-mannose binding lectin protein with Apple-like carbohydrate-binding domain [Source:TAIR;Acc:AT1G78860]
XLOC_016132	3:21306709-21309464	AT3G57550	WT	WT-Ss	21.7105	63.231	2.91246	1.54224	up	0.000277185	Guanylate kinase 2 [Source:UniProtKB/Swiss-Prot;Acc:Q9M682]
XLOC_021512	4:14026576-14028622	AT4G28350	WT	WT-Ss	4.36486	12.7089	2.91164	1.54183	up	0.000277185	Concanavalin A-like lectin protein kinase family protein [Source:TAIR;Acc:AT4G28350]
XLOC_027061	5:19179938-19181129	AT5G47230	WT	WT-Ss	22.2223	64.6683	2.91006	1.54105	up	0.000277185	Ethylene-responsive transcription factor 5 [Source:UniProtKB/Swiss-Prot;Acc:O80341]
XLOC_031595	5:26019587-26022222	AT5G65140	WT	WT-Ss	3.84404	11.1857	2.90988	1.54096	up	0.000277185	Probable trehalose-phosphate phosphatase J [Source:UniProtKB/Swiss-Prot;Acc:Q5HZ05]
XLOC_031717	5:26868289-26869486	AT5G67350	WT	WT-Ss	6.11293	17.7723	2.90734	1.5397	up	0.000277185	unknown protein; Has 1807 Blast hits to 1807 proteins in 277 species: Archae - 0; Bacteria - 0; Metazoa - 736; Fungi - 347; Plants - 385; Viruses - 0; Other Eukaryotes - 339 (source: NCBI BLink). [Source:TAIR;Acc:AT5G67350]
XLOC_026905	5:17951460-17953157	AT5G44565	WT	WT-Ss	7.85795	22.8235	2.9045	1.53829	up	0.000277185	unknown protein; FUNCTIONS IN: molecular_function unknown; INVOLVED IN: biological_process unknown; LOCATED IN: endomembrane system; Has 35333 Blast hits to 34131 proteins in 2444 species: Archae - 798; Bacteria - 22429; Metazoa - 974; Fungi - 991; /.../ - 531; Viruses - 0; Other Eukaryotes - 9610 (source: NCBI BLink). [Source:TAIR;Acc:AT5G44565]
XLOC_024361	4:17044910-17047415	AT4G36030	WT	WT-Ss	4.09887	11.8841	2.89935	1.53573	up	0.000277185	armadillo repeat only 3 [Source:TAIR;Acc:AT4G36030]
XLOC_009893	2:14465848-14468531	AT2G34260	WT	WT-Ss	2.03151	5.8868	2.89774	1.53493	up	0.000277185	transducin family protein / WD-40 repeat family protein [Source:TAIR;Acc:AT2G34260]
XLOC_030032	5:14534612-14540299	AT5G36880	WT	WT-Ss	28.4417	82.0069	2.88334	1.52774	up	0.000277185	Acetyl-coenzyme A synthetase, chloroplastic/glyoxysomal [Source:UniProtKB/Swiss-Prot;Acc:B9DGD6]
XLOC_023378	4:9862445-9864663	AT4G17720	WT	WT-Ss	16.9736	48.905	2.88124	1.52669	up	0.000277185	RNA-binding (RRM/RBD/RNP motifs) family protein [Source:TAIR;Acc:AT4G17720]
XLOC_014267	3:6707240-6709072	AT3G19360	WT	WT-Ss	2.25216	6.48016	2.87731	1.52472	up	0.000277185	Zinc finger CCCH domain-containing protein 39 [Source:UniProtKB/Swiss-Prot;Acc:Q9LT81]
XLOC_007027	1:23026775-23029339	AT1G62305	WT	WT-Ss	2.21049	6.34486	2.87034	1.52122	up	0.000277185	Core-2/I-branching beta-1,6-N-acetylglucosaminyltransferase family protein [Source:TAIR;Acc:AT1G62305]
XLOC_008110	2:801529-803436	AT2G02810	WT	WT-Ss	3.57354	10.2247	2.86124	1.51664	up	0.000277185	UDP-galactose/UDP-glucose transporter 1 [Source:UniProtKB/Swiss-Prot;Acc:O64503]
XLOC_026874	5:17731001-17733470	AT5G44060	WT	WT-Ss	17.463	49.9183	2.85852	1.51527	up	0.000277185	unknown protein; BEST Arabidopsis thaliana protein match is: unknown protein (TAIR:AT1G04000.1); Has 1807 Blast hits to 1807 proteins in 277 species: Archae - 0; Bacteria - 0; Metazoa - 736; Fungi - 347; Plants - 385; Viruses - 0; Other Eukaryotes - /.../source: NCBI BLink). [Source:TAIR;Acc:AT5G44060]
XLOC_017867	3:9797943-9805825	AT3G26670,AT3G26690	WT	WT-Ss	14.2108	40.5321	2.85221	1.51208	up	0.000277185	Probable magnesium transporter NIPA8 [Source:UniProtKB/Swiss-Prot;Acc:Q8RWF4]|Nudix hydrolase 13, mitochondrial [Source:UniProtKB/Swiss-Prot;Acc:Q52K88]
XLOC_026876	5:17734737-17737859	AT5G44070	WT	WT-Ss	49.7555	141.687	2.84765	1.50977	up	0.000277185	Glutathione gamma-glutamylcysteinyltransferase 1 [Source:UniProtKB/Swiss-Prot;Acc:Q9S7Z3]
XLOC_003343	1:24945483-24955710	AT1G66880	WT	WT-Ss	7.90591	22.5126	2.84757	1.50973	up	0.000277185	Protein kinase superfamily protein [Source:TAIR;Acc:AT1G66880]
XLOC_021814	4:16260617-16262995	AT4G33920	WT	WT-Ss	32.1606	91.5209	2.84575	1.50881	up	0.000277185	Probable protein phosphatase 2C 63 [Source:UniProtKB/Swiss-Prot;Acc:O81760]
XLOC_022011	4:17631561-17636288	AT4G37520,AT4G37530	WT	WT-Ss	35.8287	101.895	2.84396	1.5079	up	0.000277185	Peroxidase 50 [Source:UniProtKB/Swiss-Prot;Acc:Q43731]|Peroxidase 51 [Source:UniProtKB/Swiss-Prot;Acc:Q9SZE7]
XLOC_025126	5:3582539-3586986	AT5G11240	WT	WT-Ss	2.14152	6.0807	2.83943	1.5056	up	0.000277185	transducin family protein / WD-40 repeat family protein [Source:TAIR;Acc:AT5G11240]
XLOC_025097	5:3370517-3382958	AT5G10695	WT	WT-Ss	64.2938	182.334	2.83595	1.50383	up	0.000277185	unknown protein; BEST Arabidopsis thaliana protein match is: unknown protein (TAIR:AT5G57123.1); Has 30201 Blast hits to 17322 proteins in 780 species: Archae - 12; Bacteria - 1396; Metazoa - 17338; Fungi - 3422; Plants - 5037; Viruses - 0; Other Eu /.../es - 2996 (source: NCBI BLink). [Source:TAIR;Acc:AT5G10695]
XLOC_030938	5:21286759-21291984	AT5G52450	WT	WT-Ss	17.7393	50.2465	2.83249	1.50207	up	0.000277185	MATE efflux family protein [Source:TAIR;Acc:AT5G52450]
XLOC_006700	1:20697648-20706992	AT1G55430,AT1G55450	WT	WT-Ss	129.56	366.938	2.83219	1.50192	up	0.000277185	Cysteine/Histidine-rich C1 domain family protein [Source:TAIR;Acc:AT1G55430]|S-adenosyl-L-methionine-dependent methyltransferases superfamily protein [Source:TAIR;Acc:AT1G55450]
XLOC_006931	1:22397915-22400362	AT1G60850	WT	WT-Ss	3.5283	9.98369	2.8296	1.5006	up	0.000277185	DNA-directed RNA polymerase family protein [Source:TAIR;Acc:AT1G60850]
XLOC_027378	5:21529021-21533159	AT5G53110	WT	WT-Ss	1.0832	3.06247	2.82725	1.4994	up	0.000277185	RING/U-box superfamily protein [Source:TAIR;Acc:AT5G53110]
XLOC_003336	1:24901977-24904443	AT1G66760	WT	WT-Ss	4.66215	13.1795	2.82692	1.49923	up	0.000277185	MATE efflux family protein [Source:TAIR;Acc:AT1G66760]
XLOC_000939	1:6463826-6466470	AT1G18740	WT	WT-Ss	23.6878	66.9264	2.82535	1.49843	up	0.000277185	Protein of unknown function (DUF793) [Source:TAIR;Acc:AT1G18740]
XLOC_019507	3:22333917-22337617	AT3G60420	WT	WT-Ss	21.8143	61.4965	2.81909	1.49523	up	0.000277185	Phosphoglycerate mutase family protein [Source:TAIR;Acc:AT3G60420]
XLOC_006957	1:22593464-22595069	AT1G61260	WT	WT-Ss	4.70951	13.2747	2.8187	1.49503	up	0.000277185	Protein of unknown function (DUF761) [Source:TAIR;Acc:AT1G61260]
XLOC_000161	1:1057150-1064034	AT1G04090,AT1G04100	WT	WT-Ss	4.0129	11.3084	2.81802	1.49468	up	0.000277185	Plant protein of unknown function (DUF946) [Source:TAIR;Acc:AT1G04090]|Auxin-responsive protein IAA10 [Source:UniProtKB/Swiss-Prot;Acc:Q38828]
XLOC_007466	1:26412687-26415230	AT1G70140	WT	WT-Ss	1.71222	4.82364	2.81718	1.49425	up	0.000277185	Formin-like protein 8 [Source:UniProtKB/Swiss-Prot;Acc:O04532]
XLOC_004974	1:5946611-5957651	AT1G17370,AT1G17380	WT	WT-Ss	37.4351	105.223	2.8108	1.49098	up	0.000277185	Oligouridylate-binding protein 1B [Source:UniProtKB/Swiss-Prot;Acc:Q9LQI9]|Protein TIFY 11A [Source:UniProtKB/Swiss-Prot;Acc:Q9LDU5]
XLOC_023344	4:9666360-9668400	AT4G17240	WT	WT-Ss	3.41184	9.55334	2.80006	1.48546	up	0.000277185	unknown protein; FUNCTIONS IN: molecular_function unknown; INVOLVED IN: biological_process unknown; LOCATED IN: chloroplast; EXPRESSED IN: 16 plant structures; EXPRESSED DURING: 8 growth stages; Has 1142 Blast hits to 1055 proteins in 252 species: A /.../- 22; Bacteria - 318; Metazoa - 248; Fungi - 96; Plants - 59; Viruses - 3; Other Eukaryotes - 396 (source: NCBI BLink). [Source:TAIR;Acc:AT4G172…
XLOC_002625	1:19958586-19961578	AT1G53470	WT	WT-Ss	0.392392	1.09765	2.79735	1.48406	up	0.000277185	Mechanosensitive ion channel protein 4 [Source:UniProtKB/Swiss-Prot;Acc:Q9LPG3]
XLOC_028767	5:4204205-4206563	AT5G13190	WT	WT-Ss	92.5038	258.543	2.79495	1.48282	up	0.000277185	CONTAINS InterPro DOMAIN/s: LPS-induced tumor necrosis factor alpha factor (InterPro:IPR006629); Has 30201 Blast hits to 17322 proteins in 780 species: Archae - 12; Bacteria - 1396; Metazoa - 17338; Fungi - 3422; Plants - 5037; Viruses - 0; Other Eu /.../es - 2996 (source: NCBI BLink). [Source:TAIR;Acc:AT5G13190]
XLOC_019349	3:21344799-21346057	AT3G57640	WT	WT-Ss	3.96074	11.0391	2.78713	1.47878	up	0.000277185	Protein kinase superfamily protein [Source:TAIR;Acc:AT3G57640]
XLOC_030352	5:17000258-17005622	AT5G42530	WT	WT-Ss	945.756	2634.47	2.78558	1.47798	up	0.000277185	unknown protein; FUNCTIONS IN: molecular_function unknown; INVOLVED IN: biological_process unknown; LOCATED IN: endomembrane system; BEST Arabidopsis thaliana protein match is: unknown protein (TAIR:AT2G25510.2); Has 30201 Blast hits to 17322 protei /.../780 species: Archae - 12; Bacteria - 1396; Metazoa - 17338; Fungi - 3422; Plants - 5037; Viruses - 0; Other Eukaryotes - 2996 (source: NCBI BLin…
XLOC_022461	4:2509132-2517193	AT4G04940	WT	WT-Ss	0.986873	2.74484	2.78136	1.47579	up	0.000277185	transducin family protein / WD-40 repeat family protein [Source:TAIR;Acc:AT4G04940]
XLOC_030485	5:17961200-17962202	AT5G44568	WT	WT-Ss	20.0971	55.8803	2.78051	1.47535	up	0.000277185	unknown protein; FUNCTIONS IN: molecular_function unknown; INVOLVED IN: biological_process unknown; LOCATED IN: endomembrane system; Has 19 Blast hits to 19 proteins in 2 species: Archae - 0; Bacteria - 0; Metazoa - 0; Fungi - 0; Plants - 19; Viruse /.../ Other Eukaryotes - 0 (source: NCBI BLink). [Source:TAIR;Acc:AT5G44568]
XLOC_016447	3:85543-89576	AT3G01290	WT	WT-Ss	261.217	724.832	2.77483	1.4724	up	0.000277185	Hypersensitive-induced response protein 3 [Source:UniProtKB/Swiss-Prot;Acc:Q9SRH6]
XLOC_000816	1:5648759-5651167	AT1G16520	WT	WT-Ss	2.65252	7.35883	2.77427	1.47211	up	0.000277185	unknown protein; FUNCTIONS IN: molecular_function unknown; INVOLVED IN: biological_process unknown; LOCATED IN: plasma membrane; EXPRESSED IN: 22 plant structures; EXPRESSED DURING: 13 growth stages; BEST Arabidopsis thaliana protein match is: unkno /.../tein (TAIR:AT1G56080.1); Has 243 Blast hits to 234 proteins in 69 species: Archae - 2; Bacteria - 2; Metazoa - 61; Fungi - 9; Plants - 125; Viru…
XLOC_024048	4:14689073-14692503	AT4G30060	WT	WT-Ss	6.64786	18.4344	2.77297	1.47143	up	0.000277185	Core-2/I-branching beta-1,6-N-acetylglucosaminyltransferase family protein [Source:TAIR;Acc:AT4G30060]
XLOC_001422	1:9854545-9860158	AT1G28210	WT	WT-Ss	1.06236	2.94463	2.77179	1.47082	up	0.000277185	Chaperone protein dnaJ 1, mitochondrial [Source:UniProtKB/Swiss-Prot;Acc:Q38813]
XLOC_025916	5:9742575-9747005	AT5G27600	WT	WT-Ss	6.77937	18.7344	2.76345	1.46647	up	0.000277185	Long chain acyl-CoA synthetase 7, peroxisomal [Source:UniProtKB/Swiss-Prot;Acc:Q8LKS5]
XLOC_031511	5:25417264-25422668	AT5G63490	WT	WT-Ss	10.7217	29.5614	2.75715	1.46318	up	0.000277185	CBS domain-containing protein CBSCBSPB1 [Source:UniProtKB/Swiss-Prot;Acc:Q9FMV3]
XLOC_012776	2:16210824-16215282	AT2G38790	WT	WT-Ss	10.8328	29.8535	2.75586	1.4625	up	0.000277185	unknown protein; Has 21 Blast hits to 21 proteins in 5 species: Archae - 0; Bacteria - 0; Metazoa - 0; Fungi - 0; Plants - 19; Viruses - 0; Other Eukaryotes - 2 (source: NCBI BLink). [Source:TAIR;Acc:AT2G38790]
XLOC_027695	5:23693242-23697452	AT5G58620	WT	WT-Ss	4.06793	11.1932	2.75158	1.46026	up	0.000277185	Zinc finger CCCH domain-containing protein 66 [Source:UniProtKB/Swiss-Prot;Acc:Q9LUZ4]
XLOC_023679	4:12054361-12062858	AT4G23010	WT	WT-Ss	21.408	58.7652	2.74501	1.45681	up	0.000277185	UDP-galactose/UDP-glucose transporter 2 [Source:UniProtKB/Swiss-Prot;Acc:Q29Q28]
XLOC_002623	1:19935025-19941140	AT1G53430	WT	WT-Ss	23.5304	64.555	2.74347	1.456	up	0.000277185	Leucine-rich repeat transmembrane protein kinase [Source:TAIR;Acc:AT1G53430]
XLOC_028278	5:832030-834495	AT5G03380	WT	WT-Ss	55.5315	151.819	2.73392	1.45097	up	0.000277185	Heavy metal transport/detoxification superfamily protein [Source:TAIR;Acc:AT5G03380]
XLOC_011970	2:10400720-10402934	AT2G24500	WT	WT-Ss	18.9115	51.679	2.73267	1.45031	up	0.000277185	Zinc finger protein 622 [Source:TAIR;Acc:AT2G24500]
XLOC_011952	2:10286805-10289677	AT2G24200	WT	WT-Ss	75.7444	206.952	2.73223	1.45008	up	0.000277185	Leucine aminopeptidase 1 [Source:UniProtKB/Swiss-Prot;Acc:P30184]
XLOC_027055	5:19138727-19142278	AT5G47130	WT	WT-Ss	2.21567	6.04711	2.72924	1.4485	up	0.000277185	Bax inhibitor-1 family protein [Source:TAIR;Acc:AT5G47130]
XLOC_025872	5:9475681-9478751	AT5G26920	WT	WT-Ss	17.7471	48.3665	2.72531	1.44642	up	0.000277185	Calmodulin-binding protein 60 G [Source:UniProtKB/Swiss-Prot;Acc:F4K2R6]
XLOC_017420	3:6399570-6403354	AT3G18600	WT	WT-Ss	2.41952	6.59325	2.72503	1.44627	up	0.000277185	DEAD-box ATP-dependent RNA helicase 51 [Source:UniProtKB/Swiss-Prot;Acc:Q9LIH9]
XLOC_014340	3:7191685-7195826	AT3G20600	WT	WT-Ss	13.3271	36.2643	2.7211	1.44419	up	0.000277185	Protein NDR1 [Source:UniProtKB/Swiss-Prot;Acc:O48915]
XLOC_021727	4:15548839-15555094	AT4G32200	WT	WT-Ss	0.915102	2.48879	2.71969	1.44344	up	0.000277185	DNA-binding HORMA family protein [Source:TAIR;Acc:AT4G32200]
XLOC_006967	1:22674197-22677713	AT1G61460	WT	WT-Ss	0.362244	0.984131	2.71677	1.44189	up	0.000277185	S-locus protein kinase, putative [Source:TAIR;Acc:AT1G61460]
XLOC_004550	1:3118202-3119708	AT1G09630	WT	WT-Ss	17.3549	47.1051	2.71422	1.44054	up	0.000277185	Ras-related protein RABA2a [Source:UniProtKB/Swiss-Prot;Acc:O04486]
XLOC_024279	4:16369356-16371430	AT4G34180	WT	WT-Ss	59.1727	160.548	2.71321	1.44	up	0.000277185	Cyclase family protein [Source:TAIR;Acc:AT4G34180]
XLOC_016057	3:20736570-20738913	AT3G55880	WT	WT-Ss	20.8058	56.4215	2.71182	1.43926	up	0.000277185	Alpha/beta hydrolase related protein [Source:TAIR;Acc:AT3G55880]
XLOC_020959	4:10067809-10077814	AT4G18190,AT4G18195,AT4G18197	WT	WT-Ss	30.0927	81.5446	2.70979	1.43818	up	0.000277185	Probable purine permease 6 [Source:UniProtKB/Swiss-Prot;Acc:O49722]|Probable purine permease 8 [Source:UniProtKB/Swiss-Prot;Acc:Q0WRB9]|Probable purine permease 7 [Source:UniProtKB/Swiss-Prot;Acc:Q2V3H2]
XLOC_012348	2:13213099-13218724	AT2G31060	WT	WT-Ss	5.94231	16.0902	2.70772	1.43708	up	0.000277185	elongation factor family protein [Source:TAIR;Acc:AT2G31060]
XLOC_017180	3:4600491-4602488	AT3G13940	WT	WT-Ss	3.20145	8.66775	2.70744	1.43693	up	0.000277185	DNA binding;DNA-directed RNA polymerases [Source:TAIR;Acc:AT3G13940]
XLOC_031028	5:21981883-21987438	AT5G54170	WT	WT-Ss	28.5904	77.3892	2.70682	1.4366	up	0.000277185	Polyketide cyclase/dehydrase and lipid transport superfamily protein [Source:TAIR;Acc:AT5G54170]
XLOC_017933	3:10207759-10210254	AT3G27550	WT	WT-Ss	0.695481	1.88235	2.70654	1.43645	up	0.000277185	RNA-binding CRS1 / YhbY (CRM) domain protein [Source:TAIR;Acc:AT3G27550]
XLOC_024723	5:834987-836751	AT5G03390	WT	WT-Ss	1.65117	4.46768	2.70575	1.43603	up	0.000277185	Protein of unknown function (DUF295) [Source:TAIR;Acc:AT5G03390]
XLOC_004416	1:2189875-2193833	AT1G07135,AT1G07140	WT	WT-Ss	297.295	802.261	2.69854	1.43218	up	0.000277185	glycine-rich protein [Source:TAIR;Acc:AT1G07135]|Ran-binding protein 1 homolog a [Source:UniProtKB/Swiss-Prot;Acc:Q9LMK7]
XLOC_015813	3:19089056-19090639	AT3G51440	WT	WT-Ss	3.37166	9.09811	2.69841	1.43211	up	0.000277185	Protein STRICTOSIDINE SYNTHASE-LIKE 6 [Source:UniProtKB/Swiss-Prot;Acc:Q9SD05]
XLOC_026946	5:18228909-18231522	AT5G45110	WT	WT-Ss	15.1757	40.9489	2.69832	1.43206	up	0.000277185	Regulatory protein NPR3 [Source:UniProtKB/Swiss-Prot;Acc:Q8L746]
XLOC_024600	5:84306-86275	AT5G01210	WT	WT-Ss	14.566	39.1925	2.6907	1.42798	up	0.000277185	HXXXD-type acyl-transferase family protein [Source:TAIR;Acc:AT5G01210]
XLOC_018061	3:11297282-11299620	AT3G29400	WT	WT-Ss	8.64652	23.2621	2.69034	1.42779	up	0.000277185	exocyst subunit exo70 family protein E1 [Source:TAIR;Acc:AT3G29400]
XLOC_010782	2:973412-977531	AT2G03240	WT	WT-Ss	4.67461	12.5665	2.68824	1.42666	up	0.000277185	Phosphate transporter PHO1 homolog 5 [Source:UniProtKB/Swiss-Prot;Acc:Q6R8G5]
XLOC_005069	1:6671136-6672653	AT1G19300	WT	WT-Ss	10.5218	28.2764	2.6874	1.42621	up	0.000277185	Probable galacturonosyltransferase-like 1 [Source:UniProtKB/Swiss-Prot;Acc:Q9LN68]
XLOC_023284	4:9202351-9204078	AT4G16265	WT	WT-Ss	4.41428	11.8538	2.68533	1.4251	up	0.000277185	DNA-directed RNA polymerases II, IV and V subunit 9B [Source:UniProtKB/Swiss-Prot;Acc:Q8L5V0]
XLOC_012543	2:14589759-14591788	AT2G34650	WT	WT-Ss	1.86502	4.99832	2.68003	1.42225	up	0.000277185	Protein kinase PINOID [Source:UniProtKB/Swiss-Prot;Acc:O64682]
XLOC_011658	2:8188256-8192489	AT2G18900	WT	WT-Ss	2.4047	6.44238	2.67907	1.42173	up	0.000277185	Transducin/WD40 repeat-like superfamily protein [Source:TAIR;Acc:AT2G18900]
XLOC_007033	1:23100098-23101257	AT1G62422	WT	WT-Ss	14.6754	39.3015	2.67806	1.42119	up	0.000277185	unknown protein; EXPRESSED IN: 22 plant structures; EXPRESSED DURING: 13 growth stages; BEST Arabidopsis thaliana protein match is: unknown protein (TAIR:AT1G12020.1); Has 87 Blast hits to 86 proteins in 14 species: Archae - 0; Bacteria - 0; Metazoa /.../Fungi - 0; Plants - 87; Viruses - 0; Other Eukaryotes - 0 (source: NCBI BLink). [Source:TAIR;Acc:AT1G62422]
XLOC_005502	1:9773579-9778042	AT1G28040,AT1G28050	WT	WT-Ss	17.0947	45.7309	2.67515	1.41962	up	0.000277185	RING-H2 finger protein ATL20 [Source:UniProtKB/Swiss-Prot;Acc:Q9C7E9]|Zinc finger protein CONSTANS-LIKE 15 [Source:UniProtKB/Swiss-Prot;Acc:Q9C7E8]
XLOC_010086	2:15803242-15810557	AT2G37690	WT	WT-Ss	1.99306	5.33028	2.67443	1.41923	up	0.000277185	phosphoribosylaminoimidazole carboxylase, putative / AIR carboxylase, putative [Source:TAIR;Acc:AT2G37690]
XLOC_023658	4:11929358-11938966	AT4G22690	WT	WT-Ss	191.974	513.314	2.67387	1.41893	up	0.000277185	cytochrome P450, family 706, subfamily A, polypeptide 1 [Source:TAIR;Acc:AT4G22690]
XLOC_025484	5:6271474-6274452	AT5G18820	WT	WT-Ss	1.11387	2.97673	2.67243	1.41815	up	0.000277185	Chaperonin 60 subunit alpha 2, chloroplastic [Source:UniProtKB/Swiss-Prot;Acc:Q56XV8]
XLOC_028073	5:26351507-26352269	AT5G65870	WT	WT-Ss	5.46528	14.6007	2.67154	1.41767	up	0.000277185	Phytosulfokines 5 [Source:UniProtKB/Swiss-Prot;Acc:Q9FEB4]
XLOC_023334	4:9595384-9598237	AT4G17070	WT	WT-Ss	22.4296	59.8715	2.66932	1.41647	up	0.000277185	peptidyl-prolyl cis-trans isomerases [Source:TAIR;Acc:AT4G17070]
XLOC_019617	3:23038281-23040584	AT3G62260	WT	WT-Ss	3.85091	10.2751	2.66822	1.41588	up	0.000277185	Probable protein phosphatase 2C 49 [Source:UniProtKB/Swiss-Prot;Acc:Q3EAF9]
XLOC_021830	4:16354713-16359555	AT4G34150,AT4G34160	WT	WT-Ss	105.325	280.669	2.66479	1.41402	up	0.000277185	Calcium-dependent lipid-binding (CaLB domain) family protein [Source:TAIR;Acc:AT4G34150]|Cyclin-D3-1 [Source:UniProtKB/Swiss-Prot;Acc:P42753]
XLOC_015879	3:19569261-19573733	AT3G52800	WT	WT-Ss	95.9856	255.685	2.66379	1.41348	up	0.000277185	Zinc finger A20 and AN1 domain-containing stress-associated protein 6 [Source:UniProtKB/Swiss-Prot;Acc:Q94B40]
XLOC_031120	5:22645482-22649447	AT5G55920	WT	WT-Ss	4.30041	11.431	2.65811	1.4104	up	0.000277185	S-adenosyl-L-methionine-dependent methyltransferases superfamily protein [Source:TAIR;Acc:AT5G55920]
XLOC_000129	1:873183-875901	AT1G03495	WT	WT-Ss	1.4861	3.95001	2.65798	1.41033	up	0.000277185	Coumaroyl-CoA:anthocyanidin 3-O-glucoside-6''-O-coumaroyltransferase 2 [Source:UniProtKB/Swiss-Prot;Acc:Q9LR73]
XLOC_024611	5:198747-205720	AT5G01500,AT5G01510	WT	WT-Ss	10.1226	26.8929	2.65671	1.40964	up	0.000277185	Thylakoid ADP,ATP carrier protein, chloroplastic [Source:UniProtKB/Swiss-Prot;Acc:Q9M024]|Protein root UVB sensitive 5 [Source:UniProtKB/Swiss-Prot;Acc:B6IDH3]
XLOC_014447	3:7870741-7873560	AT3G22260	WT	WT-Ss	8.70097	23.0902	2.65376	1.40804	up	0.000277185	Cysteine proteinases superfamily protein [Source:TAIR;Acc:AT3G22260]
XLOC_011751	2:8877952-8894764	AT2G20610	WT	WT-Ss	41.3134	109.536	2.65136	1.40673	up	0.000277185	S-alkyl-thiohydroximate lyase SUR1 [Source:UniProtKB/Swiss-Prot;Acc:Q9SIV0]
XLOC_021290	4:12539776-12542489	AT4G24160	WT	WT-Ss	17.1484	45.4289	2.64915	1.40553	up	0.000277185	1-acylglycerol-3-phosphate O-acyltransferase [Source:UniProtKB/Swiss-Prot;Acc:O22975]
XLOC_013878	3:4049259-4053237	AT3G12740	WT	WT-Ss	65.8059	174.312	2.64889	1.40539	up	0.000277185	ALA-interacting subunit 1 [Source:UniProtKB/Swiss-Prot;Acc:Q9LTW0]
XLOC_017172	3:4532901-4535912	AT3G13790	WT	WT-Ss	23.3841	61.9331	2.64851	1.40518	up	0.000277185	Beta-fructofuranosidase, insoluble isoenzyme CWINV1 [Source:UniProtKB/Swiss-Prot;Acc:Q43866]
XLOC_020477	4:6276997-6278509	AT4G10040	WT	WT-Ss	18.1247	47.9452	2.6453	1.40343	up	0.000277185	Cytochrome c-2 [Source:UniProtKB/Swiss-Prot;Acc:Q9T0G2]
XLOC_027896	5:25136750-25139946	AT5G62620	WT	WT-Ss	2.88265	7.60519	2.63827	1.39959	up	0.000277185	Probable beta-1,3-galactosyltransferase 19 [Source:UniProtKB/Swiss-Prot;Acc:Q9LV16]
XLOC_022120	4:18478917-18481343	AT4G39830	WT	WT-Ss	2.79529	7.36645	2.63531	1.39797	up	0.000277185	Cupredoxin superfamily protein [Source:TAIR;Acc:AT4G39830]
XLOC_000976	1:6698057-6698824	AT1G19380	WT	WT-Ss	94.5805	248.912	2.63175	1.39602	up	0.000277185	Protein of unknown function (DUF1195) [Source:TAIR;Acc:AT1G19380]
XLOC_023508	4:10782591-10791541	AT4G19870,AT4G19880,AT4G19890,AT4G19900	WT	WT-Ss	34.092	89.687	2.63074	1.39547	up	0.000277185	F-box/kelch-repeat protein At4g19870 [Source:UniProtKB/Swiss-Prot;Acc:Q8GXF6]|Glutathione S-transferase family protein [Source:TAIR;Acc:AT4G19880]|Pentatricopeptide repeat-containing protein At4g19890 [Source:UniProtKB/Swiss-Prot;Acc:P0C8Q3]|Uncharacterized protein At4g19900 [Source:UniProtKB/Swiss-Prot;Acc:P0C8Q4]
XLOC_020780	4:8637665-8640291	AT4G15130	WT	WT-Ss	12.972	34.1031	2.62897	1.3945	up	0.000277185	Choline-phosphate cytidylyltransferase 2 [Source:UniProtKB/Swiss-Prot;Acc:F4JJE0]
XLOC_027062	5:19183574-19188879	AT5G47240	WT	WT-Ss	35.4966	93.3196	2.62897	1.3945	up	0.000277185	Nudix hydrolase 8 [Source:UniProtKB/Swiss-Prot;Acc:Q8L7W2]
XLOC_011074	2:3313597-3314901	AT2G07811	WT	WT-Ss	8.14583	21.3729	2.62379	1.39165	up	0.000277185	pseudogene of mitochondrial protein [Source:TAIR;Acc:AT2G07811]
XLOC_013911	3:4346556-4350957	AT3G13380	WT	WT-Ss	2.88232	7.55948	2.62271	1.39106	up	0.000277185	Receptor-like protein kinase BRI1-like 3 [Source:UniProtKB/Swiss-Prot;Acc:Q9LJF3]
XLOC_028911	5:5182542-5184878	AT5G15870	WT	WT-Ss	5.95377	15.5903	2.61855	1.38877	up	0.000277185	glycosyl hydrolase family 81 protein [Source:TAIR;Acc:AT5G15870]
XLOC_026690	5:16447165-16450881	AT5G41100	WT	WT-Ss	5.84564	15.2916	2.6159	1.38731	up	0.000277185	FUNCTIONS IN: molecular_function unknown; INVOLVED IN: biological_process unknown; LOCATED IN: plasma membrane; EXPRESSED IN: 23 plant structures; EXPRESSED DURING: 13 growth stages; BEST Arabidopsis thaliana protein match is: hydroxyproline-rich gl /.../tein family protein (TAIR:AT3G26910.2); Has 1503 Blast hits to 1197 proteins in 220 species: Archae - 4; Bacteria - 108; Metazoa - 481; Fungi - …
XLOC_007994	1:30300732-30304033	AT1G80610	WT	WT-Ss	3.26003	8.51436	2.61174	1.38501	up	0.000277185	unknown protein; BEST Arabidopsis thaliana protein match is: unknown protein (TAIR:AT1G15800.1); Has 73 Blast hits to 69 proteins in 15 species: Archae - 0; Bacteria - 0; Metazoa - 2; Fungi - 2; Plants - 55; Viruses - 0; Other Eukaryotes - 14 (sourc /.../I BLink). [Source:TAIR;Acc:AT1G80610]
XLOC_011066	2:3249518-3252356	AT2G07671,AT2G07777	WT	WT-Ss	29.7167	77.57	2.61031	1.38422	up	0.000277185	ATP synthase subunit C family protein [Source:TAIR;Acc:AT2G07671]|ATP synthase 9 mitochondrial [Source:TAIR;Acc:AT2G07777]
XLOC_023665	4:11968271-11971315	AT4G22780	WT	WT-Ss	9.37245	24.4452	2.60819	1.38305	up	0.000277185	ACT domain-containing protein ACR7 [Source:UniProtKB/Swiss-Prot;Acc:Q8LJW1]
XLOC_000932	1:6398579-6399942	AT1G18590	WT	WT-Ss	12.6922	33.0248	2.60196	1.3796	up	0.000277185	Cytosolic sulfotransferase 17 [Source:UniProtKB/Swiss-Prot;Acc:Q9FZ80]
XLOC_028449	5:1999124-2003117	AT5G06540,AT5G06550	WT	WT-Ss	1.38616	3.60659	2.60185	1.37954	up	0.000277185	Pentatricopeptide repeat-containing protein At5g06540 [Source:UniProtKB/Swiss-Prot;Acc:Q9FG16]|F-box protein At5g06550 [Source:UniProtKB/Swiss-Prot;Acc:Q67XX3]
XLOC_010027	2:15339118-15345337	AT2G36580	WT	WT-Ss	11.1324	28.9123	2.59712	1.37691	up	0.000277185	Pyruvate kinase family protein [Source:TAIR;Acc:AT2G36580]
XLOC_005018	1:6265197-6269038	AT1G18200,AT1G18210	WT	WT-Ss	88.2639	229.152	2.59622	1.37641	up	0.000277185	Ras-related protein RABA6b [Source:UniProtKB/Swiss-Prot;Acc:Q0WQN4]|Probable calcium-binding protein CML27 [Source:UniProtKB/Swiss-Prot;Acc:Q9LE22]
XLOC_019877	4:1306502-1310946	AT4G02940	WT	WT-Ss	15.9154	41.3125	2.59575	1.37615	up	0.000277185	oxidoreductase, 2OG-Fe(II) oxygenase family protein [Source:TAIR;Acc:AT4G02940]
XLOC_014001	3:5002366-5005739	AT3G14870	WT	WT-Ss	1.69729	4.40503	2.59533	1.37592	up	0.000277185	Plant protein of unknown function (DUF641) [Source:TAIR;Acc:AT3G14870]
XLOC_003776	1:28170821-28173436	AT1G75020	WT	WT-Ss	10.2498	26.5813	2.59334	1.37481	up	0.000277185	Probable 1-acyl-sn-glycerol-3-phosphate acyltransferase 4 [Source:UniProtKB/Swiss-Prot;Acc:Q8L4Y2]
XLOC_017687	3:8454115-8456681	AT3G23560	WT	WT-Ss	2.63458	6.82277	2.58971	1.37279	up	0.000277185	MATE efflux family protein ALF5 [Source:UniProtKB/Swiss-Prot;Acc:Q9LUH2]
XLOC_028742	5:4024313-4026741	AT5G12420	WT	WT-Ss	2.40533	6.22123	2.58643	1.37096	up	0.000277185	O-acyltransferase (WSD1-like) family protein [Source:TAIR;Acc:AT5G12420]
XLOC_025318	5:5092156-5094494	AT5G15650	WT	WT-Ss	65.953	170.515	2.5854	1.37039	up	0.000277185	UDP-arabinopyranose mutase 2 [Source:UniProtKB/Swiss-Prot;Acc:Q9LFW1]
XLOC_028991	5:5764062-5766077	AT5G17490	WT	WT-Ss	1.28071	3.31106	2.58533	1.37035	up	0.000277185	DELLA protein RGL3 [Source:UniProtKB/Swiss-Prot;Acc:Q9LF53]
XLOC_007455	1:26346212-26350697	AT1G69960	WT	WT-Ss	23.8059	61.3964	2.57903	1.36683	up	0.000277185	Serine/threonine-protein phosphatase PP2A-5 catalytic subunit [Source:UniProtKB/Swiss-Prot;Acc:O04951]
XLOC_012330	2:13085885-13091782	AT2G30710,AT2G30720	WT	WT-Ss	21.7202	55.9544	2.57616	1.36522	up	0.000277185	Ypt/Rab-GAP domain of gyp1p superfamily protein [Source:TAIR;Acc:AT2G30710]|Thioesterase/thiol ester dehydrase-isomerase superfamily protein [Source:TAIR;Acc:AT2G30720]
XLOC_013257	2:19537177-19541675	AT2G47650	WT	WT-Ss	31.9528	82.1632	2.57139	1.36255	up	0.000277185	UDP-glucuronic acid decarboxylase 4 [Source:UniProtKB/Swiss-Prot;Acc:Q8S8T4]
XLOC_025919	5:9764134-9769994	AT5G27610	WT	WT-Ss	1.06536	2.73824	2.57025	1.36191	up	0.000277185	Protein ALWAYS EARLY 1 [Source:UniProtKB/Swiss-Prot;Acc:Q6A331]
XLOC_005653	1:11114700-11116195	AT1G31130	WT	WT-Ss	35.8102	91.9942	2.56893	1.36117	up	0.000277185	unknown protein; FUNCTIONS IN: molecular_function unknown; INVOLVED IN: biological_process unknown; LOCATED IN: cellular_component unknown; EXPRESSED IN: 23 plant structures; EXPRESSED DURING: 13 growth stages; BEST Arabidopsis thaliana protein matc /.../unknown protein (TAIR:AT4G19950.1); Has 246 Blast hits to 244 proteins in 29 species: Archae - 2; Bacteria - 16; Metazoa - 0; Fungi - 0; Plants …
XLOC_028891	5:5027638-5030194	AT5G15490	WT	WT-Ss	12.9955	33.369	2.56774	1.3605	up	0.000277185	UDP-glucose 6-dehydrogenase 3 [Source:UniProtKB/Swiss-Prot;Acc:Q9LF33]
XLOC_029055	5:6134151-6136765	AT5G18490	WT	WT-Ss	19.4187	49.8524	2.56724	1.36022	up	0.000277185	Plant protein of unknown function (DUF946) [Source:TAIR;Acc:AT5G18490]
XLOC_005646	1:11053376-11056921	AT1G31000,AT1G31010	WT	WT-Ss	1.41098	3.61939	2.56516	1.35905	up	0.000277185	F-box and associated interaction domains-containing protein [Source:TAIR;Acc:AT1G31000]|Protein OSB4, chloroplastic [Source:UniProtKB/Swiss-Prot;Acc:Q9FYJ2]
XLOC_023688	4:12145227-12148011	AT4G23200	WT	WT-Ss	3.73169	9.56753	2.56386	1.35832	up	0.000277185	cysteine-rich RLK (RECEPTOR-like protein kinase) 12 [Source:TAIR;Acc:AT4G23200]
XLOC_022944	4:6759094-6763481	AT4G11080	WT	WT-Ss	1.34326	3.44244	2.56275	1.35769	up	0.000277185	High mobility group B protein 13 [Source:UniProtKB/Swiss-Prot;Acc:Q9T012]
XLOC_014450	3:7887285-7890019	AT3G22310	WT	WT-Ss	3.43418	8.79865	2.56209	1.35732	up	0.000277185	DEAD-box ATP-dependent RNA helicase 9 [Source:UniProtKB/Swiss-Prot;Acc:Q9LUW6]
XLOC_008950	2:7564291-7570845	AT2G17420,AT2G17430	WT	WT-Ss	43.4368	111.144	2.55875	1.35544	up	0.000277185	NADPH-dependent thioredoxin reductase A [Source:TAIR;Acc:AT2G17420]|MLO-like protein 7 [Source:UniProtKB/Swiss-Prot;Acc:O22752]
XLOC_027951	5:25490072-25497771	AT5G63680	WT	WT-Ss	11.9505	30.5734	2.55834	1.35521	up	0.000277185	Pyruvate kinase family protein [Source:TAIR;Acc:AT5G63680]
XLOC_001719	1:11993297-12008833	AT1G33090,AT1G33110	WT	WT-Ss	22.2795	56.9974	2.55829	1.35518	up	0.000277185	MATE efflux family protein [Source:TAIR;Acc:AT1G33090]|MATE efflux family protein [Source:TAIR;Acc:AT1G33110]
XLOC_016198	3:21836578-21838620	AT3G59080	WT	WT-Ss	18.8892	48.1711	2.5502	1.35061	up	0.000277185	Eukaryotic aspartyl protease family protein [Source:TAIR;Acc:AT3G59080]
XLOC_000525	1:3753236-3757277	AT1G11200	WT	WT-Ss	9.10825	23.2245	2.54983	1.3504	up	0.000277185	Protein of unknown function (DUF300) [Source:TAIR;Acc:AT1G11200]
XLOC_030750	5:19853772-19859784	AT5G48970	WT	WT-Ss	9.91586	25.2574	2.54716	1.34889	up	0.000277185	Mitochondrial substrate carrier family protein [Source:TAIR;Acc:AT5G48970]
XLOC_005692	1:11330955-11333540	AT1G31660	WT	WT-Ss	5.16857	13.146	2.54346	1.34679	up	0.000277185	CONTAINS InterPro DOMAIN/s: Bystin (InterPro:IPR007955); Has 475 Blast hits to 467 proteins in 210 species: Archae - 0; Bacteria - 9; Metazoa - 155; Fungi - 139; Plants - 55; Viruses - 0; Other Eukaryotes - 117 (source: NCBI BLink). [Source:TAIR;Acc:AT1G31660]
XLOC_014703	3:9797943-9805825	AT3G26680	WT	WT-Ss	4.06038	10.3256	2.54303	1.34655	up	0.000277185	DNA cross-link repair protein SNM1 [Source:UniProtKB/Swiss-Prot;Acc:Q38961]
XLOC_006743	1:20984388-20986951	AT1G56110	WT	WT-Ss	11.2863	28.6556	2.53896	1.34424	up	0.000277185	homolog of nucleolar protein NOP56 [Source:TAIR;Acc:AT1G56110]
XLOC_030411	5:17419818-17421982	AT5G43380	WT	WT-Ss	2.83971	7.20665	2.5378	1.34358	up	0.000277185	Serine/threonine-protein phosphatase PP1 isozyme 7 [Source:UniProtKB/Swiss-Prot;Acc:O82733]
XLOC_002475	1:18807671-18812716	AT1G50740	WT	WT-Ss	26.8406	68.1153	2.53777	1.34356	up	0.000277185	Protein FATTY ACID EXPORT 5 [Source:UniProtKB/Swiss-Prot;Acc:Q9C6T7]
XLOC_013581	3:2022432-2033863	AT3G06530	WT	WT-Ss	1.45358	3.68836	2.53743	1.34337	up	0.000277185	Uncharacterized protein At3g06530 [Source:UniProtKB/Swiss-Prot;Acc:Q9C8Z4]
XLOC_004818	1:4882375-4884791	AT1G14300	WT	WT-Ss	5.9166	15.0092	2.5368	1.34301	up	0.000277185	ARM repeat superfamily protein [Source:TAIR;Acc:AT1G14300]
XLOC_015613	3:17606385-17629173	AT3G47750,AT3G47780	WT	WT-Ss	3.03928	7.70508	2.53517	1.34208	up	0.000277185	ATP binding cassette subfamily A4 [Source:TAIR;Acc:AT3G47750]|ABC transporter A family member 7 [Source:UniProtKB/Swiss-Prot;Acc:Q9STT5]
XLOC_009105	2:8766456-8775614	AT2G20320	WT	WT-Ss	3.72822	9.45109	2.53501	1.34199	up	0.000277185	DENN (AEX-3) domain-containing protein [Source:TAIR;Acc:AT2G20320]
XLOC_009416	2:10856371-10857156	AT2G25510	WT	WT-Ss	583.668	1477.15	2.53081	1.3396	up	0.000277185	unknown protein; Has 2 Blast hits to 2 proteins in 1 species: Archae - 0; Bacteria - 0; Metazoa - 0; Fungi - 0; Plants - 2; Viruses - 0; Other Eukaryotes - 0 (source: NCBI BLink). [Source:TAIR;Acc:AT2G25510]
XLOC_004910	1:5438252-5440087	AT1G15790	WT	WT-Ss	2.97916	7.53781	2.53018	1.33924	up	0.000277185	unknown protein; BEST Arabidopsis thaliana protein match is: unknown protein (TAIR:AT1G15780.1); Has 170 Blast hits to 94 proteins in 14 species: Archae - 0; Bacteria - 0; Metazoa - 0; Fungi - 0; Plants - 170; Viruses - 0; Other Eukaryotes - 0 (sour /.../BI BLink). [Source:TAIR;Acc:AT1G15790]
XLOC_017321	3:5639793-5642765	AT3G16565	WT	WT-Ss	7.83735	19.8225	2.52923	1.3387	up	0.000277185	alanine-tRNA ligases;nucleic acid binding;ligases, forming aminoacyl-tRNA and related compounds;nucleotide binding;ATP binding [Source:TAIR;Acc:AT3G16565]
XLOC_016026	3:20578914-20582405	AT3G55510	WT	WT-Ss	1.86486	4.71513	2.52841	1.33823	up	0.000277185	Noc2p family [Source:TAIR;Acc:AT3G55510]
XLOC_027969	5:25609782-25611978	AT5G63980	WT	WT-Ss	18.3979	46.5101	2.52802	1.33801	up	0.000277185	Inositol monophosphatase family protein [Source:TAIR;Acc:AT5G63980]
XLOC_000050	1:323026-324917	AT1G01940	WT	WT-Ss	9.18835	23.1926	2.52412	1.33578	up	0.000277185	Peptidyl-prolyl cis-trans isomerase CYP18-1 [Source:UniProtKB/Swiss-Prot;Acc:Q9LPC7]
XLOC_003911	1:29121056-29125191	AT1G77500	WT	WT-Ss	3.33552	8.41266	2.52214	1.33465	up	0.000277185	Protein of unknown function (DUF630 and DUF632) [Source:TAIR;Acc:AT1G77500]
XLOC_012324	2:13049374-13052469	AT2G30640	WT	WT-Ss	0.64632	1.62961	2.52137	1.33421	up	0.000277185	transposable element gene [Source:TAIR;Acc:AT2G30640]
XLOC_007727	1:28415202-28416852	AT1G75670	WT	WT-Ss	3.35066	8.42873	2.51554	1.33087	up	0.000277185	DNA-directed RNA polymerases [Source:TAIR;Acc:AT1G75670]
XLOC_027741	5:24003823-24007718	AT5G59570	WT	WT-Ss	0.96978	2.43939	2.5154	1.33079	up	0.000277185	Transcription factor BOA [Source:UniProtKB/Swiss-Prot;Acc:Q9LTH4]
XLOC_008078	2:621154-623344	AT2G02370	WT	WT-Ss	8.11664	20.4147	2.51516	1.33065	up	0.000277185	SNARE associated Golgi protein family [Source:TAIR;Acc:AT2G02370]
XLOC_031656	5:26495950-26497855	AT5G66320	WT	WT-Ss	15.2608	38.3703	2.51431	1.33016	up	0.000277185	GATA transcription factor 5 [Source:UniProtKB/Swiss-Prot;Acc:Q9FH57]
[truncated: 331 more rows]

## Sheet: Table S3B
Supplementary Table S3B. Differentially expressed genes in comparison group ago2/WT
[truncated: 120 more rows]

[truncated: 2 more sheets: Table S3C, Table S3D]
