# Supplementary material for: Integrated miRNAome and Transcriptome Analysis Reveals Argonaute 2-Mediated Defense Responses Against the Devastating Phytopathogen Sclerotinia sclerotiorum
Source: Front Plant Sci. 2020 Apr 29;11:500. doi: 10.3389/fpls.2020.00500 (PMC7201365; doi:10.3389/fpls.2020.00500)
Supplement: Supplementary file 6 [file Table_5.XLSX]

## Sheet: Table S5
Supplementary Table S5. Interesting DEGs in comparison group WT-Ss/WT
Classification item	Gene ID	Log2FC	Q value	Regulation	Description
Defense response	AT3G26830	10.15	0.000277185	up	PAD3
	AT1G72890	2.12	0.000277185	up	Disease resistance protein (TIR-NBS class)
	AT1G66090	1.99	0.000277185	up	Disease resistance protein (TIR-NBS class)
	AT3G04220	4.02	0.000277185	up	Disease resistance protein (TIR-NBS-LRR)
	AT5G45000	2.06	0.0392484	up	Disease resistance protein (TIR-NBS-LRR)
	AT5G41740	1.93	0.0247866	up	Disease resistance protein (TIR-NBS-LRR)
	AT5G22690	1.28	0.000277185	up	Disease resistance protein (TIR-NBS-LRR)
	AT5G58120	1.16	0.000277185	up	Disease resistance protein (TIR-NBS-LRR)
	AT4G19530	-1.06	0.000277185	down	Disease resistance protein (TIR-NBS-LRR)
	AT4G11170	5.99	0.000277185	up	Putative disease resistance protein (RMG1)
	AT5G48657	3.23	0.000277185	up	Defense protein-related
	AT2G26010	5.41	0.000277185	up	Defensin-like protein 14
	AT5G44420	5.49	0.000277185	up	Defensin-like protein 16
	AT1G19610	1.29	0.0216955	up	Defensin-like protein 19
	AT2G43510	3.53	0.000277185	up	Defensin-like protein 195
	AT3G13650	2.76	0.000277185	up	Dirigent protein 7
	AT2G39310	1.73	0.000277185	up	Jacalin-related lectin 22
	AT1G67520	1.21	0.000277185	up	Lectin protein kinase family protein
	AT3G16530	4.01	0.000277185	up	Lectin-like protein
	AT3G15356	4.03	0.000277185	up	Lectin-like protein
	AT1G21250	2.21	0.000277185	up	Wall-associated receptor kinase 1
	AT1G01560	4.68	0.000277185	up	MAPK 11
	AT3G45640	1.27	0.000277185	up	MAPK 3
	AT4G29810	1.11	0.000277185	up	MAPK 2
	AT1G51660	2.56	0.000277185	up	MAPKK 4
	AT3G21220	1.09	0.000995432	up	MAPKK 5
	AT1G73500	1.51	0.000277185	up	MAPKK 9
	AT2G30040	1.81	0.000277185	up	MAPKKK 14
	AT5G55090	1.98	0.00542329	up	MAPKKK 15
	AT5G67080	8.08	0.000530162	up	MAPKKK 19
	AT3G50310	1.48	0.000277185	up	MAPKKK 20
	AT5G64900	2.89	0.000277185	up	Elicitor peptide 1
	AT1G17750	4.59	0.00205498	up	PEPR2
	AT1G74950	1.66	0.000277185	up	Protein TIFY 10B
	AT1G72450	2.26	0.000277185	up	Protein TIFY 11B
	AT2G34600	3.88	0.000530162	up	Protein TIFY 5B
	AT1G70700	2.43	0.000277185	up	Protein TIFY 7
	AT5G13220	5.29	0.000277185	up	Protein TIFY 9
	AT5G13320	1.36	0.000277185	up	Substituted benzoates-glutamate ligase GH3.12
	AT3G01500	-1.53	0.000277185	down	Beta carbonic anhydrase 1
	AT3G61190	3.29	0.000277185	up	BON1-associated protein 1
	AT4G33430	1.02	0.000277185	up	BAK1
	AT2G33580	1.2	0.000277185	up	Protein LYK5
	AT5G62150	4.84	0.000277185	up	Peptidoglycan-binding LysM domain
	AT3G21630	1.03	0.000277185	up	Chitin elicitor receptor kinase 1
	AT2G28210	8.66	0.0419292	up	Carbonic anhydrase 2
	AT4G11890	1.52	0.000277185	up	Cysteine-rich receptor-like protein kinase 45
	AT1G49210	-1.48	0.0370264	down	E3 ubiquitin-protein ligase ATL76
	AT3G52450	2.11	0.000277185	up	E3 ubiquitin-protein ligase PUB22
	AT2G35930	4.14	0.000277185	up	E3 ubiquitin-protein ligase PUB23
	AT1G31580	1.03	0.000277185	up	ECS1
	AT4G39030	3.57	0.000277185	up	Enhanced disease susceptibility 5
	AT3G57260	1.74	0.000277185	up	Glucan endo-1,3-beta-glucosidase
	AT3G01290	1.47	0.000277185	up	Hypersensitive-induced response protein 3
	AT5G20480	1.08	0.0288501	up	LRR receptor- serine/threonine-protein kinase
	AT1G28380	1.35	0.000277185	up	MACPF domain-containing protein NSL1
	AT1G16420	6.23	0.000277185	up	Metacaspase-8
	AT5G04200	1.11	0.00342078	up	Metacaspase-9
	AT2G39200	1.62	0.00878253	up	MLO-like protein 12
	AT1G61560	4.49	0.000277185	up	MLO-like protein 6
	AT3G15500	2.31	0.000277185	up	NAC domain-containing protein 55
	AT5G06320	1.63	0.000277185	up	NDR1/HIN1-like 3
	AT3G55840	3.48	0.000277185	up	Nematode resistance protein-like HSPRO1
	AT2G40000	1.25	0.000277185	up	Nematode resistance protein-like HSPRO2
	AT4G12720	1.25	0.000277185	up	Nudix hydrolase 7
	AT2G37940	2.1	0.000277185	up	Ceramide inositolphosphotransferase 2
	AT3G11840	2.76	0.000277185	up	Plant U-box 24
	AT5G06860	2.12	0.000277185	up	Polygalacturonase inhibitor 1
	AT2G30020	3.35	0.000277185	up	Probable protein phosphatase 2C 25
	AT1G33960	2.74	0.000277185	up	Protein AIG1
	AT3G19210	2.01	0.000277185	up	Protein CHROMATIN REMODELING 25
	AT3G48080	1.95	0.000277185	up	Protein EDS1B
	AT2G05940	1.4	0.000277185	up	Protein kinase superfamily protein
	AT2G14560	3.57	0.000277185	up	Protein LURP1
	AT3G18690	1.48	0.000277185	up	Protein MKS1
	AT3G20600	1.44	0.000277185	up	Protein NDR1
	AT1G02450	2.08	0.00185607	up	Protein NIM1-INTERACTING 1
	AT2G35980	8.81	0.000530162	up	Protein YLS9
	AT3G07195	2.03	0.000277185	up	RIN4 family protein
	AT3G50480	1.58	0.00662727	up	RPW8-like protein 4
	AT3G56710	2.41	0.000277185	up	Sigma factor binding protein 1
	AT1G32960	5.73	0.000277185	up	Subtilisin-like protease SBT3.3
	AT1G32940	1.71	0.000277185	up	Subtilisin-like protease SBT3.5
	AT3G11820	1.45	0.000277185	up	Syntaxin-121
Hormone signaling	AT5G59530	1.69	0.000277185	up	1-aminocyclopropane-1-carboxylate oxidase 11
	AT4G37770	1.65	0.000277185	up	1-aminocyclopropane-1-carboxylate synthase 8
	AT1G06160	4.9	0.000277185	up	ERF094
	AT1G06620	4.73	0.000277185	up	1-aminocyclopropane-1-carboxylate oxidase 1
	AT2G44840	4.53	0.000277185	up	Ethylene-responsive transcription factor 13
	AT1G28370	4.44	0.000277185	up	Ethylene-responsive transcription factor 11
	AT2G33710	4.38	0.000277185	up	ERF112
	AT5G13330	4.19	0.000277185	up	ERF113
	AT4G17500	3.9	0.000277185	up	Ethylene-responsive transcription factor 1A
	AT5G47220	3.66	0.000277185	up	Ethylene-responsive transcription factor 2
	AT4G28140	3.04	0.000277185	up	ERF054
	AT4G06746	2.86	0.000277185	up	ERF RAP2-9
	AT4G11280	2.79	0.000277185	up	1-aminocyclopropane-1-carboxylate synthase 6
	AT4G17490	2.17	0.000277185	up	Ethylene-responsive transcription factor 6
	AT1G05010	2	0.000277185	up	1-aminocyclopropane-1-carboxylate oxidase 4
	AT1G33760	1.95	0.000277185	up	ERF022
	AT1G77640	1.53	0.000277185	up	ERF013
	AT4G08040	1	0.000277185	up	1-aminocyclopropane-1-carboxylate synthase 11
	AT2G22200	-1.42	0.00612113	down	ERF056
	AT1G01250	-1.78	0.000277185	down	ERF023
	AT1G04350	-1.05	0.000277185	down	1-aminocyclopropane-1-carboxylate oxidase 6
	AT3G48520	4.53	0.000277185	up	Cytochrome P450 94B3
	AT3G25760	3.92	0.000277185	up	Allene oxide cyclase 1, chloroplastic
	AT2G06050	3.84	0.000277185	up	12-oxophytodienoate reductase 3
	AT2G27690	3.55	0.000277185	up	Cytochrome P450 94C1
	AT1G20510	2.73	0.000277185	up	4-coumarate--CoA ligase-like 5
	AT1G32640	2.09	0.000277185	up	Transcription factor MYC2
	AT3G25770	2	0.000277185	up	Allene oxide cyclase 2, chloroplastic
	AT5G42650	1.3	0.000277185	up	Allene oxide synthase, chloroplastic
	AT5G24780	-3.5	0.000277185	down	Vegetative storage protein 1
	AT5G24770	-6.34	0.000277185	down	Vegetative storage protein 2
	AT3G25780	7.14	0.000277185	up	Allene oxide cyclase 3, chloroplastic
	AT5G64750	3.8	0.000277185	up	ABA repressor1
	AT2G40180	3.26	0.000277185	up	Probable protein phosphatase 2C 30
	AT3G63060	2.71	0.00323958	up	EID1-like F-box protein 3
	AT2G36270	2.04	0.000277185	up	Protein abscisic acid-insensitive 5
	AT5G20960	1.3	0.000277185	up	Indole-3-acetaldehyde oxidase
	AT4G37390	6.43	0.000277185	up	Auxin-responsive GH3 family protein
	AT1G29430	-1.09	0.000277185	down	Auxin-responsive protein SAUR62
	AT1G29460	-1.25	0.000277185	down	Auxin-responsive protein SAUR65
	AT5G18020	-1.59	0.000277185	down	Auxin-responsive protein SAUR20
	AT5G18030	-1.59	0.000277185	down	Auxin-responsive protein SAUR21
	AT5G18060	-1.3	0.00121965	down	Auxin-responsive protein SAUR23
	AT1G15550	-1.27	0.000277185	down	Gibberellin 3-beta-dioxygenase 1
	AT1G73805	1.41	0.000277185	up	Protein SAR DEFICIENT 1
Redox homeostasis	AT1G08830	1.32	0.000277185	up	Superoxide dismutase
	AT4G25100	-1.55	0.000277185	down	Superoxide dismutase
	AT5G47910	3.38	0.000277185	up	Respiratory burst oxidase homolog protein D
	AT1G45145	3.57	0.000277185	up	Thioredoxin H5
	AT3G08710	1.26	0.000277185	up	Thioredoxin H9
	AT5G38900	6.94	0.000277185	up	Thioredoxin superfamily protein
	AT2G30870	2.28	0.000277185	up	Glutathione S-transferase F10
	AT4G02520	2.84	0.000277185	up	Glutathione S-transferase F2
	AT2G02930	2.73	0.000277185	up	Glutathione S-transferase F3
	AT1G02930	4.16	0.000277185	up	Glutathione S-transferase F6
	AT1G02920	3.84	0.000277185	up	Glutathione S-transferase F7
	AT5G02780	6.36	0.000277185	up	Glutathione S-transferase L1
	AT1G74590	5.46	0.000277185	up	Glutathione S-transferase U10
	AT1G27130	1.79	0.000277185	up	Glutathione S-transferase U13
	AT2G29480	2.34	0.000277185	up	Glutathione S-transferase U2
	AT1G17170	6.49	0.000277185	up	Glutathione S-transferase U24
	AT1G17180	2.62	0.000277185	up	Glutathione S-transferase U25
	AT2G29460	9.62	0.000277185	up	Glutathione S-transferase U4
	AT2G29440	3.54	0.00577587	up	Glutathione S-transferase U6
	AT2G29420	1.75	0.000277185	up	Glutathione S-transferase U7
	AT2G37130	1.18	0.000277185	up	Peroxidase 21
	AT3G49110	3.73	0.000277185	up	Peroxidase 33
	AT4G08770	9.93	0.00397419	up	Peroxidase 37
	AT4G11290	3.55	0.000277185	up	Peroxidase 39
	AT1G14540	4.88	0.000277185	up	Peroxidase 4
	AT4G37520	1.51	0.000277185	up	Peroxidase 50
	AT5G39580	4.7	0.000277185	up	Peroxidase 62
	AT5G58390	1.12	0.000277185	up	Peroxidase 67
	AT5G64120	2.41	0.000277185	up	Peroxidase 71
	AT4G16760	2.4	0.000277185	up	Peroxisomal acyl-coenzyme A oxidase 1
	AT5G27520	2.07	0.000277185	up	Peroxisomal adenine nucleotide carrier 2
	AT3G09940	5.96	0.000277185	up	Probable monodehydroascorbate reductase
	AT5G03630	2.49	0.000277185	up	Probable monodehydroascorbate reductase
	AT1G65840	1.16	0.000277185	up	Probable polyamine oxidase 4
	AT3G62950	-1.1	0.000277185	down	Glutaredoxin-C11
	AT5G14760	1.84	0.000277185	up	L-aspartate oxidase, chloroplastic
	AT5G56550	-1.96	0.000277185	down	Oxidative stress 3
	AT4G35090	-1.48	0.000277185	down	Catalase-2
