# Supplementary material for: Integrated miRNAome and Transcriptome Analysis Reveals Argonaute 2-Mediated Defense Responses Against the Devastating Phytopathogen Sclerotinia sclerotiorum
Source: Front Plant Sci. 2020 Apr 29;11:500. doi: 10.3389/fpls.2020.00500 (PMC7201365; doi:10.3389/fpls.2020.00500)
Supplement: Supplementary file 7 [file Table_6.XLSX]

## Sheet: Table S6A
Supplementary Table S6A. GO enrichment analysis results for DEGs in comparison group WT-Ss/WT
Category	Term	Count	%	P Value	Genes	List Total	Pop Hits	Pop Total	Fold Enrichment	Bonferroni	Benjamini	FDR
GOTERM_BP_DIRECT	GO:0010200~response to chitin	73	2.99795	9.98447e-38	AT3G21150, AT3G28210, AT4G17500, AT5G25910, AT5G51190, AT3G52450, AT4G23810, AT3G46090, AT2G21210, AT3G11840, AT2G34600, AT5G49520, AT3G46620, AT1G27730, AT5G01830, AT1G32640, AT2G44840, AT5G64660, AT5G27420, AT1G80840, AT3G16720, AT3G56400, AT2G35930, AT5G43170, AT3G52800, AT3G19580, AT3G23250, AT4G35480, AT5G46910, AT1G62300, AT5G09800, AT4G18880, AT2G37430, AT5G59820, AT4G30370, AT1G74650, AT1…	1823	133	18499	5.56971	1.32893e-34	1.32893e-34	1.63496e-34
GOTERM_BP_DIRECT	GO:0009611~response to wounding	89	3.65503	7.57853e-37	AT5G47240, AT1G74020, AT5G47910, AT1G72920, AT3G48520, AT1G76930, AT4G39980, AT5G13220, AT1G20510, AT2G34600, AT3G61190, AT1G76650, AT4G37760, AT5G06320, AT1G27730, AT1G73500, AT1G51760, AT1G09340, AT4G02380, AT1G32640, AT3G13790, AT2G22330, AT1G71697, AT3G44550, AT1G80840, AT5G53750, AT5G54170, AT1G61340, AT5G60300, AT2G47800, AT1G66760, AT5G24770, AT1G74950, AT5G46050, AT3G53260, AT3G51460, AT1…	1823	199	18499	4.53836	1.0087e-33	5.04351e-34	1.24099e-33
GOTERM_BP_DIRECT	GO:0009753~response to jasmonic acid	59	2.423	3.12226e-20	AT1G15520, AT1G54040, AT1G47510, AT1G74020, AT5G27380, AT1G76930, AT2G39730, AT1G49010, AT5G13220, AT5G24780, AT2G34600, AT1G44350, AT4G37760, AT4G05100, AT1G57560, AT1G32640, AT3G09940, AT5G07010, AT3G56400, AT5G13330, AT1G61340, AT5G24770, AT1G56650, AT3G23250, AT1G74950, AT1G06180, AT5G46050, AT1G74430, AT4G19810, AT2G24850, AT5G13930, AT5G55120, AT4G11280, AT3G45140, AT1G61120, AT3G51450, AT2…	1823	156	18499	3.83786	4.15572e-17	1.38524e-17	5.11272e-17
GOTERM_CC_DIRECT	GO:0005886~plasma membrane	481	19.7536	6.4397e-19	AT5G22060, AT3G47780, AT1G80760, AT2G23770, AT3G08760, AT2G19190, AT2G27080, AT1G18390, AT1G67470, AT4G11850, AT1G14370, AT1G55850, AT5G58700, AT2G30860, AT3G13790, AT3G45430, AT4G38530, AT1G62200, AT2G21500, AT3G47090, AT2G46620, AT1G14040, AT1G12940, AT5G46050, AT3G22600, AT3G16860, AT1G58340, AT5G03380, AT1G62760, AT4G37370, AT3G16530, AT1G14250, AT2G45340, AT3G21630, AT5G46080, AT3G27210, AT5…	2263	3702	25147	1.44381	1.59061e-16	1.59061e-16	8.3499e-16
GOTERM_BP_DIRECT	GO:0042742~defense response to bacterium	74	3.03901	1.6561e-15	AT1G54040, AT4G38830, AT4G23320, AT5G13320, AT2G19190, AT2G39730, AT1G73805, AT5G49520, AT5G52640, AT1G02920, AT4G33925, AT5G22250, AT3G59700, AT5G06320, AT1G09340, AT2G30860, AT5G46350, AT5G57220, AT2G22330, AT3G57330, AT1G80840, AT3G56400, AT4G34390, AT4G11530, AT2G23150, AT5G14740, AT4G39950, AT4G04540, AT4G12720, AT5G26920, AT4G23670, AT3G01500, AT3G20600, AT1G19670, AT3G54640, AT5G46050, AT4…	1823	276	18499	2.72072	2.21656e-12	5.54112e-13	2.73115e-12
GOTERM_BP_DIRECT	GO:0009617~response to bacterium	41	1.68378	2.96799e-15	AT2G46440, AT3G57240, AT3G26830, AT3G44300, AT1G25220, AT4G39980, AT1G73805, AT3G45140, AT5G49520, AT3G22231, AT1G61120, AT3G45640, AT3G50930, AT5G06320, AT3G50260, AT1G72520, AT3G53180, AT2G30750, AT2G22330, AT5G57220, AT2G45220, AT3G54420, AT5G02490, AT1G79680, AT2G46450, AT1G33960, AT4G34390, AT1G61340, AT2G23150, AT1G18570, AT3G50480, AT4G39950, AT1G11580, AT5G26920, AT1G31930, AT3G28930, AT5…	1823	102	18499	4.07892	3.98981e-12	7.97917e-13	4.90719e-12
GOTERM_BP_DIRECT	GO:0006979~response to oxidative stress	71	2.91581	9.97411e-13	AT4G20830, AT4G21850, AT5G16960, AT3G57520, AT4G25100, AT5G05340, AT5G06730, AT1G45145, AT4G37520, AT1G78410, AT4G32770, AT3G46090, AT4G35090, AT4G17070, AT1G09940, AT1G27730, AT4G11850, AT4G02380, AT5G20250, AT4G21840, AT1G80130, AT4G39640, AT2G37130, AT1G27350, AT5G39580, AT4G37530, AT4G12720, AT5G54810, AT5G24770, AT1G14550, AT1G52200, AT3G53260, AT5G13930, AT1G19020, AT5G59820, AT4G37900, AT4…	1823	291	18499	2.47586	1.32757e-09	2.21262e-10	1.63329e-09
GOTERM_BP_DIRECT	GO:0006952~defense response	124	5.0924	1.47078e-12	AT3G04220, AT1G31580, AT2G32680, AT2G15480, AT4G17500, AT3G23010, AT5G25910, AT5G47910, AT3G52450, AT1G72920, AT4G27290, AT3G44400, AT5G13220, AT3G61190, AT1G57650, AT2G14610, AT3G25010, AT2G43590, AT4G19530, AT2G30860, AT2G44840, AT1G67520, AT3G25180, AT2G43510, AT2G34930, AT1G33590, AT1G72910, AT3G18690, AT2G43580, AT4G35480, AT2G27500, AT3G53260, AT5G23820, AT3G48080, AT3G52470, AT4G14370, AT3…	1823	658	18499	1.91231	1.95767e-09	2.79667e-10	2.40848e-09
GOTERM_BP_DIRECT	GO:0009620~response to fungus	29	1.19097	5.41632e-11	AT2G46440, AT3G11820, AT3G45140, AT3G22231, AT1G17250, AT1G73500, AT2G06050, AT3G51450, AT3G14310, AT4G02380, AT3G25780, AT4G16760, AT5G38280, AT2G45220, AT1G17420, AT1G79680, AT2G46450, AT3G06490, AT3G50480, AT3G10985, AT5G08790, AT5G26920, AT2G30020, AT2G43580, AT5G42650, AT1G05010, AT3G51440, AT4G02330, AT5G40990	1823	72	18499	4.08721	7.20913e-08	9.01141e-09	8.86927e-08
GOTERM_CC_DIRECT	GO:0005618~cell wall	102	4.18891	1.57631e-10	AT1G31580, AT5G45280, AT3G44990, AT5G11920, AT5G44530, AT5G20950, AT1G10550, AT2G14610, AT5G52640, AT3G10080, AT3G57260, AT3G13790, AT4G30290, AT4G16260, AT5G47500, AT1G33590, AT2G34930, AT4G28250, AT2G27500, AT4G19810, AT4G02330, AT2G26440, AT1G78860, AT1G74000, AT3G02230, AT2G38870, AT3G16530, AT5G64120, AT3G49120, AT5G15650, AT5G44380, AT1G78850, AT3G16240, AT3G15356, AT1G18980, AT5G44420, AT2…	2263	588	25147	1.92763	3.89348e-08	1.94674e-08	2.04389e-07
GOTERM_BP_DIRECT	GO:0009751~response to salicylic acid	43	1.76591	7.40447e-10	AT1G15520, AT1G74650, AT4G39030, AT2G14560, AT1G76930, AT2G37710, AT1G49010, AT4G23810, AT4G31800, AT5G13220, AT3G61190, AT1G21250, AT2G29420, AT5G06320, AT3G51450, AT1G57560, AT2G16720, AT2G46830, AT2G40000, AT2G47190, AT1G79680, AT1G80840, AT5G44420, AT3G56400, AT5G13330, AT1G61340, AT1G18570, AT5G08790, AT3G50480, AT2G40750, AT1G01060, AT4G23170, AT4G37260, AT5G24110, AT1G06180, AT3G51440, AT5…	1823	155	18499	2.81513	9.85535e-07	1.09504e-07	1.21249e-06
GOTERM_CC_DIRECT	GO:0016021~integral component of membrane	603	24.7639	2.0605e-09	AT3G04220, AT3G47780, AT1G75020, AT2G23770, AT2G19190, AT1G19770, AT2G27080, AT4G35080, AT2G34940, AT1G20510, AT1G18390, AT1G14230, AT5G07180, AT4G27860, AT4G20470, AT5G18140, AT1G55850, AT1G19380, AT3G45430, AT2G22500, AT3G25180, AT5G62130, AT1G62200, AT3G47090, AT2G46620, AT3G27330, AT1G14040, AT4G03320, AT1G12940, AT4G35480, AT5G46050, AT1G06080, AT1G57943, AT1G58340, AT3G08640, AT2G20562, AT3…	2263	5439	25147	1.23197	5.08944e-07	1.69648e-07	2.6717e-06
GOTERM_CC_DIRECT	GO:0048046~apoplast	86	3.53183	4.13932e-09	AT4G20830, AT5G59320, AT3G09440, AT5G05340, AT1G45145, AT1G32940, AT3G44990, AT2G39730, AT5G11920, AT1G10550, AT5G38410, AT4G34260, AT2G14610, AT2G28470, AT3G13650, AT3G10080, AT3G13750, AT3G57260, AT5G39320, AT1G09340, AT1G10460, AT1G68010, AT3G14310, AT1G68765, AT2G30860, AT1G55040, AT3G13790, AT4G30290, AT2G46140, AT4G37290, AT3G14940, AT4G39640, AT4G20840, AT4G16260, AT5G57560, AT3G63140, AT5…	2263	494	25147	1.93452	1.02241e-06	2.55603e-07	5.36716e-06
GOTERM_BP_DIRECT	GO:0009737~response to abscisic acid	75	3.08008	3.67307e-08	AT2G37170, AT2G46820, AT5G59320, AT5G59220, AT1G47510, AT3G28210, AT2G46270, AT4G35100, AT1G76930, AT5G64750, AT5G26340, AT4G13510, AT4G11890, AT3G46620, AT1G27730, AT3G59220, AT3G28580, AT4G05100, AT4G02380, AT1G32640, AT5G46350, AT3G57530, AT2G47190, AT5G27420, AT2G21490, AT4G35310, AT4G34390, AT1G01560, AT1G61340, AT5G13330, AT5G54270, AT5G16600, AT1G31930, AT3G19580, AT5G46050, AT4G19810, AT1…	1823	394	18499	1.93164	4.88874e-05	4.88884e-06	6.01467e-05
GOTERM_BP_DIRECT	GO:0009651~response to salt stress	86	3.53183	8.58784e-08	AT1G47510, AT3G08720, AT1G49010, AT1G77510, AT3G09350, AT5G63980, AT5G26340, AT3G02360, AT1G28380, AT3G49580, AT1G02920, AT4G11890, AT1G27730, AT1G73500, AT4G05100, AT3G50310, AT2G16720, AT3G09940, AT3G44550, AT1G18330, AT2G47190, AT3G57530, AT5G24540, AT4G16260, AT1G12610, AT1G61340, AT5G13330, AT5G07440, AT4G37530, AT5G56030, AT4G17615, AT4G12720, AT5G54810, AT4G23670, AT1G56650, AT3G23250, AT3…	1823	484	18499	1.80308	0.000114298	1.03912e-05	0.000140626
GOTERM_BP_DIRECT	GO:0009636~response to toxic substance	22	0.903491	1.62799e-07	AT2G29460, AT3G23560, AT1G02930, AT2G29490, AT2G29480, AT1G27140, AT2G29470, AT1G17180, AT4G29210, AT4G37270, AT1G17170, AT5G02780, AT1G27130, AT1G02920, AT1G74590, AT5G39050, AT2G29420, AT2G30870, AT2G36750, AT2G15490, AT2G02930, AT2G29440	1823	61	18499	3.65978	0.000216662	1.8057e-05	0.000266584
GOTERM_MF_DIRECT	GO:0016301~kinase activity	151	6.20123	2.22207e-07	AT3G49370, AT5G60280, AT2G32680, AT5G25910, AT4G38830, AT3G08760, AT2G23770, AT5G10520, AT2G19190, AT1G18390, AT2G14750, AT1G51660, AT3G17680, AT1G67470, AT3G25010, AT2G33580, AT5G07180, AT3G59700, AT3G46280, AT1G73500, AT1G14370, AT3G50310, AT2G11520, AT3G45430, AT5G60270, AT1G67520, AT3G57530, AT3G47090, AT5G40540, AT1G01560, AT4G11530, AT4G28490, AT5G55090, AT5G55560, AT3G57730, AT4G23220, AT1…	1752	1039	18171	1.50732	0.000200411	0.000200411	0.000346464
GOTERM_BP_DIRECT	GO:0009407~toxin catabolic process	18	0.73922	7.72518e-07	AT2G29460, AT1G02930, AT2G29490, AT2G29480, AT2G29470, AT1G27140, AT1G17190, AT1G17180, AT1G17170, AT1G02920, AT1G74590, AT1G27130, AT4G02520, AT2G29420, AT2G30870, AT2G02930, AT2G29440, AT2G30860	1823	46	18499	3.97078	0.00102769	7.90909e-05	0.001265
GOTERM_BP_DIRECT	GO:0055114~oxidation-reduction process	185	7.59754	8.38305e-07	AT3G19010, AT2G35660, AT5G24150, AT1G75450, AT4G21850, AT4G38540, AT4G39510, AT4G30210, AT1G45145, AT5G47910, AT3G48520, AT1G62540, AT4G37520, AT1G11610, AT5G24155, AT4G35090, AT1G26400, AT1G65820, AT5G16230, AT1G01600, AT1G02400, AT1G72680, AT2G30860, AT1G14520, AT4G21840, AT3G25180, AT3G19000, AT5G25140, AT3G21140, AT3G26200, AT5G39580, AT4G37530, AT5G38710, AT5G58330, AT5G20960, AT3G14620, AT1…	1823	1330	18499	1.4115	0.00111516	7.96957e-05	0.00137272
GOTERM_BP_DIRECT	GO:0006749~glutathione metabolic process	21	0.862423	1.05021e-06	AT4G39640, AT2G29460, AT1G02930, AT2G29490, AT2G29480, AT2G29470, AT1G27140, AT1G17190, AT1G17180, AT4G29210, AT1G17170, AT5G02780, AT1G27130, AT1G02920, AT1G74590, AT4G02520, AT2G29420, AT2G30870, AT2G02930, AT2G29440, AT2G30860	1823	62	18499	3.43708	0.00139686	9.31847e-05	0.00171972
GOTERM_MF_DIRECT	GO:0004674~protein serine/threonine kinase activity	120	4.92813	1.17855e-06	AT3G49370, AT5G60280, AT4G38830, AT5G10520, AT2G19190, AT4G27290, AT1G18390, AT1G51660, AT1G67470, AT3G59700, AT5G07180, AT1G73500, AT1G14370, AT2G11520, AT3G45430, AT5G60270, AT1G67520, AT3G47090, AT4G11530, AT4G28490, AT5G55560, AT3G57730, AT4G23220, AT1G11330, AT5G01850, AT1G16670, AT5G60310, AT3G09010, AT1G35710, AT5G54590, AT5G47070, AT4G21390, AT1G56140, AT3G21220, AT1G09970, AT1G61430, AT4…	1752	804	18171	1.548	0.00106249	0.000531386	0.00183757
GOTERM_BP_DIRECT	GO:0006468~protein phosphorylation	130	5.33881	1.20228e-06	AT5G60280, AT4G38830, AT3G08760, AT2G23770, AT5G10520, AT2G19190, AT4G27290, AT1G18390, AT1G67470, AT2G33580, AT5G07180, AT3G50310, AT1G14370, AT2G11520, AT3G45430, AT5G60270, AT1G67520, AT3G57530, AT3G47090, AT5G40540, AT4G11530, AT4G28490, AT1G74330, AT5G55560, AT3G57730, AT4G23220, AT1G11330, AT5G01850, AT5G60310, AT3G09010, AT1G35710, AT5G54590, AT5G47070, AT4G21390, AT4G18950, AT1G56140, AT1…	1823	870	18499	1.5163	0.00159896	0.00010001	0.00196873
GOTERM_BP_DIRECT	GO:0009695~jasmonic acid biosynthetic process	13	0.533881	1.22953e-06	AT1G20510, AT1G17420, AT3G45140, AT5G42650, AT1G05800, AT3G25770, AT2G06050, AT1G72520, AT3G25760, AT1G19640, AT1G76680, AT3G25780, AT4G16760	1823	25	18499	5.27673	0.00163517	9.62604e-05	0.00201334
GOTERM_BP_DIRECT	GO:0008652~cellular amino acid biosynthetic process	22	0.903491	1.66377e-06	AT2G04400, AT4G39940, AT1G25220, AT1G55920, AT4G21990, AT5G28237, AT4G39980, AT5G54810, AT2G45300, AT3G13110, AT2G14750, AT4G04610, AT5G05590, AT1G48850, AT1G22410, AT5G04140, AT3G54640, AT5G05730, AT1G10070, AT5G17990, AT4G27070, AT5G34930	1823	69	18499	3.23545	0.00221203	0.000123019	0.0027244
GOTERM_BP_DIRECT	GO:0080167~response to karrikin	32	1.31417	1.74643e-06	AT3G09440, AT3G57520, AT3G44720, AT2G34650, AT4G33980, AT4G37370, AT4G13510, AT5G13750, AT5G05600, AT2G37040, AT5G48540, AT3G13790, AT2G40080, AT5G20250, AT1G71100, AT5G07460, AT4G37290, AT5G18470, AT4G27030, AT5G40780, AT4G27280, AT4G35110, AT1G33590, AT4G34710, AT1G61890, AT5G05270, AT5G51550, AT4G02940, AT2G30490, AT5G42900, AT3G53260, AT1G61800	1823	128	18499	2.53689	0.0023218	0.000122335	0.00285976
GOTERM_BP_DIRECT	GO:0071456~cellular response to hypoxia	13	0.533881	2.07863e-06	AT5G57220, AT4G31970, AT1G14550, AT1G57630, AT1G14540, AT5G13320, AT5G25250, AT1G26380, AT4G37710, AT2G26560, AT5G26920, AT1G26410, AT1G53620	1823	26	18499	5.07378	0.00276283	0.000138323	0.00340371
GOTERM_BP_DIRECT	GO:0009414~response to water deprivation	54	2.21766	2.17471e-06	AT2G37170, AT5G59320, AT5G59220, AT3G05640, AT3G52450, AT1G52890, AT5G06530, AT5G26340, AT5G63980, AT5G13750, AT2G14610, AT4G11890, AT3G46620, AT1G27730, AT3G50310, AT4G02380, AT3G09940, AT2G47190, AT2G38530, AT2G21490, AT1G12610, AT2G35930, AT5G13330, AT2G47800, AT5G56030, AT4G39950, AT4G17615, AT5G38710, AT3G19580, AT5G05410, AT3G26830, AT5G20830, AT3G15500, AT1G08930, AT1G56600, AT5G59550, AT3…	1823	279	18499	1.96404	0.00289036	0.000137826	0.00356104
GOTERM_CC_DIRECT	GO:0016020~membrane	219	8.99384	2.25233e-06	AT2G37170, AT1G80760, AT5G10520, AT1G33110, AT1G19770, AT5G24290, AT5G20950, AT1G65820, AT4G27860, AT1G09340, AT4G25340, AT3G25180, AT1G80130, AT1G62200, AT5G25140, AT3G26670, AT5G33290, AT3G58660, AT1G77380, AT4G17616, AT5G60730, AT2G34430, AT2G28315, AT5G04930, AT5G46050, AT3G56200, AT4G23030, AT4G11840, AT1G57943, AT1G58340, AT5G25130, AT3G26830, AT4G03450, AT3G57490, AT2G28210, AT3G16240, AT2…	2263	1797	25147	1.35425	0.000556172	0.000111259	0.0029204
GOTERM_MF_DIRECT	GO:0015297~antiporter activity	25	1.02669	2.89586e-06	AT1G33090, AT3G23560, AT4G39030, AT3G21690, AT3G10600, AT1G33110, AT5G27520, AT5G33320, AT1G11670, AT2G34360, AT2G04040, AT1G66760, AT5G52450, AT3G01550, AT3G23550, AT1G61890, AT5G04770, AT5G52050, AT5G17860, AT2G04050, AT2G04070, AT4G21120, AT4G23030, AT1G61800, AT1G58340	1752	90	18171	2.88099	0.00260866	0.00087031	0.00451511
GOTERM_MF_DIRECT	GO:0004364~glutathione transferase activity	20	0.821355	3.32659e-06	AT2G29460, AT1G02930, AT2G29490, AT2G29480, AT2G29470, AT1G27140, AT1G17190, AT1G65820, AT1G17180, AT1G17170, AT5G02780, AT1G27130, AT1G02920, AT1G74590, AT4G02520, AT2G29420, AT2G30870, AT2G02930, AT2G29440, AT2G30860	1752	62	18171	3.34567	0.00299609	0.000749866	0.00518668
GOTERM_BP_DIRECT	GO:0009873~ethylene-activated signaling pathway	39	1.60164	4.06385e-06	AT3G25890, AT4G32800, AT4G17500, AT5G51190, AT5G47220, AT5G25190, AT2G22200, AT1G04370, AT5G43410, AT5G64750, AT1G77640, AT1G71520, AT1G28360, AT5G61890, AT3G50260, AT1G73500, AT2G31230, AT3G23220, AT4G28140, AT2G44840, AT1G01250, AT3G15356, AT5G53290, AT2G47520, AT5G47230, AT3G15210, AT1G74930, AT5G13330, AT5G11590, AT1G44830, AT1G06160, AT3G23230, AT1G28370, AT5G21960, AT4G06746, AT2G33710, AT1…	1823	179	18499	2.21092	0.0053944	0.000245833	0.00665438
GOTERM_BP_DIRECT	GO:0010193~response to ozone	14	0.574949	6.79747e-06	AT5G55120, AT1G15520, AT1G51400, AT4G25100, AT5G27600, AT1G08830, AT4G11170, AT4G12720, AT4G23810, AT5G24110, AT5G42380, AT2G06050, AT1G72520, AT3G02840	1823	33	18499	4.30503	0.00900666	0.000393291	0.0111303
GOTERM_BP_DIRECT	GO:0009723~response to ethylene	30	1.23203	7.78073e-06	AT1G15520, AT4G11280, AT1G25220, AT4G37580, AT1G05710, AT4G05100, AT3G51450, AT4G02380, AT1G68765, AT2G46830, AT1G18330, AT2G47190, AT3G04720, AT5G17490, AT5G44420, AT3G15210, AT3G06490, AT5G13330, AT1G18570, AT1G01060, AT3G50480, AT1G06160, AT1G31930, AT4G37260, AT1G56650, AT3G23250, AT5G05730, AT3G51440, AT5G54190, AT5G64900	1823	124	18499	2.45505	0.0103027	0.000431415	0.0127402
GOTERM_BP_DIRECT	GO:0010120~camalexin biosynthetic process	8	0.328542	8.15922e-06	AT2G22330, AT3G26830, AT3G45640, AT2G30770, AT2G38470, AT1G73500, AT2G43000, AT4G39950	1823	10	18499	8.11805	0.0108012	0.000434304	0.0133599
GOTERM_BP_DIRECT	GO:0009816~defense response to bacterium, incompatible interaction	16	0.657084	1.08681e-05	AT2G40000, AT5G45110, AT5G27420, AT5G13320, AT3G56710, AT5G56030, AT4G23190, AT4G23810, AT5G26920, AT3G05200, AT3G44880, AT5G52640, AT3G20600, AT5G06320, AT4G11850, AT4G14400	1823	44	18499	3.69002	0.0143613	0.00055621	0.017795
GOTERM_BP_DIRECT	GO:0046686~response to cadmium ion	60	2.46407	1.38214e-05	AT2G41380, AT4G19880, AT3G09440, AT4G25100, AT1G45145, AT3G44300, AT2G26560, AT1G49010, AT1G77510, AT2G24200, AT1G02920, AT1G17290, AT2G30860, AT1G18330, AT2G47190, AT5G17330, AT5G02490, AT5G08300, AT5G07440, AT4G39230, AT4G23670, AT3G23250, AT5G11670, AT5G65140, AT3G17240, AT5G51830, AT3G12500, AT5G44070, AT5G20830, AT2G45290, AT5G56550, AT4G33010, AT4G26970, AT1G27130, AT5G15650, AT4G02520, AT4…	1823	342	18499	1.78027	0.0182282	0.000681115	0.0226302
GOTERM_BP_DIRECT	GO:0009682~induced systemic resistance	10	0.410678	1.81976e-05	AT2G30750, AT2G22330, AT5G57220, AT4G12470, AT4G12480, AT4G31500, AT2G30770, AT1G18570, AT1G32960, AT4G39950	1823	18	18499	5.63753	0.0239303	0.000864672	0.0297946
GOTERM_CC_DIRECT	GO:0010287~plastoglobule	20	0.821355	2.58946e-05	AT3G26840, AT3G54890, AT1G19150, AT4G19170, AT3G27690, AT3G63140, AT1G15820, AT3G08940, AT5G54270, AT2G39730, AT2G21330, AT2G40100, AT4G32770, AT2G34430, AT2G05100, AT2G05070, AT5G42650, AT1G31330, AT1G09340, AT3G50820	2263	75	25147	2.96326	0.00637564	0.00106544	0.0335705
GOTERM_BP_DIRECT	GO:0006040~amino sugar metabolic process	9	0.36961	2.97422e-05	AT3G12500, AT2G43570, AT3G54420, AT3G04720, AT2G43620, AT3G47540, AT2G43580, AT2G43590, AT2G18660	1823	15	18499	6.08854	0.0388141	0.00136415	0.0486919
GOTERM_CC_DIRECT	GO:0009505~plant-type cell wall	55	2.25873	3.08158e-05	AT4G20830, AT3G09405, AT5G45280, AT5G06870, AT5G20950, AT3G13750, AT2G45220, AT4G39640, AT2G37130, AT5G47500, AT5G18470, AT1G74010, AT5G39580, AT5G19730, AT3G09410, AT1G33590, AT1G44130, AT1G11580, AT5G26670, AT1G62440, AT5G51550, AT1G04980, AT2G26440, AT5G49360, AT1G78860, AT3G27280, AT1G74000, AT1G32960, AT3G03060, AT3G16530, AT5G64120, AT5G09730, AT1G03230, AT2G43570, AT3G49110, AT3G49120, AT1…	2263	341	25147	1.7923	0.00758273	0.00108678	0.0399493
GOTERM_BP_DIRECT	GO:0006855~drug transmembrane transport	20	0.821355	3.16279e-05	AT1G33090, AT1G15520, AT4G39030, AT3G23560, AT3G21690, AT2G04040, AT2G47800, AT1G33110, AT1G66760, AT5G52450, AT3G23550, AT1G61890, AT5G52050, AT1G59870, AT2G04050, AT2G04070, AT4G23030, AT1G11670, AT1G58340, AT2G34360	1823	70	18499	2.8993	0.0412236	0.00140226	0.0517783
GOTERM_MF_DIRECT	GO:0008061~chitin binding	11	0.451745	3.71599e-05	AT3G12500, AT2G43570, AT3G54420, AT3G04720, AT2G43620, AT2G33580, AT2G43580, AT2G43590, AT2G23770, AT4G19810, AT3G21630	1752	24	18171	4.75364	0.0329633	0.00668135	0.0579238
GOTERM_BP_DIRECT	GO:0010112~regulation of systemic acquired resistance	8	0.328542	4.50421e-05	AT2G22330, AT1G73805, AT3G26830, AT1G44350, AT1G02450, AT5G13320, AT5G26920, AT5G13220	1823	12	18499	6.76504	0.0581906	0.00193208	0.0737312
GOTERM_BP_DIRECT	GO:0009817~defense response to fungus, incompatible interaction	15	0.616016	5.1267e-05	AT3G04720, AT3G15356, AT4G16260, AT5G45110, AT3G22942, AT5G38900, AT1G02920, AT3G01500, AT3G20600, AT1G59870, AT4G37150, AT3G21630, AT1G61560, AT2G39200, AT5G40990	1823	44	18499	3.4594	0.065962	0.00213017	0.083917
GOTERM_BP_DIRECT	GO:0051707~response to other organism	17	0.698152	5.2417e-05	AT5G24540, AT2G15480, AT1G70690, AT3G50480, AT3G51660, AT4G36010, AT3G45140, AT2G35980, AT2G04450, AT3G54950, AT1G18250, AT2G15490, AT4G34135, AT3G13100, AT5G24550, AT5G55450, AT3G02840	1823	55	18499	3.13652	0.0673906	0.00211197	0.0857986
GOTERM_BP_DIRECT	GO:0052544~defense response by callose deposition in cell wall	9	0.36961	5.43409e-05	AT2G22330, AT5G57220, AT5G44070, AT4G31500, AT1G59870, AT3G54640, AT1G18570, AT4G39950, AT1G24100	1823	16	18499	5.708	0.0697759	0.00212508	0.0889464
GOTERM_MF_DIRECT	GO:0015238~drug transmembrane transporter activity	17	0.698152	6.48707e-05	AT1G33090, AT4G39030, AT3G23560, AT3G21690, AT2G04040, AT1G33110, AT1G66760, AT5G52450, AT3G23550, AT1G61890, AT5G52050, AT2G04050, AT2G04070, AT4G23030, AT1G11670, AT2G34360, AT1G58340	1752	57	18171	3.09328	0.0568361	0.00970514	0.101098
GOTERM_MF_DIRECT	GO:0031409~pigment binding	10	0.410678	7.03743e-05	AT2G34430, AT2G05100, AT2G05070, AT3G54890, AT1G19150, AT3G27690, AT1G15820, AT3G08940, AT5G54270, AT2G40100	1752	21	18171	4.93885	0.061507	0.00902755	0.109671
GOTERM_CC_DIRECT	GO:0009534~chloroplast thylakoid	37	1.51951	8.40153e-05	AT1G30380, AT2G46820, AT1G15820, AT3G08940, AT1G74470, AT4G32770, AT5G23060, AT3G61870, AT4G33010, AT3G44880, AT4G09010, AT2G05070, AT3G15520, AT1G11860, AT1G31330, AT3G46780, AT1G03130, AT1G75690, AT4G27700, AT3G54890, AT3G63140, AT5G54270, AT4G35250, AT1G14345, AT2G21330, AT2G40100, AT1G06430, AT2G34430, AT4G04610, AT5G64040, AT5G42650, AT5G54190, AT1G03600, AT1G21500, AT3G50820, AT3G56940, AT2…	2263	206	25147	1.99589	0.0205388	0.00259072	0.108882
GOTERM_BP_DIRECT	GO:0000162~tryptophan biosynthetic process	11	0.451745	0.000101228	AT5G05590, AT4G31500, AT5G38530, AT3G54640, AT2G04400, AT5G05730, AT1G25220, AT5G28237, AT5G17990, AT4G27070, AT5G54810	1823	26	18499	4.2932	0.126059	0.00384237	0.165633
GOTERM_CC_DIRECT	GO:0009522~photosystem I	12	0.492813	0.000123505	AT1G30380, AT2G34430, AT2G05100, AT5G64040, AT2G05070, AT3G54890, AT1G19150, AT3G27690, AT1G15820, AT3G08940, AT5G54270, AT2G40100	2263	34	25147	3.92197	0.0300471	0.00338401	0.160022
GOTERM_MF_DIRECT	GO:0005215~transporter activity	56	2.29979	0.000126226	AT3G47780, AT3G21690, AT4G35100, AT1G33110, AT1G19770, AT1G57990, AT1G33440, AT4G01660, AT5G13750, AT3G45660, AT3G47750, AT1G62200, AT4G27970, AT5G54170, AT2G04040, AT2G23150, AT1G66760, AT3G01550, AT1G57980, AT3G23550, AT1G72120, AT3G23080, AT4G10380, AT1G72125, AT2G04050, AT1G75170, AT5G46050, AT4G23030, AT4G36640, AT1G58340, AT5G62730, AT1G33090, AT5G64840, AT3G23560, AT4G39030, AT3G21670, AT2…	1752	344	18171	1.6884	0.10762	0.014132	0.196629
GOTERM_BP_DIRECT	GO:0009768~photosynthesis, light harvesting in photosystem I	10	0.410678	0.00012918	AT2G34430, AT2G05100, AT2G05070, AT3G54890, AT1G19150, AT3G27690, AT1G15820, AT3G08940, AT5G54270, AT2G40100	1823	22	18499	4.61253	0.157979	0.004765	0.211324
GOTERM_BP_DIRECT	GO:0031347~regulation of defense response	18	0.73922	0.000134389	AT1G80840, AT3G01080, AT3G56400, AT4G35070, AT2G40750, AT1G19180, AT4G32770, AT1G17380, AT4G31800, AT4G23810, AT2G34600, AT1G72450, AT4G03450, AT1G74950, AT1G70700, AT3G22275, AT1G30135, AT4G14400	1823	65	18499	2.81009	0.163797	0.00482302	0.219836
GOTERM_BP_DIRECT	GO:1903507~negative regulation of nucleic acid-templated transcription	8	0.328542	0.00016335	AT1G72450, AT2G34600, AT1G74950, AT1G70700, AT1G19180, AT1G30135, AT1G17380, AT5G13220	1823	14	18499	5.79861	0.195421	0.00570566	0.26715
GOTERM_CC_DIRECT	GO:0009579~thylakoid	36	1.47844	0.000185122	AT2G04039, AT1G30380, AT2G46820, AT3G55800, AT4G25100, AT3G27690, AT1G15820, AT3G08940, AT2G39730, AT5G38410, AT5G23060, AT1G32060, AT4G09010, AT2G05070, AT3G15520, AT1G31330, AT1G03130, AT2G30860, AT3G54890, AT3G63140, AT5G54270, AT2G21330, AT2G40100, AT5G58330, AT5G38420, AT1G06430, AT2G05100, AT2G34430, AT3G01500, AT5G64040, AT5G42650, AT5G38430, AT1G03600, AT3G50820, AT2G30790, AT1G23740	2263	206	25147	1.94194	0.0446996	0.0045625	0.239769
GOTERM_BP_DIRECT	GO:0009626~plant-type hypersensitive response	19	0.780287	0.000234034	AT3G12500, AT3G54420, AT4G25230, AT5G13320, AT3G50480, AT2G26560, AT3G21220, AT2G01180, AT4G12720, AT5G26920, AT1G73805, AT4G12470, AT1G28380, AT1G51660, AT5G20480, AT3G45640, AT3G20600, AT3G50930, AT4G23210	1823	74	18499	2.60545	0.267678	0.00795627	0.382543
GOTERM_MF_DIRECT	GO:0043295~glutathione binding	7	0.287474	0.000239249	AT1G17170, AT1G02920, AT5G27380, AT4G02520, AT2G30870, AT1G02930, AT2G30860	1752	11	18171	6.60009	0.194126	0.0236957	0.372385
GOTERM_BP_DIRECT	GO:0009409~response to cold	50	2.05339	0.000258618	AT3G17390, AT3G08720, AT2G39730, AT1G17190, AT4G35090, AT5G63980, AT3G61190, AT4G11890, AT1G27730, AT3G57260, AT3G50310, AT1G09340, AT4G02380, AT5G20250, AT5G57560, AT4G38840, AT3G54890, AT5G43170, AT3G22370, AT4G17615, AT4G34150, AT3G01500, AT3G25770, AT5G42900, AT4G02330, AT5G16910, AT5G59820, AT5G54590, AT5G20830, AT1G55920, AT2G16500, AT1G56600, AT1G32060, AT3G22310, AT3G45640, AT4G29810, AT4…	1823	299	18499	1.69692	0.291259	0.00856969	0.422647
GOTERM_BP_DIRECT	GO:1900056~negative regulation of leaf senescence	7	0.287474	0.000270176	AT3G56400, AT2G43000, AT5G62620, AT2G40750, AT5G44190, AT2G45680, AT1G70170	1823	11	18499	6.45754	0.302081	0.00873366	0.441497
GOTERM_BP_DIRECT	GO:2000022~regulation of jasmonic acid mediated signaling pathway	10	0.410678	0.000283028	AT1G72450, AT2G34600, AT5G45110, AT1G74950, AT3G22275, AT1G70700, AT1G19180, AT1G30135, AT1G17380, AT5G13220	1823	24	18499	4.22815	0.313922	0.00893045	0.462454
GOTERM_MF_DIRECT	GO:0016614~oxidoreductase activity, acting on CH-OH group of donors	15	0.616016	0.000296453	AT4G20830, AT1G75450, AT4G20840, AT5G44390, AT4G29740, AT2G34810, AT1G26380, AT5G20960, AT4G20860, AT1G26400, AT1G30700, AT5G44380, AT1G72970, AT1G26420, AT1G26410	1752	52	18171	2.9918	0.234664	0.0263896	0.46123
GOTERM_CC_DIRECT	GO:0005829~cytosol	255	10.4723	0.000321649	AT2G41380, AT5G22060, AT4G21850, AT4G19880, AT5G45280, AT5G27380, AT5G10520, AT4G30530, AT1G67980, AT5G20950, AT3G55150, AT4G35090, AT5G63980, AT1G02920, AT5G52640, AT1G07000, AT4G25340, AT1G72680, AT5G58700, AT2G30860, AT4G21840, AT3G14940, AT4G25210, AT1G67990, AT5G14740, AT3G58660, AT5G38900, AT5G20960, AT2G04450, AT3G53260, AT5G20830, AT4G13560, AT1G08830, AT4G26970, AT3G49120, AT3G11410, AT4…	2263	2309	25147	1.22721	0.0763852	0.00719762	0.416258
GOTERM_CC_DIRECT	GO:0005730~nucleolus	61	2.50513	0.000379329	AT3G17390, AT5G20160, AT3G56990, AT1G72440, AT3G16810, AT4G26600, AT5G48240, AT1G73870, AT1G18850, AT5G26680, AT2G38250, AT4G25340, AT5G08180, AT4G16265, AT4G25210, AT5G54910, AT4G25730, AT3G57940, AT3G13230, AT2G27840, AT3G58660, AT4G17616, AT4G25630, AT5G65140, AT3G44750, AT4G05410, AT3G21540, AT1G76600, AT5G15550, AT3G18130, AT5G27120, AT1G48920, AT4G28450, AT2G46400, AT2G07698, AT3G55510, AT1…	2263	428	25147	1.58375	0.089455	0.00777892	0.490734
GOTERM_BP_DIRECT	GO:0009408~response to heat	31	1.2731	0.000413255	AT5G22060, AT5G59820, AT3G09440, AT3G08720, AT5G47910, AT1G07400, AT4G36990, AT4G12400, AT1G14980, AT3G09350, AT3G61190, AT5G52640, AT1G59860, AT5G20970, AT2G38470, AT3G08970, AT5G28540, AT5G56010, AT5G51440, AT5G02490, AT4G37910, AT5G57560, AT1G12610, AT5G56030, AT5G42020, AT3G23990, AT5G67030, AT1G28210, AT5G05410, AT1G58340, AT3G12580	1823	160	18499	1.96609	0.42314	0.0127128	0.674562
GOTERM_BP_DIRECT	GO:0007623~circadian rhythm	22	0.903491	0.000416538	AT3G54810, AT1G18330, AT3G06500, AT4G25100, AT3G63140, AT1G01060, AT3G19720, AT5G56860, AT5G02120, AT1G80820, AT3G57040, AT3G12320, AT4G38960, AT3G14620, AT3G07650, AT3G22231, AT2G46790, AT4G26150, AT3G46780, AT1G09340, AT5G59570, AT2G46830	1823	97	18499	2.30151	0.425656	0.0125238	0.679904
GOTERM_CC_DIRECT	GO:0005794~Golgi apparatus	145	5.95483	0.000503219	AT2G47650, AT3G61570, AT1G74020, AT5G47910, AT1G77510, AT2G34940, AT1G79450, AT1G65820, AT1G77810, AT2G05070, AT5G65470, AT1G05670, AT1G55850, AT1G09340, AT5G17420, AT5G11230, AT3G59570, AT3G57330, AT5G62130, AT2G38530, AT5G39580, AT5G33290, AT1G44130, AT1G14040, AT3G56080, AT4G01080, AT2G30900, AT2G34430, AT4G18430, AT2G30710, AT2G28315, AT2G15390, AT5G16910, AT1G58340, AT5G23850, AT3G27280, AT5…	2263	1226	25147	1.31425	0.116908	0.00951798	0.650527
GOTERM_MF_DIRECT	GO:0016168~chlorophyll binding	12	0.492813	0.000517641	AT1G30380, AT2G34430, AT2G05100, AT2G05070, AT3G54890, AT1G19150, AT3G27690, AT1G15820, AT3G08940, AT5G54270, AT2G40100, AT5G02120	1752	37	18171	3.36375	0.373141	0.0415688	0.804062
GOTERM_MF_DIRECT	GO:0030246~carbohydrate binding	42	1.72485	0.000545946	AT5G60310, AT1G78860, AT5G60280, AT1G61370, AT4G21390, AT4G27290, AT2G37710, AT4G28350, AT3G16530, AT1G61430, AT2G39330, AT5G60900, AT2G39310, AT2G28470, AT3G59700, AT2G19130, AT3G13750, AT5G01550, AT1G56250, AT3G45430, AT1G78850, AT5G60270, AT1G67520, AT3G15356, AT5G18470, AT1G61360, AT5G60300, AT5G62620, AT1G61610, AT1G61380, AT1G61420, AT3G24090, AT5G45090, AT1G27120, AT4G25900, AT1G61460, AT4…	1752	251	18171	1.73548	0.388951	0.0402171	0.847854
GOTERM_MF_DIRECT	GO:0005516~calmodulin binding	46	1.88912	0.000592534	AT4G37640, AT3G21070, AT2G46440, AT1G13210, AT1G61370, AT2G17430, AT5G54590, AT4G21390, AT4G27290, AT1G61430, AT3G13600, AT1G73805, AT5G60900, AT1G01340, AT4G01010, AT3G59220, AT2G19130, AT3G59690, AT2G23320, AT1G76040, AT2G46430, AT1G67520, AT5G17330, AT3G57330, AT2G47190, AT3G57530, AT2G46450, AT2G15760, AT4G35310, AT1G61360, AT1G61610, AT1G61380, AT1G61420, AT5G26920, AT3G20410, AT3G17690, AT1…	1752	284	18171	1.6799	0.41411	0.0402907	0.919892
GOTERM_BP_DIRECT	GO:0010224~response to UV-B	16	0.657084	0.000668911	AT1G66580, AT5G59820, AT1G51400, AT1G35210, AT3G51240, AT4G36220, AT2G01180, AT5G26920, AT1G73805, AT4G01660, AT3G45640, AT2G22880, AT2G37040, AT2G36750, AT5G13930, AT5G05410	1823	61	18499	2.66165	0.589598	0.0195969	1.08973
GOTERM_MF_DIRECT	GO:0003714~transcription corepressor activity	9	0.36961	0.000679333	AT1G72450, AT2G34600, AT1G74950, AT3G22275, AT1G70700, AT1G19180, AT1G30135, AT1G17380, AT5G13220	1752	22	18171	4.24292	0.458259	0.0428387	1.05398
GOTERM_BP_DIRECT	GO:0002213~defense response to insect	8	0.328542	0.000709499	AT5G57220, AT3G44260, AT5G24770, AT2G29350, AT5G14180, AT1G74930, AT3G48520, AT4G16760	1823	17	18499	4.77532	0.611195	0.0203271	1.15549
GOTERM_CC_DIRECT	GO:0032040~small-subunit processome	13	0.533881	0.000719441	AT5G20160, AT4G12600, AT5G27120, AT5G66540, AT3G10530, AT4G28450, AT4G25630, AT4G04940, AT5G27140, AT3G06530, AT4G05410, AT3G21540, AT1G56110	2263	47	25147	3.0736	0.162862	0.0126173	0.928843
GOTERM_BP_DIRECT	GO:0015979~photosynthesis	27	1.10883	0.000900893	AT1G30380, AT1G19150, AT3G27690, AT1G15820, AT1G74470, AT4G15530, AT5G38410, AT2G05070, AT1G27730, AT1G31330, AT5G13630, AT1G03130, AT3G14940, AT4G05390, AT3G54890, AT5G54270, AT2G40100, AT5G02120, AT2G05100, AT2G34430, AT3G01500, AT5G64040, AT1G67740, AT5G54190, AT1G61800, AT3G56940, AT2G30790	1823	138	18499	1.98539	0.698694	0.025201	1.46505
GOTERM_MF_DIRECT	GO:0016758~transferase activity, transferring hexosyl groups	30	1.23203	0.000956537	AT3G53150, AT2G23260, AT2G15480, AT5G18480, AT1G22400, AT3G50760, AT1G56600, AT3G46690, AT1G05675, AT4G27570, AT2G15490, AT1G22340, AT1G22360, AT2G36780, AT2G28080, AT1G74380, AT3G28340, AT3G62720, AT5G62620, AT1G27120, AT1G19300, AT4G27560, AT1G07260, AT2G36750, AT5G49690, AT1G24100, AT2G36770, AT2G30140, AT4G34135, AT2G29740	1752	164	18171	1.89724	0.578194	0.0559227	1.48106
GOTERM_BP_DIRECT	GO:0048544~recognition of pollen	12	0.492813	0.00101748	AT1G61460, AT1G61370, AT4G27300, AT1G61360, AT4G21390, AT2G19130, AT4G27290, AT1G11330, AT1G61610, AT1G61380, AT1G61420, AT1G61430	1823	39	18499	3.12233	0.742042	0.0278336	1.65317
GOTERM_MF_DIRECT	GO:0004497~monooxygenase activity	31	1.2731	0.00109332	AT2G35660, AT5G52400, AT4G38540, AT3G26830, AT4G39510, AT1G11610, AT1G62540, AT5G38410, AT4G37430, AT1G01600, AT1G65860, AT2G24180, AT2G30750, AT2G22330, AT5G57220, AT4G31970, AT1G62570, AT4G36220, AT1G12200, AT5G38420, AT5G52320, AT2G29720, AT3G14620, AT3G61880, AT4G31500, AT5G42650, AT1G66540, AT5G38430, AT2G30490, AT4G19230, AT4G31950	1752	173	18171	1.85849	0.627201	0.0598066	1.69117
GOTERM_MF_DIRECT	GO:0050660~flavin adenine dinucleotide binding	26	1.06776	0.00118149	AT5G24150, AT4G20830, AT1G75450, AT4G30210, AT1G62540, AT1G26380, AT1G26400, AT1G30700, AT4G37760, AT5G44380, AT1G72970, AT1G65860, AT1G26420, AT4G16760, AT3G09940, AT4G20840, AT5G44390, AT4G29740, AT2G34810, AT1G62570, AT1G12200, AT5G20960, AT4G20860, AT5G03630, AT3G17240, AT1G26410	1752	136	18171	1.9828	0.655731	0.0607986	1.82637
GOTERM_BP_DIRECT	GO:0009694~jasmonic acid metabolic process	5	0.205339	0.00119507	AT1G44350, AT5G07010, AT3G48520, AT4G37150, AT1G19640	1823	6	18499	8.4563	0.796398	0.0319595	1.93906
GOTERM_CC_DIRECT	GO:0009506~plasmodesma	120	4.92813	0.00125485	AT2G37170, AT5G22060, AT3G57520, AT5G45280, AT3G47780, AT3G52400, AT1G74020, AT1G45145, AT4G38830, AT4G27290, AT2G27080, AT5G20950, AT5G26340, AT4G13510, AT1G09340, AT1G67120, AT2G30860, AT1G67520, AT3G57530, AT4G39640, AT4G11530, AT4G34150, AT5G09440, AT4G28250, AT4G23220, AT1G11330, AT2G47000, AT1G56145, AT3G52470, AT5G19440, AT5G20830, AT2G41100, AT4G21390, AT3G11820, AT5G27120, AT1G61430, AT3…	2263	1008	25147	1.32289	0.266657	0.0204638	1.61491
GOTERM_CC_DIRECT	GO:0030076~light-harvesting complex	8	0.328542	0.0012774	AT2G34430, AT2G05100, AT2G05070, AT3G54890, AT1G19150, AT3G27690, AT5G54270, AT2G40100	2263	20	25147	4.4449	0.270737	0.0195391	1.64372
GOTERM_MF_DIRECT	GO:0030515~snoRNA binding	8	0.328542	0.00135378	AT4G25630, AT5G27140, AT3G06530, AT4G05410, AT3G21540, AT5G27120, AT5G08180, AT1G56110	1752	19	18171	4.36698	0.70534	0.0656323	2.09008
GOTERM_BP_DIRECT	GO:0009627~systemic acquired resistance	12	0.492813	0.00159603	AT4G12470, AT2G43570, AT3G04720, AT2G14610, AT5G45110, AT1G59870, AT5G10760, AT4G37150, AT2G18660, AT3G57260, AT4G23170, AT5G40990	1823	41	18499	2.97002	0.880687	0.0416289	2.58168
GOTERM_MF_DIRECT	GO:0004568~chitinase activity	9	0.36961	0.00176769	AT3G12500, AT2G43570, AT3G54420, AT3G04720, AT2G43620, AT3G47540, AT2G43580, AT2G43590, AT2G18660	1752	25	18171	3.73377	0.797268	0.0805625	2.72092
GOTERM_MF_DIRECT	GO:0046872~metal ion binding	190	7.80287	0.00179177	AT3G19010, AT5G22060, AT4G21850, AT3G49370, AT4G31860, AT1G19150, AT3G54720, AT5G62430, AT4G37520, AT1G67980, AT3G46090, AT4G35090, AT2G35350, AT4G33920, AT2G27510, AT3G07130, AT2G05070, AT5G22250, AT1G48040, AT5G16230, AT1G27730, AT1G02400, AT1G73010, AT4G26270, AT4G21840, AT3G57330, AT3G19000, AT1G67990, AT5G39580, AT5G43170, AT2G37690, AT4G37530, AT1G07160, AT5G50670, AT4G17616, AT4G28400, AT2…	1752	1606	18171	1.22702	0.801631	0.0776968	2.75749
GOTERM_CC_DIRECT	GO:0030687~preribosome, large subunit precursor	11	0.451745	0.00189636	AT5G61770, AT4G15770, AT5G14520, AT5G15550, AT4G25730, AT2G24500, AT1G29320, AT3G22660, AT5G48240, AT2G40360, AT1G67120	2263	39	25147	3.13422	0.374275	0.0272023	2.43116
GOTERM_BP_DIRECT	GO:0009814~defense response, incompatible interaction	9	0.36961	0.00203522	AT3G05200, AT1G51660, AT5G36970, AT5G27420, AT3G20600, AT4G29810, AT5G10520, AT3G49530, AT3G21220	1823	25	18499	3.65312	0.933572	0.0517806	3.28105
GOTERM_CC_DIRECT	GO:0009941~chloroplast envelope	70	2.87474	0.00215938	AT2G46820, AT4G25100, AT2G47750, AT1G19150, AT1G15820, AT2G39730, AT1G74470, AT4G32770, AT5G38410, AT3G61870, AT2G05070, AT2G33210, AT3G25760, AT1G09340, AT1G67120, AT3G28220, AT3G54890, AT3G63140, AT5G54270, AT5G14740, AT5G58330, AT5G38420, AT1G06430, AT2G34430, AT5G51070, AT3G01500, AT3G12110, AT3G25770, AT3G48420, AT2G26080, AT4G27070, AT3G08640, AT3G55800, AT1G16720, AT4G39030, AT5G20830, AT3…	2263	543	25147	1.43252	0.413712	0.0292279	2.76403
GOTERM_BP_DIRECT	GO:0000272~polysaccharide catabolic process	8	0.328542	0.00217076	AT3G12500, AT2G43570, AT3G54420, AT5G18670, AT2G43620, AT2G43580, AT2G43590, AT1G09340	1823	20	18499	4.05902	0.944558	0.0541047	3.49592
GOTERM_MF_DIRECT	GO:0005524~ATP binding	269	11.0472	0.00220032	AT5G22060, AT3G47780, AT5G27380, AT3G08760, AT5G10520, AT2G23770, AT2G19190, AT1G20510, AT1G18390, AT1G51660, AT5G52640, AT1G67470, AT1G14230, AT3G10420, AT2G33580, AT5G07180, AT3G59700, AT1G73500, AT1G14370, AT3G49240, AT3G45430, AT1G71697, AT3G16565, AT3G47090, AT2G46620, AT2G37690, AT4G28490, AT5G18820, AT5G60730, AT5G55090, AT5G04930, AT1G16670, AT5G60310, AT1G30520, AT1G09970, AT3G21220, AT1…	1752	2372	18171	1.1762	0.862877	0.0902752	3.3762
GOTERM_MF_DIRECT	GO:0044212~transcription regulatory region DNA binding	48	1.97125	0.00220686	AT5G59820, AT1G64620, AT1G74650, AT1G01260, AT5G13080, AT4G32800, AT2G46270, AT5G63790, AT5G04340, AT3G46090, AT2G46400, AT4G33925, AT1G27730, AT1G74080, AT2G38470, AT4G05100, AT1G57560, AT2G23320, AT4G04450, AT3G22760, AT2G16720, AT1G47870, AT4G28500, AT1G80840, AT1G12610, AT3G06490, AT5G43170, AT1G18570, AT1G01060, AT5G56860, AT1G02220, AT5G16600, AT4G37260, AT3G19580, AT3G01970, AT5G24110, AT1…	1752	319	18171	1.56061	0.863685	0.0865999	3.38607
GOTERM_CC_DIRECT	GO:0009523~photosystem II	11	0.451745	0.00232761	AT2G34430, AT2G05100, AT2G05070, AT3G54890, AT1G67740, AT1G19150, AT3G27690, AT3G08940, AT5G54270, AT2G40100, AT5G02120	2263	40	25147	3.05587	0.437627	0.02984	2.97637
GOTERM_MF_DIRECT	GO:0004834~tryptophan synthase activity	5	0.205339	0.00236826	AT5G38530, AT3G54640, AT5G28237, AT4G27070, AT5G54810	1752	7	18171	7.40827	0.882192	0.0887947	3.62945
GOTERM_BP_DIRECT	GO:0007165~signal transduction	64	2.62834	0.00262519	AT3G04220, AT5G65280, AT5G06870, AT2G32680, AT5G25910, AT3G23010, AT1G72920, AT3G44400, AT1G74200, AT1G17250, AT3G25010, AT3G28890, AT5G58690, AT5G58700, AT1G72950, AT4G38530, AT2G24600, AT1G01560, AT1G33590, AT2G34930, AT2G01180, AT4G11170, AT1G72910, AT4G17616, AT3G06880, AT3G25670, AT5G54710, AT1G17600, AT4G14370, AT3G18130, AT1G48630, AT1G72940, AT1G72890, AT1G72900, AT3G11010, AT4G03450, AT5…	1823	450	18499	1.44321	0.969764	0.0638819	4.21309
GOTERM_BP_DIRECT	GO:0016998~cell wall macromolecule catabolic process	9	0.36961	0.00268909	AT3G12500, AT2G43570, AT3G54420, AT2G43620, AT3G47540, AT2G43580, AT5G62150, AT2G43590, AT3G44990	1823	26	18499	3.51262	0.972236	0.0642158	4.31354
GOTERM_BP_DIRECT	GO:0009625~response to insect	9	0.36961	0.00268909	AT2G22330, AT5G24770, AT3G26830, AT5G44420, AT1G74080, AT1G18570, AT1G73260, AT4G39950, AT4G02380	1823	26	18499	3.51262	0.972236	0.0642158	4.31354
GOTERM_MF_DIRECT	GO:0020037~heme binding	55	2.25873	0.00343502	AT5G52400, AT4G39510, AT5G05340, AT5G06730, AT2G37970, AT3G48520, AT1G11610, AT4G37520, AT2G46650, AT4G35090, AT1G01600, AT2G30750, AT5G57220, AT2G22330, AT3G25180, AT4G31970, AT2G37130, AT5G25140, AT3G26200, AT5G39580, AT4G10040, AT4G37530, AT4G39950, AT5G52320, AT3G14620, AT4G22710, AT1G14550, AT3G48890, AT4G22690, AT5G25130, AT3G26830, AT4G08770, AT4G37370, AT5G64120, AT4G09010, AT3G49110, AT5…	1752	386	18171	1.47782	0.955118	0.121309	5.22371
GOTERM_BP_DIRECT	GO:0008152~metabolic process	46	1.88912	0.00344214	AT5G16080, AT3G53150, AT4G22780, AT2G23260, AT5G02230, AT2G15480, AT1G22400, AT1G32940, AT1G25220, AT1G32960, AT5G44530, AT3G46690, AT4G26970, AT4G34260, AT3G63010, AT1G05675, AT1G20510, AT4G27570, AT1G24807, AT1G44350, AT1G51760, AT2G15490, AT1G22340, AT1G22360, AT2G36780, AT2G28080, AT5G08300, AT1G02390, AT5G54950, AT1G08940, AT2G41250, AT5G59490, AT1G32950, AT4G29700, AT4G27560, AT1G68620, AT5…	1823	303	18499	1.54055	0.989841	0.0800568	5.4898
GOTERM_BP_DIRECT	GO:0000466~maturation of 5.8S rRNA from tricistronic rRNA transcript (SSU-rRNA, 5.8S rRNA, LSU-rRNA)	4	0.164271	0.00353459	AT5G14520, AT5G15550, AT4G25730, AT2G40360	1823	4	18499	10.1476	0.991021	0.0807145	5.63328
GOTERM_BP_DIRECT	GO:0071323~cellular response to chitin	4	0.164271	0.00353459	AT3G15356, AT2G33580, AT2G23770, AT3G21630	1823	4	18499	10.1476	0.991021	0.0807145	5.63328
GOTERM_BP_DIRECT	GO:0018298~protein-chromophore linkage	12	0.492813	0.00355463	AT2G34430, AT2G05100, AT2G05070, AT4G16250, AT3G54890, AT1G19150, AT3G27690, AT1G15820, AT3G08940, AT5G54270, AT2G40100, AT5G02120	1823	45	18499	2.70602	0.991258	0.0797884	5.66435
GOTERM_BP_DIRECT	GO:0010114~response to red light	14	0.574949	0.00362148	AT5G24120, AT1G15550, AT2G05100, AT4G31500, AT3G54890, AT1G19150, AT3G27690, AT5G67030, AT5G38430, AT3G08940, AT2G40100, AT5G38410, AT5G38420, AT2G40080	1823	58	18499	2.44941	0.992005	0.0798859	5.76793
GOTERM_BP_DIRECT	GO:0009813~flavonoid biosynthetic process	26	1.06776	0.0039281	AT3G19010, AT3G53150, AT5G66230, AT2G28080, AT1G53520, AT2G23260, AT2G15480, AT5G66220, AT3G51240, AT1G22400, AT3G46690, AT4G27570, AT5G05270, AT4G27560, AT5G49690, AT2G36750, AT1G07260, AT2G15490, AT1G22340, AT1G24100, AT2G36770, AT2G30140, AT5G13930, AT1G22360, AT2G36780, AT2G29740	1823	145	18499	1.81956	0.994692	0.0849622	6.24167
GOTERM_MF_DIRECT	GO:0043565~sequence-specific DNA binding	87	3.5729	0.00453321	AT3G01080, AT2G46270, AT4G23810, AT5G43410, AT1G73805, AT3G46090, AT5G49520, AT2G38250, AT1G27730, AT4G05100, AT1G57560, AT1G32640, AT2G16720, AT2G44840, AT5G46350, AT2G47190, AT4G28500, AT1G80840, AT1G12610, AT3G56400, AT5G43170, AT5G13330, AT2G40750, AT5G47040, AT5G45830, AT5G16600, AT5G26920, AT3G17690, AT4G22070, AT3G19580, AT5G24110, AT1G56650, AT3G23250, AT1G09950, AT5G15830, AT1G06180, AT1…	1752	676	18171	1.3348	0.983398	0.151199	6.83911
GOTERM_BP_DIRECT	GO:0002229~defense response to oomycetes	10	0.410678	0.00459968	AT2G22330, AT1G73805, AT5G60270, AT1G15520, AT3G59700, AT4G33430, AT5G60300, AT4G39950, AT3G23550, AT5G26920	1823	34	18499	2.98458	0.997837	0.0972156	7.27145
GOTERM_MF_DIRECT	GO:0005345~purine nucleobase transmembrane transporter activity	8	0.328542	0.0046728	AT4G18190, AT4G18210, AT1G19770, AT1G57980, AT1G57943, AT4G18195, AT1G57990, AT4G18197	1752	23	18171	3.6075	0.985371	0.149975	7.04259
GOTERM_CC_DIRECT	GO:0043231~intracellular membrane-bounded organelle	29	1.19097	0.00479408	AT3G53150, AT2G23260, AT3G26830, AT4G17470, AT3G47780, AT2G15480, AT1G22400, AT3G46690, AT5G47340, AT4G27570, AT4G02520, AT2G15490, AT1G22340, AT1G22360, AT2G36780, AT3G44550, AT2G28080, AT3G47750, AT5G51720, AT5G47330, AT2G27690, AT4G27560, AT1G07260, AT2G36750, AT5G49690, AT1G24100, AT2G36770, AT4G34135, AT2G29740	2263	186	25147	1.73255	0.694861	0.0576225	6.04093
GOTERM_BP_DIRECT	GO:0045087~innate immune response	15	0.616016	0.00507308	AT5G56010, AT4G39030, AT1G61370, AT1G61360, AT2G23770, AT1G61380, AT1G61420, AT1G61430, AT1G61460, AT1G17250, AT2G33580, AT4G29810, AT3G21630, AT1G11330, AT5G64900	1823	67	18499	2.27184	0.998852	0.105039	7.99097
GOTERM_MF_DIRECT	GO:0080044~quercetin 7-O-glucosyltransferase activity	20	0.821355	0.0051928	AT3G53150, AT2G28080, AT2G23260, AT2G15480, AT1G22400, AT3G46690, AT4G27570, AT4G27560, AT1G07260, AT2G36750, AT5G49690, AT2G15490, AT1G24100, AT1G22340, AT2G36770, AT2G30140, AT4G34135, AT1G22360, AT2G36780, AT2G29740	1752	105	18171	1.97554	0.990869	0.159644	7.79694
GOTERM_MF_DIRECT	GO:0008171~O-methyltransferase activity	8	0.328542	0.00605679	AT1G76790, AT1G67990, AT1G67980, AT1G21130, AT1G21100, AT4G35150, AT1G21120, AT1G21110	1752	24	18171	3.45719	0.99583	0.177748	9.03763
GOTERM_MF_DIRECT	GO:0080043~quercetin 3-O-glucosyltransferase activity	20	0.821355	0.00639812	AT3G53150, AT2G28080, AT2G23260, AT2G15480, AT1G22400, AT3G46690, AT4G27570, AT4G27560, AT1G07260, AT2G36750, AT5G49690, AT2G15490, AT1G24100, AT1G22340, AT2G36770, AT2G30140, AT4G34135, AT1G22360, AT2G36780, AT2G29740	1752	107	18171	1.93861	0.996941	0.180977	9.52346
GOTERM_BP_DIRECT	GO:0031408~oxylipin biosynthetic process	8	0.328542	0.00682715	AT1G17420, AT3G45140, AT5G42650, AT1G72520, AT2G06050, AT1G76680, AT1G19640, AT2G26560	1823	24	18499	3.38252	0.99989	0.136763	10.6115
GOTERM_MF_DIRECT	GO:0047714~galactolipase activity	5	0.205339	0.00727927	AT1G05800, AT4G16820, AT1G06800, AT2G30550, AT1G51440	1752	9	18171	5.76199	0.998626	0.197211	10.7664
GOTERM_BP_DIRECT	GO:0006032~chitin catabolic process	8	0.328542	0.00869068	AT3G12500, AT2G43570, AT3G54420, AT2G43620, AT3G47540, AT2G43580, AT2G43590, AT4G19810	1823	25	18499	3.24722	0.999991	0.168405	13.3187
GOTERM_CC_DIRECT	GO:0005887~integral component of plasma membrane	38	1.56057	0.00885255	AT5G45380, AT2G37170, AT4G37640, AT2G46440, AT1G80760, AT3G10600, AT3G02850, AT4G35100, AT1G08930, AT5G19600, AT1G10550, AT2G34940, AT5G51060, AT3G53420, AT5G26340, AT4G13510, AT4G37270, AT1G01340, AT2G26650, AT4G01010, AT5G27360, AT5G23660, AT2G46430, AT3G57330, AT3G16240, AT2G46450, AT1G11260, AT2G01180, AT5G18290, AT2G38290, AT5G04770, AT3G17690, AT1G64780, AT4G10380, AT3G18830, AT4G21120, AT2…	2263	275	25147	1.53551	0.888788	0.0993031	10.8897
GOTERM_BP_DIRECT	GO:0008219~cell death	11	0.451745	0.00917315	AT4G35090, AT2G13790, AT3G44880, AT1G28380, AT2G17430, AT3G50930, AT4G33430, AT4G14400, AT2G39200, AT1G61560, AT2G26560	1823	44	18499	2.53689	0.999995	0.174407	14.007
GOTERM_BP_DIRECT	GO:0016042~lipid catabolic process	27	1.10883	0.00935527	AT5G03600, AT1G53990, AT2G26560, AT1G28610, AT2G30550, AT1G06990, AT1G51440, AT3G63200, AT5G45670, AT4G11850, AT5G58690, AT5G58700, AT4G26790, AT4G38530, AT5G03610, AT1G31550, AT1G56670, AT3G54950, AT5G14180, AT1G05800, AT1G58520, AT4G16820, AT4G11840, AT5G55050, AT1G06800, AT5G14450, AT5G40990	1823	163	18499	1.68088	0.999996	0.17508	14.2654
GOTERM_MF_DIRECT	GO:0005249~voltage-gated potassium channel activity	9	0.36961	0.00936716	AT2G46430, AT3G17690, AT1G01340, AT2G26650, AT2G46440, AT4G01010, AT2G46450, AT3G02850, AT3G09030	1752	32	18171	2.91701	0.999794	0.239545	13.6482
GOTERM_MF_DIRECT	GO:0003700~transcription factor activity, sequence-specific DNA binding	194	7.96715	0.00966408	AT4G17500, AT5G51190, AT5G62430, AT2G22770, AT4G23810, AT1G27730, AT1G51140, AT3G04420, AT3G05380, AT5G59570, AT5G46350, AT5G53290, AT1G80840, AT5G51790, AT3G56400, AT5G43170, AT5G50670, AT1G02220, AT1G06180, AT1G65330, AT1G08290, AT2G20110, AT5G66320, AT5G04390, AT1G33760, AT4G37750, AT1G74650, AT4G36990, AT5G18270, AT4G31800, AT5G62020, AT4G18890, AT1G71520, AT5G59450, AT4G17230, AT1G74080, AT3…	1752	1711	18171	1.17597	0.999843	0.239463	14.0509
GOTERM_BP_DIRECT	GO:0019253~reductive pentose-phosphate cycle	7	0.287474	0.0104287	AT3G55800, AT1G32060, AT2G45290, AT5G38430, AT5G38410, AT3G26650, AT5G38420	1823	20	18499	3.55165	0.999999	0.190563	15.7741
GOTERM_CC_DIRECT	GO:0005743~mitochondrial inner membrane	26	1.06776	0.0106133	AT5G48970, AT1G57610, AT1G18320, AT2G23790, AT4G01660, AT5G27520, AT3G53940, AT3G08950, AT2G37890, AT5G56090, AT1G61570, AT2G22500, AT4G05020, AT1G61870, AT3G54110, AT3G22370, AT5G09470, AT5G01500, AT5G13490, AT5G66650, AT5G15640, AT1G15120, AT3G10110, AT1G32350, AT4G24570, AT5G26200	2263	171	25147	1.68958	0.928316	0.112898	12.9206
GOTERM_BP_DIRECT	GO:0009863~salicylic acid mediated signaling pathway	8	0.328542	0.0109018	AT3G22231, AT5G17490, AT5G36970, AT3G52400, AT3G50930, AT5G13320, AT1G44830, AT3G11820	1823	26	18499	3.12233	1	0.195682	16.431
GOTERM_BP_DIRECT	GO:0009744~response to sucrose	12	0.492813	0.0111842	AT1G31930, AT4G34160, AT1G67070, AT4G30850, AT5G04140, AT5G20830, AT4G34390, AT5G08790, AT4G37220, AT1G61800, AT4G34590, AT3G26650	1823	52	18499	2.34174	1	0.197599	16.8208
GOTERM_MF_DIRECT	GO:0004672~protein kinase activity	63	2.58727	0.0116633	AT3G49370, AT3G08720, AT3G08760, AT2G23770, AT4G27290, AT1G51830, AT2G19190, AT1G51620, AT1G54960, AT5G15730, AT1G53430, AT1G17250, AT2G33580, AT4G11890, AT1G11050, AT3G57530, AT5G41680, AT4G35310, AT4G28490, AT4G23170, AT1G61380, AT5G61560, AT1G74330, AT1G56145, AT5G54590, AT2G34650, AT4G21390, AT3G46370, AT3G05050, AT1G56140, AT1G09970, AT1G48220, AT3G13380, AT2G48010, AT5G06820, AT2G13790, AT3…	1752	482	18171	1.35562	0.999975	0.274338	16.7168
GOTERM_BP_DIRECT	GO:0019438~aromatic compound biosynthetic process	6	0.246407	0.0119125	AT1G76790, AT1G21130, AT1G21100, AT4G35150, AT1G21120, AT1G21110	1823	15	18499	4.05902	1	0.206395	17.8184
GOTERM_BP_DIRECT	GO:0050832~defense response to fungus	62	2.5462	0.0122466	AT4G38540, AT5G60280, AT3G52400, AT5G47910, AT5G25910, AT1G45145, AT5G64750, AT4G12490, AT4G11890, AT2G02930, AT5G46350, AT5G57220, AT2G37130, AT1G80840, AT3G56400, AT5G39580, AT2G43510, AT2G34930, AT1G11580, AT4G17616, AT5G09440, AT1G56650, AT1G19670, AT3G12500, AT3G01290, AT3G26830, AT2G14560, AT3G11820, AT2G38870, AT3G16530, AT4G31800, AT5G64120, AT1G15010, AT1G75830, AT4G12470, AT3G49110, AT3…	1823	464	18499	1.35592	1	0.208873	18.2722
GOTERM_BP_DIRECT	GO:0052696~flavonoid glucuronidation	20	0.821355	0.0129729	AT3G53150, AT2G28080, AT2G23260, AT2G15480, AT1G22400, AT3G46690, AT4G27570, AT4G27560, AT1G07260, AT2G36750, AT5G49690, AT2G15490, AT1G24100, AT1G22340, AT2G36770, AT2G30140, AT4G34135, AT1G22360, AT2G36780, AT2G29740	1823	112	18499	1.81206	1	0.217129	19.2508
GOTERM_CC_DIRECT	GO:0010319~stromule	9	0.36961	0.0130303	AT4G35090, AT1G32060, AT3G01500, AT3G63140, AT3G25770, AT2G39730, AT1G09340, AT3G26650, AT1G23740	2263	36	25147	2.77806	0.960821	0.131383	15.6389
GOTERM_BP_DIRECT	GO:0042343~indole glucosinolate metabolic process	7	0.287474	0.0134073	AT5G57220, AT4G37430, AT1G66540, AT5G36220, AT1G21100, AT4G37370, AT1G21120	1823	21	18499	3.38252	1	0.220829	19.8308
GOTERM_BP_DIRECT	GO:0006863~purine nucleobase transport	7	0.287474	0.0134073	AT4G18190, AT4G18210, AT1G19770, AT1G57943, AT4G18195, AT1G57990, AT4G18197	1823	21	18499	3.38252	1	0.220829	19.8308
GOTERM_BP_DIRECT	GO:0000470~maturation of LSU-rRNA	8	0.328542	0.0134938	AT5G15550, AT5G20160, AT4G12600, AT5G55920, AT3G58660, AT4G26600, AT5G48240, AT5G08180	1823	27	18499	3.00668	1	0.219411	19.9458
GOTERM_BP_DIRECT	GO:0009615~response to virus	10	0.410678	0.0140289	AT2G43570, AT3G04720, AT3G09440, AT5G02490, AT1G21250, AT3G51440, AT3G51450, AT4G14400, AT3G12580, AT2G22010	1823	40	18499	2.53689	1	0.224399	20.6539
GOTERM_MF_DIRECT	GO:0045430~chalcone isomerase activity	4	0.164271	0.0142897	AT5G66230, AT1G53520, AT5G05270, AT5G66220	1752	6	18171	6.91438	0.999998	0.31739	20.1013
GOTERM_BP_DIRECT	GO:0009809~lignin biosynthetic process	14	0.574949	0.0143385	AT3G17390, AT1G76470, AT5G05340, AT1G09500, AT5G14700, AT1G67990, AT4G36220, AT1G67980, AT1G80820, AT4G37970, AT1G61810, AT4G34230, AT1G61820, AT1G72680	1823	68	18499	2.0892	1	0.226092	21.0609
GOTERM_MF_DIRECT	GO:0016705~oxidoreductase activity, acting on paired donors, with incorporation or reduction of molecular oxygen	24	0.985626	0.0146738	AT2G30750, AT2G22330, AT5G57220, AT5G52400, AT4G39510, AT3G26830, AT4G31970, AT3G48520, AT1G11610, AT4G36220, AT3G06300, AT5G52320, AT3G14620, AT3G61880, AT4G31500, AT2G17720, AT4G37430, AT5G42650, AT1G66540, AT1G01600, AT2G30490, AT1G44446, AT4G19230, AT4G31950	1752	148	18171	1.68188	0.999998	0.316799	20.5854
GOTERM_CC_DIRECT	GO:0009535~chloroplast thylakoid membrane	51	2.09446	0.0146939	AT2G46820, AT1G19150, AT1G15820, AT2G39730, AT1G74470, AT2G05070, AT3G15520, AT3G25760, AT1G75690, AT3G54890, AT5G14740, AT1G14345, AT5G54270, AT5G02120, AT2G42975, AT1G06430, AT2G01590, AT2G34430, AT3G01500, AT3G25770, AT3G48890, AT2G30790, AT1G30380, AT1G51400, AT3G27690, AT2G45290, AT3G08940, AT5G23060, AT3G45140, AT3G44880, AT1G32060, AT4G09010, AT5G26030, AT1G31330, AT3G46780, AT1G03130, AT5…	2263	407	25147	1.39244	0.974173	0.14131	17.4643
GOTERM_BP_DIRECT	GO:0006364~rRNA processing	15	0.616016	0.0172927	AT5G11240, AT5G57280, AT3G63140, AT3G22660, AT5G48240, AT1G18850, AT1G48920, AT4G25630, AT4G04940, AT4G05410, AT1G09340, AT1G31660, AT2G34260, AT1G67120, AT1G52930	1823	77	18499	1.9768	1	0.263244	24.8472
GOTERM_MF_DIRECT	GO:0030551~cyclic nucleotide binding	8	0.328542	0.017865	AT2G46430, AT3G17690, AT1G01340, AT2G26650, AT2G46440, AT4G01010, AT2G46450, AT3G02850	1752	29	18171	2.86112	1	0.363431	24.5023
GOTERM_CC_DIRECT	GO:0030686~90S preribosome	5	0.205339	0.0179328	AT3G04770, AT1G06720, AT3G06530, AT3G58660, AT3G10530	2263	12	25147	4.6301	0.988548	0.163714	20.9138
GOTERM_BP_DIRECT	GO:0009733~response to auxin	41	1.68378	0.0182332	AT5G53590, AT5G18030, AT4G34760, AT2G47750, AT1G47510, AT2G34650, AT4G11280, AT5G13320, AT4G37390, AT1G49010, AT1G29460, AT5G13220, AT2G21210, AT4G38860, AT2G23170, AT5G18060, AT1G57560, AT2G46830, AT4G36110, AT5G18020, AT2G17500, AT4G14550, AT3G25880, AT5G50760, AT5G57560, AT4G38840, AT2G28085, AT1G29430, AT1G71090, AT1G18570, AT1G04100, AT1G01060, AT5G13370, AT5G54500, AT1G56650, AT3G23250, AT3…	1823	290	18499	1.43465	1	0.272457	26.0163
GOTERM_CC_DIRECT	GO:0031012~extracellular matrix	6	0.246407	0.0185689	AT5G65870, AT1G24140, AT1G32960, AT1G59970, AT2G22860, AT1G70170	2263	18	25147	3.70408	0.990242	0.163111	21.5755
GOTERM_CC_DIRECT	GO:0031428~box C/D snoRNP complex	6	0.246407	0.0185689	AT4G25630, AT5G20160, AT4G12600, AT5G27140, AT5G27120, AT1G56110	2263	18	25147	3.70408	0.990242	0.163111	21.5755
GOTERM_BP_DIRECT	GO:0015995~chlorophyll biosynthetic process	10	0.410678	0.0191545	AT2G31250, AT1G09940, AT5G26030, AT5G54190, AT1G74470, AT3G59400, AT1G44446, AT5G13630, AT1G58290, AT3G56940	1823	42	18499	2.41609	1	0.281094	27.145
GOTERM_BP_DIRECT	GO:0010411~xyloglucan metabolic process	10	0.410678	0.0191545	AT4G25810, AT4G30280, AT5G65730, AT5G57560, AT4G14130, AT1G74380, AT3G44990, AT3G62720, AT1G10550, AT4G30290	1823	42	18499	2.41609	1	0.281094	27.145
GOTERM_BP_DIRECT	GO:0010218~response to far red light	11	0.451745	0.0193914	AT5G24120, AT2G05100, AT1G02340, AT3G54890, AT1G19150, AT3G27690, AT5G38430, AT3G08940, AT2G40100, AT5G38410, AT5G38420	1823	49	18499	2.27802	1	0.281017	27.4326
GOTERM_BP_DIRECT	GO:0042391~regulation of membrane potential	8	0.328542	0.0199479	AT2G46430, AT3G17690, AT1G01340, AT2G26650, AT2G46440, AT4G01010, AT2G46450, AT3G02850	1823	29	18499	2.79933	1	0.284832	28.104
GOTERM_CC_DIRECT	GO:0005773~vacuole	73	2.99795	0.0200949	AT4G20830, AT2G37170, AT2G47650, AT3G09440, AT1G74020, AT3G21690, AT2G37970, AT4G35100, AT1G67360, AT5G24780, AT1G65820, AT2G24200, AT1G02920, AT2G28470, AT3G13750, AT3G57260, AT1G09340, AT2G30860, AT3G28220, AT3G57330, AT1G31550, AT2G23150, AT2G47800, AT4G23670, AT5G24770, AT1G19670, AT1G27100, AT3G51860, AT5G23820, AT5G61820, AT5G25250, AT3G12500, AT3G01290, AT3G27280, AT1G74000, AT3G57240, AT4…	2263	629	25147	1.28966	0.993356	0.16948	23.1419
GOTERM_BP_DIRECT	GO:0003006~developmental process involved in reproduction	6	0.246407	0.0207977	AT3G49845, AT2G32190, AT2G32210, AT4G33660, AT2G32200, AT3G22240	1823	17	18499	3.58149	1	0.29203	29.1181
GOTERM_BP_DIRECT	GO:0009684~indoleacetic acid biosynthetic process	6	0.246407	0.0207977	AT2G22330, AT2G20610, AT4G31500, AT3G44300, AT4G39950, AT5G54810	1823	17	18499	3.58149	1	0.29203	29.1181
GOTERM_BP_DIRECT	GO:0006839~mitochondrial transport	10	0.410678	0.0221714	AT2G22500, AT5G48970, AT5G15640, AT5G27520, AT3G54110, AT3G53940, AT5G09470, AT4G24570, AT2G37890, AT5G26200	1823	43	18499	2.3599	1	0.30506	30.729
GOTERM_CC_DIRECT	GO:0031969~chloroplast membrane	21	0.862423	0.0224996	AT3G08640, AT4G25100, AT4G39030, AT3G08630, AT4G27030, AT3G10600, AT5G49740, AT1G30520, AT3G01550, AT1G74470, AT3G26650, AT5G04770, AT5G67030, AT5G26030, AT5G38430, AT5G33320, AT3G59400, AT1G61800, AT1G58290, AT5G43750, AT2G22890	2263	138	25147	1.69099	0.996379	0.181879	25.5519
GOTERM_MF_DIRECT	GO:0052793~pectin acetylesterase activity	5	0.205339	0.022613	AT5G26670, AT3G09405, AT5G45280, AT1G57590, AT3G09410	1752	12	18171	4.32149	1	0.427417	29.9968
GOTERM_CC_DIRECT	GO:0005901~caveola	3	0.123203	0.02281	AT5G64870, AT5G25250, AT5G25260	2263	3	25147	11.1122	0.996652	0.178422	25.8578
GOTERM_CC_DIRECT	GO:0070545~PeBoW complex	3	0.123203	0.02281	AT5G14520, AT5G15550, AT2G40360	2263	3	25147	11.1122	0.996652	0.178422	25.8578
GOTERM_MF_DIRECT	GO:0016757~transferase activity, transferring glycosyl groups	63	2.58727	0.0228689	AT3G57520, AT2G44500, AT2G15480, AT4G19900, AT5G18480, AT1G22400, AT3G46690, AT5G46220, AT4G27570, AT1G68390, AT1G77810, AT1G74340, AT5G65470, AT1G05670, AT5G59530, AT1G22340, AT3G26440, AT2G15490, AT1G55850, AT1G32900, AT2G36780, AT5G20250, AT2G28080, AT1G67850, AT1G62305, AT1G74380, AT3G62720, AT4G30060, AT2G25260, AT2G19160, AT4G27560, AT1G24070, AT1G73810, AT1G56550, AT1G07260, AT5G49690, AT2…	1752	499	18171	1.30944	1	0.422553	30.2819
GOTERM_BP_DIRECT	GO:0006470~protein dephosphorylation	18	0.73922	0.023205	AT5G59220, AT4G31860, AT1G22280, AT3G05640, AT1G07160, AT4G28400, AT3G15260, AT1G16220, AT5G26010, AT2G40180, AT2G35350, AT4G33920, AT2G30020, AT1G48040, AT3G62260, AT3G11410, AT3G10940, AT5G43380	1823	103	18499	1.77336	1	0.313744	31.9183
GOTERM_MF_DIRECT	GO:0033946~xyloglucan-specific endo-beta-1,4-glucanase activity	4	0.164271	0.0232307	AT4G30280, AT4G14130, AT3G44990, AT4G30290	1752	7	18171	5.92661	1	0.41936	30.6834
GOTERM_CC_DIRECT	GO:0009507~chloroplast	381	15.6468	0.0238644	AT2G37170, AT2G35660, AT1G53520, AT5G27380, AT4G30210, AT3G44720, AT1G19150, AT2G23770, AT5G26600, AT3G19720, AT4G23810, AT4G35080, AT3G44860, AT1G20510, AT4G35090, AT5G63980, AT1G03730, AT1G14230, AT1G68450, AT3G10420, AT4G23020, AT1G51760, AT3G03440, AT3G57260, AT1G14370, AT5G18140, AT3G49240, AT1G09340, AT2G30860, AT5G17420, AT3G48250, AT4G21840, AT3G25180, AT3G14940, AT4G25210, AT5G25140, AT1…	2263	3855	25147	1.09825	0.997435	0.180341	26.8885
GOTERM_BP_DIRECT	GO:0071669~plant-type cell wall organization or biogenesis	4	0.164271	0.024639	AT1G02730, AT5G15650, AT1G10070, AT3G02230	1823	7	18499	5.79861	1	0.326523	33.5367
GOTERM_BP_DIRECT	GO:0071219~cellular response to molecule of bacterial origin	4	0.164271	0.024639	AT1G73805, AT2G23770, AT3G21630, AT5G26920	1823	7	18499	5.79861	1	0.326523	33.5367
GOTERM_MF_DIRECT	GO:0008883~glutamyl-tRNA reductase activity	3	0.123203	0.0260559	AT2G31250, AT1G09940, AT1G58290	1752	3	18171	10.3716	1	0.448631	33.7443
GOTERM_BP_DIRECT	GO:0009266~response to temperature stimulus	6	0.246407	0.0265172	AT3G61190, AT5G10140, AT2G41100, AT2G46790, AT4G32770, AT3G12580	1823	18	18499	3.38252	1	0.3435	35.6016
GOTERM_BP_DIRECT	GO:0042744~hydrogen peroxide catabolic process	16	0.657084	0.0267373	AT4G11290, AT2G37130, AT5G05340, AT5G06730, AT5G39580, AT4G37520, AT4G37530, AT4G08770, AT5G64120, AT4G35090, AT4G09010, AT3G49110, AT3G49120, AT5G58390, AT1G14550, AT1G14540	1823	89	18499	1.82428	1	0.342585	35.8397
GOTERM_BP_DIRECT	GO:0042754~negative regulation of circadian rhythm	3	0.123203	0.0271795	AT1G01060, AT1G80820, AT2G46830	1823	3	18499	10.1476	1	0.343984	36.3153
GOTERM_BP_DIRECT	GO:0009624~response to nematode	14	0.574949	0.0276585	AT5G64840, AT4G39030, AT2G47800, AT5G52450, AT2G38290, AT1G64780, AT5G04770, AT3G51860, AT4G18210, AT2G01340, AT1G73260, AT3G14310, AT1G61800, AT1G58340	1823	74	18499	1.91981	1	0.345726	36.8269
GOTERM_MF_DIRECT	GO:0071949~FAD binding	7	0.287474	0.0283538	AT2G29720, AT2G35660, AT4G38540, AT2G27510, AT5G67030, AT1G77760, AT5G24155	1752	25	18171	2.90404	1	0.468896	36.1402
GOTERM_MF_DIRECT	GO:0016709~oxidoreductase activity, acting on paired donors, with incorporation or reduction of molecular oxygen, NAD(P)H as one donor, and incorporation of one atom of oxygen	23	0.944559	0.0284929	AT2G30750, AT2G22330, AT5G57220, AT5G25130, AT3G26830, AT4G31970, AT5G25140, AT3G26200, AT1G11610, AT4G36220, AT4G39950, AT4G37370, AT1G13080, AT3G61880, AT4G22710, AT4G31500, AT4G37430, AT1G66540, AT5G36220, AT2G30770, AT4G22690, AT2G24180, AT4G31950	1752	149	18171	1.60098	1	0.462489	36.2826
GOTERM_BP_DIRECT	GO:0009867~jasmonic acid mediated signaling pathway	11	0.451745	0.0285585	AT2G02990, AT5G17490, AT1G56650, AT3G52400, AT5G63970, AT3G15500, AT3G22275, AT1G19180, AT1G19640, AT3G11820, AT1G32640	1823	52	18499	2.1466	1	0.351641	37.7776
GOTERM_MF_DIRECT	GO:0004722~protein serine/threonine phosphatase activity	23	0.944559	0.0304621	AT5G59220, AT4G31860, AT3G05640, AT1G22280, AT1G07160, AT4G28400, AT1G69960, AT1G25230, AT3G15260, AT1G16220, AT5G26010, AT2G40180, AT2G35350, AT4G33920, AT3G07130, AT2G30020, AT1G48040, AT3G62260, AT3G11410, AT1G13750, AT3G19980, AT5G57140, AT5G43380	1752	150	18171	1.59031	1	0.477396	38.2668
GOTERM_BP_DIRECT	GO:0048511~rhythmic process	7	0.287474	0.0311841	AT3G54500, AT3G26640, AT2G37130, AT2G29950, AT4G37520, AT5G64120, AT2G40080	1823	25	18499	2.84132	1	0.374073	40.475
GOTERM_MF_DIRECT	GO:0008194~UDP-glycosyltransferase activity	17	0.698152	0.03193	AT3G53150, AT2G23260, AT2G15480, AT5G20830, AT1G22400, AT3G46690, AT1G07260, AT2G36750, AT2G15490, AT1G24100, AT1G22340, AT2G36770, AT2G30140, AT4G34135, AT1G22360, AT2G29740, AT2G36780	1752	101	18171	1.74571	1	0.485851	39.7081
GOTERM_BP_DIRECT	GO:0009835~fruit ripening	5	0.205339	0.0324619	AT1G01480, AT4G37770, AT1G05010, AT4G11280, AT4G08040	1823	13	18499	3.90291	1	0.382871	41.7476
GOTERM_BP_DIRECT	GO:0002237~response to molecule of bacterial origin	6	0.246407	0.0331479	AT1G80840, AT3G50930, AT1G73260, AT4G23210, AT4G31800, AT5G26920	1823	19	18499	3.20449	1	0.385958	42.4202
GOTERM_CC_DIRECT	GO:0000145~exocyst	8	0.328542	0.0338141	AT3G55150, AT5G58430, AT3G09520, AT5G59730, AT3G29400, AT1G07000, AT5G61010, AT4G02350	2263	35	25147	2.53994	0.999796	0.23973	35.9833
GOTERM_MF_DIRECT	GO:0050278~sedoheptulose-bisphosphatase activity	4	0.164271	0.0345436	AT3G55800, AT1G09932, AT1G08940, AT1G09935	1752	8	18171	5.18579	1	0.505718	42.1967
GOTERM_MF_DIRECT	GO:0008519~ammonium transmembrane transporter activity	4	0.164271	0.0345436	AT1G64780, AT4G13510, AT3G16240, AT2G38290	1752	8	18171	5.18579	1	0.505718	42.1967
GOTERM_MF_DIRECT	GO:0005504~fatty acid binding	4	0.164271	0.0345436	AT5G66230, AT1G53520, AT5G05270, AT2G26310	1752	8	18171	5.18579	1	0.505718	42.1967
GOTERM_MF_DIRECT	GO:0016762~xyloglucan:xyloglucosyl transferase activity	8	0.328542	0.0349297	AT4G25810, AT4G30280, AT5G65730, AT5G57560, AT4G14130, AT3G44990, AT1G10550, AT4G30290	1752	33	18171	2.51432	1	0.50201	42.5561
GOTERM_BP_DIRECT	GO:0045893~positive regulation of transcription, DNA-templated	31	1.2731	0.0358708	AT3G54810, AT4G17500, AT5G20830, AT1G34180, AT5G47220, AT2G32250, AT1G73870, AT5G43410, AT4G23810, AT5G24120, AT5G49520, AT1G73500, AT4G01540, AT5G44190, AT1G09340, AT1G32640, AT2G46830, AT2G47190, AT4G28500, AT2G36270, AT5G47230, AT3G63140, AT4G34000, AT5G13330, AT5G11590, AT1G44830, AT4G17616, AT3G56290, AT5G05410, AT4G18880, AT2G30040	1823	217	18499	1.44965	1	0.407148	45.0189
GOTERM_MF_DIRECT	GO:0009055~electron carrier activity	27	1.10883	0.0362003	AT4G20830, AT1G72230, AT2G44790, AT1G64500, AT1G26380, AT1G26400, AT1G30700, AT2G15780, AT2G27510, AT3G28850, AT5G44380, AT2G25060, AT1G26420, AT4G16760, AT5G20230, AT5G42150, AT4G20840, AT5G44390, AT2G34810, AT4G10040, AT5G20960, AT4G20860, AT5G14760, AT3G62950, AT3G62930, AT3G21460, AT1G26410	1752	187	18171	1.4975	1	0.507187	43.7241
GOTERM_BP_DIRECT	GO:0070814~hydrogen sulfide biosynthetic process	4	0.164271	0.0365775	AT2G14750, AT4G39940, AT4G14680, AT3G22890	1823	8	18499	5.07378	1	0.41	45.6752
GOTERM_BP_DIRECT	GO:0015977~carbon fixation	4	0.164271	0.0365775	AT3G14940, AT5G38430, AT5G38410, AT5G38420	1823	8	18499	5.07378	1	0.41	45.6752
GOTERM_MF_DIRECT	GO:0030552~cAMP binding	6	0.246407	0.0375259	AT2G46430, AT3G17690, AT1G01340, AT2G46440, AT4G01010, AT2G46450	1752	20	18171	3.11147	1	0.512637	44.9189
GOTERM_MF_DIRECT	GO:0030553~cGMP binding	6	0.246407	0.0375259	AT2G46430, AT3G17690, AT1G01340, AT2G46440, AT4G01010, AT2G46450	1752	20	18171	3.11147	1	0.512637	44.9189
GOTERM_BP_DIRECT	GO:2000028~regulation of photoperiodism, flowering	6	0.246407	0.0407209	AT3G22231, AT1G03457, AT4G37900, AT5G65080, AT4G02380, AT1G70170	1823	20	18499	3.04427	1	0.441479	49.377
GOTERM_BP_DIRECT	GO:0051865~protein autoubiquitination	5	0.205339	0.0419942	AT5G59550, AT3G11840, AT3G46620, AT3G52450, AT2G35930	1823	14	18499	3.62413	1	0.448333	50.4662
GOTERM_MF_DIRECT	GO:0019825~oxygen binding	32	1.31417	0.0426935	AT5G25130, AT5G52400, AT3G26830, AT4G39510, AT3G48520, AT1G11610, AT4G37370, AT4G37430, AT1G01600, AT2G24180, AT2G30750, AT2G22330, AT5G57220, AT3G25180, AT4G31970, AT5G25140, AT3G26200, AT4G39950, AT5G52320, AT2G27690, AT1G13080, AT3G14620, AT3G61880, AT4G31500, AT4G22710, AT5G42650, AT1G66540, AT5G36220, AT2G30770, AT4G22690, AT4G19230, AT4G31950	1752	234	18171	1.41834	1	0.552097	49.3536
GOTERM_CC_DIRECT	GO:0009573~chloroplast ribulose bisphosphate carboxylase complex	3	0.123203	0.0429081	AT5G38430, AT5G38410, AT5G38420	2263	4	25147	8.33418	0.99998	0.28717	43.3709
GOTERM_BP_DIRECT	GO:0009058~biosynthetic process	17	0.698152	0.0443576	AT3G18660, AT1G74000, AT1G74020, AT1G74010, AT5G18480, AT4G11280, AT4G26510, AT4G15130, AT1G01480, AT1G32060, AT4G37770, AT3G51440, AT1G17290, AT3G51450, AT5G13930, AT2G24850, AT1G72330	1823	103	18499	1.67484	1	0.463437	52.4297
GOTERM_MF_DIRECT	GO:0102483~scopolin beta-glucosidase activity	9	0.36961	0.0447211	AT3G60120, AT5G24540, AT2G44480, AT3G60140, AT1G61810, AT1G45191, AT1G02850, AT5G24550, AT1G61820	1752	42	18171	2.22248	1	0.561925	51.0006
GOTERM_BP_DIRECT	GO:0007166~cell surface receptor signaling pathway	10	0.410678	0.0476269	AT1G18390, AT1G79680, AT1G67470, AT1G21250, AT1G21240, AT5G06550, AT3G57640, AT3G57730, AT1G21245, AT1G66880	1823	49	18499	2.07093	1	0.484574	55.0256
GOTERM_MF_DIRECT	GO:0035252~UDP-xylosyltransferase activity	4	0.164271	0.0481758	AT4G01750, AT1G56550, AT5G33290, AT3G62720	1752	9	18171	4.60959	1	0.582411	53.6918
GOTERM_MF_DIRECT	GO:0046423~allene-oxide cyclase activity	3	0.123203	0.0487961	AT3G25770, AT3G25760, AT3G25780	1752	4	18171	7.77868	1	0.580114	54.1601
GOTERM_MF_DIRECT	GO:0016165~linoleate 13S-lipoxygenase activity	3	0.123203	0.0487961	AT1G17420, AT3G45140, AT1G72520	1752	4	18171	7.77868	1	0.580114	54.1601
GOTERM_MF_DIRECT	GO:0080103~4-methylthiopropyl glucosinolate S-oxygenase activity	3	0.123203	0.0487961	AT1G62570, AT1G62540, AT1G65860	1752	4	18171	7.77868	1	0.580114	54.1601
GOTERM_MF_DIRECT	GO:0005310~dicarboxylic acid transmembrane transporter activity	3	0.123203	0.0487961	AT2G22500, AT5G09470, AT4G24570	1752	4	18171	7.77868	1	0.580114	54.1601
GOTERM_MF_DIRECT	GO:0035312~5'-3' exodeoxyribonuclease activity	3	0.123203	0.0487961	AT1G29630, AT1G19025, AT3G26680	1752	4	18171	7.77868	1	0.580114	54.1601
GOTERM_MF_DIRECT	GO:0050661~NADP binding	11	0.451745	0.0489298	AT2G31250, AT5G40760, AT4G30210, AT1G09940, AT1G62570, AT1G16300, AT1G62540, AT1G12200, AT1G65860, AT3G26650, AT1G58290	1752	58	18171	1.96702	1	0.574203	54.2605
GOTERM_CC_DIRECT	GO:0090404~pollen tube tip	5	0.205339	0.0494271	AT5G36925, AT3G21700, AT3G51460, AT3G02810, AT5G49680	2263	16	25147	3.47258	0.999996	0.315735	48.1734
GOTERM_MF_DIRECT	GO:0008970~phosphatidylcholine 1-acylhydrolase activity	5	0.205339	0.0494514	AT1G05800, AT4G16820, AT1G06800, AT2G30550, AT1G51440	1752	15	18171	3.45719	1	0.571363	54.6501
GOTERM_MF_DIRECT	GO:0015020~glucuronosyltransferase activity	5	0.205339	0.0494514	AT3G18660, AT5G18480, AT1G22400, AT1G22340, AT1G22360	1752	15	18171	3.45719	1	0.571363	54.6501
GOTERM_MF_DIRECT	GO:0016844~strictosidine synthase activity	5	0.205339	0.0494514	AT1G74000, AT1G74020, AT1G74010, AT3G51440, AT3G51450	1752	15	18171	3.45719	1	0.571363	54.6501
GOTERM_BP_DIRECT	GO:0006904~vesicle docking involved in exocytosis	9	0.36961	0.049851	AT3G55150, AT5G58430, AT3G09520, AT5G59730, AT3G29400, AT1G07000, AT5G61010, AT4G12120, AT4G02350	1823	42	18499	2.17448	1	0.497169	56.715
GOTERM_BP_DIRECT	GO:0098542~defense response to other organism	9	0.36961	0.049851	AT5G25130, AT1G13080, AT5G36925, AT5G25140, AT4G37430, AT1G66540, AT5G36220, AT4G37370, AT3G23550	1823	42	18499	2.17448	1	0.497169	56.715
GOTERM_MF_DIRECT	GO:0016853~isomerase activity	9	0.36961	0.0504884	AT4G25900, AT5G66230, AT2G30720, AT3G25770, AT1G03055, AT3G25760, AT4G25340, AT4G32770, AT3G25780	1752	43	18171	2.17079	1	0.572432	55.4153
GOTERM_BP_DIRECT	GO:0015714~phosphoenolpyruvate transport	3	0.123203	0.0508244	AT5G33320, AT3G01550, AT1G61800	1823	4	18499	7.61067	1	0.50056	57.4354
GOTERM_BP_DIRECT	GO:0015914~phospholipid transport	4	0.164271	0.0509297	AT1G55960, AT3G23080, AT3G12740, AT5G54170	1823	9	18499	4.51003	1	0.49785	57.5126
GOTERM_BP_DIRECT	GO:0052033~pathogen-associated molecular pattern dependent induction by symbiont of host innate immune response	4	0.164271	0.0509297	AT3G49110, AT3G49120, AT1G61380, AT5G01540	1823	9	18499	4.51003	1	0.49785	57.5126
GOTERM_BP_DIRECT	GO:0042273~ribosomal large subunit biogenesis	7	0.287474	0.0515787	AT2G18220, AT4G15770, AT2G24500, AT1G29320, AT3G22660, AT3G55510, AT2G34260	1823	28	18499	2.53689	1	0.49894	57.986
GOTERM_CC_DIRECT	GO:0005834~heterotrimeric G-protein complex	12	0.492813	0.0516649	AT1G31930, AT4G28450, AT1G64610, AT4G33270, AT5G42010, AT5G15550, AT4G33260, AT3G18130, AT4G34390, AT3G22942, AT2G34260, AT3G21540	2263	71	25147	1.87813	0.999998	0.319803	49.7333
GOTERM_MF_DIRECT	GO:0052689~carboxylic ester hydrolase activity	22	0.903491	0.0520256	AT4G24160, AT5G16080, AT5G03600, AT1G53990, AT5G03610, AT5G45280, AT1G57590, AT1G31550, AT3G09410, AT1G28610, AT1G06990, AT1G54010, AT4G16690, AT5G26670, AT1G56670, AT1G10040, AT5G45670, AT1G68620, AT5G55050, AT5G40990, AT4G26790, AT5G14450	1752	150	18171	1.52116	1	0.577078	56.5275
GOTERM_BP_DIRECT	GO:0043069~negative regulation of programmed cell death	5	0.205339	0.052933	AT3G57330, AT3G52400, AT5G47910, AT4G34180, AT3G11820	1823	15	18499	3.38252	1	0.504797	58.9577
GOTERM_CC_DIRECT	GO:0009570~chloroplast stroma	72	2.95688	0.0533879	AT4G25100, AT1G53520, AT3G44720, AT2G39730, AT1G77510, AT5G38410, AT5G63980, AT1G51660, AT2G24200, AT3G02360, AT5G64300, AT2G33210, AT1G09340, AT2G30860, AT1G75690, AT5G66230, AT3G63140, AT2G04400, AT2G37690, AT5G14740, AT5G58330, AT5G38420, AT5G54810, AT4G04610, AT5G51070, AT3G01500, AT3G12110, AT3G54640, AT1G16300, AT3G25770, AT3G48420, AT4G27070, AT2G30790, AT3G55800, AT1G16720, AT2G45290, AT1…	2263	653	25147	1.22524	0.999999	0.321042	50.9047
GOTERM_MF_DIRECT	GO:0004601~peroxidase activity	18	0.73922	0.0563125	AT4G11290, AT2G37130, AT5G05340, AT5G06730, AT5G47910, AT5G39580, AT4G37520, AT4G37530, AT4G08770, AT5G64120, AT5G51060, AT3G49110, AT4G09010, AT3G49120, AT5G58390, AT1G14550, AT4G02520, AT1G14540	1752	117	18171	1.59563	1	0.600361	59.4937
GOTERM_BP_DIRECT	GO:0019761~glucosinolate biosynthetic process	8	0.328542	0.0585818	AT2G22330, AT2G20610, AT1G74100, AT1G62570, AT1G62540, AT4G39950, AT1G24100, AT1G18590	1823	36	18499	2.25501	1	0.538185	62.7875
GOTERM_MF_DIRECT	GO:0004702~receptor signaling protein serine/threonine kinase activity	10	0.410678	0.0586639	AT2G48010, AT5G55090, AT1G51660, AT1G54960, AT4G29810, AT1G73500, AT3G50310, AT3G21220, AT5G67080, AT2G30040	1752	52	18171	1.99453	1	0.609443	61.0391
GOTERM_CC_DIRECT	GO:0005774~vacuolar membrane	60	2.46407	0.0596533	AT2G41380, AT2G47650, AT3G09440, AT1G51420, AT1G74020, AT3G21690, AT5G06730, AT1G77510, AT2G05070, AT2G33210, AT5G06320, AT3G62150, AT5G41000, AT3G57330, AT4G16260, AT2G23150, AT2G47800, AT5G07440, AT1G11580, AT4G17616, AT3G56080, AT1G53760, AT5G17860, AT5G11670, AT3G51860, AT5G25250, AT4G22690, AT1G61800, AT3G12500, AT3G01290, AT3G27280, AT2G41100, AT3G02230, AT3G49120, AT2G07698, AT3G54150, AT5…	2263	536	25147	1.24391	1	0.344268	54.9552
GOTERM_CC_DIRECT	GO:0030095~chloroplast photosystem II	5	0.205339	0.0601861	AT1G51400, AT1G67740, AT1G03600, AT3G50820, AT2G30790	2263	17	25147	3.26831	1	0.339251	55.285
GOTERM_BP_DIRECT	GO:0009664~plant-type cell wall organization	15	0.616016	0.0612885	AT4G11290, AT5G05290, AT2G37130, AT5G57560, AT1G21310, AT5G39580, AT2G03090, AT3G45960, AT1G76930, AT5G64120, AT4G28250, AT4G13390, AT2G20750, AT2G43150, AT1G20190	1823	91	18499	1.67267	1	0.551449	64.5014
GOTERM_BP_DIRECT	GO:0006857~oligopeptide transport	12	0.492813	0.0618965	AT5G62730, AT3G45660, AT1G48370, AT3G45650, AT1G62200, AT1G72125, AT3G21670, AT5G46050, AT3G47960, AT1G33440, AT1G72120, AT5G41000	1823	67	18499	1.81747	1	0.551705	64.876
GOTERM_MF_DIRECT	GO:0005509~calcium ion binding	38	1.56057	0.0629484	AT3G49370, AT5G47910, AT2G41100, AT5G57190, AT4G20780, AT2G41410, AT2G34940, AT5G51060, AT3G29000, AT5G42380, AT1G21550, AT1G76650, AT1G21250, AT4G11850, AT5G39670, AT1G76040, AT1G76130, AT5G54130, AT3G57530, AT2G41110, AT4G05020, AT1G79680, AT4G35310, AT3G47480, AT5G49480, AT1G18210, AT4G27280, AT4G17615, AT4G17616, AT3G50770, AT3G20410, AT3G01830, AT4G34150, AT5G54490, AT1G21240, AT4G11840, AT3…	1752	297	18171	1.327	1	0.629902	63.7141
GOTERM_MF_DIRECT	GO:0019900~kinase binding	4	0.164271	0.064016	AT4G33270, AT4G33260, AT4G17615, AT4G17616	1752	10	18171	4.14863	1	0.630113	64.3533
GOTERM_MF_DIRECT	GO:0016298~lipase activity	13	0.533881	0.0641078	AT4G24160, AT3G62860, AT1G53990, AT5G14180, AT1G31550, AT2G39420, AT1G58520, AT3G48080, AT2G26560, AT5G55050, AT1G28610, AT1G53970, AT5G40990	1752	77	18171	1.75105	1	0.624578	64.4078
GOTERM_BP_DIRECT	GO:0072593~reactive oxygen species metabolic process	5	0.205339	0.0652617	AT5G62520, AT3G49110, AT3G49120, AT5G47910, AT5G51720	1823	16	18499	3.17111	1	0.568077	66.8833
GOTERM_BP_DIRECT	GO:0009637~response to blue light	10	0.410678	0.0656321	AT5G24120, AT2G05100, AT3G54890, AT1G19150, AT3G27690, AT5G38430, AT3G08940, AT2G40100, AT5G38410, AT5G38420	1823	52	18499	1.95145	1	0.566828	67.0975
GOTERM_CC_DIRECT	GO:0070062~extracellular exosome	3	0.123203	0.0672969	AT5G58430, AT1G07000, AT5G61010	2263	5	25147	6.66734	1	0.364183	59.4786
GOTERM_CC_DIRECT	GO:0005960~glycine cleavage complex	3	0.123203	0.0672969	AT1G32470, AT2G26080, AT4G33010	2263	5	25147	6.66734	1	0.364183	59.4786
GOTERM_BP_DIRECT	GO:0080027~response to herbivore	4	0.164271	0.067567	AT4G15210, AT3G45140, AT3G04720, AT1G61120	1823	10	18499	4.05902	1	0.574401	68.1957
GOTERM_BP_DIRECT	GO:0090333~regulation of stomatal closure	4	0.164271	0.067567	AT5G13750, AT2G26650, AT3G59700, AT5G23060	1823	10	18499	4.05902	1	0.574401	68.1957
GOTERM_BP_DIRECT	GO:0009738~abscisic acid-activated signaling pathway	27	1.10883	0.0686213	AT5G64750, AT5G59550, AT5G63980, AT2G40180, AT3G22231, AT3G45640, AT3G46620, AT3G59220, AT3G11410, AT1G32640, AT1G76040, AT5G01550, AT3G57530, AT2G36270, AT1G02340, AT4G35310, AT4G34000, AT4G18010, AT3G63060, AT4G17615, AT5G45830, AT5G26920, AT3G20410, AT3G19580, AT2G30020, AT5G01540, AT2G46510	1823	195	18499	1.40505	1	0.576915	68.7794
GOTERM_MF_DIRECT	GO:0016798~hydrolase activity, acting on glycosyl bonds	9	0.36961	0.0705701	AT4G25810, AT4G30280, AT5G65730, AT5G57560, AT4G14130, AT3G44990, AT5G15870, AT1G10550, AT4G30290	1752	46	18171	2.02922	1	0.655171	68.0526
GOTERM_CC_DIRECT	GO:0005578~proteinaceous extracellular matrix	5	0.205339	0.0720767	AT5G09730, AT1G02640, AT3G19620, AT1G32960, AT5G49360	2263	18	25147	3.08673	1	0.377351	62.0901
GOTERM_BP_DIRECT	GO:0009416~response to light stimulus	26	1.06776	0.0748071	AT5G59820, AT5G48410, AT5G48400, AT5G54270, AT5G08790, AT2G39730, AT5G56860, AT5G49730, AT5G10250, AT3G26650, AT4G35090, AT5G63980, AT2G34430, AT2G46670, AT3G49110, AT5G04140, AT2G05070, AT3G49120, AT2G29110, AT2G30490, AT1G77760, AT4G26150, AT3G15570, AT4G14400, AT4G02380, AT1G58290	1823	188	18499	1.40339	1	0.606367	72.0069
GOTERM_MF_DIRECT	GO:0030170~pyridoxal phosphate binding	17	0.698152	0.0755709	AT5G17330, AT4G11280, AT5G28237, AT4G08040, AT5G54810, AT1G01480, AT2G20610, AT4G37770, AT5G38530, AT3G54640, AT1G10070, AT1G17290, AT2G24850, AT1G72330, AT4G27070, AT2G22250, AT2G02010	1752	113	18171	1.56033	1	0.675364	70.63
GOTERM_MF_DIRECT	GO:0016984~ribulose-bisphosphate carboxylase activity	3	0.123203	0.0761972	AT5G38430, AT5G38410, AT5G38420	1752	5	18171	6.22295	1	0.672748	70.9388
GOTERM_MF_DIRECT	GO:0043021~ribonucleoprotein complex binding	3	0.123203	0.0761972	AT5G14520, AT5G15550, AT2G40360	1752	5	18171	6.22295	1	0.672748	70.9388
GOTERM_MF_DIRECT	GO:0017077~oxidative phosphorylation uncoupler activity	3	0.123203	0.0761972	AT2G22500, AT3G54110, AT5G09470	1752	5	18171	6.22295	1	0.672748	70.9388
GOTERM_MF_DIRECT	GO:0016756~glutathione gamma-glutamylcysteinyltransferase activity	3	0.123203	0.0761972	AT4G29210, AT4G39640, AT5G44070	1752	5	18171	6.22295	1	0.672748	70.9388
GOTERM_MF_DIRECT	GO:0080107~8-methylthiopropyl glucosinolate S-oxygenase activity	3	0.123203	0.0761972	AT1G62570, AT1G62540, AT1G65860	1752	5	18171	6.22295	1	0.672748	70.9388
GOTERM_BP_DIRECT	GO:0044550~secondary metabolite biosynthetic process	21	0.862423	0.0768557	AT2G30750, AT2G35660, AT5G25130, AT3G25180, AT4G38540, AT4G31970, AT5G25140, AT3G26200, AT1G11610, AT4G37370, AT2G29720, AT1G13080, AT3G61880, AT4G22710, AT4G37430, AT5G67030, AT1G66540, AT5G36220, AT4G22690, AT2G24180, AT4G31950	1823	145	18499	1.46965	1	0.613396	73.0048
GOTERM_BP_DIRECT	GO:0019344~cysteine biosynthetic process	5	0.205339	0.0789429	AT3G13110, AT4G04610, AT2G14750, AT4G39940, AT4G21990	1823	17	18499	2.98458	1	0.620388	73.987
GOTERM_BP_DIRECT	GO:0009800~cinnamic acid biosynthetic process	3	0.123203	0.0792485	AT2G37040, AT3G53260, AT1G22640	1823	5	18499	6.08854	1	0.618629	74.128
GOTERM_BP_DIRECT	GO:0002679~respiratory burst involved in defense response	3	0.123203	0.0792485	AT3G11840, AT3G52450, AT2G35930	1823	5	18499	6.08854	1	0.618629	74.128
GOTERM_BP_DIRECT	GO:0010107~potassium ion import	3	0.123203	0.0792485	AT2G26650, AT1G30270, AT4G17615	1823	5	18499	6.08854	1	0.618629	74.128
GOTERM_BP_DIRECT	GO:0009759~indole glucosinolate biosynthetic process	3	0.123203	0.0792485	AT5G57220, AT4G31500, AT1G18570	1823	5	18499	6.08854	1	0.618629	74.128
GOTERM_BP_DIRECT	GO:0006546~glycine catabolic process	3	0.123203	0.0792485	AT1G32470, AT1G11860, AT4G33010	1823	5	18499	6.08854	1	0.618629	74.128
GOTERM_BP_DIRECT	GO:0015696~ammonium transport	3	0.123203	0.0792485	AT1G64780, AT4G13510, AT2G38290	1823	5	18499	6.08854	1	0.618629	74.128
GOTERM_BP_DIRECT	GO:0000187~activation of MAPK activity	3	0.123203	0.0792485	AT1G51660, AT4G29810, AT3G21220	1823	5	18499	6.08854	1	0.618629	74.128
GOTERM_MF_DIRECT	GO:0004553~hydrolase activity, hydrolyzing O-glycosyl compounds	32	1.31417	0.079938	AT3G57240, AT5G11920, AT5G20950, AT1G10550, AT3G55430, AT5G09730, AT5G55180, AT3G19620, AT3G04010, AT4G14130, AT1G61810, AT3G57260, AT1G02850, AT5G24550, AT4G30290, AT3G13790, AT4G30280, AT5G24540, AT1G02640, AT4G16260, AT5G57560, AT1G65610, AT4G25810, AT3G60120, AT2G03505, AT5G65730, AT3G60140, AT2G44480, AT2G27500, AT4G19810, AT5G49360, AT1G61820	1752	248	18171	1.33827	1	0.685303	72.7204
GOTERM_MF_DIRECT	GO:0003959~NADPH dehydrogenase activity	4	0.164271	0.0819105	AT2G29990, AT2G06050, AT1G76680, AT1G07180	1752	11	18171	3.77148	1	0.688999	73.6181
GOTERM_MF_DIRECT	GO:0016847~1-aminocyclopropane-1-carboxylate synthase activity	4	0.164271	0.0819105	AT1G01480, AT4G37770, AT4G11280, AT4G08040	1752	11	18171	3.77148	1	0.688999	73.6181
GOTERM_MF_DIRECT	GO:0004714~transmembrane receptor protein tyrosine kinase activity	4	0.164271	0.0819105	AT2G13790, AT4G33430, AT4G28490, AT3G13380	1752	11	18171	3.77148	1	0.688999	73.6181
GOTERM_MF_DIRECT	GO:0004708~MAP kinase kinase activity	4	0.164271	0.0819105	AT1G51660, AT4G29810, AT1G73500, AT3G21220	1752	11	18171	3.77148	1	0.688999	73.6181
GOTERM_BP_DIRECT	GO:0019760~glucosinolate metabolic process	8	0.328542	0.0837436	AT5G57220, AT1G47870, AT4G37750, AT4G37260, AT1G12610, AT5G13330, AT4G30530, AT5G63790	1823	39	18499	2.08155	1	0.636597	76.1205
GOTERM_MF_DIRECT	GO:0008422~beta-glucosidase activity	10	0.410678	0.0860017	AT3G60120, AT5G24540, AT2G44480, AT3G60140, AT1G61810, AT1G45191, AT1G02850, AT5G20950, AT5G24550, AT1G61820	1752	56	18171	1.85207	1	0.701997	75.3928
GOTERM_BP_DIRECT	GO:0051131~chaperone-mediated protein complex assembly	4	0.164271	0.0863177	AT5G56010, AT3G23990, AT5G56030, AT4G12400	1823	11	18499	3.69002	1	0.645057	77.1956
GOTERM_MF_DIRECT	GO:0005216~ion channel activity	6	0.246407	0.0864873	AT2G46430, AT3G17690, AT1G01340, AT2G46440, AT4G01010, AT2G46450	1752	25	18171	2.48918	1	0.698775	75.5958
GOTERM_BP_DIRECT	GO:0009644~response to high light intensity	10	0.410678	0.0874191	AT1G17420, AT3G54890, AT1G27730, AT5G54270, AT4G17490, AT1G77510, AT4G32770, AT5G02120, AT3G12580, AT4G12400	1823	55	18499	1.84501	1	0.646781	77.6416
GOTERM_MF_DIRECT	GO:0051287~NAD binding	12	0.492813	0.0896938	AT3G19480, AT4G35650, AT2G04450, AT5G11670, AT1G16300, AT1G17745, AT5G15490, AT5G39320, AT1G17650, AT1G68010, AT4G12720, AT3G26650	1752	73	18171	1.70492	1	0.707261	76.8978
GOTERM_CC_DIRECT	GO:0031234~extrinsic component of cytoplasmic side of plasma membrane	3	0.123203	0.0950426	AT1G31930, AT3G28270, AT4G34390	2263	6	25147	5.55612	1	0.460267	72.6077
GOTERM_MF_DIRECT	GO:0005506~iron ion binding	41	1.68378	0.0967022	AT5G25130, AT5G52400, AT3G26830, AT4G39510, AT3G48520, AT1G11610, AT4G37370, AT2G17720, AT4G37430, AT1G01600, AT2G24180, AT1G14520, AT2G30750, AT2G22330, AT5G57220, AT3G25180, AT4G31970, AT5G25140, AT1G02205, AT3G26200, AT4G36220, AT3G06300, AT4G39950, AT5G20960, AT5G52320, AT1G13080, AT2G27690, AT3G14620, AT3G61880, AT4G22710, AT4G31500, AT5G42650, AT1G66540, AT5G36220, AT2G30770, AT2G30490, AT1…	1752	336	18171	1.26558	1	0.730319	79.5205
GOTERM_BP_DIRECT	GO:0006810~transport	43	1.76591	0.0997486	AT5G62730, AT2G37170, AT4G37640, AT5G48970, AT5G64840, AT5G64700, AT1G80760, AT4G35100, AT2G21630, AT1G33440, AT1G03905, AT3G53420, AT4G13510, AT3G45660, AT5G27520, AT3G53940, AT5G47730, AT2G37890, AT1G11200, AT5G43750, AT2G22500, AT3G16240, AT4G18205, AT3G54110, AT3G47960, AT1G70690, AT5G09470, AT1G57980, AT5G04770, AT5G01500, AT1G64780, AT5G13490, AT4G10380, AT5G15640, AT1G75170, AT2G04070, AT1…	1823	349	18499	1.25027	1	0.694339	82.1061

## Sheet: Table S6B
Supplementary Table S6B. GO enrichment analysis results for DEGs in comparison group ago2/WT
Category	Term	Count	%	P Value	Genes	List Total	Pop Hits	Pop Total	Fold Enrichment	Bonferroni	Benjamini	FDR
GOTERM_CC_DIRECT	GO:0005576~extracellular region	34	26.5625	2.30219e-08	AT5G59320, AT3G57240, AT2G32680, AT5G05340, AT4G11320, AT5G36920, AT1G76930, AT1G52040, AT5G58830, AT4G12490, AT1G21250, AT3G46280, AT1G02850, AT3G04320, AT4G11290, AT5G27420, AT4G11310, AT4G22490, AT2G43510, AT5G48430, AT4G11470, AT1G13609, AT5G59310, AT4G12480, AT5G36910, AT5G14180, AT3G60140, AT5G58840, AT1G52030, AT4G01390, AT2G41260, AT1G73260, AT5G23820, AT5G56320	111	2686	25147	2.86772	9.20874e-07	9.20874e-07	2.10628e-05
GOTERM_BP_DIRECT	GO:0009617~response to bacterium	7	5.46875	1.50381e-05	AT2G30750, AT5G57220, AT5G24530, AT3G22231, AT3G57240, AT3G44300, AT1G72520	97	102	18499	13.088	0.00273321	0.00273321	0.0185557
GOTERM_BP_DIRECT	GO:0009751~response to salicylic acid	7	5.46875	0.000156462	AT5G24530, AT1G80840, AT1G21250, AT5G13330, AT1G73260, AT1G76930, AT4G23810	97	155	18499	8.61277	0.0280767	0.0141383	0.192907
GOTERM_BP_DIRECT	GO:0010200~response to chitin	6	4.6875	0.000645117	AT5G27420, AT1G80840, AT2G38470, AT5G67450, AT4G23810, AT2G37430	97	133	18499	8.60352	0.110814	0.0383933	0.793182
GOTERM_BP_DIRECT	GO:0010106~cellular response to iron ion starvation	3	2.34375	0.000731215	AT3G56970, AT3G56980, AT2G41240	97	8	18499	71.5168	0.124649	0.0327347	0.898603
GOTERM_BP_DIRECT	GO:0006869~lipid transport	6	4.6875	0.00110818	AT4G22470, AT4G12480, AT5G59320, AT4G12490, AT4G22490, AT5G59310	97	150	18499	7.62845	0.182743	0.0395567	1.35896
GOTERM_BP_DIRECT	GO:0007568~aging	4	3.125	0.00125141	AT3G49620, AT2G29350, AT3G60140, AT3G49630	97	41	18499	18.606	0.203795	0.0372708	1.53335
GOTERM_MF_DIRECT	GO:0051213~dioxygenase activity	5	3.90625	0.0013255	AT3G49620, AT5G05600, AT2G36690, AT3G49630, AT5G58660	93	94	18171	10.3929	0.136903	0.136903	1.48986
GOTERM_CC_DIRECT	GO:0090575~RNA polymerase II transcription factor complex	3	2.34375	0.00143312	AT3G56970, AT3G56980, AT2G41240	111	13	25147	52.2807	0.0557515	0.0282755	1.30354
GOTERM_BP_DIRECT	GO:0006952~defense response	11	8.59375	0.00218185	AT4G14370, AT3G22231, AT1G52040, AT5G36910, AT2G32680, AT1G52030, AT2G43510, AT1G70830, AT1G72520, AT5G23820, AT3G23120	97	658	18499	3.18818	0.328022	0.0552076	2.65939
GOTERM_MF_DIRECT	GO:0008289~lipid binding	6	4.6875	0.00312751	AT4G22470, AT4G12480, AT5G59320, AT4G12490, AT4G22490, AT5G59310	93	195	18171	6.01191	0.293688	0.159576	3.48288
GOTERM_BP_DIRECT	GO:0042742~defense response to bacterium	7	5.46875	0.00315697	AT5G57220, AT5G24530, AT1G80840, AT1G31280, AT2G38470, AT1G73260, AT4G11470	97	276	18499	4.83688	0.437564	0.0694084	3.82679
GOTERM_BP_DIRECT	GO:0055114~oxidation-reduction process	16	12.5	0.00344475	AT5G57220, AT5G24530, AT4G11290, AT4G25100, AT5G05340, AT3G25290, AT5G07440, AT1G69880, AT5G58660, AT3G49620, AT1G30700, AT2G29350, AT5G05600, AT1G06080, AT2G36690, AT3G49630	97	1330	18499	2.29427	0.466357	0.0674018	4.16885
GOTERM_BP_DIRECT	GO:0002213~defense response to insect	3	2.34375	0.00344519	AT5G57220, AT2G29350, AT5G14180	97	17	18499	33.6549	0.466399	0.0608787	4.16936
GOTERM_BP_DIRECT	GO:0009651~response to salt stress	9	7.03125	0.00367951	AT4G12480, AT1G47510, AT3G60140, AT5G13330, AT2G38470, AT5G07440, AT1G73260, AT3G25780, AT5G59310	97	484	18499	3.54629	0.488755	0.0591687	4.44705
GOTERM_BP_DIRECT	GO:0009682~induced systemic resistance	3	2.34375	0.00386278	AT2G30750, AT5G57220, AT4G12480	97	18	18499	31.7852	0.505589	0.0570094	4.66373
GOTERM_BP_DIRECT	GO:0009737~response to abscisic acid	8	6.25	0.00443018	AT4G12480, AT5G59320, AT3G22231, AT5G27420, AT1G47510, AT5G13330, AT1G76930, AT5G59310	97	394	18499	3.87231	0.554289	0.0602678	5.33168
GOTERM_MF_DIRECT	GO:0030246~carbohydrate binding	6	4.6875	0.00897196	AT2G39330, AT2G39310, AT1G52040, AT1G56240, AT1G52030, AT1G56250	93	251	18171	4.67061	0.632261	0.28356	9.69658
GOTERM_BP_DIRECT	GO:0050832~defense response to fungus	8	6.25	0.010487	AT5G57220, AT4G12480, AT1G80840, AT4G12490, AT1G21250, AT2G43510, AT2G38470, AT1G13609	97	464	18499	3.28813	0.853205	0.128075	12.1989
GOTERM_BP_DIRECT	GO:0055072~iron ion homeostasis	3	2.34375	0.0119464	AT3G56970, AT3G56980, AT2G41240	97	32	18499	17.8792	0.887785	0.135689	13.7835
GOTERM_BP_DIRECT	GO:0010193~response to ozone	3	2.34375	0.0126745	AT4G25100, AT1G72520, AT4G23810	97	33	18499	17.3374	0.901875	0.135059	14.5643
GOTERM_CC_DIRECT	GO:0005618~cell wall	8	6.25	0.0148526	AT5G59320, AT3G57240, AT5G58830, AT5G05340, AT4G12490, AT5G58840, AT4G11310, AT5G56320	111	588	25147	3.08231	0.450398	0.180876	12.7948
GOTERM_BP_DIRECT	GO:0009611~response to wounding	5	3.90625	0.0200389	AT1G80840, AT1G52030, AT1G73260, AT1G72520, AT1G76930	97	199	18499	4.79174	0.974881	0.194839	22.104
GOTERM_BP_DIRECT	GO:0009407~toxin catabolic process	3	2.34375	0.0237879	AT1G17170, AT2G29490, AT2G29480	97	46	18499	12.4377	0.987496	0.216065	25.7027
GOTERM_MF_DIRECT	GO:0016706~oxidoreductase activity, acting on paired donors, with incorporation or reduction of molecular oxygen, 2-oxoglutarate as one donor, and incorporation of one atom each of oxygen into both donors	3	2.34375	0.0285416	AT5G24530, AT2G36690, AT5G58660	93	52	18171	11.2723	0.959813	0.552264	27.9426
GOTERM_BP_DIRECT	GO:0080167~response to karrikin	4	3.125	0.0290187	AT5G05270, AT5G05600, AT5G57785, AT4G33980	97	128	18499	5.95973	0.995297	0.245788	30.4688
GOTERM_BP_DIRECT	GO:0009267~cellular response to starvation	2	1.5625	0.0307397	AT3G49620, AT3G49630	97	6	18499	63.5704	0.996595	0.247325	31.9745
GOTERM_BP_DIRECT	GO:0046686~response to cadmium ion	6	4.6875	0.0327656	AT2G41380, AT4G25100, AT3G44300, AT5G26220, AT5G07440, AT5G56550	97	342	18499	3.34581	0.997673	0.250782	33.7084
GOTERM_MF_DIRECT	GO:0004866~endopeptidase inhibitor activity	2	1.5625	0.034913	AT1G73260, AT3G04320	93	7	18171	55.8249	0.980641	0.545665	33.1137
GOTERM_MF_DIRECT	GO:0004364~glutathione transferase activity	3	2.34375	0.0394058	AT1G17170, AT2G29490, AT2G29480	93	62	18171	9.45421	0.988467	0.524677	36.5542
GOTERM_BP_DIRECT	GO:0009636~response to toxic substance	3	2.34375	0.0400132	AT1G17170, AT2G29490, AT2G29480	97	61	18499	9.37925	0.999408	0.286679	39.5844
GOTERM_BP_DIRECT	GO:0006749~glutathione metabolic process	3	2.34375	0.0412102	AT1G17170, AT2G29490, AT2G29480	97	62	18499	9.22797	0.999528	0.283235	40.5074
GOTERM_BP_DIRECT	GO:0006508~proteolysis	7	5.46875	0.0457975	AT4G22470, AT5G58830, AT5G58840, AT4G11310, AT4G11320, AT5G48430, AT3G04320	97	500	18499	2.66996	0.999803	0.299178	43.9262
GOTERM_BP_DIRECT	GO:0009753~response to jasmonic acid	4	3.125	0.0476186	AT1G47510, AT5G07010, AT5G13330, AT1G76930	97	156	18499	4.89003	0.999861	0.298959	45.2326
GOTERM_BP_DIRECT	GO:0009620~response to fungus	3	2.34375	0.0538905	AT5G24530, AT3G22231, AT3G25780	97	72	18499	7.94631	0.999958	0.321438	49.5209
GOTERM_BP_DIRECT	GO:0009414~response to water deprivation	5	3.90625	0.057386	AT5G59320, AT5G13330, AT2G38470, AT5G59310, AT2G41240	97	279	18499	3.41777	0.999979	0.328585	51.7747
GOTERM_CC_DIRECT	GO:0005773~vacuole	7	5.46875	0.0581573	AT2G39330, AT3G43850, AT3G57240, AT1G52040, AT1G21250, AT5G23820, AT2G41260	111	629	25147	2.52122	0.90898	0.450733	42.2001
GOTERM_MF_DIRECT	GO:0046872~metal ion binding	14	10.9375	0.0607608	AT5G24530, AT4G11290, AT4G25100, AT5G05340, AT3G25290, AT5G58660, AT3G49620, AT4G14368, AT5G05600, AT2G36690, AT1G72520, AT3G49630, AT5G67450, AT2G37430	93	1606	18171	1.70325	0.999049	0.629909	50.8067
GOTERM_BP_DIRECT	GO:0006979~response to oxidative stress	5	3.90625	0.0649281	AT4G11290, AT4G25100, AT5G05340, AT1G78410, AT5G56550	97	291	18499	3.27683	0.999995	0.353613	56.3262
GOTERM_BP_DIRECT	GO:0009664~plant-type cell wall organization	3	2.34375	0.081112	AT4G11290, AT1G76930, AT5G56320	97	91	18499	6.28719	1	0.411914	64.7911
GOTERM_MF_DIRECT	GO:0004022~alcohol dehydrogenase (NAD) activity	2	1.5625	0.0873553	AT2G29350, AT1G09500	93	18	18171	21.7097	0.999961	0.718689	64.4589
GOTERM_BP_DIRECT	GO:0007623~circadian rhythm	3	2.34375	0.0904327	AT3G22231, AT4G25100, AT4G36930	97	97	18499	5.89829	1	0.437316	68.9535
GOTERM_BP_DIRECT	GO:0002237~response to molecule of bacterial origin	2	1.5625	0.0941712	AT1G80840, AT1G73260	97	19	18499	20.0749	1	0.440475	70.492

## Sheet: Table S6C
Supplementary Table S6C. GO enrichment analysis results for DEGs in comparison group ago2-Ss/WT-Ss
Category	Term	Count	%	P Value	Genes	List Total	Pop Hits	Pop Total	Fold Enrichment	Bonferroni	Benjamini	FDR
GOTERM_BP_DIRECT	GO:0009611~response to wounding	48	6.01504	1.15916e-27	AT3G25250, AT2G44810, AT3G48520, AT4G23600, AT2G20340, AT5G13220, AT4G10390, AT3G45140, AT1G61120, AT1G43160, AT5G63970, AT2G37040, AT1G51760, AT3G22275, AT3G51450, AT4G16740, AT1G32640, AT1G51680, AT4G16760, AT3G44550, AT1G17750, AT1G17420, AT5G63450, AT5G20230, AT5G53750, AT2G34810, AT5G54170, AT1G61340, AT1G66760, AT1G19640, AT4G34710, AT1G17380, AT4G15440, AT3G16470, AT2G24210, AT5G24770, AT1…	594	199	18499	7.5119	7.09404e-25	7.09404e-25	1.71663e-24
GOTERM_BP_DIRECT	GO:0009753~response to jasmonic acid	38	4.7619	4.35554e-22	AT5G55120, AT1G47510, AT4G23600, AT5G13220, AT5G24780, AT3G45140, AT1G61120, AT1G43160, AT5G60890, AT1G44350, AT4G05100, AT3G51450, AT1G57560, AT4G16740, AT1G32640, AT3G09940, AT1G17420, AT1G17750, AT2G34810, AT3G06490, AT5G07010, AT5G13330, AT1G61340, AT4G34710, AT1G17380, AT1G70170, AT1G19570, AT3G16470, AT4G20860, AT2G24210, AT5G24770, AT1G18710, AT1G74950, AT3G23250, AT5G42650, AT1G74430, AT1…	594	156	18499	7.58614	2.66559e-19	1.33279e-19	6.45023e-19
GOTERM_BP_DIRECT	GO:0006952~defense response	56	7.01754	8.35393e-11	AT3G25250, AT3G04220, AT2G26380, AT1G31580, AT5G06870, AT3G23010, AT5G13320, AT5G13220, AT5G24780, AT5G51060, AT1G52040, AT3G13650, AT2G44840, AT3G25180, AT1G50180, AT3G05360, AT2G34930, AT4G11170, AT1G19570, AT1G74950, AT1G52030, AT5G23820, AT3G53260, AT2G39200, AT5G53760, AT4G14370, AT2G17480, AT1G64160, AT4G39030, AT1G80120, AT2G43520, AT3G22231, AT3G49110, AT5G41740, AT5G27060, AT3G49120, AT2…	594	658	18499	2.65048	5.1126e-08	1.7042e-08	1.23716e-07
GOTERM_BP_DIRECT	GO:0009620~response to fungus	17	2.13033	7.92708e-10	AT2G45220, AT1G17420, AT3G05360, AT3G06490, AT4G10500, AT5G26920, AT3G45140, AT3G22231, AT5G42650, AT2G06050, AT2G33380, AT3G51450, AT4G02330, AT1G51680, AT3G25780, AT4G16760, AT5G38280	594	72	18499	7.35323	4.85137e-07	1.21284e-07	1.17394e-06
GOTERM_BP_DIRECT	GO:0009695~jasmonic acid biosynthetic process	11	1.37845	2.24994e-09	AT1G17420, AT3G45140, AT2G44810, AT5G42650, AT1G05800, AT3G25770, AT2G06050, AT3G25760, AT1G19640, AT3G25780, AT4G16760	594	25	18499	13.703	1.37696e-06	2.75393e-07	3.332e-06
GOTERM_CC_DIRECT	GO:0005576~extracellular region	129	16.1654	1.48228e-08	AT1G75450, AT1G52400, AT5G45280, AT2G40113, AT3G48520, AT1G36622, AT3G44990, AT5G24290, AT2G47550, AT3G43670, AT2G15780, AT3G46280, AT1G44350, AT1G23200, AT4G27140, AT2G35000, AT4G30290, AT5G19880, AT5G24540, AT4G31020, AT3G48460, AT1G79310, AT2G31345, AT5G39580, AT1G44130, AT1G13609, AT4G17616, AT4G25000, AT5G55460, AT5G23820, AT4G02330, AT1G53990, AT3G01420, AT1G64160, AT5G63140, AT5G19120, AT5…	735	2686	25147	1.64317	1.67497e-06	1.67497e-06	1.68302e-05
GOTERM_BP_DIRECT	GO:0042742~defense response to bacterium	27	3.38346	9.83006e-07	AT4G23140, AT3G01420, AT4G39030, AT2G13810, AT5G13320, AT4G11480, AT5G49520, AT3G49110, AT3G49120, AT4G33925, AT5G63970, AT3G59700, AT2G05940, AT4G23210, AT4G23150, AT1G17750, AT2G39050, AT1G31280, AT4G18360, AT4G11470, AT5G26920, AT5G01900, AT1G19670, AT1G02450, AT4G23220, AT1G73260, AT5G01540	594	276	18499	3.04661	0.000601419	0.000100262	0.00145575
GOTERM_BP_DIRECT	GO:0080027~response to herbivore	6	0.75188	7.33843e-06	AT4G15210, AT3G45140, AT2G24210, AT1G61120, AT3G16400, AT4G16740	594	10	18499	18.6859	0.00448106	0.000641385	0.0108671
GOTERM_BP_DIRECT	GO:0006979~response to oxidative stress	26	3.25815	8.19802e-06	AT3G25250, AT4G21850, AT3G01420, AT1G45145, AT5G06730, AT2G19810, AT5G56550, AT3G03670, AT5G64120, AT3G49110, AT3G49120, AT1G14870, AT2G37040, AT4G21830, AT5G44380, AT5G06720, AT4G21840, AT5G20230, AT5G19880, AT5G39580, AT4G34710, AT5G24770, AT1G13340, AT3G53260, AT1G35910, AT2G29450	594	291	18499	2.78254	0.00500464	0.000626954	0.01214
GOTERM_BP_DIRECT	GO:0009651~response to salt stress	35	4.38596	1.71902e-05	AT1G52400, AT1G47510, AT3G15950, AT2G37770, AT3G49580, AT1G43160, AT4G05100, AT2G33380, AT3G25780, AT5G24550, AT2G16720, AT3G09940, AT3G44550, AT1G74560, AT3G28600, AT5G24540, AT2G03760, AT3G06490, AT5G13330, AT1G61340, AT5G07440, AT1G08920, AT4G17615, AT4G34710, AT1G70170, AT2G37760, AT3G60120, AT3G16470, AT1G18710, AT3G23250, AT3G60140, AT2G38760, AT1G16850, AT1G73260, AT1G35910	594	484	18499	2.25208	0.0104654	0.00116826	0.0254545
GOTERM_BP_DIRECT	GO:0010112~regulation of systemic acquired resistance	6	0.75188	2.18625e-05	AT1G44350, AT1G02450, AT5G13320, AT1G51780, AT5G26920, AT5G13220	594	12	18499	15.5715	0.0132909	0.00133711	0.0323719
GOTERM_BP_DIRECT	GO:0009636~response to toxic substance	11	1.37845	2.19484e-05	AT2G37760, AT3G09270, AT2G37770, AT2G29460, AT1G69920, AT1G69930, AT2G29490, AT2G29480, AT2G29450, AT2G29470, AT2G29440	594	61	18499	5.61597	0.0133427	0.00122039	0.032499
GOTERM_CC_DIRECT	GO:0005886~plasma membrane	148	18.5464	4.60554e-05	AT5G65280, AT1G30320, AT3G54030, AT3G53480, AT5G45280, AT5G24430, AT1G45145, AT3G23010, AT3G44300, AT1G05340, AT3G44990, AT5G59670, AT4G24000, AT2G35350, AT1G07430, AT1G69480, AT3G59700, AT1G51760, AT2G37180, AT5G50800, AT3G05360, AT1G66760, AT5G59660, AT4G17615, AT1G19570, AT5G40210, AT3G25670, AT4G23220, AT3G16860, AT1G58340, AT2G17480, AT2G46150, AT5G59650, AT1G22550, AT5G40000, AT1G68630, AT5…	735	3702	25147	1.3678	0.00519086	0.00259881	0.0522802
GOTERM_MF_DIRECT	GO:0030246~carbohydrate binding	22	2.75689	5.34304e-05	AT5G01560, AT1G80110, AT5G06740, AT2G39050, AT5G03350, AT1G61610, AT1G70130, AT2G39330, AT3G16470, AT1G52000, AT2G39310, AT3G16460, AT2G02320, AT1G52040, AT3G61060, AT3G16410, AT3G16400, AT3G59700, AT1G52030, AT2G02310, AT5G01540, AT5G01550	577	251	18171	2.76027	0.0222437	0.0222437	0.0750537
GOTERM_BP_DIRECT	GO:0009809~lignin biosynthetic process	11	1.37845	5.78777e-05	AT5G54160, AT1G76470, AT4G34050, AT1G09500, AT2G28670, AT1G61810, AT1G77520, AT1G77530, AT5G60020, AT1G80820, AT1G61820	594	68	18499	5.03785	0.0348022	0.0029475	0.0856784
GOTERM_MF_DIRECT	GO:0015238~drug transmembrane transporter activity	10	1.25313	7.02551e-05	AT5G52050, AT4G39030, AT2G04050, AT1G66780, AT1G66760, AT5G44050, AT2G04100, AT1G11670, AT1G61890, AT1G58340	577	57	18171	5.52495	0.0291453	0.0146804	0.0986765
GOTERM_BP_DIRECT	GO:0006855~drug transmembrane transport	11	1.37845	7.45655e-05	AT5G52050, AT4G39030, AT3G53480, AT2G04050, AT1G66780, AT1G66760, AT5G44050, AT2G04100, AT1G11670, AT1G61890, AT1G58340	594	70	18499	4.89392	0.0446101	0.00350429	0.110369
GOTERM_CC_DIRECT	GO:0010168~ER body	5	0.626566	8.0691e-05	AT1G52400, AT4G27860, AT5G23820, AT5G24290, AT3G15950	735	9	25147	19.0076	0.00907701	0.00303487	0.0915807
GOTERM_BP_DIRECT	GO:0009407~toxin catabolic process	9	1.12782	9.46358e-05	AT3G09270, AT2G29460, AT1G69920, AT1G69930, AT2G29490, AT2G29480, AT2G29450, AT2G29470, AT2G29440	594	46	18499	6.09321	0.0562744	0.00412859	0.140057
GOTERM_BP_DIRECT	GO:0009617~response to bacterium	13	1.62907	0.0001027	AT2G45220, AT3G57240, AT1G62660, AT1G33960, AT3G44300, AT1G61340, AT4G10500, AT5G26920, AT3G45140, AT5G49520, AT3G22231, AT1G61120, AT3G50930	594	102	18499	3.96922	0.0609208	0.0041816	0.151983
GOTERM_MF_DIRECT	GO:0004364~glutathione transferase activity	10	1.25313	0.000137658	AT1G19570, AT3G09270, AT2G29460, AT1G69920, AT1G69930, AT2G29490, AT2G29480, AT2G29450, AT2G29470, AT2G29440	577	62	18171	5.07939	0.0563102	0.0191339	0.193261
GOTERM_BP_DIRECT	GO:0009751~response to salicylic acid	16	2.00501	0.000141402	AT3G01420, AT4G39030, AT2G14560, AT2G03760, AT1G61340, AT5G13330, AT4G10500, AT1G28480, AT5G13220, AT1G43160, AT1G74430, AT1G73260, AT3G51450, AT2G33380, AT1G57560, AT2G16720	594	155	18499	3.21477	0.0829051	0.00539442	0.209202
GOTERM_BP_DIRECT	GO:0002213~defense response to insect	6	0.75188	0.000149491	AT5G24770, AT2G29350, AT5G14180, AT5G60890, AT3G48520, AT4G16760	594	17	18499	10.9917	0.0874344	0.00536762	0.221157
GOTERM_BP_DIRECT	GO:0051707~response to other organism	9	1.12782	0.000342923	AT3G45140, AT3G01420, AT5G24540, AT3G54950, AT4G38660, AT1G19320, AT4G36010, AT5G55450, AT5G24550	594	55	18499	5.09614	0.189339	0.0115937	0.506644
GOTERM_BP_DIRECT	GO:0019762~glucosinolate catabolic process	7	0.877193	0.000392975	AT3G60120, AT1G52400, AT5G24540, AT3G60140, AT3G16410, AT3G16400, AT5G24550	594	31	18499	7.03231	0.213803	0.0125806	0.580391
GOTERM_BP_DIRECT	GO:0009737~response to abscisic acid	27	3.38346	0.000440282	AT5G59320, AT5G59220, AT1G52400, AT3G01420, AT1G47510, AT5G15960, AT3G06490, AT4G23600, AT1G61340, AT2G46270, AT5G13330, AT1G08920, AT4G34710, AT5G64750, AT4G25000, AT5G52050, AT1G65690, AT3G22231, AT1G43160, AT4G05100, AT4G27410, AT2G33380, AT1G32640, AT5G01540, AT2G46510, AT2G32020, AT1G58340	594	394	18499	2.13417	0.236248	0.0133852	0.650047
GOTERM_BP_DIRECT	GO:0055114~oxidation-reduction process	66	8.27068	0.000442858	AT1G75450, AT5G52400, AT4G21850, AT5G06730, AT1G45145, AT3G48520, AT1G12520, AT1G28480, AT3G43670, AT3G11170, AT2G37770, AT5G05600, AT2G33380, AT3G09940, AT3G44550, AT4G21840, AT5G19880, AT3G25180, AT5G52570, AT4G05020, AT5G44390, AT5G39580, AT5G07440, AT4G18360, AT5G38710, AT3G13610, AT5G52320, AT4G15440, AT2G37760, AT1G30730, AT3G55970, AT1G31690, AT2G44790, AT4G10500, AT3G03670, AT5G64120, AT3…	594	1330	18499	1.54545	0.237451	0.012826	0.653838
GOTERM_BP_DIRECT	GO:0050832~defense response to fungus	30	3.7594	0.000507095	AT3G12500, AT1G52400, AT3G01420, AT2G14560, AT1G45145, AT2G43520, AT5G64750, AT5G64120, AT3G49110, AT3G49120, AT5G61890, AT1G64060, AT2G33380, AT3G11340, AT2G35000, AT5G20230, AT3G05360, AT5G39580, AT1G64195, AT1G51800, AT2G34930, AT1G13609, AT4G17616, AT1G52410, AT5G25110, AT1G19670, AT4G08870, AT5G42650, AT1G05800, AT4G19230	594	464	18499	2.01356	0.266862	0.014011	0.748347
GOTERM_MF_DIRECT	GO:0015297~antiporter activity	11	1.37845	0.00055611	AT5G52050, AT4G39030, AT2G04050, AT5G27520, AT1G66780, AT1G66760, AT5G44050, AT2G04100, AT1G11670, AT1G61890, AT1G58340	577	90	18171	3.84905	0.208787	0.056866	0.77861
GOTERM_BP_DIRECT	GO:0009694~jasmonic acid metabolic process	4	0.501253	0.000609707	AT1G44350, AT5G07010, AT3G48520, AT1G19640	594	6	18499	20.7621	0.31151	0.0160975	0.89914
GOTERM_BP_DIRECT	GO:0009699~phenylpropanoid biosynthetic process	7	0.877193	0.000777155	AT2G37040, AT3G13650, AT2G30490, AT3G53260, AT3G13610, AT3G21230, AT1G80820	594	35	18499	6.22862	0.378615	0.0196299	1.14475
GOTERM_BP_DIRECT	GO:0006749~glutathione metabolic process	9	1.12782	0.000782759	AT3G09270, AT2G29460, AT1G69920, AT1G69930, AT2G29490, AT2G29480, AT2G29450, AT2G29470, AT2G29440	594	62	18499	4.52077	0.380744	0.0189869	1.15296
GOTERM_BP_DIRECT	GO:0031408~oxylipin biosynthetic process	6	0.75188	0.000852725	AT1G17420, AT3G45140, AT3G01420, AT5G42650, AT2G06050, AT1G19640	594	24	18499	7.78577	0.406721	0.0198801	1.25541
GOTERM_BP_DIRECT	GO:0006559~L-phenylalanine catabolic process	4	0.501253	0.00162692	AT3G10340, AT2G37040, AT3G53260, AT2G20340	594	8	18499	15.5715	0.630825	0.0362341	2.38247
GOTERM_BP_DIRECT	GO:0003006~developmental process involved in reproduction	5	0.626566	0.00178313	AT2G32190, AT1G05340, AT3G57160, AT2G32210, AT2G32200	594	17	18499	9.15973	0.664539	0.0382578	2.60842
GOTERM_BP_DIRECT	GO:0006970~response to osmotic stress	12	1.50376	0.00189055	AT2G37180, AT1G65690, AT1G43160, AT5G15960, AT3G14440, AT1G61340, AT4G17615, AT4G34710, AT1G35910, AT5G38710, AT5G64750, AT1G58340	594	122	18499	3.06326	0.685921	0.039148	2.76351
GOTERM_CC_DIRECT	GO:0005618~cell wall	31	3.88471	0.00240327	AT5G59320, AT1G31580, AT3G57240, AT5G45280, AT5G06870, AT1G32940, AT3G44990, AT2G47550, AT5G64120, AT4G18990, AT3G49120, AT1G23200, AT3G57260, AT3G07970, AT5G44380, AT4G30290, AT2G45220, AT3G51740, AT5G06860, AT4G30280, AT1G18980, AT5G03350, AT3G57880, AT1G73370, AT2G34930, AT1G32950, AT2G40610, AT3G55500, AT4G02330, AT2G20750, AT5G56320	735	588	25147	1.80378	0.238066	0.0657152	2.69504
GOTERM_BP_DIRECT	GO:0008219~cell death	7	0.877193	0.00264972	AT5G53760, AT2G17480, AT3G44880, AT3G01420, AT3G50930, AT2G39200, AT1G61560	594	44	18499	4.95458	0.802848	0.0526873	3.85305
GOTERM_BP_DIRECT	GO:0002237~response to molecule of bacterial origin	5	0.626566	0.00275998	AT3G50930, AT3G05360, AT1G73260, AT4G23210, AT5G26920	594	19	18499	8.19555	0.815746	0.0531008	4.01035
GOTERM_MF_DIRECT	GO:0017096~acetylserotonin O-methyltransferase activity	3	0.37594	0.002946	AT5G54160, AT1G76790, AT4G35160	577	3	18171	31.4922	0.711222	0.219967	4.06104
GOTERM_MF_DIRECT	GO:0016301~kinase activity	50	6.26566	0.00355339	AT3G25250, AT3G54030, AT5G24430, AT1G78940, AT1G51830, AT5G59670, AT1G51620, AT2G25440, AT5G60890, AT1G05100, AT3G46280, AT3G59700, AT5G01560, AT1G33260, AT5G06740, AT3G05360, AT1G51820, AT5G59660, AT5G41730, AT5G25110, AT4G23220, AT5G25440, AT4G23140, AT5G59650, AT2G32510, AT4G11480, AT4G10390, AT5G27060, AT1G69790, AT2G02950, AT2G05940, AT1G66460, AT4G17660, AT4G23210, AT1G76040, AT5G01550, AT5…	577	1039	18171	1.51551	0.776567	0.221023	4.87903
GOTERM_BP_DIRECT	GO:0009414~response to water deprivation	19	2.38095	0.00402726	AT3G09940, AT2G37180, AT5G59320, AT5G59220, AT1G52400, AT5G15960, AT3G05640, AT5G13330, AT4G17615, AT1G08920, AT5G38710, AT1G52890, AT2G37760, AT3G45140, AT2G37770, AT1G43160, AT2G38760, AT3G14440, AT4G27410	594	279	18499	2.12086	0.915387	0.074274	5.80106
GOTERM_MF_DIRECT	GO:0004601~peroxidase activity	11	1.37845	0.00406408	AT5G51060, AT5G19880, AT3G01420, AT3G49110, AT3G49120, AT5G06730, AT5G39580, AT1G64060, AT5G06720, AT3G03670, AT5G64120	577	117	18171	2.96081	0.81994	0.217236	5.56178
GOTERM_BP_DIRECT	GO:0009738~abscisic acid-activated signaling pathway	15	1.8797	0.00420002	AT5G01560, AT1G52400, AT1G62660, AT1G66600, AT4G17615, AT5G64750, AT5G26920, AT2G40180, AT3G22231, AT1G64060, AT1G32640, AT5G01540, AT1G76040, AT5G01550, AT2G46510	594	195	18499	2.39562	0.923909	0.0750867	6.04274
GOTERM_MF_DIRECT	GO:0003714~transcription corepressor activity	5	0.626566	0.00463872	AT1G74950, AT3G22275, AT1G70700, AT1G17380, AT5G13220	577	22	18171	7.15732	0.858781	0.217045	6.32458
GOTERM_BP_DIRECT	GO:0009873~ethylene-activated signaling pathway	14	1.75439	0.00517363	AT2G44840, AT2G47520, AT5G13330, AT2G25820, AT2G22200, AT5G64750, AT1G36060, AT1G28370, AT1G43160, AT5G61890, AT5G21960, AT1G64060, AT4G28140, AT3G23220	594	179	18499	2.43577	0.958184	0.0891408	7.39402
GOTERM_MF_DIRECT	GO:0043565~sequence-specific DNA binding	35	4.38596	0.00558994	AT3G51910, AT5G13080, AT1G66600, AT4G18170, AT2G46270, AT4G36990, AT5G49520, AT2G46400, AT5G60890, AT5G61890, AT2G38250, AT4G05100, AT4G27410, AT5G11510, AT1G57560, AT1G32640, AT2G16720, AT2G44840, AT4G28500, AT5G03510, AT3G06490, AT5G13330, AT1G70920, AT5G26920, AT2G22760, AT5G23000, AT5G01380, AT3G46080, AT1G18710, AT5G01900, AT3G23250, AT4G35900, AT1G74430, AT3G60530, AT4G11070	577	676	18171	1.63051	0.905577	0.230657	7.57472
GOTERM_MF_DIRECT	GO:0045548~phenylalanine ammonia-lyase activity	3	0.37594	0.00576824	AT3G10340, AT2G37040, AT3G53260	577	4	18171	23.6192	0.912443	0.216157	7.80731
GOTERM_MF_DIRECT	GO:0046423~allene-oxide cyclase activity	3	0.37594	0.00576824	AT3G25770, AT3G25760, AT3G25780	577	4	18171	23.6192	0.912443	0.216157	7.80731
GOTERM_MF_DIRECT	GO:0016614~oxidoreductase activity, acting on CH-OH group of donors	7	0.877193	0.00584101	AT1G75450, AT4G20860, AT1G30730, AT5G44390, AT4G29740, AT2G34810, AT5G44380	577	52	18171	4.23933	0.9151	0.20085	7.90209
GOTERM_CC_DIRECT	GO:0005773~vacuole	31	3.88471	0.00628833	AT3G12500, AT1G52400, AT3G57240, AT1G54000, AT1G62660, AT2G37970, AT4G23600, AT1G54020, AT5G24780, AT2G39330, AT3G49110, AT1G52040, AT3G49120, AT1G64200, AT3G57260, AT2G33380, AT3G51450, AT3G28220, AT2G37180, AT5G20230, AT1G15000, AT1G52410, AT1G54010, AT1G19570, AT3G16470, AT4G29700, AT5G24770, AT1G14880, AT2G38760, AT1G19670, AT5G23820	735	629	25147	1.6862	0.509743	0.132869	6.91201
GOTERM_MF_DIRECT	GO:0008171~O-methyltransferase activity	5	0.626566	0.00640981	AT1G76790, AT4G34050, AT1G77520, AT1G77530, AT4G35150	577	24	18171	6.56088	0.933278	0.201964	8.63976
GOTERM_MF_DIRECT	GO:0044212~transcription regulatory region DNA binding	20	2.50627	0.00651346	AT4G28500, AT5G13080, AT5G03510, AT3G06490, AT2G46270, AT1G66600, AT1G02220, AT1G70920, AT5G23000, AT3G46080, AT2G46400, AT1G18710, AT3G23250, AT5G60890, AT4G33925, AT1G74430, AT4G05100, AT5G11510, AT1G57560, AT2G16720	577	319	18171	1.97443	0.936145	0.190733	8.77359
GOTERM_BP_DIRECT	GO:2000022~regulation of jasmonic acid mediated signaling pathway	5	0.626566	0.00666668	AT1G74950, AT3G22275, AT1G70700, AT1G17380, AT5G13220	594	24	18499	6.48815	0.983322	0.110381	9.43109
GOTERM_MF_DIRECT	GO:0046983~protein dimerization activity	20	2.50627	0.00796732	AT5G43650, AT5G54160, AT1G76790, AT1G26945, AT5G10140, AT2G40435, AT4G10960, AT1G72210, AT2G22770, AT1G10585, AT5G65080, AT1G77520, AT1G77530, AT4G29930, AT4G35150, AT4G35160, AT2G22760, AT1G05710, AT1G32640, AT2G46510	577	325	18171	1.93798	0.96553	0.213803	10.6317
GOTERM_MF_DIRECT	GO:0008422~beta-glucosidase activity	7	0.877193	0.00837952	AT3G60120, AT1G52400, AT5G24540, AT3G60140, AT1G61810, AT5G24550, AT1G61820	577	56	18171	3.93653	0.971063	0.210358	11.1521
GOTERM_CC_DIRECT	GO:0043231~intracellular membrane-bounded organelle	13	1.62907	0.00869895	AT3G55710, AT3G53150, AT3G44550, AT3G46670, AT4G17470, AT3G46660, AT5G51720, AT3G22250, AT2G18560, AT1G05680, AT5G49690, AT2G33380, AT3G11340	735	186	25147	2.39127	0.627412	0.151722	9.44408
GOTERM_BP_DIRECT	GO:0071456~cellular response to hypoxia	5	0.626566	0.00891826	AT5G13320, AT4G37710, AT3G03670, AT5G26920, AT1G53620	594	26	18499	5.98906	0.995841	0.141261	12.4242
GOTERM_BP_DIRECT	GO:0048653~anther development	5	0.626566	0.00891826	AT1G17420, AT3G22886, AT5G50570, AT3G48520, AT5G50670	594	26	18499	5.98906	0.995841	0.141261	12.4242
GOTERM_BP_DIRECT	GO:0009863~salicylic acid mediated signaling pathway	5	0.626566	0.00891826	AT3G22231, AT5G01900, AT3G50930, AT5G13320, AT1G28480	594	26	18499	5.98906	0.995841	0.141261	12.4242
GOTERM_BP_DIRECT	GO:1903507~negative regulation of nucleic acid-templated transcription	4	0.501253	0.00916132	AT1G74950, AT1G70700, AT1G17380, AT5G13220	594	14	18499	8.89803	0.996421	0.141211	12.7417
GOTERM_BP_DIRECT	GO:0009800~cinnamic acid biosynthetic process	3	0.37594	0.00961894	AT3G10340, AT2G37040, AT3G53260	594	5	18499	18.6859	0.997302	0.144155	13.3366
GOTERM_MF_DIRECT	GO:0102483~scopolin beta-glucosidase activity	6	0.75188	0.0101663	AT3G60120, AT5G24540, AT3G60140, AT1G61810, AT5G24550, AT1G61820	577	42	18171	4.49889	0.986457	0.235757	13.3754
GOTERM_MF_DIRECT	GO:0003700~transcription factor activity, sequence-specific DNA binding	72	9.02256	0.0109626	AT3G17730, AT3G21150, AT1G72210, AT2G22770, AT2G46270, AT2G22200, AT1G52890, AT5G64750, AT4G36570, AT5G49520, AT1G43160, AT5G60890, AT2G38250, AT4G05100, AT5G11510, AT1G57560, AT1G32640, AT2G16720, AT2G44840, AT5G44260, AT4G28500, AT5G10140, AT5G03510, AT5G13330, AT5G65080, AT5G50670, AT1G02220, AT1G70920, AT5G26920, AT5G23000, AT3G46080, AT3G23250, AT5G21960, AT1G74430, AT1G08290, AT3G60530, AT5…	577	1711	18171	1.32521	0.990349	0.238896	14.3496
GOTERM_BP_DIRECT	GO:0019438~aromatic compound biosynthetic process	4	0.501253	0.0111826	AT1G76790, AT1G77520, AT1G77530, AT4G35150	594	15	18499	8.30483	0.998974	0.161776	15.341
GOTERM_MF_DIRECT	GO:0004806~triglyceride lipase activity	6	0.75188	0.0112116	AT5G67050, AT5G42930, AT5G14180, AT2G44810, AT1G05800, AT4G10955	577	43	18171	4.39426	0.99132	0.231801	14.652
GOTERM_MF_DIRECT	GO:0004553~hydrolase activity, hydrolyzing O-glycosyl compounds	16	2.00501	0.0129976	AT1G52400, AT4G30280, AT5G24540, AT3G57240, AT1G62660, AT1G65610, AT3G60120, AT2G03505, AT4G18990, AT3G04010, AT3G60140, AT1G61810, AT3G57260, AT5G24550, AT1G61820, AT4G30290	577	248	18171	2.03175	0.995945	0.251651	16.7929
GOTERM_BP_DIRECT	GO:0072593~reactive oxygen species metabolic process	4	0.501253	0.0134404	AT3G49110, AT3G49120, AT5G51720, AT1G64060	594	16	18499	7.78577	0.999747	0.187007	18.1591
GOTERM_MF_DIRECT	GO:0005215~transporter activity	20	2.50627	0.0139685	AT4G21570, AT4G39030, AT1G22550, AT3G53480, AT3G21670, AT5G54170, AT1G66780, AT4G21680, AT1G66760, AT5G44050, AT2G04100, AT1G61890, AT1G72120, AT4G36050, AT1G72125, AT2G04050, AT5G47730, AT1G11670, AT1G58340, AT3G06100	577	344	18171	1.83094	0.997321	0.256294	17.9358
GOTERM_CC_DIRECT	GO:0031012~extracellular matrix	4	0.501253	0.0145711	AT5G65870, AT3G49780, AT2G22860, AT1G70170	735	18	25147	7.60302	0.809603	0.210969	15.3514
GOTERM_MF_DIRECT	GO:0008194~UDP-glycosyltransferase activity	9	1.12782	0.014935	AT3G53150, AT3G55710, AT3G22250, AT3G46670, AT2G18560, AT3G46660, AT1G05680, AT1G73370, AT3G11340	577	101	18171	2.80624	0.998227	0.260418	19.0589
GOTERM_BP_DIRECT	GO:0009698~phenylpropanoid metabolic process	4	0.501253	0.0159384	AT2G37040, AT2G30490, AT5G60020, AT1G51680	594	17	18499	7.32779	0.999946	0.213236	21.1748
GOTERM_MF_DIRECT	GO:0080044~quercetin 7-O-glucosyltransferase activity	9	1.12782	0.0184878	AT3G53150, AT3G55710, AT3G22250, AT3G46670, AT2G18560, AT3G46660, AT1G05680, AT5G49690, AT3G11340	577	105	18171	2.69933	0.999613	0.300297	23.0658
GOTERM_BP_DIRECT	GO:0009813~flavonoid biosynthetic process	11	1.37845	0.0184987	AT3G53150, AT3G55710, AT5G66230, AT3G22250, AT3G46670, AT2G18560, AT3G46660, AT5G66220, AT1G05680, AT5G49690, AT3G11340	594	145	18499	2.36258	0.999989	0.238204	24.158
GOTERM_BP_DIRECT	GO:0008152~metabolic process	18	2.25564	0.0186449	AT3G53150, AT3G55710, AT3G46670, AT3G46660, AT1G32940, AT5G38120, AT5G59480, AT5G59490, AT1G32950, AT4G29700, AT3G22250, AT2G24210, AT1G44350, AT1G51760, AT1G05680, AT5G49690, AT4G16740, AT1G51680	594	303	18499	1.85009	0.99999	0.234992	24.3251
GOTERM_MF_DIRECT	GO:0033946~xyloglucan-specific endo-beta-1,4-glucanase activity	3	0.37594	0.0189497	AT4G30280, AT3G44990, AT4G30290	577	7	18171	13.4967	0.999682	0.295446	23.573
GOTERM_BP_DIRECT	GO:0032259~methylation	14	1.75439	0.0195261	AT5G54160, AT2G41380, AT1G76790, AT1G77520, AT1G77530, AT1G19640, AT4G35150, AT2G43320, AT3G44860, AT4G35160, AT4G04670, AT3G44870, AT4G34050, AT4G36470	594	212	18499	2.05662	0.999994	0.239879	25.3253
GOTERM_BP_DIRECT	GO:0006857~oligopeptide transport	7	0.877193	0.0202536	AT1G22550, AT3G21670, AT1G72125, AT1G09930, AT4G21680, AT1G72120, AT5G24380	594	67	18499	3.25376	0.999996	0.242913	26.1416
GOTERM_MF_DIRECT	GO:0080043~quercetin 3-O-glucosyltransferase activity	9	1.12782	0.0204742	AT3G53150, AT3G55710, AT3G22250, AT3G46670, AT2G18560, AT3G46660, AT1G05680, AT5G49690, AT3G11340	577	107	18171	2.64888	0.999835	0.30433	25.2251
GOTERM_BP_DIRECT	GO:0010193~response to ozone	5	0.626566	0.0204809	AT1G19570, AT5G55120, AT5G42380, AT2G06050, AT4G11170	594	33	18499	4.71865	0.999997	0.240666	26.3949
GOTERM_BP_DIRECT	GO:0006351~transcription, DNA-templated	77	9.64912	0.0219259	AT3G17730, AT3G21150, AT1G72210, AT2G22770, AT2G46270, AT3G58850, AT4G30350, AT2G22200, AT1G52890, AT5G64750, AT5G13220, AT4G36570, AT5G49520, AT1G19050, AT2G37770, AT1G43160, AT5G60890, AT2G38250, AT5G01840, AT1G32640, AT2G44840, AT5G62920, AT2G42870, AT4G28500, AT5G10140, AT5G13330, AT1G31280, AT5G65080, AT5G50670, AT1G02220, AT4G17616, AT2G24645, AT1G70920, AT5G26920, AT5G23000, AT3G46080, AT1…	594	1886	18499	1.27148	0.999999	0.250748	27.9867
GOTERM_BP_DIRECT	GO:0080167~response to karrikin	10	1.25313	0.0221204	AT5G05600, AT5G57785, AT2G37040, AT2G30490, AT1G05680, AT3G53260, AT1G74670, AT4G35110, AT4G34710, AT1G61890	594	128	18499	2.43305	0.999999	0.248137	28.1984
GOTERM_MF_DIRECT	GO:0020037~heme binding	21	2.63158	0.022253	AT5G52400, AT5G63450, AT5G19880, AT3G25180, AT3G01420, AT5G06730, AT3G48520, AT5G39580, AT2G37970, AT3G14680, AT3G03670, AT5G64120, AT5G52320, AT4G15440, AT3G49110, AT3G49120, AT5G42650, AT2G30490, AT1G77760, AT5G06720, AT4G19230	577	386	18171	1.71331	0.999923	0.315436	27.1107
GOTERM_BP_DIRECT	GO:0042744~hydrogen peroxide catabolic process	8	1.00251	0.0241375	AT5G19880, AT3G49110, AT3G49120, AT5G06730, AT5G39580, AT5G06720, AT3G03670, AT5G64120	594	89	18499	2.79938	1	0.263002	30.3608
GOTERM_MF_DIRECT	GO:0008083~growth factor activity	4	0.501253	0.0241778	AT5G65870, AT3G49780, AT4G17616, AT2G22860	577	20	18171	6.29844	0.999966	0.327198	29.1013
GOTERM_BP_DIRECT	GO:2000028~regulation of photoperiodism, flowering	4	0.501253	0.0248934	AT3G22231, AT4G35900, AT5G65080, AT1G70170	594	20	18499	6.22862	1	0.26549	31.1555
GOTERM_BP_DIRECT	GO:0009664~plant-type cell wall organization	8	1.00251	0.0268684	AT1G21310, AT2G40610, AT5G39580, AT3G55500, AT3G03670, AT5G64120, AT2G20750, AT5G56320	594	91	18499	2.73785	1	0.278795	33.1918
GOTERM_BP_DIRECT	GO:0010200~response to chitin	10	1.25313	0.027505	AT2G44840, AT1G19050, AT5G49520, AT3G46080, AT2G46400, AT3G21150, AT3G23250, AT1G32640, AT4G28140, AT2G35000	594	133	18499	2.34159	1	0.279816	33.8361
GOTERM_BP_DIRECT	GO:0052696~flavonoid glucuronidation	9	1.12782	0.0276532	AT3G53150, AT3G55710, AT3G22250, AT3G46670, AT2G18560, AT3G46660, AT1G05680, AT5G49690, AT3G11340	594	112	18499	2.50257	1	0.276615	33.9852
GOTERM_MF_DIRECT	GO:0005509~calcium ion binding	17	2.13033	0.0279031	AT4G05020, AT5G24430, AT5G57190, AT5G49480, AT3G57880, AT4G17615, AT4G17616, AT1G52410, AT4G25000, AT3G01830, AT5G51060, AT5G42380, AT2G38760, AT1G21240, AT1G64060, AT2G33380, AT1G76040	577	297	18171	1.80258	0.999993	0.356779	32.8113
GOTERM_BP_DIRECT	GO:0009269~response to desiccation	4	0.501253	0.0283672	AT2G37180, AT3G25760, AT2G33380, AT1G32640	594	21	18499	5.93202	1	0.278298	34.6995
GOTERM_CC_DIRECT	GO:0005788~endoplasmic reticulum lumen	5	0.626566	0.0286732	AT1G52400, AT1G51760, AT1G51780, AT3G15950, AT1G52410	735	40	25147	4.2767	0.96265	0.336966	28.1308
GOTERM_MF_DIRECT	GO:0050660~flavin adenine dinucleotide binding	10	1.25313	0.0292795	AT3G09940, AT1G75450, AT4G20860, AT1G30730, AT5G44390, AT4G29740, AT2G34810, AT5G44380, AT1G30760, AT4G16760	577	136	18171	2.3156	0.999996	0.360336	34.1359
GOTERM_BP_DIRECT	GO:0030154~cell differentiation	17	2.13033	0.0299841	AT1G74560, AT5G65870, AT5G10140, AT3G06490, AT3G49780, AT4G17616, AT2G22860, AT5G23000, AT1G18710, AT3G23250, AT5G60890, AT1G74430, AT4G05100, AT3G60530, AT5G11510, AT1G57560, AT2G16720	594	296	18499	1.78862	1	0.287336	36.2905
GOTERM_BP_DIRECT	GO:0052033~pathogen-associated molecular pattern dependent induction by symbiont of host innate immune response	3	0.37594	0.0318044	AT3G49110, AT3G49120, AT5G01540	594	9	18499	10.381	1	0.29758	38.0382
GOTERM_CC_DIRECT	GO:0048046~apoplast	23	2.88221	0.034151	AT5G59320, AT4G30280, AT3G57240, AT1G64160, AT1G18980, AT2G28670, AT1G45145, AT1G32940, AT4G23600, AT5G03350, AT3G44990, AT5G64120, AT1G19570, AT4G25000, AT4G28460, AT4G18990, AT3G49120, AT1G02900, AT3G13650, AT3G57260, AT1G25425, AT5G60020, AT4G30290	735	494	25147	1.59294	0.980287	0.353562	32.6008
GOTERM_BP_DIRECT	GO:0006520~cellular amino acid metabolic process	5	0.626566	0.0354617	AT4G23600, AT5G07440, AT2G24850, AT2G20340, AT4G23590	594	39	18499	3.9927	1	0.321358	41.4154
GOTERM_MF_DIRECT	GO:0001135~transcription factor activity, RNA polymerase II transcription factor recruiting	10	1.25313	0.0357163	AT5G23000, AT1G18710, AT3G23250, AT5G60890, AT3G06490, AT1G74430, AT4G05100, AT5G11510, AT1G57560, AT2G16720	577	141	18171	2.23349	1	0.41021	40.0143
GOTERM_MF_DIRECT	GO:0009055~electron carrier activity	12	1.50376	0.0363557	AT4G20860, AT5G20230, AT2G15780, AT1G30730, AT5G44390, AT2G44790, AT1G32760, AT2G34810, AT5G44380, AT1G30760, AT4G16760, AT1G28480	577	187	18171	2.02089	1	0.405299	40.5708
GOTERM_MF_DIRECT	GO:0033743~peptide-methionine (R)-S-oxide reductase activity	3	0.37594	0.0381339	AT4G21840, AT4G21850, AT4G21830	577	10	18171	9.44766	1	0.410226	42.0933
GOTERM_BP_DIRECT	GO:0007568~aging	5	0.626566	0.0415542	AT3G49620, AT2G29350, AT3G60140, AT4G30430, AT3G49630	594	41	18499	3.79794	1	0.360993	46.6629
GOTERM_CC_DIRECT	GO:0009505~plant-type cell wall	17	2.13033	0.0435145	AT2G45220, AT3G51740, AT5G06860, AT5G45280, AT5G06870, AT1G54000, AT1G53830, AT5G39580, AT1G44130, AT2G47550, AT3G03670, AT5G64120, AT4G20860, AT3G49110, AT3G49120, AT1G23200, AT2G30490	735	341	25147	1.70566	0.993444	0.395125	39.6584
GOTERM_BP_DIRECT	GO:0010017~red or far-red light signaling pathway	4	0.501253	0.0446702	AT3G21150, AT2G02950, AT5G15960, AT2G37970	594	25	18499	4.9829	1	0.377509	49.174
GOTERM_CC_DIRECT	GO:0009506~plasmodesma	40	5.01253	0.0476484	AT5G54160, AT4G23140, AT1G52400, AT5G45280, AT3G53480, AT5G06870, AT5G24430, AT1G54000, AT1G45145, AT2G44790, AT4G35060, AT4G11480, AT3G15950, AT2G39330, AT3G16460, AT1G02900, AT1G69610, AT5G44380, AT4G23210, AT4G16760, AT2G46520, AT5G38280, AT4G23150, AT3G51740, AT2G37180, AT5G06860, AT1G58270, AT1G50180, AT3G57880, AT1G61610, AT4G11470, AT1G54010, AT3G16470, AT3G16410, AT4G23220, AT2G30490, AT5…	735	1008	25147	1.35768	0.995981	0.394394	42.5542
GOTERM_BP_DIRECT	GO:0006468~protein phosphorylation	38	4.7619	0.0482408	AT3G25250, AT4G23140, AT3G54030, AT1G78940, AT1G51830, AT4G11480, AT1G51620, AT4G10390, AT1G69790, AT2G05940, AT1G66460, AT4G17660, AT4G23210, AT1G76040, AT5G01550, AT5G38280, AT4G23150, AT5G01560, AT3G51740, AT1G17750, AT5G06740, AT5G47850, AT5G59660, AT1G51820, AT4G11470, AT1G51800, AT1G61610, AT1G70130, AT5G41730, AT5G25110, AT2G30360, AT1G21240, AT1G79620, AT4G23220, AT5G25440, AT1G21245, AT3…	594	870	18499	1.36027	1	0.396084	51.9158
GOTERM_BP_DIRECT	GO:0009625~response to insect	4	0.501253	0.0493334	AT1G52400, AT5G24770, AT1G73260, AT4G16740	594	26	18499	4.79125	1	0.398048	52.7269
GOTERM_BP_DIRECT	GO:0009646~response to absence of light	4	0.501253	0.0493334	AT5G20230, AT2G37770, AT3G47340, AT1G58340	594	26	18499	4.79125	1	0.398048	52.7269
GOTERM_MF_DIRECT	GO:0070573~metallodipeptidase activity	3	0.37594	0.0536514	AT1G44350, AT1G51760, AT1G51780	577	12	18171	7.87305	1	0.515914	53.9241
GOTERM_BP_DIRECT	GO:0006633~fatty acid biosynthetic process	9	1.12782	0.0538628	AT1G17420, AT3G45140, AT5G52570, AT3G25180, AT3G01420, AT3G11170, AT5G42650, AT2G06050, AT1G19640	594	128	18499	2.18975	1	0.421046	55.9548
GOTERM_BP_DIRECT	GO:0019748~secondary metabolic process	4	0.501253	0.054224	AT3G12230, AT4G10500, AT3G12220, AT3G13610	594	27	18499	4.61379	1	0.418164	56.2032
GOTERM_BP_DIRECT	GO:0007165~signal transduction	22	2.75689	0.0557413	AT4G14370, AT2G26380, AT5G65280, AT3G04220, AT5G06860, AT5G06870, AT3G23010, AT3G05360, AT2G34930, AT4G17616, AT4G11170, AT2G25440, AT5G41740, AT5G27060, AT2G25470, AT5G25110, AT2G32140, AT2G30360, AT5G41750, AT3G25670, AT1G52900, AT1G33610	594	450	18499	1.52255	1	0.42216	57.2323
GOTERM_BP_DIRECT	GO:0009409~response to cold	16	2.00501	0.0595798	AT5G61030, AT5G15960, AT4G17615, AT4G34710, AT1G80820, AT2G37760, AT3G16470, AT3G11170, AT2G37770, AT3G16460, AT1G43160, AT2G38760, AT3G25770, AT3G57260, AT2G33380, AT4G02330	594	299	18499	1.66652	1	0.43919	59.736
GOTERM_MF_DIRECT	GO:0016207~4-coumarate-CoA ligase activity	3	0.37594	0.0621068	AT5G38120, AT3G21230, AT1G51680	577	13	18171	7.26743	1	0.558689	59.3835
GOTERM_MF_DIRECT	GO:0090353~polygalacturonase inhibitor activity	2	0.250627	0.0623946	AT5G06860, AT5G06870	577	2	18171	31.4922	1	0.549657	59.5583
GOTERM_MF_DIRECT	GO:0070401~NADP+ binding	2	0.250627	0.0623946	AT2G37760, AT2G37770	577	2	18171	31.4922	1	0.549657	59.5583
GOTERM_MF_DIRECT	GO:0047763~caffeate O-methyltransferase activity	2	0.250627	0.0623946	AT5G54160, AT4G35160	577	2	18171	31.4922	1	0.549657	59.5583
GOTERM_MF_DIRECT	GO:0047782~coniferin beta-glucosidase activity	2	0.250627	0.0623946	AT1G61810, AT1G61820	577	2	18171	31.4922	1	0.549657	59.5583
GOTERM_MF_DIRECT	GO:0016229~steroid dehydrogenase activity	2	0.250627	0.0623946	AT2G37760, AT2G37770	577	2	18171	31.4922	1	0.549657	59.5583
GOTERM_BP_DIRECT	GO:1902609~(R)-2-hydroxy-alpha-linolenic acid biosynthetic process	2	0.250627	0.0630857	AT3G01420, AT2G33380	594	2	18499	31.1431	1	0.453512	61.9025
GOTERM_BP_DIRECT	GO:0043903~regulation of symbiosis, encompassing mutualism through parasitism	2	0.250627	0.0630857	AT1G19570, AT3G09940	594	2	18499	31.1431	1	0.453512	61.9025
GOTERM_MF_DIRECT	GO:0000981~RNA polymerase II transcription factor activity, sequence-specific DNA binding	10	1.25313	0.0667037	AT5G23000, AT1G18710, AT3G23250, AT5G60890, AT3G06490, AT1G74430, AT4G05100, AT5G11510, AT1G57560, AT2G16720	577	159	18171	1.98064	1	0.564109	62.0931
GOTERM_BP_DIRECT	GO:0006629~lipid metabolic process	11	1.37845	0.0667868	AT5G67050, AT3G44550, AT5G42930, AT3G01420, AT3G22231, AT3G11170, AT2G44810, AT1G05800, AT2G39420, AT1G53970, AT4G10955	594	181	18499	1.89267	1	0.468142	64.0715
GOTERM_BP_DIRECT	GO:0006355~regulation of transcription, DNA-templated	81	10.1504	0.0668564	AT3G17730, AT3G21150, AT1G72210, AT2G22770, AT2G46270, AT3G58850, AT4G30350, AT2G22200, AT1G52890, AT5G64750, AT5G13220, AT4G36570, AT5G49520, AT2G35350, AT1G19050, AT1G43160, AT2G38250, AT4G05100, AT5G11510, AT1G57560, AT2G16720, AT2G44840, AT5G62920, AT1G78930, AT4G28500, AT5G03510, AT5G13330, AT1G31280, AT5G65080, AT5G50670, AT1G02220, AT2G24645, AT1G70920, AT5G26920, AT5G23000, AT3G46080, AT3…	594	2119	18499	1.19046	1	0.463541	64.1112
GOTERM_MF_DIRECT	GO:0030170~pyridoxal phosphate binding	8	1.00251	0.0680039	AT1G01480, AT5G17330, AT2G13810, AT4G23600, AT5G28237, AT2G24850, AT2G20340, AT4G23590	577	113	18171	2.22954	1	0.561151	62.8285
GOTERM_MF_DIRECT	GO:0008757~S-adenosylmethionine-dependent methyltransferase activity	8	1.00251	0.0732147	AT2G41380, AT3G44870, AT5G26180, AT4G36470, AT1G77520, AT1G77530, AT4G35150, AT3G44860	577	115	18171	2.19076	1	0.579006	65.6446
GOTERM_MF_DIRECT	GO:0004674~protein serine/threonine kinase activity	34	4.26065	0.0752898	AT3G25250, AT4G23140, AT5G59650, AT5G24430, AT1G51830, AT5G59670, AT4G11480, AT4G10390, AT1G69790, AT3G59700, AT2G05940, AT4G17660, AT4G23210, AT5G01550, AT4G23150, AT5G01560, AT3G51740, AT1G33260, AT1G17750, AT5G06740, AT5G47850, AT5G59660, AT1G51820, AT1G61610, AT4G11470, AT1G70130, AT5G25110, AT2G30360, AT1G21240, AT1G79620, AT4G23220, AT1G21245, AT3G57710, AT5G01540	577	804	18171	1.33176	1	0.579875	66.7099
GOTERM_BP_DIRECT	GO:0008283~cell proliferation	5	0.626566	0.0757669	AT1G74560, AT5G65870, AT3G49780, AT2G22860, AT4G30290	594	50	18499	3.11431	1	0.502839	68.865
GOTERM_BP_DIRECT	GO:0009725~response to hormone	4	0.501253	0.0759588	AT3G60120, AT5G24540, AT3G60140, AT5G24550	594	31	18499	4.01846	1	0.498761	68.9605
GOTERM_MF_DIRECT	GO:0016758~transferase activity, transferring hexosyl groups	10	1.25313	0.0776135	AT3G53150, AT3G55710, AT3G22250, AT4G16600, AT3G46670, AT1G19300, AT3G46660, AT3G50760, AT1G05680, AT5G49690	577	164	18171	1.92026	1	0.581939	67.8663
GOTERM_MF_DIRECT	GO:0051213~dioxygenase activity	7	0.877193	0.0781182	AT3G49620, AT5G05600, AT3G55970, AT2G38240, AT4G10500, AT3G13610, AT3G49630	577	94	18171	2.34516	1	0.575178	68.1125
GOTERM_BP_DIRECT	GO:0016042~lipid catabolic process	10	1.25313	0.0795254	AT1G53990, AT3G54950, AT5G14180, AT2G44810, AT3G48460, AT5G45670, AT1G54000, AT1G05800, AT1G54020, AT4G10955	594	163	18499	1.91062	1	0.510456	70.6883
GOTERM_BP_DIRECT	GO:0006949~syncytium formation	3	0.37594	0.0817976	AT2G40610, AT3G55500, AT2G20750	594	15	18499	6.22862	1	0.515854	71.7417
GOTERM_BP_DIRECT	GO:0009749~response to glucose	4	0.501253	0.0819076	AT1G28330, AT1G74670, AT3G47340, AT5G64750	594	32	18499	3.89289	1	0.51151	71.7918
GOTERM_BP_DIRECT	GO:0009867~jasmonic acid mediated signaling pathway	5	0.626566	0.0848317	AT5G63970, AT3G22275, AT1G19640, AT1G32640, AT1G28480	594	52	18499	2.99453	1	0.5196	73.0935
GOTERM_BP_DIRECT	GO:0046686~response to cadmium ion	17	2.13033	0.0849476	AT2G41380, AT1G74560, AT3G12500, AT5G17330, AT1G45145, AT3G44300, AT2G45290, AT4G21680, AT5G07440, AT5G56550, AT1G70170, AT2G37760, AT3G09270, AT4G34050, AT3G23250, AT5G65140, AT4G16760	594	342	18499	1.54805	1	0.515382	73.1439
GOTERM_MF_DIRECT	GO:0016762~xyloglucan:xyloglucosyl transferase activity	4	0.501253	0.085801	AT4G30280, AT4G18990, AT3G44990, AT4G30290	577	33	18171	3.81724	1	0.601934	71.6503
GOTERM_BP_DIRECT	GO:0009626~plant-type hypersensitive response	6	0.75188	0.0887173	AT3G12500, AT3G01420, AT3G50930, AT5G13320, AT4G23210, AT5G26920	594	74	18499	2.52512	1	0.526738	74.7366
GOTERM_BP_DIRECT	GO:0030091~protein repair	3	0.37594	0.0915629	AT4G21840, AT4G21850, AT4G21830	594	16	18499	5.83933	1	0.53385	75.88
GOTERM_BP_DIRECT	GO:0043171~peptide catabolic process	3	0.37594	0.0915629	AT1G44350, AT1G51760, AT1G51780	594	16	18499	5.83933	1	0.53385	75.88
GOTERM_MF_DIRECT	GO:0005262~calcium channel activity	4	0.501253	0.0919919	AT5G66650, AT2G29110, AT5G11210, AT4G36820	577	34	18171	3.70496	1	0.619899	74.232
GOTERM_MF_DIRECT	GO:0052740~1-acyl-2-lysophosphatidylserine acylhydrolase activity	2	0.250627	0.0921189	AT2G44810, AT1G05800	577	3	18171	20.9948	1	0.611783	74.2825
GOTERM_MF_DIRECT	GO:0052739~phosphatidylserine 1-acylhydrolase activity	2	0.250627	0.0921189	AT2G44810, AT1G05800	577	3	18171	20.9948	1	0.611783	74.2825
GOTERM_MF_DIRECT	GO:0004609~phosphatidylserine decarboxylase activity	2	0.250627	0.0921189	AT4G16700, AT5G57190	577	3	18171	20.9948	1	0.611783	74.2825
GOTERM_BP_DIRECT	GO:0009805~coumarin biosynthetic process	2	0.250627	0.0931225	AT4G34050, AT3G13610	594	3	18499	20.7621	1	0.53557	76.486
GOTERM_BP_DIRECT	GO:0031407~oxylipin metabolic process	2	0.250627	0.0931225	AT5G42650, AT2G33380	594	3	18499	20.7621	1	0.53557	76.486
GOTERM_BP_DIRECT	GO:0048838~release of seed from dormancy	2	0.250627	0.0931225	AT1G07430, AT4G19230	594	3	18499	20.7621	1	0.53557	76.486
GOTERM_MF_DIRECT	GO:0016705~oxidoreductase activity, acting on paired donors, with incorporation or reduction of molecular oxygen	9	1.12782	0.0989273	AT4G15440, AT5G52400, AT5G63450, AT5G42650, AT3G48520, AT2G30490, AT3G14680, AT4G19230, AT5G52320	577	148	18171	1.91507	1	0.630909	76.8639

## Sheet: Table S6D
Supplementary Table S6D. GO enrichment analysis results for DEGs in comparison group ago2-Ss/ago2
Category	Term	Count	%	P Value	Genes	List Total	Pop Hits	Pop Total	Fold Enrichment	Bonferroni	Benjamini	FDR
GOTERM_BP_DIRECT	GO:0010200~response to chitin	79	2.67797	1.17871e-38	AT4G11360, AT3G21150, AT4G17500, AT3G28210, AT5G51190, AT3G52450, AT4G23810, AT3G46090, AT2G21210, AT3G11840, AT2G34600, AT5G47610, AT5G49520, AT1G27730, AT5G01830, AT1G32640, AT2G35000, AT2G44840, AT5G64660, AT5G27420, AT1G80840, AT3G16720, AT1G20823, AT2G35930, AT5G43170, AT4G01250, AT4G31550, AT3G18710, AT3G52800, AT3G19580, AT3G46080, AT3G23250, AT4G35480, AT5G46910, AT1G62300, AT5G09800, AT4…	2176	133	18499	5.04969	1.67377e-35	1.67377e-35	1.94549e-35
GOTERM_BP_DIRECT	GO:0009611~response to wounding	96	3.25424	1.03677e-36	AT3G25250, AT5G63770, AT5G47240, AT1G74020, AT5G47910, AT3G48520, AT1G76930, AT4G39980, AT5G13220, AT5G24090, AT1G20510, AT5G22500, AT2G34600, AT3G61190, AT5G43580, AT1G43160, AT1G76650, AT4G08170, AT5G06320, AT1G27730, AT2G02220, AT1G73500, AT4G02380, AT4G16740, AT5G07690, AT1G32640, AT3G13790, AT2G22330, AT1G71697, AT1G80840, AT5G53750, AT5G54170, AT1G61340, AT2G47800, AT1G66760, AT5G07700, AT1…	2176	199	18499	4.10117	1.47222e-33	7.3611e-34	1.71122e-33
GOTERM_CC_DIRECT	GO:0005886~plasma membrane	624	21.1525	1.62454e-33	AT5G22060, AT5G10930, AT3G05370, AT1G05340, AT3G08760, AT2G23770, AT2G19190, AT2G27080, AT1G75220, AT1G18390, AT1G67470, AT1G69480, AT1G35670, AT2G17760, AT2G02220, AT1G14370, AT1G55850, AT1G20650, AT2G30860, AT3G13790, AT5G07070, AT3G45430, AT5G18690, AT1G62200, AT3G19680, AT5G50800, AT3G47090, AT3G05360, AT1G14040, AT1G08860, AT1G12940, AT5G46050, AT3G22600, AT3G11420, AT3G16860, AT4G20940, AT1…	2732	3702	25147	1.55151	3.80143e-31	3.80143e-31	2.08846e-30
GOTERM_BP_DIRECT	GO:0009753~response to jasmonic acid	67	2.27119	2.89977e-22	AT1G15520, AT1G47510, AT1G74020, AT5G27380, AT3G09600, AT1G76930, AT1G49010, AT1G79180, AT5G13220, AT2G34600, AT1G43160, AT5G60890, AT1G44350, AT4G05100, AT4G16740, AT1G32640, AT5G07690, AT3G09940, AT2G37630, AT5G07010, AT5G13330, AT1G61340, AT1G55020, AT5G07700, AT1G74840, AT1G19570, AT3G16470, AT1G28290, AT5G24770, AT3G23250, AT1G74950, AT1G06180, AT5G15310, AT5G46050, AT1G74430, AT4G19810, AT2…	2176	156	18499	3.65123	4.11768e-19	1.37256e-19	4.78613e-19
GOTERM_MF_DIRECT	GO:0016301~kinase activity	205	6.94915	5.44198e-15	AT1G30640, AT5G10930, AT3G05370, AT5G24430, AT1G78940, AT3G08760, AT2G23770, AT5G10520, AT2G19190, AT1G18390, AT1G67470, AT5G60890, AT2G33580, AT1G35670, AT3G59700, AT1G73500, AT1G14370, AT3G45430, AT5G07070, AT5G38250, AT4G11330, AT3G47090, AT3G05360, AT3G44850, AT4G28490, AT3G02880, AT3G49160, AT5G55090, AT5G41730, AT1G56720, AT5G53900, AT1G16670, AT1G51860, AT5G38240, AT3G59110, AT3G21220, AT1…	2102	1039	18171	1.70563	5.33129e-12	5.33129e-12	8.57092e-12
GOTERM_BP_DIRECT	GO:0009737~response to abscisic acid	101	3.42373	3.43687e-14	AT2G37170, AT1G52400, AT3G28210, AT3G09600, AT2G46270, AT4G17260, AT5G26340, AT4G13510, AT1G43160, AT1G27730, AT4G05100, AT2G33380, AT3G50970, AT3G18490, AT1G32640, AT5G61210, AT5G46350, AT3G57530, AT1G01560, AT1G61340, AT3G02880, AT1G74840, AT3G63210, AT5G46050, AT4G19810, AT3G22060, AT2G46510, AT1G58340, AT3G01420, AT3G26830, AT5G37770, AT3G02850, AT2G19450, AT3G11820, AT2G17840, AT1G65690, AT3…	2176	394	18499	2.17929	4.8872e-11	1.2218e-11	5.68101e-11
GOTERM_BP_DIRECT	GO:0042742~defense response to bacterium	79	2.67797	5.7481e-14	AT4G23320, AT2G22300, AT2G19190, AT5G13320, AT1G73805, AT5G49520, AT2G26330, AT1G02920, AT5G52640, AT4G33925, AT3G10525, AT5G22250, AT3G59700, AT5G06320, AT2G22240, AT2G30860, AT5G46350, AT5G57220, AT2G22330, AT1G16540, AT3G57330, AT1G15530, AT2G37630, AT1G80840, AT2G39050, AT2G23150, AT5G14740, AT4G39950, AT4G11470, AT4G31550, AT4G04540, AT4G12720, AT3G14210, AT5G26920, AT3G20600, AT1G19670, AT3…	2176	276	18499	2.43337	8.16636e-11	1.63327e-11	9.49241e-11
GOTERM_BP_DIRECT	GO:0006468~protein phosphorylation	175	5.9322	5.43455e-13	AT5G10930, AT3G54030, AT1G78940, AT3G08760, AT2G23770, AT5G10520, AT2G19190, AT4G27290, AT2G36350, AT1G18390, AT2G26330, AT1G64300, AT1G67470, AT2G33580, AT1G35670, AT3G57120, AT5G44290, AT2G02220, AT1G14370, AT1G20650, AT3G50310, AT2G11520, AT5G07070, AT3G45430, AT5G38250, AT1G67520, AT3G57530, AT4G26540, AT3G47090, AT5G40540, AT4G28490, AT3G44850, AT3G02880, AT5G41730, AT2G24230, AT5G55560, AT3…	2176	870	18499	1.71005	7.71705e-10	1.28617e-10	8.96982e-10
GOTERM_BP_DIRECT	GO:0006952~defense response	138	4.67797	9.67125e-12	AT5G63770, AT3G04220, AT4G17500, AT2G15480, AT3G05370, AT5G47910, AT3G52450, AT4G27290, AT3G44400, AT3G61220, AT5G13220, AT1G28280, AT5G28010, AT3G61190, AT5G43580, AT2G43590, AT1G71400, AT2G30860, AT2G44840, AT1G67520, AT2G43610, AT3G05360, AT1G50640, AT2G43510, AT2G34930, AT1G33590, AT1G08860, AT1G19570, AT3G18690, AT2G43580, AT4G35480, AT2G31880, AT2G27500, AT4G19520, AT5G23820, AT3G53260, AT4…	2176	658	18499	1.78296	1.37332e-08	1.96188e-09	1.59626e-08
GOTERM_MF_DIRECT	GO:0003700~transcription factor activity, sequence-specific DNA binding	288	9.76271	1.01171e-11	AT3G58710, AT4G17500, AT5G51190, AT5G62430, AT3G09600, AT2G22770, AT5G08330, AT4G23810, AT1G43160, AT5G60890, AT1G46480, AT1G27730, AT1G51140, AT3G04420, AT3G05380, AT5G07690, AT1G25440, AT5G59570, AT4G00150, AT5G46350, AT5G52020, AT2G18300, AT1G80840, AT5G53290, AT5G51790, AT5G43170, AT1G02220, AT5G50670, AT1G64860, AT1G06180, AT1G08290, AT5G15310, AT2G20110, AT5G66320, AT5G04390, AT1G79700, AT1…	2102	1711	18171	1.45509	9.91479e-09	4.95739e-09	1.59436e-08
GOTERM_CC_DIRECT	GO:0005618~cell wall	119	4.0339	2.55813e-11	AT5G11420, AT5G45280, AT3G44990, AT3G43270, AT5G44530, AT1G10550, AT2G47550, AT5G51680, AT5G52640, AT4G26140, AT3G10080, AT1G23200, AT3G57260, AT3G19020, AT3G13790, AT4G30290, AT1G26770, AT5G47500, AT1G78830, AT1G28600, AT2G34930, AT3G02880, AT1G33590, AT2G14620, AT5G54650, AT4G28250, AT4G19810, AT2G27500, AT4G30020, AT4G02330, AT2G26440, AT3G22060, AT4G01700, AT1G74000, AT3G02230, AT2G38870, AT3…	2732	588	25147	1.86284	5.98603e-09	2.99301e-09	3.28866e-08
GOTERM_BP_DIRECT	GO:0009651~response to salt stress	108	3.66102	5.00843e-11	AT1G52400, AT1G66280, AT3G09600, AT5G24090, AT5G22500, AT4G17260, AT5G26340, AT5G63980, AT1G02920, AT1G43160, AT1G27730, AT1G73500, AT4G05100, AT3G50310, AT2G33380, AT3G57530, AT1G61340, AT3G05030, AT1G74840, AT1G06180, AT5G15310, AT4G19810, AT2G15390, AT3G48850, AT5G27600, AT2G19450, AT2G16500, AT3G02230, AT2G44490, AT2G17840, AT3G15950, AT3G46930, AT1G59860, AT5G15650, AT4G02520, AT1G59960, AT3…	2176	484	18499	1.897	7.11197e-08	8.88996e-09	8.26651e-08
GOTERM_MF_DIRECT	GO:0004674~protein serine/threonine kinase activity	156	5.28814	5.4129e-11	AT1G30640, AT3G49370, AT5G10930, AT5G24430, AT5G10520, AT2G19190, AT4G27290, AT2G36350, AT1G18390, AT2G26330, AT1G67470, AT3G59700, AT1G35670, AT1G73500, AT2G02220, AT5G44290, AT1G14370, AT1G20650, AT2G11520, AT5G07070, AT3G45430, AT5G38250, AT1G67520, AT4G26540, AT3G47090, AT4G28490, AT3G02880, AT3G04580, AT2G24230, AT1G56720, AT5G55560, AT3G57730, AT4G23220, AT2G31880, AT5G53900, AT5G01850, AT1…	2102	804	18171	1.67732	5.30465e-08	1.76822e-08	8.53021e-08
GOTERM_BP_DIRECT	GO:0009414~response to water deprivation	73	2.47458	5.90755e-11	AT2G37170, AT5G59220, AT1G52400, AT3G52450, AT4G02280, AT1G52890, AT4G02200, AT5G06530, AT5G26340, AT5G63980, AT2G37770, AT1G33240, AT1G43160, AT5G45340, AT4G11890, AT1G27730, AT3G50970, AT3G50310, AT3G18490, AT4G02380, AT5G07690, AT3G09940, AT2G37180, AT2G47190, AT2G38530, AT1G12610, AT2G35930, AT5G13330, AT2G47800, AT4G39950, AT5G07700, AT5G38710, AT1G08920, AT2G37760, AT5G57050, AT3G19580, AT2…	2176	279	18499	2.22438	8.38871e-08	9.32079e-09	9.75051e-08
GOTERM_BP_DIRECT	GO:0009617~response to bacterium	38	1.28814	1.09565e-10	AT3G57240, AT3G26830, AT1G62660, AT3G44300, AT2G44490, AT4G39980, AT1G73805, AT3G45140, AT5G49520, AT1G61120, AT3G50930, AT5G06320, AT3G50260, AT1G74710, AT1G72520, AT5G07690, AT3G53180, AT2G30750, AT2G22330, AT5G57220, AT2G45220, AT3G54420, AT5G02490, AT3G01280, AT1G79680, AT1G33960, AT1G61340, AT2G23150, AT1G18570, AT3G50480, AT4G39950, AT1G11580, AT5G26920, AT1G31930, AT3G28930, AT5G05730, AT2…	2176	102	18499	3.16718	1.55583e-07	1.55583e-08	1.8084e-07
GOTERM_BP_DIRECT	GO:0009751~response to salicylic acid	49	1.66102	1.28123e-10	AT1G15520, AT3G09600, AT1G76930, AT1G49010, AT1G79180, AT4G23810, AT1G28480, AT5G13220, AT3G61190, AT1G43160, AT2G29420, AT5G06320, AT2G33380, AT5G07690, AT2G16720, AT1G48000, AT2G47190, AT2G37630, AT1G79680, AT1G80840, AT1G61340, AT5G13330, AT4G23170, AT1G74840, AT5G24110, AT1G06180, AT1G74430, AT5G46050, AT5G15310, AT3G46130, AT3G01420, AT4G39030, AT1G74650, AT2G37710, AT4G31800, AT4G34990, AT1…	2176	155	18499	2.68753	1.81934e-07	1.65395e-08	2.11469e-07
GOTERM_CC_DIRECT	GO:0016021~integral component of membrane	719	24.3729	4.70068e-10	AT2G15730, AT3G04220, AT1G22200, AT3G05370, AT1G75020, AT2G23770, AT2G19190, AT1G19770, AT2G27080, AT1G33170, AT4G35080, AT1G20510, AT1G18390, AT1G69480, AT2G02220, AT5G18140, AT1G55850, AT1G19380, AT3G45430, AT2G22500, AT5G18690, AT1G62200, AT5G50800, AT3G47090, AT3G05360, AT3G27330, AT1G14040, AT4G03320, AT4G19950, AT5G42200, AT4G03460, AT1G12940, AT1G22600, AT5G46050, AT4G35480, AT1G06080, AT3…	2732	5439	25147	1.21679	1.09996e-07	3.66653e-08	6.04306e-07
GOTERM_BP_DIRECT	GO:0009873~ethylene-activated signaling pathway	49	1.66102	2.45648e-08	AT3G25890, AT5G65510, AT4G32800, AT4G17500, AT5G51190, AT5G25190, AT5G47220, AT1G04370, AT5G43410, AT5G64750, AT1G77640, AT1G71520, AT5G61600, AT1G43160, AT5G61890, AT1G64060, AT3G50260, AT1G73500, AT1G73730, AT2G31230, AT3G23220, AT4G28140, AT2G44840, AT5G52020, AT1G01250, AT2G20880, AT3G15356, AT5G53290, AT2G47520, AT5G47230, AT1G74930, AT3G15210, AT5G13330, AT1G50640, AT2G25820, AT3G04580, AT1…	2176	179	18499	2.32719	3.48814e-05	2.90683e-06	4.05447e-05
GOTERM_MF_DIRECT	GO:0043565~sequence-specific DNA binding	127	4.30508	2.92263e-08	AT3G58710, AT3G04670, AT3G09600, AT2G46270, AT2G22300, AT1G66140, AT5G43410, AT4G23810, AT3G46090, AT5G49520, AT5G60890, AT1G27730, AT4G05100, AT5G07690, AT1G32640, AT1G66550, AT5G46350, AT2G44840, AT4G00150, AT5G52020, AT1G80840, AT1G50640, AT5G43170, AT5G07700, AT1G74840, AT4G31550, AT5G26920, AT3G17690, AT5G23000, AT3G46080, AT1G06180, AT5G15310, AT1G74430, AT5G04390, AT1G79700, AT3G46130, AT5…	2102	676	18171	1.62406	2.86414e-05	7.16042e-06	4.60578e-05
GOTERM_BP_DIRECT	GO:0006979~response to oxidative stress	68	2.30508	3.98125e-08	AT3G25250, AT5G64100, AT4G21850, AT4G25100, AT3G57520, AT5G05340, AT1G45145, AT1G78410, AT2G24150, AT4G32770, AT2G47060, AT3G46090, AT4G35090, AT4G17070, AT1G09940, AT1G27730, AT2G28190, AT4G02380, AT5G20250, AT5G19880, AT4G39640, AT1G27350, AT1G52760, AT5G39580, AT4G12720, AT5G54810, AT5G24770, AT5G60230, AT1G14550, AT1G52200, AT3G53260, AT5G13930, AT5G59820, AT4G08390, AT3G01420, AT3G10020, AT4…	2176	291	18499	1.98658	5.65322e-05	4.34874e-06	6.57113e-05
GOTERM_BP_DIRECT	GO:0006040~amino sugar metabolic process	12	0.40678	5.03417e-08	AT3G12500, AT2G43570, AT4G01700, AT3G54420, AT3G04720, AT2G43620, AT3G47540, AT2G43610, AT2G43580, AT1G02360, AT2G43590, AT2G18660	2176	15	18499	6.8011	7.14827e-05	5.10608e-06	8.309e-05
GOTERM_MF_DIRECT	GO:0004672~protein kinase activity	97	3.28814	5.45217e-08	AT1G10850, AT3G25250, AT1G30640, AT5G67280, AT3G49370, AT3G54030, AT3G08720, AT1G78940, AT2G23770, AT3G08760, AT4G27290, AT2G19190, AT1G51620, AT1G25390, AT1G54960, AT5G15730, AT1G53430, AT2G33580, AT4G11890, AT1G35670, AT3G17840, AT3G57120, AT2G02220, AT1G20650, AT4G35500, AT1G14000, AT3G57530, AT1G54820, AT2G42290, AT1G15530, AT5G41680, AT2G26700, AT4G35310, AT4G28490, AT3G44850, AT4G23170, AT3…	2102	482	18171	1.73969	5.34298e-05	1.06862e-05	8.59208e-05
GOTERM_BP_DIRECT	GO:0009620~response to fungus	27	0.915254	7.01691e-08	AT4G03550, AT3G11820, AT3G45140, AT3G24550, AT1G73500, AT2G06050, AT2G33380, AT4G02380, AT1G51680, AT3G25780, AT4G16760, AT5G38280, AT2G45220, AT1G17420, AT1G79680, AT3G05360, AT3G06490, AT3G50480, AT3G10985, AT5G26920, AT2G30020, AT2G43580, AT5G42650, AT1G05010, AT3G51440, AT1G11310, AT4G02330	2176	72	18499	3.18802	9.96351e-05	6.64265e-06	0.000115815
GOTERM_BP_DIRECT	GO:0009695~jasmonic acid biosynthetic process	15	0.508475	1.16664e-07	AT1G17420, AT2G44810, AT1G55020, AT1G19640, AT1G20510, AT3G45140, AT5G42650, AT3G25770, AT1G05800, AT1G72520, AT2G06050, AT3G25760, AT1G76680, AT3G25780, AT4G16760	2176	25	18499	5.10083	0.00016565	1.03539e-05	0.000192557
GOTERM_BP_DIRECT	GO:0009409~response to cold	68	2.30508	1.19519e-07	AT3G17390, AT5G63770, AT3G24440, AT3G08720, AT2G22300, AT3G21300, AT1G01120, AT5G24090, AT5G63980, AT4G35090, AT3G61190, AT3G11170, AT2G37770, AT1G43160, AT4G11890, AT1G27730, AT3G57260, AT2G33380, AT3G50970, AT3G50310, AT4G02380, AT5G20250, AT1G16540, AT3G03050, AT3G54890, AT4G38840, AT5G57560, AT5G43170, AT3G22370, AT3G14210, AT2G37760, AT3G16470, AT2G38760, AT3G25770, AT5G42900, AT4G02330, AT5…	2176	299	18499	1.93342	0.000169703	9.98331e-06	0.000197269
GOTERM_BP_DIRECT	GO:0000162~tryptophan biosynthetic process	15	0.508475	2.25355e-07	AT1G24909, AT2G04400, AT5G28237, AT1G29410, AT1G52410, AT5G54810, AT5G05590, AT4G31500, AT5G60890, AT5G38530, AT3G54640, AT5G05730, AT5G17990, AT4G27070, AT1G69370	2176	26	18499	4.90464	0.000319953	1.77778e-05	0.000371952
GOTERM_MF_DIRECT	GO:0044212~transcription regulatory region DNA binding	69	2.33898	3.70425e-07	AT2G41940, AT1G01260, AT2G46270, AT1G66140, AT5G60850, AT1G79180, AT3G46090, AT4G33925, AT5G60890, AT1G27730, AT4G05100, AT5G07690, AT2G16720, AT1G48000, AT5G52020, AT2G37630, AT1G80840, AT2G18300, AT1G12610, AT5G43170, AT5G07700, AT1G02220, AT5G16600, AT1G70920, AT5G23000, AT3G19580, AT3G46080, AT5G24110, AT3G23250, AT5G43270, AT1G06180, AT5G15310, AT1G74430, AT1G62300, AT5G04390, AT5G05410, AT3…	2102	319	18171	1.86984	0.000362951	6.0501e-05	0.000583752
GOTERM_BP_DIRECT	GO:0080167~response to karrikin	37	1.25424	3.7712e-07	AT3G09440, AT3G57520, AT2G01150, AT3G45060, AT2G46170, AT3G44720, AT2G34650, AT5G57710, AT1G06520, AT1G74670, AT4G33980, AT4G37370, AT5G62680, AT3G61220, AT4G13510, AT5G05600, AT2G37040, AT3G13790, AT5G20250, AT5G07460, AT5G18470, AT4G27030, AT5G40780, AT4G27280, AT4G35110, AT1G33590, AT4G34710, AT1G61890, AT3G21560, AT5G05270, AT5G51550, AT4G02940, AT1G05680, AT2G30490, AT5G42900, AT3G53260, AT1…	2176	128	18499	2.45743	0.000535368	2.81844e-05	0.000622443
GOTERM_BP_DIRECT	GO:0008652~cellular amino acid biosynthetic process	25	0.847458	4.95237e-07	AT4G39940, AT1G55920, AT5G28237, AT4G21990, AT5G14060, AT4G39980, AT2G45300, AT2G14750, AT5G56760, AT1G10070, AT5G28030, AT5G34930, AT5G17990, AT2G04400, AT1G29410, AT1G52410, AT5G54810, AT4G04610, AT5G05590, AT1G22410, AT1G48850, AT3G54640, AT5G05730, AT4G27070, AT1G69370	2176	69	18499	3.08021	0.000702989	3.51612e-05	0.000817395
GOTERM_CC_DIRECT	GO:0009506~plasmodesma	159	5.38983	1.17598e-06	AT2G37170, AT5G22060, AT1G52400, AT5G42570, AT3G57520, AT1G66280, AT5G45280, AT1G74020, AT5G24430, AT1G45145, AT4G26950, AT4G27290, AT2G27080, AT5G26340, AT4G13510, AT2G37870, AT3G05220, AT2G30860, AT2G46520, AT1G54030, AT2G37180, AT1G67520, AT3G57530, AT4G39640, AT2G29940, AT1G78830, AT3G44850, AT3G02880, AT3G14210, AT3G18710, AT1G28290, AT5G09440, AT4G28250, AT1G22600, AT4G23220, AT1G28110, AT3…	2732	1008	25147	1.45192	0.000275141	6.87922e-05	0.00151179
GOTERM_MF_DIRECT	GO:0080044~quercetin 7-O-glucosyltransferase activity	31	1.05085	1.69696e-06	AT3G53150, AT2G23260, AT3G46670, AT2G15480, AT1G22400, AT2G18570, AT3G46690, AT5G05890, AT1G06000, AT3G22250, AT2G31750, AT2G18560, AT2G30150, AT2G29710, AT2G31790, AT3G55710, AT2G28080, AT3G46700, AT3G21760, AT3G21560, AT5G53990, AT2G36790, AT4G34131, AT1G05680, AT5G49690, AT2G36750, AT1G07260, AT1G24100, AT2G30140, AT4G34135, AT2G29740	2102	105	18171	2.55222	0.00166164	0.000237547	0.00267422
GOTERM_BP_DIRECT	GO:0009733~response to auxin	63	2.13559	1.89494e-06	AT1G75590, AT4G03190, AT1G28130, AT2G47750, AT3G03850, AT1G47510, AT4G22620, AT1G76520, AT3G09600, AT5G13320, AT4G37390, AT1G49010, AT1G29460, AT1G54990, AT5G20810, AT5G13220, AT2G21210, AT5G18060, AT2G23170, AT2G22240, AT4G36110, AT2G17500, AT4G14550, AT2G37630, AT3G03840, AT5G57560, AT4G38840, AT4G12410, AT5G07700, AT1G74840, AT5G13370, AT1G29450, AT1G29440, AT3G23250, AT5G15310, AT5G13930, AT5…	2176	290	18499	1.84685	0.00268719	0.000128126	0.00312758
GOTERM_BP_DIRECT	GO:0052544~defense response by callose deposition in cell wall	11	0.372881	2.02372e-06	AT2G22330, AT5G57220, AT4G03550, AT5G44070, AT4G31500, AT1G59870, AT3G54640, AT1G18570, AT4G39950, AT1G24100, AT2G44490	2176	16	18499	5.8447	0.00286956	0.000130614	0.00334014
GOTERM_MF_DIRECT	GO:0080043~quercetin 3-O-glucosyltransferase activity	31	1.05085	2.60845e-06	AT3G53150, AT2G23260, AT3G46670, AT2G15480, AT1G22400, AT2G18570, AT3G46690, AT5G05890, AT1G06000, AT3G22250, AT2G31750, AT2G18560, AT2G30150, AT2G29710, AT2G31790, AT3G55710, AT2G28080, AT3G46700, AT3G21760, AT3G21560, AT5G53990, AT2G36790, AT4G34131, AT1G05680, AT5G49690, AT2G36750, AT1G07260, AT1G24100, AT2G30140, AT4G34135, AT2G29740	2102	107	18171	2.50452	0.00255302	0.000319485	0.00411059
GOTERM_MF_DIRECT	GO:0016758~transferase activity, transferring hexosyl groups	41	1.38983	3.1173e-06	AT3G53150, AT2G23260, AT3G46670, AT2G15480, AT5G18480, AT1G22400, AT3G50760, AT2G18570, AT1G56600, AT3G46690, AT5G05890, AT1G06000, AT3G22250, AT2G31750, AT2G30150, AT2G29710, AT2G31790, AT3G55710, AT2G28080, AT3G46700, AT2G35710, AT3G21760, AT3G28340, AT5G62620, AT3G62720, AT1G27120, AT5G15470, AT3G21560, AT1G19300, AT5G53990, AT3G01040, AT2G36790, AT4G34131, AT1G05680, AT5G49690, AT2G36750, AT1…	2102	164	18171	2.16116	0.0030503	0.000339382	0.00491244
GOTERM_MF_DIRECT	GO:0043295~glutathione binding	9	0.305085	3.76831e-06	AT1G17170, AT1G02920, AT5G27380, AT1G75270, AT4G02520, AT2G30870, AT1G02930, AT2G29450, AT2G30860	2102	11	18171	7.07287	0.00368614	0.000369227	0.00593833
GOTERM_MF_DIRECT	GO:0008061~chitin binding	13	0.440678	3.92471e-06	AT3G12500, AT3G54420, AT2G43620, AT3G04720, AT2G43610, AT2G23770, AT5G24090, AT2G43570, AT2G33580, AT2G43580, AT2G43590, AT4G19810, AT3G21630	2102	24	18171	4.6825	0.00383883	0.000349595	0.00618478
GOTERM_BP_DIRECT	GO:0008152~metabolic process	64	2.16949	4.15119e-06	AT5G16080, AT5G59130, AT5G51750, AT2G15480, AT1G22400, AT5G38120, AT5G44530, AT3G46690, AT5G06570, AT3G63010, AT1G06000, AT1G20510, AT5G05890, AT3G22250, AT2G31750, AT1G44350, AT2G29710, AT4G35830, AT2G31790, AT4G16740, AT1G12420, AT2G28080, AT5G08300, AT3G18850, AT5G53990, AT4G34980, AT1G68620, AT5G49690, AT1G07260, AT4G30020, AT5G67090, AT2G30140, AT2G29740, AT3G53150, AT4G22780, AT2G23260, AT3…	2176	303	18499	1.79567	0.00587736	0.000256258	0.0068514
GOTERM_CC_DIRECT	GO:0009505~plant-type cell wall	66	2.23729	4.49439e-06	AT1G53080, AT5G64100, AT5G11420, AT5G45280, AT1G54000, AT1G53830, AT5G17770, AT3G43270, AT2G47550, AT3G06830, AT5G07030, AT1G23200, AT2G45220, AT1G26770, AT4G39640, AT5G18470, AT5G47500, AT1G74010, AT1G78830, AT5G39580, AT5G19730, AT1G33590, AT3G02880, AT1G11580, AT5G26670, AT1G62440, AT1G28290, AT5G51550, AT1G28110, AT1G04980, AT2G26440, AT3G07320, AT5G49360, AT1G74000, AT5G44410, AT3G21770, AT1…	2732	341	25147	1.78154	0.00105114	0.000210316	0.0057777
GOTERM_MF_DIRECT	GO:0005516~calmodulin binding	60	2.0339	5.04974e-06	AT3G04670, AT2G17290, AT2G22300, AT4G27290, AT4G27370, AT5G20810, AT3G13600, AT1G73805, AT1G27770, AT4G01010, AT1G35670, AT3G59220, AT3G63380, AT3G59690, AT3G52870, AT1G67520, AT1G76705, AT3G57330, AT2G47190, AT5G17330, AT3G57530, AT5G62070, AT2G15760, AT4G35310, AT2G26190, AT5G04020, AT4G31550, AT5G26920, AT3G17690, AT5G04870, AT5G57010, AT2G39200, AT4G37640, AT5G53760, AT3G21070, AT2G17480, AT1…	2102	284	18171	1.82633	0.00493653	0.000412311	0.0079576
GOTERM_MF_DIRECT	GO:0004568~chitinase activity	13	0.440678	6.75294e-06	AT3G12500, AT4G01700, AT3G54420, AT2G43620, AT3G04720, AT2G43610, AT1G02360, AT5G24090, AT2G43570, AT3G47540, AT2G43580, AT2G43590, AT2G18660	2102	25	18171	4.4952	0.00659605	0.00050894	0.0106414
GOTERM_MF_DIRECT	GO:0008194~UDP-glycosyltransferase activity	29	0.983051	7.04837e-06	AT3G53150, AT2G23260, AT3G46670, AT2G15480, AT5G20830, AT1G22400, AT4G02280, AT3G46690, AT5G05890, AT1G06000, AT3G22250, AT2G31750, AT2G18560, AT2G30150, AT2G29710, AT2G31790, AT3G55710, AT3G46700, AT3G21760, AT3G21560, AT2G36790, AT4G34131, AT1G05680, AT2G36750, AT1G07260, AT1G24100, AT2G30140, AT4G34135, AT2G29740	2102	101	18171	2.48212	0.00688362	0.000493266	0.011107
GOTERM_BP_DIRECT	GO:0009682~induced systemic resistance	11	0.372881	8.84273e-06	AT2G30750, AT2G22330, AT5G57220, AT4G12470, AT4G12480, AT4G31500, AT1G18570, AT1G32960, AT4G39950, AT2G44490, AT5G07690	2176	18	18499	5.19529	0.0124782	0.00052306	0.0145941
GOTERM_BP_DIRECT	GO:0006855~drug transmembrane transport	23	0.779661	9.77868e-06	AT1G15520, AT4G39030, AT3G23560, AT2G29940, AT3G21690, AT2G04040, AT1G66780, AT2G47800, AT1G66760, AT5G44050, AT2G04100, AT5G52450, AT3G23550, AT1G61890, AT5G52050, AT1G59870, AT2G04050, AT2G04070, AT4G23030, AT1G11670, AT1G58340, AT2G34360, AT1G71140	2176	70	18499	2.79331	0.0137898	0.000555278	0.0161387
GOTERM_BP_DIRECT	GO:0052696~flavonoid glucuronidation	31	1.05085	1.00432e-05	AT3G53150, AT2G23260, AT3G46670, AT2G15480, AT1G22400, AT2G18570, AT3G46690, AT5G05890, AT1G06000, AT3G22250, AT2G31750, AT2G18560, AT2G30150, AT2G29710, AT2G31790, AT3G55710, AT2G28080, AT3G46700, AT3G21760, AT3G21560, AT5G53990, AT2G36790, AT4G34131, AT1G05680, AT5G49690, AT2G36750, AT1G07260, AT1G24100, AT2G30140, AT4G34135, AT2G29740	2176	112	18499	2.35306	0.0141602	0.000548365	0.0165752
GOTERM_MF_DIRECT	GO:0015297~antiporter activity	26	0.881356	2.0671e-05	AT4G39030, AT3G23560, AT3G21690, AT3G10600, AT5G44050, AT5G27520, AT5G33320, AT1G11670, AT2G34360, AT1G66780, AT2G04040, AT1G66760, AT5G52450, AT2G04100, AT3G23550, AT1G61890, AT5G04770, AT5G52050, AT5G17860, AT2G04050, AT2G04070, AT4G21120, AT4G23030, AT1G61800, AT1G71140, AT1G58340	2102	90	18171	2.49734	0.0200539	0.00134961	0.0325705
GOTERM_BP_DIRECT	GO:0006351~transcription, DNA-templated	278	9.42373	2.94769e-05	AT3G58710, AT3G24440, AT4G17500, AT5G51190, AT5G62430, AT3G09600, AT2G22770, AT5G57710, AT3G58850, AT4G30350, AT5G08330, AT4G23810, AT1G18390, AT1G43160, AT5G60890, AT1G46480, AT1G27730, AT3G04420, AT3G05380, AT5G07690, AT5G59570, AT4G00150, AT5G46350, AT5G52020, AT2G18300, AT1G80840, AT5G53290, AT5G51790, AT5G43170, AT1G02220, AT5G50670, AT2G24645, AT1G08290, AT1G79700, AT1G33760, AT5G67450, AT4…	2176	1886	18499	1.25312	0.0409938	0.00154909	0.048641
GOTERM_MF_DIRECT	GO:0015238~drug transmembrane transporter activity	19	0.644068	4.60001e-05	AT4G39030, AT3G23560, AT3G21690, AT2G04040, AT1G66780, AT1G66760, AT5G44050, AT2G04100, AT5G52450, AT3G23550, AT1G61890, AT5G52050, AT2G04050, AT2G04070, AT4G23030, AT1G11670, AT2G34360, AT1G71140, AT1G58340	2102	57	18171	2.88154	0.04408	0.0028136	0.072467
GOTERM_BP_DIRECT	GO:0006032~chitin catabolic process	12	0.40678	5.33e-05	AT5G24090, AT3G12500, AT2G43570, AT4G01700, AT3G54420, AT2G43620, AT3G47540, AT2G43610, AT2G43580, AT1G02360, AT2G43590, AT4G19810	2176	25	18499	4.08066	0.0728946	0.00269949	0.0879364
GOTERM_BP_DIRECT	GO:1903507~negative regulation of nucleic acid-templated transcription	9	0.305085	5.61755e-05	AT4G32570, AT1G72450, AT2G34600, AT1G74950, AT1G70700, AT5G20900, AT1G19180, AT1G30135, AT5G13220	2176	14	18499	5.46517	0.0766726	0.00274696	0.0926784
GOTERM_BP_DIRECT	GO:0046686~response to cadmium ion	66	2.23729	6.02444e-05	AT2G41380, AT4G11360, AT3G09440, AT4G25100, AT1G45145, AT3G44300, AT3G09600, AT2G26560, AT1G49010, AT3G09270, AT2G42010, AT2G24200, AT1G02920, AT1G17290, AT2G30860, AT1G48000, AT1G18330, AT2G47190, AT5G17330, AT5G02490, AT5G08300, AT2G37630, AT1G52760, AT5G07440, AT1G74840, AT2G37760, AT4G39230, AT2G31100, AT4G34050, AT3G23250, AT5G11670, AT5G15310, AT5G07350, AT5G65140, AT3G17240, AT5G51830, AT3…	2176	342	18499	1.64062	0.0819924	0.00284759	0.0993881
GOTERM_BP_DIRECT	GO:0009723~response to ethylene	31	1.05085	8.16084e-05	AT1G15520, AT4G11280, AT3G09600, AT4G37580, AT4G34990, AT1G05710, AT1G64060, AT4G05100, AT4G02380, AT2G46830, AT1G18330, AT2G47190, AT5G19880, AT3G04720, AT5G17490, AT3G15210, AT3G06490, AT5G13330, AT1G18570, AT1G01060, AT3G50480, AT1G74840, AT1G06160, AT1G31930, AT4G37260, AT3G23250, AT5G15310, AT3G51440, AT5G05730, AT5G54190, AT5G64900	2176	124	18499	2.12534	0.109426	0.00373137	0.134611
GOTERM_BP_DIRECT	GO:0016998~cell wall macromolecule catabolic process	12	0.40678	8.25967e-05	AT3G12500, AT2G43570, AT4G01700, AT3G54420, AT2G43620, AT3G47540, AT2G43610, AT2G43580, AT5G62150, AT1G02360, AT2G43590, AT3G44990	2176	26	18499	3.92371	0.110675	0.00365867	0.13624
GOTERM_BP_DIRECT	GO:0009625~response to insect	12	0.40678	8.25967e-05	AT2G22330, AT1G52400, AT5G24770, AT3G26830, AT1G18570, AT1G73260, AT5G07700, AT4G39950, AT4G02380, AT4G16740, AT5G07690, AT3G14210	2176	26	18499	3.92371	0.110675	0.00365867	0.13624
GOTERM_CC_DIRECT	GO:0043231~intracellular membrane-bounded organelle	39	1.32203	9.18812e-05	AT3G53150, AT2G23260, AT3G46670, AT3G26830, AT4G17470, AT2G15480, AT1G22400, AT2G18570, AT3G46690, AT1G06000, AT5G05890, AT3G22250, AT2G31750, AT2G18560, AT2G30150, AT4G02520, AT2G29710, AT1G63440, AT3G63380, AT2G33380, AT2G31790, AT3G55710, AT2G28080, AT3G46700, AT5G51720, AT3G21760, AT5G62670, AT2G27690, AT3G21560, AT5G53990, AT2G36790, AT4G34131, AT1G05680, AT5G49690, AT2G36750, AT1G07260, AT1…	2732	186	25147	1.93	0.0212717	0.00357712	0.118055
GOTERM_CC_DIRECT	GO:0005887~integral component of plasma membrane	52	1.76271	9.58074e-05	AT2G37170, AT5G42570, AT4G35100, AT1G10550, AT5G51060, AT1G75220, AT5G26340, AT4G13510, AT1G27770, AT4G01010, AT3G63380, AT3G06100, AT2G37180, AT3G57330, AT5G50800, AT1G08920, AT2G01180, AT3G17690, AT5G04770, AT4G22200, AT4G10380, AT4G21120, AT4G37640, AT1G54730, AT3G02850, AT3G10600, AT1G08930, AT2G45960, AT5G55930, AT5G19600, AT3G53420, AT1G01340, AT2G26650, AT1G64060, AT1G63440, AT5G27360, AT1…	2732	275	25147	1.74051	0.0221705	0.00319773	0.123097
GOTERM_BP_DIRECT	GO:0007623~circadian rhythm	26	0.881356	0.000105918	AT3G54810, AT3G06500, AT4G25100, AT3G58850, AT3G19720, AT2G17840, AT4G30350, AT3G57040, AT3G12320, AT3G46640, AT1G68050, AT4G32890, AT2G46790, AT2G41310, AT2G46830, AT5G59570, AT4G00150, AT1G18330, AT1G01060, AT5G56860, AT5G15850, AT1G80820, AT4G38960, AT3G14620, AT3G07650, AT4G26150	2176	97	18499	2.27872	0.139646	0.00454754	0.174676
GOTERM_BP_DIRECT	GO:0031408~oxylipin biosynthetic process	11	0.372881	0.000203294	AT1G17420, AT3G45140, AT3G01420, AT5G42650, AT1G72520, AT2G06050, AT3G15850, AT1G55020, AT1G76680, AT1G19640, AT2G26560	2176	24	18499	3.89647	0.250768	0.00845541	0.335012
GOTERM_BP_DIRECT	GO:0000272~polysaccharide catabolic process	10	0.338983	0.000210284	AT5G24090, AT3G12500, AT2G43570, AT3G54420, AT5G18670, AT2G43620, AT2G43610, AT2G43580, AT2G43590, AT4G17090	2176	20	18499	4.25069	0.25817	0.00849612	0.346513
GOTERM_BP_DIRECT	GO:0010193~response to ozone	13	0.440678	0.000222822	AT5G55120, AT1G15520, AT4G25100, AT5G27600, AT4G11170, AT4G23810, AT4G12720, AT1G19570, AT5G24110, AT2G39770, AT2G06050, AT1G72520, AT3G02840	2176	33	18499	3.34903	0.271263	0.00875154	0.367137
GOTERM_BP_DIRECT	GO:0002213~defense response to insect	9	0.305085	0.000328119	AT5G57220, AT3G44260, AT5G24770, AT5G43580, AT2G29350, AT5G60890, AT1G74930, AT3G48520, AT4G16760	2176	17	18499	4.50073	0.372496	0.0125158	0.540191
GOTERM_BP_DIRECT	GO:0009816~defense response to bacterium, incompatible interaction	15	0.508475	0.000344182	AT2G40000, AT5G45110, AT5G27420, AT5G13320, AT3G56710, AT1G55020, AT2G17520, AT4G23190, AT4G23810, AT5G26920, AT3G05200, AT2G42010, AT5G52640, AT3G20600, AT5G06320	2176	44	18499	2.8982	0.386652	0.0127814	0.566567
GOTERM_MF_DIRECT	GO:0004834~tryptophan synthase activity	6	0.20339	0.000353148	AT5G38530, AT3G54640, AT5G28237, AT4G27070, AT1G52410, AT5G54810	2102	7	18171	7.40968	0.292591	0.0201556	0.555079
GOTERM_BP_DIRECT	GO:0031347~regulation of defense response	19	0.644068	0.000367587	AT1G80840, AT3G01080, AT5G51910, AT4G35070, AT1G19180, AT4G32770, AT4G31800, AT4G23810, AT3G02150, AT4G32570, AT4G03460, AT2G34600, AT1G72450, AT4G03450, AT1G74950, AT2G02220, AT1G70700, AT5G20900, AT1G30135	2176	65	18499	2.48502	0.406708	0.0132972	0.604983
GOTERM_BP_DIRECT	GO:0009408~response to heat	35	1.18644	0.000417341	AT5G59820, AT5G22060, AT3G44110, AT3G09440, AT3G08720, AT5G37770, AT5G47910, AT4G36990, AT4G12400, AT3G09350, AT3G61190, AT5G52640, AT1G59860, AT3G08970, AT2G38470, AT2G22240, AT5G28540, AT1G16540, AT5G51440, AT5G02490, AT5G57560, AT1G12610, AT5G42020, AT5G57050, AT1G32330, AT1G07890, AT2G38760, AT2G39770, AT1G28210, AT5G45710, AT5G05410, AT3G10800, AT1G58340, AT1G52340, AT3G12580	2176	160	18499	1.85968	0.447194	0.0147094	0.686606
GOTERM_BP_DIRECT	GO:0051707~response to other organism	17	0.576271	0.000419443	AT5G61210, AT3G01420, AT5G40020, AT2G15480, AT3G50480, AT1G70690, AT3G51660, AT4G36010, AT3G45140, AT2G35980, AT2G04450, AT3G54950, AT4G34131, AT4G38660, AT4G34135, AT1G19320, AT3G02840	2176	55	18499	2.6277	0.448842	0.014425	0.690052
GOTERM_MF_DIRECT	GO:0052689~carboxylic ester hydrolase activity	33	1.11864	0.000421213	AT5G16080, AT4G24160, AT1G53990, AT5G45280, AT2G03980, AT1G54000, AT1G54020, AT1G28610, AT1G06990, AT5G06570, AT3G53100, AT1G54030, AT2G45600, AT1G67830, AT3G48460, AT1G57590, AT1G31550, AT1G28600, AT1G52700, AT1G53920, AT3G14210, AT1G54010, AT5G26670, AT1G56670, AT3G05180, AT5G14930, AT1G10040, AT1G09390, AT1G68620, AT1G75880, AT5G55050, AT5G14310, AT5G14450	2102	150	18171	1.90182	0.338255	0.0226765	0.661731
GOTERM_MF_DIRECT	GO:0030170~pyridoxal phosphate binding	27	0.915254	0.000421399	AT2G13810, AT4G11280, AT5G28237, AT5G11520, AT1G01480, AT3G48780, AT5G57590, AT4G26200, AT1G10070, AT5G28030, AT1G17290, AT3G22150, AT1G16540, AT5G17330, AT5G19550, AT5G54810, AT4G29840, AT4G36480, AT2G20610, AT4G37770, AT5G38530, AT3G54640, AT2G24850, AT1G72330, AT2G22250, AT4G27070, AT2G02010	2102	113	18171	2.06553	0.338376	0.0215053	0.662023
GOTERM_BP_DIRECT	GO:0071456~cellular response to hypoxia	11	0.372881	0.000441222	AT5G57220, AT1G14550, AT1G14540, AT5G13320, AT5G25250, AT4G19520, AT4G37710, AT5G57510, AT2G26560, AT3G03670, AT5G26920	2176	26	18499	3.59674	0.465634	0.01481	0.72576
GOTERM_BP_DIRECT	GO:0009636~response to toxic substance	18	0.610169	0.000488776	AT3G23560, AT1G02930, AT2G37760, AT3G09270, AT4G29210, AT3G21560, AT1G17170, AT1G02920, AT2G37770, AT5G39050, AT5G62480, AT2G29420, AT2G30870, AT1G78370, AT2G36750, AT2G02930, AT2G29450, AT2G29440	2176	61	18499	2.5086	0.500542	0.0160153	0.803685
GOTERM_CC_DIRECT	GO:0016020~membrane	239	8.10169	0.000565138	AT2G34150, AT2G37170, AT5G10520, AT1G19770, AT5G24290, AT5G11520, AT1G65820, AT1G75220, AT1G30840, AT3G50970, AT4G25340, AT1G25440, AT3G06100, AT2G37180, AT1G62200, AT5G50800, AT5G33290, AT3G02880, AT1G77380, AT3G14210, AT5G04930, AT5G46050, AT3G56200, AT4G23030, AT4G30020, AT1G71140, AT1G58340, AT3G26830, AT1G21900, AT2G44490, AT5G12010, AT1G70770, AT4G03450, AT3G57490, AT1G01620, AT3G10570, AT3…	2732	1797	25147	1.22421	0.123904	0.016399	0.724096
GOTERM_BP_DIRECT	GO:0009627~systemic acquired resistance	14	0.474576	0.000577465	AT3G04720, AT3G01420, AT5G45110, AT5G03350, AT4G23170, AT4G12470, AT2G43570, AT3G05180, AT1G59870, AT1G09750, AT1G74710, AT2G18660, AT3G57260, AT3G18490	2176	41	18499	2.90291	0.559673	0.0184691	0.948863
GOTERM_MF_DIRECT	GO:0016757~transferase activity, transferring glycosyl groups	83	2.81356	0.000627617	AT3G57520, AT2G44500, AT2G15480, AT5G18480, AT1G67880, AT1G22400, AT4G24000, AT4G02280, AT2G24630, AT3G46690, AT1G06000, AT5G05890, AT2G31750, AT3G22250, AT1G68390, AT1G77810, AT5G60700, AT2G29710, AT1G55850, AT3G26440, AT2G31790, AT1G32900, AT1G28240, AT5G20250, AT2G28080, AT3G03050, AT1G67850, AT1G62305, AT3G57880, AT3G62720, AT3G05320, AT4G30060, AT2G25260, AT5G15470, AT2G19160, AT5G53990, AT1…	2102	499	18171	1.43788	0.459498	0.0302945	0.984496
GOTERM_BP_DIRECT	GO:0009626~plant-type hypersensitive response	20	0.677966	0.000720214	AT3G12500, AT3G54420, AT3G01420, AT1G29340, AT4G25230, AT5G13320, AT3G50480, AT2G26560, AT3G21220, AT2G01180, AT4G12720, AT5G26920, AT1G14780, AT1G73805, AT4G12470, AT1G28380, AT5G20480, AT3G20600, AT3G50930, AT4G23210	2176	74	18499	2.29767	0.640511	0.0224785	1.18211
GOTERM_CC_DIRECT	GO:0048046~apoplast	78	2.64407	0.000721135	AT1G53080, AT3G09440, AT5G51750, AT5G05340, AT1G45145, AT2G37620, AT3G44990, AT1G17860, AT2G01505, AT1G10550, AT4G26140, AT2G28470, AT3G13650, AT3G10080, AT4G35830, AT3G57260, AT5G39320, AT2G28190, AT2G30860, AT3G13790, AT4G30290, AT2G46140, AT4G39640, AT5G57560, AT1G78830, AT5G14740, AT4G23170, AT4G38700, AT3G14210, AT1G19570, AT2G14620, AT5G09440, AT3G05180, AT5G51550, AT5G11670, AT3G17240, AT1…	2732	494	25147	1.45336	0.155328	0.0185815	0.923117
GOTERM_MF_DIRECT	GO:0008970~phosphatidylcholine 1-acylhydrolase activity	8	0.271186	0.000756943	AT2G42690, AT2G31100, AT2G44810, AT1G05800, AT4G16820, AT1G06800, AT2G30550, AT1G51440	2102	15	18171	4.61047	0.52388	0.0347203	1.18623
GOTERM_MF_DIRECT	GO:0004806~triglyceride lipase activity	14	0.474576	0.000816662	AT5G42930, AT2G44810, AT2G30550, AT1G51440, AT5G67050, AT2G42690, AT5G14930, AT2G31100, AT2G05260, AT3G62590, AT1G05800, AT4G16820, AT5G18630, AT1G06800	2102	43	18171	2.81453	0.550966	0.0357392	1.27925
GOTERM_CC_DIRECT	GO:0000145~exocyst	12	0.40678	0.000848705	AT2G28650, AT3G55150, AT5G58430, AT3G09520, AT5G59730, AT1G72470, AT3G29400, AT2G39380, AT1G07000, AT5G61010, AT4G02350, AT1G54090	2732	35	25147	3.15587	0.180189	0.0196721	1.0856
GOTERM_MF_DIRECT	GO:0005524~ATP binding	322	10.9153	0.000892799	AT5G22060, AT1G30640, AT5G10930, AT5G27380, AT5G24430, AT1G78940, AT5G10520, AT5G57710, AT2G23770, AT3G08760, AT2G19190, AT5G38120, AT5G14060, AT1G20510, AT1G18390, AT5G52640, AT1G67470, AT4G08170, AT2G33580, AT3G59700, AT1G35670, AT2G02220, AT1G73500, AT1G20650, AT1G14370, AT5G07070, AT3G45430, AT5G38250, AT1G71697, AT4G11330, AT3G16565, AT3G47090, AT4G28490, AT3G44850, AT3G02880, AT3G49160, AT5…	2102	2372	18171	1.17351	0.583277	0.0373429	1.39773
GOTERM_BP_DIRECT	GO:2000022~regulation of jasmonic acid mediated signaling pathway	10	0.338983	0.00105621	AT4G32570, AT1G72450, AT2G34600, AT5G45110, AT1G74950, AT1G70700, AT5G20900, AT1G19180, AT1G30135, AT5G13220	2176	24	18499	3.54224	0.777007	0.0320957	1.7291
GOTERM_BP_DIRECT	GO:0006355~regulation of transcription, DNA-templated	294	9.9661	0.00112606	AT3G53680, AT3G58710, AT3G24440, AT4G17500, AT5G51190, AT5G62430, AT3G09600, AT2G22770, AT5G57710, AT3G58850, AT4G30350, AT5G08330, AT4G23810, AT1G43160, AT1G46480, AT1G51140, AT3G04420, AT5G07690, AT1G25440, AT5G59570, AT4G00150, AT5G46350, AT5G52020, AT4G25210, AT2G18300, AT1G80840, AT5G53290, AT5G51790, AT1G02220, AT5G50670, AT2G24645, AT1G64860, AT1G06180, AT1G08290, AT5G15310, AT1G79700, AT1…	2176	2119	18499	1.17952	0.798083	0.0334676	1.84244
GOTERM_BP_DIRECT	GO:0009817~defense response to fungus, incompatible interaction	14	0.474576	0.00121437	AT3G04720, AT1G29340, AT3G15356, AT5G45110, AT3G22942, AT2G44490, AT5G38900, AT1G02920, AT3G20600, AT1G59870, AT1G11310, AT3G21630, AT1G61560, AT2G39200	2176	44	18499	2.70498	0.821907	0.0353084	1.98558
GOTERM_MF_DIRECT	GO:0016874~ligase activity	48	1.62712	0.00122758	AT2G40640, AT2G42360, AT4G11360, AT2G47750, AT5G39550, AT1G29340, AT2G01150, AT3G60220, AT3G52450, AT1G65890, AT1G66160, AT5G13320, AT4G28270, AT5G38120, AT5G65920, AT4G37390, AT3G49810, AT2G22010, AT1G20510, AT1G76390, AT3G05200, AT3G11840, AT5G63970, AT4G36550, AT5G67340, AT5G01830, AT1G51680, AT2G35000, AT1G10560, AT4G11370, AT5G64660, AT5G08300, AT3G47820, AT5G27420, AT4G25230, AT2G35930, AT1…	2102	260	18171	1.59593	0.699939	0.0489199	1.91712
GOTERM_BP_DIRECT	GO:0010112~regulation of systemic acquired resistance	7	0.237288	0.00128977	AT2G22330, AT1G73805, AT3G26830, AT1G44350, AT5G13320, AT5G26920, AT5G13220	2176	12	18499	4.95914	0.840013	0.0367105	2.10764
GOTERM_CC_DIRECT	GO:0090575~RNA polymerase II transcription factor complex	7	0.237288	0.00142232	AT3G56970, AT3G56980, AT5G51790, AT1G10586, AT4G20970, AT1G62975, AT2G41240	2732	13	25147	4.95633	0.283272	0.0298243	1.81315
GOTERM_MF_DIRECT	GO:0047714~galactolipase activity	6	0.20339	0.00173382	AT2G44810, AT1G05800, AT4G16820, AT1G06800, AT2G30550, AT1G51440	2102	9	18171	5.76308	0.817429	0.0657625	2.69764
GOTERM_BP_DIRECT	GO:0009612~response to mechanical stimulus	6	0.20339	0.00187192	AT5G61210, AT5G37770, AT5G57560, AT2G41100, AT4G11280, AT1G54990	2176	9	18499	5.66759	0.930095	0.0518213	3.0452
GOTERM_BP_DIRECT	GO:0006629~lipid metabolic process	36	1.22034	0.0020214	AT3G01420, AT2G44810, AT2G39400, AT4G18270, AT2G39420, AT2G26560, AT2G17230, AT2G30550, AT1G51440, AT3G62860, AT5G22500, AT1G73480, AT5G24200, AT3G11170, AT5G42930, AT4G38690, AT1G52760, AT4G36945, AT3G44830, AT5G04540, AT1G18360, AT5G67050, AT3G54320, AT2G42690, AT2G31100, AT5G14930, AT5G11650, AT2G05260, AT3G62590, AT1G05800, AT4G16820, AT5G41080, AT1G75880, AT1G76680, AT5G18630, AT1G06800	2176	181	18499	1.69088	0.943488	0.0547815	3.28459
GOTERM_BP_DIRECT	GO:0055114~oxidation-reduction process	191	6.47458	0.00213061	AT1G75450, AT4G21850, AT4G15093, AT4G39510, AT3G48290, AT4G30210, AT1G45145, AT5G47910, AT3G48520, AT1G62540, AT1G11610, AT3G61220, AT1G28480, AT4G17260, AT5G22500, AT4G35090, AT1G65820, AT5G45340, AT5G16230, AT1G01600, AT1G02400, AT2G33380, AT2G28190, AT1G72680, AT2G30860, AT1G14520, AT3G48280, AT5G19880, AT5G13700, AT3G21140, AT3G26200, AT5G39580, AT1G66130, AT5G38710, AT5G58660, AT4G15440, AT3…	2176	1330	18499	1.22087	0.951621	0.0565805	3.45913
GOTERM_MF_DIRECT	GO:0003714~transcription corepressor activity	9	0.305085	0.0022581	AT4G32570, AT1G72450, AT2G34600, AT1G74950, AT1G70700, AT5G20900, AT1G19180, AT1G30135, AT5G13220	2102	22	18171	3.53644	0.890895	0.0816799	3.49986
GOTERM_BP_DIRECT	GO:0043433~negative regulation of sequence-specific DNA binding transcription factor activity	5	0.169492	0.00234864	AT1G28280, AT3G52770, AT1G01060, AT1G78310, AT5G08330	2176	6	18499	7.08448	0.964527	0.0610563	3.80668
GOTERM_BP_DIRECT	GO:0016042~lipid catabolic process	33	1.11864	0.00239457	AT1G53990, AT2G03980, AT2G44810, AT1G54000, AT2G26560, AT1G54020, AT2G17230, AT1G28610, AT1G06990, AT2G30550, AT1G51440, AT3G63200, AT2G42010, AT3G53100, AT3G48460, AT2G39220, AT1G31550, AT1G28600, AT1G53920, AT3G14210, AT1G56670, AT2G42690, AT3G05180, AT2G31100, AT5G14930, AT3G54950, AT1G09390, AT1G05800, AT4G16820, AT1G75880, AT5G55050, AT1G06800, AT5G14450	2176	163	18499	1.72114	0.966772	0.0610978	3.87976
GOTERM_BP_DIRECT	GO:0006904~vesicle docking involved in exocytosis	13	0.440678	0.00253879	AT5G58430, AT2G28650, AT3G29400, AT5G61010, AT4G12120, AT3G55150, AT3G09520, AT5G59730, AT1G72470, AT2G39380, AT1G07000, AT1G54090, AT4G02350	2176	42	18499	2.63138	0.972939	0.0635231	4.10886
GOTERM_BP_DIRECT	GO:0045893~positive regulation of transcription, DNA-templated	41	1.38983	0.00255429	AT3G54810, AT4G17500, AT2G42380, AT5G20830, AT1G34180, AT3G51080, AT5G47220, AT2G32250, AT1G79180, AT1G73870, AT5G43410, AT4G23810, AT5G24120, AT5G49520, AT5G61600, AT1G43160, AT5G60890, AT3G58120, AT4G27410, AT3G07500, AT1G73500, AT5G44190, AT4G01540, AT1G32640, AT1G61660, AT2G46830, AT2G47190, AT2G36270, AT5G47230, AT4G34000, AT5G13330, AT3G50410, AT1G20980, AT3G56290, AT3G54620, AT2G40340, AT3…	2176	217	18499	1.60625	0.97353	0.0627941	4.13344
GOTERM_BP_DIRECT	GO:0042546~cell wall biogenesis	16	0.542373	0.00333293	AT4G30280, AT5G57560, AT3G44990, AT1G10550, AT4G30270, AT5G65270, AT5G45750, AT4G25810, AT2G14620, AT5G65730, AT4G23920, AT4G14130, AT3G01640, AT1G56550, AT2G22390, AT4G30290	2176	60	18499	2.26703	0.991267	0.0798049	5.36119
GOTERM_BP_DIRECT	GO:0010120~camalexin biosynthetic process	6	0.20339	0.00338238	AT2G22330, AT3G26830, AT2G38470, AT1G73500, AT2G43000, AT4G39950	2176	10	18499	5.10083	0.991861	0.0796032	5.43866
GOTERM_CC_DIRECT	GO:0005773~vacuole	91	3.08475	0.00383838	AT2G37170, AT2G47650, AT1G52400, AT3G09440, AT1G74020, AT2G25680, AT1G54000, AT3G21690, AT1G17100, AT1G79690, AT4G35100, AT2G37970, AT2G01540, AT1G65820, AT2G24200, AT1G02920, AT4G26140, AT2G28470, AT4G35830, AT3G57260, AT2G33380, AT3G05500, AT2G30860, AT1G54030, AT3G28220, AT2G37180, AT1G63010, AT3G57330, AT1G15530, AT1G31550, AT2G23150, AT2G47800, AT5G53560, AT3G14210, AT1G19570, AT3G16470, AT5…	2732	629	25147	1.33167	0.593393	0.0722495	4.82378
GOTERM_MF_DIRECT	GO:0004364~glutathione transferase activity	16	0.542373	0.00397177	AT1G02930, AT1G19570, AT3G09270, AT1G65820, AT1G17170, AT1G02920, AT5G62480, AT1G75270, AT4G02520, AT2G29420, AT2G30870, AT1G78370, AT2G02930, AT2G29450, AT2G30860, AT2G29440	2102	62	18171	2.23087	0.97976	0.1345	6.07897
GOTERM_BP_DIRECT	GO:0002237~response to molecule of bacterial origin	8	0.271186	0.00429446	AT1G80840, AT3G50930, AT3G05360, AT5G24590, AT1G73260, AT4G23210, AT4G31800, AT5G26920	2176	19	18499	3.57953	0.997782	0.0983967	6.85693
GOTERM_BP_DIRECT	GO:0010150~leaf senescence	21	0.711864	0.00454748	AT4G03550, AT5G59220, AT2G13810, AT5G51640, AT3G60800, AT5G51720, AT2G22300, AT1G05620, AT4G01250, AT2G43000, AT5G11520, AT4G23810, AT2G43570, AT1G66330, AT2G13790, AT2G35980, AT1G73500, AT1G11190, AT4G02380, AT2G39200, AT1G76680	2176	92	18499	1.94053	0.998454	0.102255	7.24683
GOTERM_MF_DIRECT	GO:0020037~heme binding	63	2.13559	0.0045714	AT5G64100, AT3G48290, AT4G39510, AT5G05340, AT1G17100, AT3G48520, AT2G37970, AT1G17060, AT1G11610, AT2G46650, AT5G24910, AT4G35090, AT2G34500, AT5G45340, AT1G01600, AT2G30750, AT3G48280, AT5G57220, AT2G22330, AT5G19880, AT3G26200, AT5G39580, AT4G10040, AT4G39950, AT5G53560, AT5G52320, AT4G15440, AT3G14620, AT5G60230, AT2G45570, AT1G14550, AT4G22690, AT4G27710, AT4G08390, AT3G26830, AT3G01420, AT1…	2102	386	18171	1.41091	0.988782	0.148168	6.96608
GOTERM_BP_DIRECT	GO:0006749~glutathione metabolic process	16	0.542373	0.00465452	AT4G39640, AT3G24170, AT1G02930, AT3G09270, AT4G29210, AT1G17170, AT1G02920, AT5G62480, AT1G75270, AT4G02520, AT2G29420, AT2G30870, AT2G02930, AT2G29450, AT2G30860, AT2G29440	2176	62	18499	2.1939	0.998673	0.102914	7.4113
GOTERM_MF_DIRECT	GO:0015112~nitrate transmembrane transporter activity	7	0.237288	0.0047002	AT1G08090, AT3G45060, AT5G50200, AT1G12940, AT3G45680, AT4G21680, AT5G60780	2102	15	18171	4.03416	0.990118	0.147182	7.15559
GOTERM_BP_DIRECT	GO:0006949~syncytium formation	7	0.237288	0.00511304	AT1G26770, AT4G28250, AT2G28950, AT2G40610, AT2G03090, AT2G20750, AT1G14520	2176	15	18499	3.96731	0.99931	0.110775	8.11278
GOTERM_BP_DIRECT	GO:0042538~hyperosmotic salinity response	15	0.508475	0.00532721	AT5G59820, AT5G17490, AT2G39800, AT5G49480, AT5G46830, AT5G43170, AT2G43000, AT5G50720, AT4G33000, AT3G19580, AT5G24770, AT5G46050, AT3G14440, AT4G24960, AT5G67450	2176	57	18499	2.2372	0.999492	0.113429	8.43871
GOTERM_BP_DIRECT	GO:0009813~flavonoid biosynthetic process	29	0.983051	0.00546616	AT3G53150, AT2G23260, AT3G46670, AT2G15480, AT1G22400, AT2G18570, AT3G46690, AT5G05890, AT3G22250, AT2G31750, AT2G18560, AT2G30150, AT2G29710, AT2G31790, AT3G55710, AT2G28080, AT3G46700, AT3G21760, AT5G05270, AT5G53990, AT4G34131, AT1G05680, AT5G49690, AT1G07260, AT2G36750, AT1G24100, AT2G30140, AT5G13930, AT2G29740	2176	145	18499	1.70028	0.999583	0.114509	8.6496
GOTERM_BP_DIRECT	GO:0009407~toxin catabolic process	13	0.440678	0.00573083	AT1G02930, AT3G09270, AT1G17170, AT1G02920, AT5G62480, AT4G02520, AT2G29420, AT2G30870, AT1G78370, AT2G02930, AT2G29450, AT2G30860, AT2G29440	2176	46	18499	2.40256	0.999714	0.117994	9.05003
GOTERM_MF_DIRECT	GO:0016705~oxidoreductase activity, acting on paired donors, with incorporation or reduction of molecular oxygen	29	0.983051	0.00581107	AT4G27710, AT3G26830, AT4G39510, AT3G48290, AT1G13110, AT3G48520, AT1G11610, AT1G17060, AT5G24910, AT2G34500, AT2G17720, AT1G01600, AT2G30750, AT2G22330, AT5G57220, AT5G63450, AT3G13730, AT4G36220, AT3G06300, AT5G52320, AT4G15440, AT3G14620, AT3G61880, AT4G31500, AT5G42650, AT2G30490, AT2G44890, AT1G44446, AT4G19230	2102	148	18171	1.69388	0.996692	0.173357	8.77525
GOTERM_BP_DIRECT	GO:0071323~cellular response to chitin	4	0.135593	0.0059214	AT3G15356, AT2G33580, AT2G23770, AT3G21630	2176	4	18499	8.50138	0.999783	0.119952	9.33732
GOTERM_BP_DIRECT	GO:0070588~calcium ion transmembrane transport	8	0.271186	0.00594515	AT4G37640, AT1G09575, AT3G57330, AT5G66650, AT1G27770, AT1G57610, AT3G63380, AT4G36820	2176	20	18499	3.40055	0.99979	0.118718	9.37307
GOTERM_BP_DIRECT	GO:0009814~defense response, incompatible interaction	9	0.305085	0.00616685	AT5G64890, AT3G05200, AT1G29340, AT5G27420, AT3G20600, AT5G10520, AT3G49530, AT3G21220, AT3G54920	2176	25	18499	3.0605	0.999847	0.121182	9.70609
GOTERM_MF_DIRECT	GO:0005509~calcium ion binding	50	1.69492	0.00653338	AT3G49370, AT5G24430, AT5G47910, AT5G57190, AT2G17290, AT2G41410, AT3G01440, AT5G51060, AT1G76650, AT1G35670, AT2G33380, AT3G57530, AT4G05020, AT1G79680, AT4G35310, AT3G57880, AT3G50770, AT2G43290, AT5G04870, AT5G28830, AT2G38760, AT2G01918, AT2G30790, AT5G37770, AT2G41100, AT5G04170, AT3G25600, AT3G29000, AT1G16130, AT1G21550, AT1G21250, AT1G64060, AT3G10300, AT1G76040, AT5G39670, AT4G09570, AT1…	2102	297	18171	1.45532	0.998377	0.187157	9.81414
GOTERM_BP_DIRECT	GO:0046777~protein autophosphorylation	27	0.915254	0.00749411	AT3G59110, AT5G24430, AT2G17290, AT1G09970, AT2G46500, AT1G16130, AT1G35670, AT3G59700, AT4G13000, AT1G73500, AT3G24550, AT3G21630, AT1G76040, AT1G68330, AT4G09570, AT3G57530, AT4G35310, AT4G28490, AT2G17520, AT3G20410, AT5G04870, AT1G56720, AT1G18890, AT1G16670, AT2G01210, AT2G01450, AT2G30040	2176	135	18499	1.70028	0.999977	0.14342	11.6759
GOTERM_BP_DIRECT	GO:0001944~vasculature development	9	0.305085	0.00800565	AT2G26330, AT5G61600, AT4G17500, AT1G28370, AT1G46480, AT1G74930, AT4G11280, AT4G17490, AT5G47220	2176	26	18499	2.94278	0.999989	0.150455	12.4243
GOTERM_BP_DIRECT	GO:0009058~biosynthetic process	22	0.745763	0.00800618	AT2G35710, AT1G74000, AT5G19550, AT1G74020, AT1G74010, AT5G18480, AT4G11280, AT5G11520, AT4G15130, AT4G36480, AT1G01480, AT4G37770, AT5G60700, AT3G51440, AT2G39770, AT1G74710, AT2G36690, AT1G17290, AT2G24850, AT5G13930, AT1G72330, AT2G41290	2176	103	18499	1.81583	0.999989	0.14851	12.4251
GOTERM_MF_DIRECT	GO:0004497~monooxygenase activity	32	1.08475	0.00865541	AT4G27710, AT3G26830, AT4G39510, AT3G48290, AT1G13110, AT1G11610, AT1G62540, AT1G17060, AT1G62560, AT5G24910, AT2G34500, AT1G01600, AT4G15765, AT2G24180, AT2G30750, AT2G22330, AT5G57220, AT5G63450, AT3G13730, AT1G62570, AT4G36220, AT1G12200, AT5G52320, AT4G15440, AT2G29720, AT3G14620, AT3G61880, AT4G31500, AT5G42650, AT2G30490, AT2G44890, AT4G19230	2102	173	18171	1.59901	0.9998	0.233734	12.8025
GOTERM_BP_DIRECT	GO:0009664~plant-type cell wall organization	20	0.677966	0.00874979	AT5G64100, AT4G11290, AT1G26770, AT5G05290, AT5G57560, AT2G28950, AT1G21310, AT5G39580, AT2G03090, AT3G45960, AT1G76930, AT3G03670, AT5G64120, AT2G26330, AT4G28250, AT2G40610, AT4G33420, AT2G20750, AT2G43150, AT1G20190	2176	91	18499	1.86843	0.999996	0.159135	13.5023
GOTERM_BP_DIRECT	GO:0006839~mitochondrial transport	12	0.40678	0.00934481	AT1G78180, AT2G22500, AT4G27940, AT5G48970, AT5G01340, AT5G15640, AT5G27520, AT3G54110, AT5G09470, AT4G24570, AT2G37890, AT5G26200	2176	43	18499	2.37248	0.999998	0.166924	14.3553
GOTERM_BP_DIRECT	GO:0009749~response to glucose	10	0.338983	0.00951348	AT1G31930, AT1G28330, AT5G20830, AT2G19450, AT1G74670, AT4G37220, AT1G61800, AT3G47340, AT4G22970, AT5G64750	2176	32	18499	2.65668	0.999999	0.16759	14.5957
GOTERM_MF_DIRECT	GO:0016762~xyloglucan:xyloglucosyl transferase activity	10	0.338983	0.0105697	AT4G25810, AT2G14620, AT4G30280, AT5G65730, AT5G57560, AT4G14130, AT3G44990, AT1G10550, AT4G30270, AT4G30290	2102	33	18171	2.61958	0.99997	0.270619	15.4185
GOTERM_CC_DIRECT	GO:0070062~extracellular exosome	4	0.135593	0.0108041	AT5G58430, AT4G01850, AT1G07000, AT5G61010	2732	5	25147	7.36369	0.921284	0.177602	13.0337
GOTERM_CC_DIRECT	GO:0010168~ER body	5	0.169492	0.0111537	AT1G54030, AT1G52400, AT5G23820, AT5G24290, AT3G15950	2732	9	25147	5.11367	0.927534	0.170949	13.4281
GOTERM_BP_DIRECT	GO:0008219~cell death	12	0.40678	0.0111673	AT4G35090, AT5G53760, AT2G17480, AT2G13790, AT1G28380, AT3G01420, AT3G50930, AT4G33430, AT1G11310, AT2G39200, AT1G61560, AT2G26560	2176	44	18499	2.31856	1	0.19154	16.9192
GOTERM_MF_DIRECT	GO:0004553~hydrolase activity, hydrolyzing O-glycosyl compounds	42	1.42373	0.0116416	AT1G52400, AT1G66280, AT3G57240, AT1G13830, AT4G19820, AT1G62660, AT2G44490, AT1G10550, AT4G30270, AT3G55430, AT5G24090, AT5G55180, AT3G04010, AT1G10050, AT3G60130, AT4G14130, AT1G58370, AT3G57260, AT1G02850, AT2G05790, AT3G13790, AT4G30290, AT4G30280, AT1G02640, AT5G57560, AT1G65610, AT4G02290, AT3G60120, AT4G25810, AT2G14620, AT2G03505, AT5G65730, AT1G64760, AT2G44480, AT4G33810, AT2G27500, AT4…	2102	248	18171	1.46401	0.99999	0.286462	16.851
GOTERM_MF_DIRECT	GO:0005262~calcium channel activity	10	0.338983	0.0129341	AT1G09575, AT5G66650, AT3G51480, AT1G27770, AT1G57610, AT4G35290, AT2G29110, AT5G11210, AT2G17780, AT4G36820	2102	34	18171	2.54254	0.999997	0.305468	18.5482
GOTERM_MF_DIRECT	GO:0046872~metal ion binding	215	7.28814	0.0130297	AT5G22060, AT4G21850, AT3G24440, AT1G19150, AT5G24430, AT5G62430, AT1G67980, AT4G35090, AT1G48040, AT1G27730, AT1G73010, AT5G43170, AT5G50670, AT3G63210, AT2G04450, AT1G08290, AT2G20110, AT1G11190, AT5G04390, AT5G67450, AT4G03060, AT5G52760, AT5G03380, AT2G18620, AT3G02750, AT1G67690, AT1G28610, AT3G45140, AT1G14540, AT3G22760, AT2G38240, AT1G53690, AT2G04850, AT1G30040, AT3G53530, AT3G07800, AT1…	2102	1606	18171	1.15728	0.999997	0.300248	18.6724
GOTERM_BP_DIRECT	GO:0009759~indole glucosinolate biosynthetic process	4	0.135593	0.013508	AT5G57220, AT4G31500, AT5G60890, AT1G18570	2176	5	18499	6.8011	1	0.224391	20.1062
GOTERM_BP_DIRECT	GO:0002679~respiratory burst involved in defense response	4	0.135593	0.013508	AT3G11840, AT3G52450, AT1G64060, AT2G35930	2176	5	18499	6.8011	1	0.224391	20.1062
GOTERM_MF_DIRECT	GO:0016788~hydrolase activity, acting on ester bonds	25	0.847458	0.0135715	AT2G03980, AT5G48950, AT1G48320, AT1G54000, AT1G54020, AT1G28610, AT1G06990, AT3G50440, AT4G31770, AT2G41290, AT1G54030, AT3G53100, AT1G67830, AT3G48460, AT1G74010, AT1G31550, AT1G28600, AT1G53920, AT3G14210, AT1G54010, AT1G56670, AT3G05180, AT1G09390, AT3G51440, AT5G14450	2102	130	18171	1.66243	0.999998	0.303665	19.3732
GOTERM_MF_DIRECT	GO:0016298~lipase activity	17	0.576271	0.0138057	AT1G54030, AT4G24160, AT1G53990, AT2G39400, AT1G54000, AT1G31550, AT2G39420, AT2G17230, AT2G26560, AT1G53920, AT1G28610, AT3G62860, AT1G18360, AT1G73480, AT5G11650, AT1G75880, AT5G55050	2102	77	18171	1.90855	0.999999	0.301292	19.6742
GOTERM_MF_DIRECT	GO:0019199~transmembrane receptor protein kinase activity	5	0.169492	0.0138983	AT2G26330, AT5G20480, AT5G21090, AT4G33430, AT3G21630	2102	9	18171	4.80257	0.999999	0.296501	19.7931
GOTERM_BP_DIRECT	GO:0015914~phospholipid transport	5	0.169492	0.0147362	AT1G55960, AT3G23080, AT3G12740, AT5G54170, AT5G49800	2176	9	18499	4.72299	1	0.239502	21.7322
GOTERM_BP_DIRECT	GO:0009615~response to virus	11	0.372881	0.0152083	AT2G43570, AT5G19880, AT3G04720, AT3G09440, AT5G02490, AT2G37630, AT1G21250, AT3G51440, AT5G24590, AT3G12580, AT2G22010	2176	40	18499	2.33788	1	0.243457	22.3489
GOTERM_BP_DIRECT	GO:0007169~transmembrane receptor protein tyrosine kinase signaling pathway	25	0.847458	0.0163966	AT1G10850, AT5G67280, AT5G45840, AT3G46370, AT1G09970, AT3G57830, AT3G47570, AT2G45340, AT3G17840, AT2G02220, AT3G28040, AT3G51740, AT1G17750, AT2G42290, AT3G47090, AT4G28490, AT3G02880, AT3G28450, AT5G20480, AT2G24230, AT2G31880, AT5G65710, AT2G01210, AT5G41180, AT3G56370	2176	130	18499	1.63488	1	0.25708	23.8811
GOTERM_CC_DIRECT	GO:0031225~anchored component of membrane	39	1.32203	0.0164204	AT3G51330, AT1G35230, AT1G70990, AT1G72230, AT2G44790, AT5G19230, AT3G04010, AT3G01070, AT5G10430, AT3G06750, AT2G17760, AT4G38660, AT1G29980, AT1G02405, AT5G60490, AT5G20230, AT4G09030, AT5G18690, AT5G65390, AT5G04310, AT4G28085, AT2G22470, AT2G23130, AT4G36010, AT3G04640, AT5G49280, AT5G11740, AT3G54920, AT2G34510, AT1G24140, AT5G64310, AT1G64760, AT3G22600, AT1G62790, AT3G53190, AT1G59970, AT3…	2732	246	25147	1.45927	0.97923	0.227624	19.1721
GOTERM_BP_DIRECT	GO:0009699~phenylpropanoid biosynthetic process	10	0.338983	0.0173515	AT1G22900, AT2G37040, AT3G13650, AT2G30490, AT4G36220, AT1G55210, AT3G53260, AT3G21230, AT4G38700, AT1G80820	2176	35	18499	2.42897	1	0.26706	25.0915
GOTERM_MF_DIRECT	GO:0001085~RNA polymerase II transcription factor binding	9	0.305085	0.0178663	AT3G54810, AT4G36620, AT4G32890, AT4G26150, AT3G51080, AT5G66320, AT3G60530, AT3G16870, AT5G56860	2102	30	18171	2.59339	1	0.357046	24.731
GOTERM_MF_DIRECT	GO:0005215~transporter activity	54	1.83051	0.0180671	AT3G53960, AT1G69870, AT5G25050, AT3G21690, AT4G35100, AT1G19770, AT5G44050, AT1G60030, AT3G06100, AT4G21570, AT1G62200, AT4G27970, AT5G54170, AT5G49800, AT2G04040, AT2G23150, AT1G66760, AT2G04100, AT3G23550, AT1G59740, AT3G23080, AT4G10380, AT2G04050, AT1G75170, AT5G46050, AT4G23030, AT4G36640, AT1G58340, AT1G71140, AT3G23560, AT4G39030, AT4G21680, AT2G45960, AT1G68570, AT5G62680, AT3G53420, AT1…	2102	344	18171	1.357	1	0.35325	24.9731
GOTERM_MF_DIRECT	GO:0015254~glycerol channel activity	10	0.338983	0.0188061	AT2G37170, AT3G53420, AT2G37180, AT3G16240, AT4G10380, AT4G35100, AT1G01620, AT2G45960, AT5G18290, AT3G06100	2102	36	18171	2.40128	1	0.357886	25.858
GOTERM_CC_DIRECT	GO:0005576~extracellular region	325	11.0169	0.0193181	AT1G52400, AT5G11420, AT5G45280, AT3G48520, AT2G40113, AT3G44990, AT1G36622, AT5G24290, AT5G44530, AT2G01505, AT1G10550, AT1G06990, AT4G00165, AT3G63200, AT5G24090, AT1G18390, AT5G43580, AT2G33580, AT1G23200, AT3G18490, AT1G23340, AT3G19020, AT2G35000, AT3G13790, AT2G13820, AT4G39640, AT5G10695, AT5G47500, AT3G48460, AT2G43610, AT2G38530, AT1G02360, AT2G43510, AT1G28600, AT4G23170, AT1G53920, AT3…	2732	2686	25147	1.11374	0.989587	0.248205	22.1804
GOTERM_MF_DIRECT	GO:0001228~transcriptional activator activity, RNA polymerase II transcription regulatory region sequence-specific binding	15	0.508475	0.0195108	AT3G54810, AT3G51080, AT5G56860, AT4G36620, AT4G05170, AT1G05710, AT4G32890, AT1G51140, AT5G66320, AT4G26150, AT3G16870, AT3G60530, AT2G43140, AT2G20100, AT1G61660	2102	67	18171	1.93536	1	0.361773	26.6928
GOTERM_BP_DIRECT	GO:0019761~glucosinolate biosynthetic process	10	0.338983	0.0207879	AT2G22330, AT2G20610, AT4G03060, AT1G74100, AT1G62570, AT1G62540, AT1G62560, AT4G39950, AT1G24100, AT1G18590	2176	36	18499	2.36149	1	0.30807	29.3
GOTERM_BP_DIRECT	GO:0009828~plant-type cell wall loosening	10	0.338983	0.0207879	AT1G26770, AT5G05290, AT4G28250, AT2G28950, AT2G40610, AT2G03090, AT3G45960, AT4G30270, AT2G20750, AT1G20190	2176	36	18499	2.36149	1	0.30807	29.3
GOTERM_BP_DIRECT	GO:0010411~xyloglucan metabolic process	11	0.372881	0.0212682	AT4G25810, AT2G14620, AT4G30280, AT5G65730, AT5G57560, AT4G14130, AT3G44990, AT3G62720, AT1G10550, AT4G30270, AT4G30290	2176	42	18499	2.22655	1	0.310836	29.8702
GOTERM_BP_DIRECT	GO:0015995~chlorophyll biosynthetic process	11	0.372881	0.0212682	AT1G09940, AT1G03630, AT5G26030, AT5G54190, AT1G74470, AT3G59400, AT4G15560, AT1G44446, AT5G13630, AT1G58290, AT3G56940	2176	42	18499	2.22655	1	0.310836	29.8702
GOTERM_MF_DIRECT	GO:0030246~carbohydrate binding	41	1.38983	0.0220758	AT1G53080, AT4G21390, AT4G27290, AT2G37710, AT4G28350, AT1G33790, AT3G16530, AT1G52000, AT4G23730, AT1G55370, AT3G16460, AT2G28470, AT2G02320, AT3G59700, AT2G19130, AT5G01550, AT3G45430, AT1G67520, AT1G65390, AT1G15530, AT3G15356, AT3G59620, AT1G80110, AT5G18470, AT5G52120, AT2G39050, AT1G78830, AT5G03350, AT5G62620, AT1G61610, AT3G24090, AT4G25900, AT1G27120, AT3G16470, AT4G04960, AT3G61060, AT4…	2102	251	18171	1.41207	1	0.391766	29.6572
GOTERM_BP_DIRECT	GO:0006857~oligopeptide transport	15	0.508475	0.0222551	AT3G53960, AT1G69870, AT1G65730, AT1G48370, AT1G62200, AT3G45680, AT4G21680, AT3G47960, AT5G55930, AT1G68570, AT5G62680, AT1G59740, AT1G52190, AT1G09930, AT5G46050	2176	67	18499	1.90329	1	0.319584	31.0284
GOTERM_BP_DIRECT	GO:0080027~response to herbivore	5	0.169492	0.0223055	AT3G45140, AT2G24210, AT3G04720, AT1G61120, AT4G16740	2176	10	18499	4.25069	1	0.317053	31.0869
GOTERM_MF_DIRECT	GO:0016853~isomerase activity	11	0.372881	0.0223966	AT5G63190, AT4G25900, AT5G50375, AT4G23730, AT1G78570, AT3G25770, AT1G03055, AT3G25760, AT4G25340, AT4G32770, AT3G25780	2102	43	18171	2.21142	1	0.389387	30.02
GOTERM_MF_DIRECT	GO:0050660~flavin adenine dinucleotide binding	25	0.847458	0.022723	AT3G09940, AT1G75450, AT5G13700, AT4G30210, AT4G29740, AT1G62570, AT2G34810, AT5G44410, AT3G24170, AT1G62540, AT1G12200, AT1G62560, AT2G46750, AT4G20860, AT5G66760, AT1G30700, AT1G30720, AT1G30730, AT5G03630, AT5G24140, AT3G17240, AT1G72970, AT4G16760, AT1G26420, AT1G30760	2102	136	18171	1.58909	1	0.38718	30.3873
GOTERM_BP_DIRECT	GO:0010224~response to UV-B	14	0.474576	0.0231916	AT1G66580, AT1G73805, AT5G59820, AT5G17780, AT1G35210, AT2G22880, AT2G37040, AT4G36220, AT2G36750, AT2G01180, AT5G13930, AT5G05410, AT1G32870, AT5G26920	2176	61	18499	1.95114	1	0.324295	32.1106
GOTERM_MF_DIRECT	GO:0015292~uniporter activity	4	0.135593	0.0235708	AT1G09575, AT5G66650, AT1G57610, AT4G36820	2102	6	18171	5.76308	1	0.391867	31.333
GOTERM_BP_DIRECT	GO:0015706~nitrate transport	7	0.237288	0.0236784	AT1G08090, AT1G69870, AT3G45060, AT5G50200, AT1G12940, AT3G45680, AT5G60780	2176	20	18499	2.97548	1	0.326773	32.6669
GOTERM_BP_DIRECT	GO:0050832~defense response to fungus	70	2.37288	0.0238022	AT1G52400, AT5G47910, AT1G45145, AT2G22300, AT4G20970, AT5G64750, AT2G26330, AT5G43580, AT4G11890, AT2G39210, AT2G33380, AT3G50970, AT2G22240, AT2G02930, AT5G07690, AT2G35000, AT5G46350, AT5G57220, AT5G52020, AT2G37630, AT1G80840, AT3G05360, AT1G02360, AT5G39580, AT2G43510, AT2G34930, AT1G11580, AT1G13609, AT5G09440, AT5G25110, AT1G19670, AT1G01470, AT4G03550, AT3G12500, AT3G01290, AT4G01700, AT3…	2176	464	18499	1.28254	1	0.325102	32.8077
GOTERM_BP_DIRECT	GO:0016310~phosphorylation	34	1.15254	0.0243179	AT3G21070, AT5G63770, AT3G45040, AT4G39940, AT2G32510, AT5G14060, AT2G41880, AT4G15530, AT1G60440, AT2G46500, AT1G10700, AT2G14750, AT4G33770, AT1G05100, AT4G08170, AT3G14050, AT3G01640, AT3G57550, AT3G46280, AT1G61640, AT1G21920, AT5G67080, AT5G07070, AT1G71697, AT5G61760, AT5G53110, AT2G39800, AT2G20900, AT5G03350, AT4G30340, AT5G55090, AT3G07800, AT5G53900, AT3G56370	2176	198	18499	1.45983	1	0.327835	33.3911
GOTERM_BP_DIRECT	GO:0043069~negative regulation of programmed cell death	6	0.20339	0.0243956	AT3G57330, AT5G47910, AT1G64060, AT4G34180, AT3G11820, AT4G25110	2176	15	18499	3.40055	1	0.325686	33.4786
GOTERM_BP_DIRECT	GO:0007166~cell surface receptor signaling pathway	12	0.40678	0.0245984	AT1G18390, AT1G25390, AT5G45840, AT1G79680, AT1G67470, AT3G25490, AT1G16130, AT1G21250, AT3G57640, AT2G23450, AT3G57730, AT1G66880	2176	49	18499	2.08197	1	0.324945	33.7065
GOTERM_BP_DIRECT	GO:0034440~lipid oxidation	4	0.135593	0.0246675	AT1G17420, AT3G45140, AT1G72520, AT1G55020	2176	6	18499	5.66759	1	0.322772	33.7839
GOTERM_BP_DIRECT	GO:0009694~jasmonic acid metabolic process	4	0.135593	0.0246675	AT1G44350, AT5G07010, AT3G48520, AT1G19640	2176	6	18499	5.66759	1	0.322772	33.7839
GOTERM_BP_DIRECT	GO:0009992~cellular water homeostasis	10	0.338983	0.0246878	AT2G37170, AT3G53420, AT2G37180, AT3G16240, AT4G10380, AT4G35100, AT1G01620, AT2G45960, AT5G18290, AT3G06100	2176	37	18499	2.29767	1	0.320116	33.8067
GOTERM_BP_DIRECT	GO:0009646~response to absence of light	8	0.271186	0.026931	AT5G20230, AT2G37770, AT1G67070, AT5G37770, AT2G41100, AT4G02380, AT3G47340, AT1G58340	2176	26	18499	2.61581	1	0.340876	36.2752
GOTERM_CC_DIRECT	GO:0005794~Golgi apparatus	155	5.25424	0.0282264	AT2G15730, AT2G47650, AT4G12250, AT5G47200, AT1G74020, AT1G67880, AT5G47910, AT4G24000, AT2G24630, AT1G79450, AT1G75220, AT1G65820, AT1G77810, AT2G05070, AT4G39840, AT3G11320, AT1G55850, AT3G48280, AT3G57330, AT3G03050, AT5G10410, AT2G38530, AT1G78830, AT5G39580, AT5G33290, AT1G14040, AT5G49900, AT3G56080, AT5G15470, AT1G27200, AT2G15390, AT5G16910, AT1G58340, AT5G23850, AT4G03550, AT5G19440, AT5…	2732	1226	25147	1.16372	0.998769	0.325725	30.7945
GOTERM_BP_DIRECT	GO:0009269~response to desiccation	7	0.237288	0.0299392	AT2G46140, AT2G37180, AT2G39800, AT2G33380, AT3G25760, AT1G32640, AT1G01470	2176	21	18499	2.83379	1	0.368199	39.45
GOTERM_BP_DIRECT	GO:0006636~unsaturated fatty acid biosynthetic process	7	0.237288	0.0299392	AT3G11170, AT1G06360, AT4G27030, AT3G02610, AT5G16230, AT1G06080, AT3G15850	2176	21	18499	2.83379	1	0.368199	39.45
GOTERM_MF_DIRECT	GO:0004714~transmembrane receptor protein tyrosine kinase activity	5	0.169492	0.030136	AT2G13790, AT4G33430, AT2G31880, AT4G28490, AT3G13380	2102	11	18171	3.92937	1	0.464598	38.2587
GOTERM_MF_DIRECT	GO:0015250~water channel activity	10	0.338983	0.0309128	AT2G37170, AT3G53420, AT2G37180, AT3G16240, AT4G10380, AT4G35100, AT1G01620, AT2G45960, AT5G18290, AT3G06100	2102	39	18171	2.21657	1	0.46635	39.0334
GOTERM_BP_DIRECT	GO:1900056~negative regulation of leaf senescence	5	0.169492	0.031849	AT2G43000, AT5G62620, AT5G44190, AT2G45680, AT5G02760	2176	11	18499	3.86426	1	0.383566	41.3878
GOTERM_BP_DIRECT	GO:0006833~water transport	5	0.169492	0.031849	AT2G37170, AT3G53420, AT3G16240, AT1G01620, AT2G45960	2176	11	18499	3.86426	1	0.383566	41.3878
GOTERM_BP_DIRECT	GO:0009738~abscisic acid-activated signaling pathway	33	1.11864	0.0318931	AT1G52400, AT2G01150, AT1G62660, AT2G17290, AT5G64750, AT2G01540, AT5G63980, AT2G40180, AT3G59220, AT1G64060, AT1G32640, AT1G76040, AT5G01550, AT1G69270, AT3G57530, AT2G36270, AT1G02340, AT4G35310, AT4G34000, AT4G18010, AT3G63060, AT5G45830, AT5G26920, AT3G20410, AT5G57050, AT5G04870, AT3G19580, AT2G30020, AT2G40340, AT1G18890, AT5G01540, AT2G46510, AT5G67450	2176	195	18499	1.43869	1	0.380869	41.4318
GOTERM_BP_DIRECT	GO:0009061~anaerobic respiration	6	0.20339	0.0321314	AT5G66760, AT3G10020, AT1G05575, AT5G14760, AT2G41730, AT2G36220	2176	16	18499	3.18802	1	0.38004	41.6693
GOTERM_BP_DIRECT	GO:0009416~response to light stimulus	32	1.08475	0.032313	AT5G67385, AT5G59820, AT3G08660, AT1G17060, AT3G51080, AT5G04530, AT5G10250, AT1G01120, AT4G35090, AT5G63980, AT2G46670, AT2G37770, AT4G32890, AT2G05070, AT2G29110, AT4G02380, AT5G11210, AT2G28190, AT3G08570, AT3G19850, AT4G35290, AT5G15850, AT5G56860, AT2G47860, AT4G34250, AT1G63820, AT3G51480, AT2G30490, AT4G26150, AT3G15570, AT3G60530, AT1G58290	2176	188	18499	1.44704	1	0.378699	41.8497
GOTERM_BP_DIRECT	GO:0045490~pectin catabolic process	19	0.644068	0.032763	AT2G45220, AT5G47500, AT5G04310, AT1G53830, AT5G19730, AT4G28490, AT3G43270, AT1G11580, AT2G47550, AT3G54920, AT3G06830, AT4G24780, AT1G23200, AT3G53190, AT3G07970, AT2G26440, AT4G02330, AT5G09760, AT2G43050	2176	97	18499	1.66522	1	0.379856	42.2944
GOTERM_BP_DIRECT	GO:0006817~phosphate ion transport	8	0.271186	0.0327775	AT1G63010, AT1G69480, AT2G03240, AT2G38940, AT4G25350, AT1G14040, AT1G35350, AT1G26730	2176	27	18499	2.51893	1	0.377019	42.3087
GOTERM_MF_DIRECT	GO:0004702~receptor signaling protein serine/threonine kinase activity	12	0.40678	0.0331238	AT5G55090, AT1G54960, AT1G05100, AT1G73500, AT2G32510, AT3G50310, AT4G36950, AT3G21220, AT5G67080, AT1G11130, AT1G69270, AT2G30040	2102	52	18171	1.99491	1	0.483263	41.1889
GOTERM_BP_DIRECT	GO:0007165~signal transduction	67	2.27119	0.0332648	AT3G04220, AT5G65280, AT2G26380, AT5G10930, AT3G05370, AT3G44400, AT2G25440, AT2G25470, AT1G46480, AT3G28890, AT1G71400, AT1G72950, AT5G07070, AT4G11330, AT2G24600, AT3G05360, AT1G01560, AT3G12610, AT1G33590, AT2G34930, AT2G01180, AT4G11170, AT3G49750, AT3G06880, AT5G25110, AT3G25670, AT4G19520, AT5G66330, AT4G20940, AT2G01450, AT1G72940, AT5G56220, AT4G13920, AT1G11130, AT4G03450, AT5G41740, AT1…	2176	450	18499	1.26576	1	0.378512	42.7866
GOTERM_BP_DIRECT	GO:0071472~cellular response to salt stress	9	0.305085	0.0339175	AT1G16370, AT2G32010, AT4G25380, AT1G66280, AT5G57630, AT3G45680, AT2G28190, AT3G49810, AT1G61660	2176	33	18499	2.31856	1	0.381451	43.4208
GOTERM_BP_DIRECT	GO:0019760~glucosinolate metabolic process	10	0.338983	0.0339901	AT5G57220, AT4G37750, AT5G52020, AT4G37260, AT1G12610, AT5G13330, AT4G30530, AT1G66140, AT2G44490, AT5G63790	2176	39	18499	2.17984	1	0.379203	43.491
GOTERM_MF_DIRECT	GO:0016798~hydrolase activity, acting on glycosyl bonds	11	0.372881	0.0346847	AT4G25810, AT2G14620, AT4G30280, AT5G65730, AT5G57560, AT4G14130, AT3G44990, AT5G15870, AT1G10550, AT4G30270, AT4G30290	2102	46	18171	2.06719	1	0.492533	42.6675
GOTERM_BP_DIRECT	GO:0010114~response to red light	13	0.440678	0.0351623	AT1G15550, AT1G19150, AT3G54890, AT3G27690, AT3G08940, AT1G32870, AT5G24120, AT4G32280, AT2G37770, AT4G31500, AT1G30040, AT2G02950, AT2G29090	2176	58	18499	1.90548	1	0.386604	44.6122
GOTERM_BP_DIRECT	GO:0009744~response to sucrose	12	0.40678	0.0368489	AT1G31930, AT1G28330, AT3G54320, AT1G67070, AT1G69780, AT5G20830, AT1G74670, AT4G37220, AT1G61800, AT3G47340, AT2G24150, AT4G34590	2176	52	18499	1.96186	1	0.398153	46.1887
GOTERM_MF_DIRECT	GO:0033946~xyloglucan-specific endo-beta-1,4-glucanase activity	4	0.135593	0.0377451	AT4G30280, AT4G14130, AT3G44990, AT4G30290	2102	7	18171	4.93979	1	0.515735	45.4658
GOTERM_BP_DIRECT	GO:0052542~defense response by callose deposition	3	0.101695	0.0382074	AT4G03550, AT1G28380, AT1G64060	2176	3	18499	8.50138	1	0.40659	47.4279
GOTERM_BP_DIRECT	GO:0031407~oxylipin metabolic process	3	0.101695	0.0382074	AT5G42650, AT2G33380, AT1G76680	2176	3	18499	8.50138	1	0.40659	47.4279
GOTERM_BP_DIRECT	GO:0042754~negative regulation of circadian rhythm	3	0.101695	0.0382074	AT1G01060, AT1G80820, AT2G46830	2176	3	18499	8.50138	1	0.40659	47.4279
GOTERM_CC_DIRECT	GO:0031012~extracellular matrix	6	0.20339	0.038558	AT5G65870, AT1G24140, AT3G49780, AT1G32960, AT1G59970, AT2G22860	2732	18	25147	3.0682	0.999899	0.400208	39.6795
GOTERM_BP_DIRECT	GO:0009739~response to gibberellin	19	0.644068	0.0392153	AT1G15550, AT2G36270, AT1G74650, AT5G17490, AT2G37630, AT5G37770, AT3G09600, AT1G18570, AT1G01060, AT1G74670, AT1G49010, AT1G74840, AT4G30270, AT3G63010, AT4G25420, AT1G06180, AT5G15310, AT5G07690, AT2G46830	2176	99	18499	1.63158	1	0.411928	48.3298
GOTERM_BP_DIRECT	GO:0071219~cellular response to molecule of bacterial origin	4	0.135593	0.0394406	AT1G73805, AT2G23770, AT3G21630, AT5G26920	2176	7	18499	4.85793	1	0.41085	48.5294
GOTERM_BP_DIRECT	GO:0071669~plant-type cell wall organization or biogenesis	4	0.135593	0.0394406	AT5G15650, AT1G10070, AT3G02230, AT4G30270	2176	7	18499	4.85793	1	0.41085	48.5294
GOTERM_BP_DIRECT	GO:0006887~exocytosis	13	0.440678	0.0395901	AT5G58430, AT2G28650, AT3G29400, AT5G61010, AT3G11820, AT3G55150, AT3G09520, AT5G59730, AT1G72470, AT2G39380, AT1G07000, AT4G22970, AT1G54090	2176	59	18499	1.87319	1	0.409182	48.6615
GOTERM_BP_DIRECT	GO:0002229~defense response to oomycetes	9	0.305085	0.0399388	AT2G22330, AT1G73805, AT1G15520, AT1G15530, AT3G59700, AT4G33430, AT4G39950, AT3G23550, AT5G26920	2176	34	18499	2.25036	1	0.409126	48.9683
GOTERM_MF_DIRECT	GO:0004675~transmembrane receptor protein serine/threonine kinase activity	5	0.169492	0.0411602	AT2G13790, AT2G13800, AT4G18250, AT1G70250, AT5G38280	2102	12	18171	3.60193	1	0.5403	48.4373
GOTERM_BP_DIRECT	GO:0009684~indoleacetic acid biosynthetic process	6	0.20339	0.0412348	AT2G22330, AT2G20610, AT4G31500, AT3G44300, AT4G39950, AT5G54810	2176	17	18499	3.00049	1	0.416489	50.0935
GOTERM_CC_DIRECT	GO:0005783~endoplasmic reticulum	92	3.11864	0.0425504	AT5G01640, AT1G22200, AT4G14420, AT1G52400, AT5G42570, AT1G66280, AT4G30090, AT2G46170, AT4G30210, AT2G39400, AT4G28270, AT5G17770, AT5G24290, AT1G54990, AT1G01120, AT1G65820, AT2G18193, AT2G17720, AT1G27770, AT1G05575, AT5G45130, AT3G28580, AT3G57260, AT2G33380, AT3G18490, AT3G11320, AT1G55850, AT5G24810, AT1G54030, AT3G03050, AT4G21570, AT1G27350, AT1G74010, AT1G52760, AT3G57880, AT5G53560, AT4…	2732	703	25147	1.20459	0.999962	0.414634	42.8216
GOTERM_BP_DIRECT	GO:0046620~regulation of organ growth	5	0.169492	0.0434304	AT1G29440, AT1G29430, AT1G29500, AT1G29460, AT1G29450	2176	12	18499	3.54224	1	0.430474	51.9467
GOTERM_MF_DIRECT	GO:0035251~UDP-glucosyltransferase activity	7	0.237288	0.0511751	AT2G15480, AT2G36790, AT4G34131, AT1G05620, AT1G05680, AT2G36750, AT4G34135	2102	24	18171	2.52135	1	0.614549	56.3007
GOTERM_BP_DIRECT	GO:0006474~N-terminal protein amino acid acetylation	6	0.20339	0.0517416	AT1G03650, AT2G32030, AT1G26220, AT4G37580, AT1G72030, AT2G32020	2176	18	18499	2.83379	1	0.487077	58.3926
GOTERM_BP_DIRECT	GO:0009750~response to fructose	6	0.20339	0.0517416	AT1G31930, AT1G28330, AT1G74670, AT4G37220, AT3G47340, AT1G52340	2176	18	18499	2.83379	1	0.487077	58.3926
GOTERM_MF_DIRECT	GO:0030247~polysaccharide binding	19	0.644068	0.0518803	AT5G38240, AT5G38250, AT3G57240, AT1G13830, AT5G53110, AT1G79680, AT3G55430, AT5G55180, AT1G18390, AT2G03505, AT1G16130, AT3G04010, AT1G21250, AT1G64760, AT2G27500, AT3G57260, AT4G17180, AT2G05790, AT3G07320	2102	104	18171	1.57931	1	0.612971	56.8097
GOTERM_BP_DIRECT	GO:0009639~response to red or far red light	9	0.305085	0.0540152	AT1G15550, AT1G30040, AT5G45340, AT2G29090, AT5G58960, AT3G07500, AT1G02400, AT2G32250, AT4G19230	2176	36	18499	2.12534	1	0.499263	60.0089
GOTERM_MF_DIRECT	GO:0016597~amino acid binding	10	0.338983	0.054259	AT3G19480, AT5G22630, AT2G39570, AT4G22780, AT1G08250, AT3G44720, AT1G72210, AT1G17745, AT5G14060, AT1G12420	2102	43	18171	2.01038	1	0.623284	58.4861
GOTERM_BP_DIRECT	GO:0006470~protein dephosphorylation	19	0.644068	0.0548004	AT2G25620, AT5G59220, AT4G31860, AT1G22280, AT3G02750, AT1G07160, AT4G28400, AT5G02760, AT1G16220, AT1G68410, AT5G57050, AT2G40180, AT4G33920, AT2G30020, AT1G48040, AT3G62260, AT1G07630, AT3G10940, AT5G43380	2176	103	18499	1.56822	1	0.501381	60.5533
GOTERM_MF_DIRECT	GO:0008519~ammonium transmembrane transporter activity	4	0.135593	0.055297	AT1G64780, AT4G13510, AT3G16240, AT2G38290	2102	8	18171	4.32231	1	0.623944	59.1983
GOTERM_MF_DIRECT	GO:0050278~sedoheptulose-bisphosphatase activity	4	0.135593	0.055297	AT1G09932, AT2G17280, AT1G08940, AT1G09935	2102	8	18171	4.32231	1	0.623944	59.1983
GOTERM_MF_DIRECT	GO:0001135~transcription factor activity, RNA polymerase II transcription factor recruiting	24	0.813559	0.055655	AT1G48000, AT2G47190, AT1G74650, AT2G37630, AT3G06490, AT1G18570, AT5G07700, AT1G79180, AT5G16600, AT5G23000, AT4G34990, AT4G37260, AT1G18710, AT3G23250, AT5G60890, AT1G06180, AT5G15310, AT1G74430, AT4G05100, AT4G21440, AT3G46130, AT5G07690, AT1G66370, AT2G16720	2102	141	18171	1.47143	1	0.619991	59.4413
GOTERM_BP_DIRECT	GO:0009835~fruit ripening	5	0.169492	0.0570588	AT1G01480, AT4G37770, AT1G05010, AT4G11280, AT4G26200	2176	13	18499	3.26976	1	0.512857	62.0804
GOTERM_CC_DIRECT	GO:0031305~integral component of mitochondrial inner membrane	5	0.169492	0.0570707	AT1G72750, AT1G20350, AT5G27760, AT5G33320, AT3G05550	2732	14	25147	3.28736	0.999999	0.497188	53.0202
GOTERM_BP_DIRECT	GO:0015691~cadmium ion transport	4	0.135593	0.0576936	AT1G80830, AT1G59870, AT2G04040, AT2G23150	2176	8	18499	4.25069	1	0.513843	62.4996
GOTERM_BP_DIRECT	GO:0033617~mitochondrial respiratory chain complex IV assembly	4	0.135593	0.0576936	AT1G66590, AT5G27760, AT3G08950, AT3G05550	2176	8	18499	4.25069	1	0.513843	62.4996
GOTERM_CC_DIRECT	GO:0046658~anchored component of plasma membrane	27	0.915254	0.0579145	AT3G52470, AT3G57240, AT1G13830, AT1G72230, AT2G44790, AT4G35100, AT2G45960, AT3G55430, AT5G55180, AT5G19230, AT3G04010, AT3G01070, AT5G06320, AT3G57260, AT2G05790, AT5G20230, AT2G13820, AT3G02880, AT3G54920, AT2G03505, AT2G35980, AT3G20600, AT1G64760, AT2G27500, AT4G17180, AT3G07320, AT5G55730	2732	174	25147	1.4283	0.999999	0.48561	53.5578
GOTERM_BP_DIRECT	GO:0009926~auxin polar transport	12	0.40678	0.0590533	AT1G29440, AT5G19530, AT2G17500, AT1G53700, AT1G76520, AT2G34650, AT1G29430, AT1G29500, AT5G13930, AT1G54990, AT1G29460, AT1G29450	2176	56	18499	1.82172	1	0.519289	63.3828
GOTERM_BP_DIRECT	GO:0006357~regulation of transcription from RNA polymerase II promoter	34	1.15254	0.0593333	AT3G56970, AT1G74650, AT4G20970, AT1G62975, AT1G79180, AT2G41240, AT4G34990, AT5G60890, AT4G05100, AT5G07690, AT2G16720, AT1G48000, AT3G56980, AT2G47190, AT5G56840, AT2G37630, AT5G51790, AT3G06490, AT1G10586, AT1G18570, AT5G07700, AT1G74840, AT5G16600, AT5G23000, AT4G37260, AT1G18710, AT3G23250, AT1G06180, AT5G15310, AT1G74430, AT4G21440, AT3G46130, AT3G14990, AT1G66370	2176	213	18499	1.35703	1	0.518036	63.5622
GOTERM_CC_DIRECT	GO:0045252~oxoglutarate dehydrogenase complex	3	0.101695	0.0609221	AT4G26910, AT5G55070, AT3G55410	2732	4	25147	6.90346	1	0.487558	55.4282
GOTERM_MF_DIRECT	GO:0000977~RNA polymerase II regulatory region sequence-specific DNA binding	22	0.745763	0.0619727	AT3G56970, AT3G54810, AT3G56980, AT3G03050, AT5G51790, AT2G42380, AT1G10586, AT4G24000, AT3G51080, AT4G20970, AT5G56860, AT1G62975, AT2G41240, AT4G36620, AT4G32890, AT3G58120, AT5G66320, AT4G26150, AT3G60530, AT1G55850, AT3G16870, AT5G16910	2102	128	18171	1.48579	1	0.654463	63.5126
GOTERM_BP_DIRECT	GO:0046916~cellular transition metal ion homeostasis	14	0.474576	0.0626484	AT3G06130, AT5G24580, AT5G52670, AT5G52760, AT5G03380, AT3G53530, AT3G05220, AT5G19090, AT5G50740, AT5G52750, AT5G17450, AT3G48970, AT2G36950, AT5G63530	2176	70	18499	1.70028	1	0.534936	65.6248
GOTERM_CC_DIRECT	GO:0005667~transcription factor complex	9	0.305085	0.0627014	AT3G54810, AT4G36620, AT4G32890, AT4G26150, AT3G51080, AT5G66320, AT3G60530, AT3G16870, AT5G56860	2732	40	25147	2.07104	1	0.482525	56.5018
GOTERM_MF_DIRECT	GO:0005507~copper ion binding	37	1.25424	0.0645159	AT4G25100, AT5G44070, AT1G72230, AT2G44790, AT2G20420, AT3G48970, AT5G21100, AT5G50370, AT4G26970, AT1G02920, AT3G16460, AT3G01070, AT1G76100, AT1G63440, AT4G35830, AT3G08950, AT2G28190, AT2G36950, AT2G30860, AT5G20230, AT5G19550, AT5G08300, AT4G05390, AT2G04400, AT4G10040, AT1G02930, AT5G07440, AT5G07130, AT1G19570, AT4G01850, AT4G39830, AT2G31100, AT5G24580, AT5G13490, AT2G30870, AT3G17240, AT1…	2102	241	18171	1.32718	1	0.663544	65.0407
GOTERM_BP_DIRECT	GO:0031348~negative regulation of defense response	7	0.237288	0.0652338	AT3G61190, AT4G39030, AT1G59870, AT5G48380, AT1G11310, AT1G74710, AT3G11820	2176	25	18499	2.38039	1	0.54691	67.1567
GOTERM_MF_DIRECT	GO:0003677~DNA binding	259	8.77966	0.0653275	AT3G53680, AT1G30320, AT4G17500, AT5G51190, AT5G62430, AT3G09600, AT2G22770, AT5G08330, AT4G23810, AT1G18390, AT1G43160, AT5G60890, AT1G46480, AT1G51140, AT3G04420, AT3G18490, AT3G05380, AT5G07690, AT1G61215, AT5G59570, AT5G52020, AT2G18300, AT5G53290, AT5G51790, AT5G43170, AT1G02220, AT5G50670, AT2G24645, AT1G64860, AT3G52800, AT4G24200, AT1G06180, AT5G15310, AT1G79700, AT1G33760, AT5G67450, AT4…	2102	2047	18171	1.09378	1	0.662225	65.5157
GOTERM_BP_DIRECT	GO:0045892~negative regulation of transcription, DNA-templated	23	0.779661	0.0657835	AT4G14550, AT5G04820, AT2G42870, AT2G37630, AT1G80840, AT3G21150, AT5G62430, AT3G15210, AT5G43170, AT1G50640, AT4G36990, AT5G63980, AT3G19580, AT2G32100, AT1G33240, AT2G36050, AT1G27730, AT2G46790, AT1G62300, AT5G01840, AT2G30400, AT5G67450, AT2G46830	2176	134	18499	1.45919	1	0.547072	67.474
GOTERM_MF_DIRECT	GO:0019825~oxygen binding	36	1.22034	0.0665343	AT4G27710, AT3G48290, AT3G26830, AT4G39510, AT1G13110, AT3G48520, AT1G17060, AT1G11610, AT4G37370, AT5G24910, AT2G34500, AT5G45340, AT1G01600, AT2G29090, AT2G24180, AT2G30750, AT2G22330, AT5G57220, AT3G48280, AT3G10570, AT5G63450, AT3G13730, AT3G26200, AT4G39950, AT5G52320, AT1G13080, AT2G27690, AT3G14620, AT3G61880, AT4G31500, AT2G45570, AT5G42650, AT5G36220, AT2G44890, AT4G22690, AT4G19230	2102	234	18171	1.32994	1	0.663209	66.2107
GOTERM_MF_DIRECT	GO:0046914~transition metal ion binding	14	0.474576	0.0677852	AT3G06130, AT5G24580, AT5G52670, AT5G52760, AT5G03380, AT3G53530, AT3G05220, AT5G19090, AT5G50740, AT5G52750, AT5G17450, AT3G48970, AT2G36950, AT5G63530	2102	72	18171	1.6809	1	0.664413	66.9172
GOTERM_MF_DIRECT	GO:0080061~indole-3-acetonitrile nitrilase activity	3	0.101695	0.0683638	AT3G44300, AT5G22300, AT3G44320	2102	4	18171	6.48347	1	0.661869	67.2393
GOTERM_MF_DIRECT	GO:0045548~phenylalanine ammonia-lyase activity	3	0.101695	0.0683638	AT3G10340, AT2G37040, AT3G53260	2102	4	18171	6.48347	1	0.661869	67.2393
GOTERM_MF_DIRECT	GO:0046423~allene-oxide cyclase activity	3	0.101695	0.0683638	AT3G25770, AT3G25760, AT3G25780	2102	4	18171	6.48347	1	0.661869	67.2393
GOTERM_MF_DIRECT	GO:0046592~polyamine oxidase activity	3	0.101695	0.0683638	AT2G43020, AT5G13700, AT1G65840	2102	4	18171	6.48347	1	0.661869	67.2393
GOTERM_MF_DIRECT	GO:0016165~linoleate 13S-lipoxygenase activity	3	0.101695	0.0683638	AT1G17420, AT3G45140, AT1G72520	2102	4	18171	6.48347	1	0.661869	67.2393
GOTERM_MF_DIRECT	GO:0080103~4-methylthiopropyl glucosinolate S-oxygenase activity	3	0.101695	0.0683638	AT1G62570, AT1G62540, AT1G62560	2102	4	18171	6.48347	1	0.661869	67.2393
GOTERM_MF_DIRECT	GO:0005310~dicarboxylic acid transmembrane transporter activity	3	0.101695	0.0683638	AT2G22500, AT5G09470, AT4G24570	2102	4	18171	6.48347	1	0.661869	67.2393
GOTERM_MF_DIRECT	GO:0017022~myosin binding	3	0.101695	0.0683638	AT5G06560, AT1G08800, AT1G70750	2102	4	18171	6.48347	1	0.661869	67.2393
GOTERM_MF_DIRECT	GO:0016174~NAD(P)H oxidase activity	3	0.101695	0.0683638	AT5G51060, AT5G47910, AT1G64060	2102	4	18171	6.48347	1	0.661869	67.2393
GOTERM_MF_DIRECT	GO:0010295~(+)-abscisic acid 8'-hydroxylase activity	3	0.101695	0.0683638	AT5G45340, AT2G29090, AT4G19230	2102	4	18171	6.48347	1	0.661869	67.2393
GOTERM_MF_DIRECT	GO:0004743~pyruvate kinase activity	5	0.169492	0.0691119	AT2G36580, AT5G63680, AT5G56350, AT3G04050, AT3G49160	2102	14	18171	3.08737	1	0.66032	67.6514
GOTERM_MF_DIRECT	GO:0030955~potassium ion binding	5	0.169492	0.0691119	AT2G36580, AT5G63680, AT5G56350, AT3G04050, AT3G49160	2102	14	18171	3.08737	1	0.66032	67.6514
GOTERM_MF_DIRECT	GO:0005515~protein binding	241	8.16949	0.0699735	AT2G34150, AT3G24440, AT5G47910, AT5G62430, AT3G19720, AT5G24290, AT1G77390, AT5G08330, AT4G23810, AT5G22350, AT4G35090, AT5G48990, AT2G33580, AT1G35670, AT4G26200, AT1G51140, AT2G02220, AT3G57260, AT3G05380, AT2G22240, AT1G78310, AT4G00150, AT5G46350, AT2G18300, AT5G50800, AT5G53290, AT1G80840, AT4G38430, AT4G36480, AT1G64860, AT3G18690, AT5G04930, AT3G53260, AT5G23820, AT4G20940, AT3G02170, AT2…	2102	1901	18171	1.09593	1	0.659432	68.1201
GOTERM_BP_DIRECT	GO:0006598~polyamine catabolic process	3	0.101695	0.0704934	AT2G43020, AT5G13700, AT1G65840	2176	4	18499	6.37603	1	0.569985	70.0773
GOTERM_BP_DIRECT	GO:0015692~lead ion transport	3	0.101695	0.0704934	AT1G80830, AT1G15520, AT2G23150	2176	4	18499	6.37603	1	0.569985	70.0773
GOTERM_BP_DIRECT	GO:0042344~indole glucosinolate catabolic process	3	0.101695	0.0704934	AT5G44070, AT1G59870, AT2G44490	2176	4	18499	6.37603	1	0.569985	70.0773
GOTERM_BP_DIRECT	GO:0010371~regulation of gibberellin biosynthetic process	3	0.101695	0.0704934	AT1G12610, AT5G65410, AT4G32980	2176	4	18499	6.37603	1	0.569985	70.0773
GOTERM_MF_DIRECT	GO:0004144~diacylglycerol O-acyltransferase activity	6	0.20339	0.0726409	AT5G37300, AT3G26840, AT3G26820, AT2G38995, AT2G19450, AT5G12420	2102	20	18171	2.59339	1	0.668151	69.5309
GOTERM_BP_DIRECT	GO:0046685~response to arsenic-containing substance	5	0.169492	0.0726951	AT5G52640, AT4G33540, AT5G44070, AT4G10380, AT4G13180	2176	14	18499	3.03621	1	0.578648	71.2259
GOTERM_BP_DIRECT	GO:0055062~phosphate ion homeostasis	5	0.169492	0.0726951	AT1G63010, AT3G47420, AT3G51860, AT1G14040, AT5G04340	2176	14	18499	3.03621	1	0.578648	71.2259
GOTERM_MF_DIRECT	GO:0051287~NAD binding	14	0.474576	0.0741409	AT3G23810, AT1G17745, AT4G12720, AT3G19480, AT1G14810, AT2G31100, AT2G04450, AT5G11670, AT1G16300, AT2G17130, AT5G15490, AT1G71180, AT5G39320, AT3G29360	2102	73	18171	1.65787	1	0.670502	70.2984
GOTERM_MF_DIRECT	GO:0016787~hydrolase activity	68	2.30508	0.0752119	AT1G80280, AT5G16080, AT2G15730, AT5G47240, AT4G24140, AT5G48950, AT1G47510, AT2G39400, AT1G79690, AT1G78940, AT5G57710, AT2G32150, AT1G54990, AT1G78210, AT5G06570, AT3G63200, AT3G63010, AT1G73480, AT2G32010, AT3G16150, AT1G44350, AT4G12790, AT3G50440, AT5G53050, AT1G04280, AT5G42930, AT1G52760, AT1G05620, AT4G12720, AT5G67050, AT5G26670, AT2G04450, AT1G10040, AT1G68620, AT2G40095, AT1G18300, AT4…	2102	487	18171	1.20705	1	0.670617	70.8352
GOTERM_MF_DIRECT	GO:0035252~UDP-xylosyltransferase activity	4	0.135593	0.0759964	AT4G01750, AT1G56550, AT5G33290, AT3G62720	2102	9	18171	3.84206	1	0.669302	71.2227
GOTERM_BP_DIRECT	GO:0048653~anther development	7	0.237288	0.0767246	AT1G17420, AT5G43270, AT5G50570, AT3G48520, AT1G72520, AT5G50670, AT2G42200	2176	26	18499	2.28883	1	0.596203	73.2215
GOTERM_BP_DIRECT	GO:0009693~ethylene biosynthetic process	7	0.237288	0.0767246	AT1G01480, AT4G37770, AT1G05010, AT4G11280, AT4G26200, AT1G73500, AT1G12010	2176	26	18499	2.28883	1	0.596203	73.2215
GOTERM_BP_DIRECT	GO:0009831~plant-type cell wall modification involved in multidimensional cell growth	7	0.237288	0.0767246	AT1G26770, AT5G05290, AT2G28950, AT2G40610, AT2G03090, AT1G10550, AT1G20190	2176	26	18499	2.28883	1	0.596203	73.2215
GOTERM_BP_DIRECT	GO:0034605~cellular response to heat	7	0.237288	0.0767246	AT4G25380, AT3G19130, AT1G43160, AT5G61780, AT3G08970, AT2G38470, AT5G07350	2176	26	18499	2.28883	1	0.596203	73.2215
GOTERM_BP_DIRECT	GO:0051555~flavonol biosynthetic process	4	0.135593	0.0791723	AT1G06000, AT1G78570, AT2G36790, AT4G34135	2176	9	18499	3.77839	1	0.605274	74.3695
GOTERM_BP_DIRECT	GO:0009094~L-phenylalanine biosynthetic process	4	0.135593	0.0791723	AT5G22630, AT1G08250, AT3G44720, AT2G22250	2176	9	18499	3.77839	1	0.605274	74.3695
GOTERM_BP_DIRECT	GO:0010439~regulation of glucosinolate biosynthetic process	4	0.135593	0.0791723	AT2G14750, AT4G39940, AT5G07700, AT5G07690	2176	9	18499	3.77839	1	0.605274	74.3695
GOTERM_MF_DIRECT	GO:0004601~peroxidase activity	20	0.677966	0.0792155	AT5G64100, AT4G08390, AT4G11290, AT5G19880, AT3G01420, AT5G05340, AT5G47910, AT5G39580, AT3G21770, AT3G03670, AT5G64120, AT5G51060, AT1G65970, AT1G07890, AT4G02520, AT1G14550, AT1G64060, AT1G14540, AT5G06720, AT4G33420	2102	117	18171	1.47771	1	0.679904	72.7626
GOTERM_MF_DIRECT	GO:0004518~nuclease activity	8	0.271186	0.0793683	AT1G29630, AT5G26680, AT2G05160, AT5G60230, AT5G61780, AT3G51950, AT5G07350, AT2G32930	2102	33	18171	2.09567	1	0.675534	72.8338
GOTERM_BP_DIRECT	GO:0040008~regulation of growth	18	0.610169	0.0807251	AT5G18020, AT1G53700, AT5G18030, AT2G42870, AT2G18300, AT3G58850, AT5G15160, AT1G17060, AT4G37580, AT5G60410, AT3G61880, AT5G39860, AT4G31500, AT3G54950, AT3G12830, AT5G18060, AT1G78370, AT5G18050	2176	101	18499	1.5151	1	0.609807	75.0736
GOTERM_MF_DIRECT	GO:0045330~aspartyl esterase activity	13	0.440678	0.0810912	AT2G45220, AT5G47500, AT1G53830, AT5G19730, AT3G43270, AT2G47550, AT1G11580, AT3G06830, AT1G23200, AT4G02330, AT2G26440, AT5G09760, AT2G43050	2102	67	18171	1.67732	1	0.678675	73.624
GOTERM_BP_DIRECT	GO:0055085~transmembrane transport	33	1.11864	0.082634	AT5G48970, AT1G48370, AT3G45060, AT1G76520, AT5G60780, AT1G53470, AT2G39210, AT3G62150, AT1G60030, AT2G37890, AT3G13080, AT2G16990, AT1G16370, AT1G78180, AT1G63010, AT2G17500, AT3G01280, AT1G65730, AT4G27970, AT2G38940, AT2G39480, AT5G09470, AT1G08920, AT1G08090, AT3G13050, AT3G47420, AT5G13490, AT1G12940, AT5G15640, AT5G17860, AT2G02860, AT4G24570, AT5G26200	2176	212	18499	1.32333	1	0.615888	75.9143
GOTERM_MF_DIRECT	GO:0004683~calmodulin-dependent protein kinase activity	9	0.305085	0.0840366	AT3G20410, AT3G57530, AT5G04870, AT2G17290, AT4G35310, AT1G35670, AT1G18890, AT1G76040, AT4G09570	2102	40	18171	1.94504	1	0.687289	74.9253
GOTERM_MF_DIRECT	GO:0016844~strictosidine synthase activity	5	0.169492	0.0859417	AT1G74000, AT1G74020, AT1G74010, AT3G51440, AT2G41290	2102	15	18171	2.88154	1	0.690929	75.7346
GOTERM_BP_DIRECT	GO:0005975~carbohydrate metabolic process	56	1.89831	0.0884041	AT3G06500, AT1G52400, AT1G66280, AT4G12250, AT3G55430, AT4G17260, AT5G24090, AT5G55180, AT1G55370, AT4G26140, AT2G28470, AT3G60130, AT1G45191, AT1G02850, AT3G57260, AT3G07970, AT5G39320, AT2G05790, AT3G13790, AT5G20250, AT1G02360, AT1G70500, AT2G44480, AT1G64760, AT1G16300, AT1G13700, AT2G27500, AT4G19810, AT5G01260, AT1G15380, AT4G17180, AT3G07320, AT3G18070, AT4G01700, AT3G57240, AT2G43620, AT4…	2176	390	18499	1.22071	1	0.638994	78.2965
GOTERM_BP_DIRECT	GO:0042631~cellular response to water deprivation	7	0.237288	0.0892809	AT1G16370, AT5G24090, AT1G18390, AT1G33240, AT1G05680, AT4G02380, AT1G61660	2176	27	18499	2.20406	1	0.639958	78.6385
GOTERM_BP_DIRECT	GO:0042545~cell wall modification	14	0.474576	0.0895709	AT2G45220, AT5G47500, AT1G53830, AT3G50410, AT5G19730, AT3G43270, AT2G47550, AT1G11580, AT3G06830, AT1G23200, AT4G02330, AT2G26440, AT5G09760, AT2G43050	2176	74	18499	1.60837	1	0.63839	78.7505
GOTERM_BP_DIRECT	GO:0042753~positive regulation of circadian rhythm	5	0.169492	0.0902586	AT3G46640, AT2G29950, AT3G09600, AT3G07500, AT2G32250	2176	15	18499	2.83379	1	0.638543	79.0139
GOTERM_BP_DIRECT	GO:0071555~cell wall organization	46	1.55932	0.0926248	AT5G45280, AT3G50760, AT3G44990, AT4G24000, AT2G24630, AT3G02230, AT4G30270, AT5G15650, AT4G14130, AT3G50240, AT1G55850, AT3G19020, AT4G30290, AT4G01750, AT3G03050, AT4G30280, AT5G17780, AT1G78570, AT5G57560, AT1G57590, AT3G28340, AT5G33290, AT1G70500, AT3G06770, AT1G65610, AT4G13410, AT4G02290, AT4G25810, AT5G26670, AT5G15470, AT2G14620, AT1G62440, AT5G65730, AT4G28250, AT5G41900, AT4G23920, AT3…	2176	314	18499	1.24542	1	0.645755	79.8968
GOTERM_MF_DIRECT	GO:0000287~magnesium ion binding	25	0.847458	0.0934517	AT2G36580, AT1G13210, AT1G74030, AT5G27380, AT2G32150, AT5G44240, AT3G49160, AT5G63680, AT5G26680, AT1G10700, AT5G63980, AT2G24210, AT5G54390, AT4G33770, AT1G61120, AT3G25610, AT3G02040, AT5G57590, AT1G31950, AT4G08170, AT5G56350, AT3G04050, AT5G04930, AT2G17130, AT4G16740	2102	157	18171	1.37653	1	0.717793	78.693
GOTERM_CC_DIRECT	GO:0030133~transport vesicle	3	0.101695	0.094334	AT5G06560, AT1G08800, AT1G70750	2732	5	25147	5.52277	1	0.619427	72.0235
GOTERM_BP_DIRECT	GO:0042542~response to hydrogen peroxide	11	0.372881	0.0961958	AT5G24110, AT5G37770, AT1G52760, AT1G73260, AT2G22240, AT4G02380, AT5G05410, AT4G23810, AT1G16420, AT3G12580, AT4G12400	2176	54	18499	1.73176	1	0.657611	81.1636
GOTERM_BP_DIRECT	GO:0009809~lignin biosynthetic process	13	0.440678	0.0975249	AT3G17390, AT4G34050, AT5G05340, AT1G09500, AT2G28670, AT5G14700, AT1G52760, AT4G36220, AT1G67980, AT4G34230, AT1G80820, AT1G72680, AT1G61820	2176	68	18499	1.62526	1	0.660184	81.6156
