# Supplementary material for: Integrated miRNAome and Transcriptome Analysis Reveals Argonaute 2-Mediated Defense Responses Against the Devastating Phytopathogen Sclerotinia sclerotiorum
Source: Front Plant Sci. 2020 Apr 29;11:500. doi: 10.3389/fpls.2020.00500 (PMC7201365; doi:10.3389/fpls.2020.00500)
Supplement: Supplementary file 8 [file Table_7.XLSX]

## Sheet: Table S7
Supplementary Table S7. Interesting DEGs in comparison group ago2/WT
Classification item	Gene ID	Log2FC	Q value	Regulation	Description
Defense response	AT1G13609	2.88	0.00319904	up	Defensin-like protein 287
	AT2G43510	2.24	0.00319904	up	Defensin-like protein 195
	AT5G36910	1.62	0.0107045	up	Thionin-2.2
	AT2G39310	1.32	0.00319904	up	Jacalin-related lectin 22
	AT2G30750	1.18	0.0150441	up	Cytochrome P450, family 71A12
	AT1G52030	1.42	0.00319904	up	Myrosinase-binding protein 2
	AT1G70830	1.03	0.00319904	up	MLP-like protein 28
Hormone signaling	AT3G25780	1.06	0.0493219	up	Allene oxide cyclase 3, chloroplastic
Redox homeostasis	AT1G17170	3.27	0.00319904	up	Glutathione S-transferase U24
	AT2G29480	1.77	0.00319904	up	Glutathione S-transferase U2
	AT4G11290	1.75	0.00823964	up	Peroxidase 39
	AT5G56550	-1.02	0.00319904	down	oxidative stress 3
	AT4G25100	-2.28	0.00319904	down	Superoxide dismutase
