# Supplementary material for: Integrated miRNAome and Transcriptome Analysis Reveals Argonaute 2-Mediated Defense Responses Against the Devastating Phytopathogen Sclerotinia sclerotiorum
Source: Front Plant Sci. 2020 Apr 29;11:500. doi: 10.3389/fpls.2020.00500 (PMC7201365; doi:10.3389/fpls.2020.00500)
Supplement: Supplementary file 9 [file Table_8.XLSX]

## Sheet: Table S8
Supplementary Table S8. Interesting DEGs in comparison group ago2-Ss/WT-Ss
Classification item	Gene ID	Log2FC	Q value	Regulation	Description
Defense response	AT2G34930	1.53	0.000750088	up	LRR family protein
	AT3G04220	1.44	0.000750088	up	Disease resistance protein (TIR-NBS-LRR)
	AT5G41740	1.04	0.000750088	up	Disease resistance protein (TIR-NBS-LRR)
	AT1G50180	1.02	0.00826673	up	Putative disease resistance protein
	AT4G11170	1.01	0.000750088	up	Putative disease resistance protein (RMG1)
	AT2G43520	1.04	0.00252463	up	Defensin-like protein 193
	AT1G13609	1.11	0.00138263	up	Defensin-like protein 287
	AT1G64195	1.09	0.000750088	up	Defensin-like protein 35
	AT2G28670	-1.01	0.0243594	down	Dirigent protein 10
	AT1G64160	1.13	0.0467419	up	Dirigent protein 5
	AT3G13650	1.08	0.000750088	up	Dirigent protein 7
	AT2G39310	1	0.000750088	up	Jacalin-related lectin 22
	AT3G16460	1.29	0.000750088	up	Jacalin-related lectin 34
	AT3G16470	1.54	0.000750088	up	Jacalin-related lectin 35
	AT1G52000	2.01	0.000750088	up	Jacalin-related lectin 5
	AT5G03350	-2.77	0.000750088	down	Lectin-like protein At5g03350
	AT2G32510	2.1	0.000750088	up	MPKKK 17
	AT1G05100	1.13	0.0149276	up	MPKKK 18
	AT4G36950	2.45	0.000750088	up	MPKKK 21
	AT1G74950	1.05	0.000750088	up	Protein TIFY 10B
	AT1G70700	1.09	0.000750088	up	Protein TIFY 7
	AT5G13220	1.98	0.000750088	up	Protein TIFY 9
	AT5G36910	-2.18	0.00138263	down	Thionin-2.2
	AT4G39030	1.05	0.000750088	up	Enhanced disease susceptibility 5
	AT5G38280	1.29	0.000750088	up	PR5-like receptor kinase
	AT1G02900	1.26	0.00138263	up	Protein RALF-like 1
	AT5G13320	1.81	0.000750088	up	glutamate ligase GH3.12
	AT2G13810	1.15	0.000750088	up	Aminotransferase ALD1
	AT3G12500	1.34	0.00942047	up	Basic endochitinase B
	AT2G45760	1.45	0.000750088	up	BON1-associated protein 2
	AT2G35000	1.13	0.015283	up	E3 ubiquitin-protein ligase ATL9
	AT1G31580	-1.25	0.000750088	down	ECS1
	AT5G64890	1.59	0.000750088	up	Elicitor peptide 2
	AT1G17750	1.59	0.000750088	up	PEPR2
	AT3G57260	2	0.000750088	up	Glucan endo-1,3-beta-glucosidase
	AT1G79310	2.39	0.00492497	up	Metacaspase-7
	AT5G53760	1.6	0.000750088	up	MLO-like protein 11
	AT2G39200	1.21	0.00197352	up	MLO-like protein 12
	AT1G61560	1.37	0.000750088	up	MLO-like protein 6
	AT2G17480	1.13	0.000750088	up	MLO-like protein 8
	AT1G52030	2.03	0.000750088	up	Myrosinase-binding protein 2
	AT5G06860	1.1	0.000750088	up	Polygalacturonase inhibitor 1
	AT1G33960	1.12	0.000750088	up	Protein AIG1
	AT1G02450	-1.17	0.0191142	down	Protein NIM1-INTERACTING 1
	AT3G05360	2.32	0.000750088	up	Receptor like protein 30
	AT3G48450	1.48	0.000750088	up	RIN4 family protein
	AT1G32940	1.17	0.000750088	up	Subtilisin-like protease SBT3.5
Hormone signaling	AT1G06620	1.73	0.000750088	up	1-aminocyclopropane-1-carboxylate oxidase
	AT5G13330	1.61	0.000750088	up	ERF113
	AT1G43160	1.59	0.000750088	up	RAP2-6
	AT2G22200	1.46	0.00786536	up	ERF056
	AT2G25820	1.44	0.0165674	up	ERF042
	AT4G28140	1.39	0.000750088	up	ERF054
	AT1G01480	1.31	0.000750088	up	1-aminocyclopropane-1-carboxylate synthase 2
	AT2G47520	1.31	0.00197352	up	ERF071
	AT5G25810	1.15	0.00449265	up	ERFTINY
	AT3G23220	1.12	0.000750088	up	ERF095
	AT5G61890	1.08	0.000750088	up	ERF114
	AT1G36060	-1.38	0.000750088	down	ERF055
	AT5G21960	1.17	0.000750088	up	ERF016
	AT5G24780	2.76	0.000750088	up	Vegetative storage protein 1
	AT5G42650	2.04	0.000750088	up	Allene oxide synthase
	AT3G55970	2.01	0.00449265	up	Jasmonate-regulated gene 21
	AT3G25780	1.57	0.000750088	up	Allene oxide cyclase 3, chloroplastic
	AT2G06050	1.43	0.000750088	up	12-oxophytodienoate reductase 3
	AT3G25760	1.3	0.000750088	up	Allene oxide cyclase 1, chloroplastic
	AT1G19640	1.22	0.00138263	up	Jasmonate O-methyltransferase
	AT3G48520	1.22	0.000750088	up	Cytochrome P450 94B3
	AT5G24770	1.2	0.00354145	up	Vegetative storage protein 2
	AT3G25770	1.12	0.000750088	up	Allene oxide cyclase 2, chloroplastic
	AT1G32640	1.01	0.000750088	up	Transcription factor MYC2
	AT1G51760	1.19	0.000750088	up	IAA-amino acid hydrolase ILR1-like 4
	AT4G32280	-1.05	0.000750088	down	Auxin-responsive protein IAA29
	AT1G51780	3.39	0.00745947	up	IAA-amino acid hydrolase ILR1-like 5
	AT2G40180	1.27	0.000750088	up	Probable protein phosphatase 2C 30
	AT2G46510	1.21	0.000750088	up	ABA-INDUCIBLE bHLH-TYPE
	AT1G30040	1.4	0.000750088	up	Gibberellin 2-beta-dioxygenase 2
	AT1G74670	-1.44	0.000750088	down	Gibberellin-regulated protein 6
	AT4G37390	1.12	0.000750088	up	Auxin-responsive GH3 family protein
	AT2G33830	-1.06	0.000750088	down	Dormancy/auxin associated family protein
	AT1G75450	1.22	0.000750088	up	Cytokinin dehydrogenase 5
	AT4G29740	1.16	0.000750088	up	Cytokinin dehydrogenase 4
Redox homeostasis	AT1G12520	-1.04	0.000750088	down	Copper chaperone for superoxide dismutase
	AT5G51060	1.73	0.000750088	up	Respiratory burst oxidase homolog protein C
	AT1G64060	1.17	0.000750088	up	Respiratory burst oxidase homolog protein F
	AT1G45145	1.18	0.000750088	up	Thioredoxin H5
	AT1G19570	1.04	0.000750088	up	Glutathione S-transferase DHAR1
	AT1G69930	1.34	0.000750088	up	Glutathione S-transferase U11
	AT1G69920	1.22	0.000750088	up	Glutathione S-transferase U12
	AT2G29480	1.26	0.000750088	up	Glutathione S-transferase U2
	AT2G29460	1.13	0.000750088	up	Glutathione S-transferase U4
	AT2G29450	1.57	0.000750088	up	Glutathione S-transferase U5
	AT2G29440	2.24	0.000750088	up	Glutathione S-transferase U6
	AT3G09270	1.55	0.000750088	up	Glutathione S-transferase U8
	AT5G56550	-1.57	0.000750088	down	Oxidative stress 3
	AT3G03670	1.23	0.0340116	up	Peroxidase 28
	AT3G49110	1	0.000750088	up	Peroxidase 33
	AT5G06720	1.99	0.000750088	up	Peroxidase 53
	AT5G06730	1.9	0.000750088	up	Peroxidase 54
	AT5G19880	1.31	0.0269224	up	Peroxidase 58
	AT5G39580	1.12	0.000750088	up	Peroxidase 62
	AT5G64120	1.13	0.000750088	up	Peroxidase 71
	AT4G18360	1.19	0.000750088	up	Peroxisomal (S)-2-hydroxy-acid oxidase GLO5
	AT4G16760	1.31	0.000750088	up	Peroxisomal acyl-coenzyme A oxidase 1
	AT3G09940	1.81	0.000750088	up	Probable monodehydroascorbate reductase
	AT1G32760	-1.01	0.0434564	down	Glutaredoxin family protein
	AT1G28480	1.77	0.000750088	up	Glutaredoxin-C9
