# Supplementary material for: Integrated miRNAome and Transcriptome Analysis Reveals Argonaute 2-Mediated Defense Responses Against the Devastating Phytopathogen Sclerotinia sclerotiorum
Source: Front Plant Sci. 2020 Apr 29;11:500. doi: 10.3389/fpls.2020.00500 (PMC7201365; doi:10.3389/fpls.2020.00500)
Supplement: Supplementary file 10 [file Table_9.XLSX]

## Sheet: Table S9A
Supplementary Table S9A. DEGs only significantly differentially expressed in comparison of either WT-Ss/WT or ago2-Ss/ago2
Tracking ID	Chromosomal Location	Gene ID	Sample 1	Sample 2	Value 1	Value 2	FC	Log2FC	Regulation	Q value	Description
XLOC_016473	3:194723-198294	AT3G01500	WT	WT-Ss	2048.26	707.651	0.345489	-1.53329	down	0.000277185	Beta carbonic anhydrase 1, chloroplastic [Source:UniProtKB/Swiss-Prot;Acc:P27140]
XLOC_005059	1:6557253-6558045	AT1G18980	WT	WT-Ss	0	1.22148	NA	inf	up	0.000277185	Germin-like protein subfamily T member 2 [Source:UniProtKB/Swiss-Prot;Acc:Q9LMC9]
XLOC_017781	3:9167283-9169282	AT3G25180	WT	WT-Ss	0	16.5119	NA	inf	up	0.000277185	Cytochrome P450 82G1 [Source:UniProtKB/Swiss-Prot;Acc:Q9LSF8]
XLOC_030038	5:14604366-14605194	AT5G36970	WT	WT-Ss	0	31.0348	NA	inf	up	0.000277185	NDR1/HIN1-like 25 [Source:TAIR;Acc:AT5G36970]
XLOC_000396	1:2827060-2841082	AT1G08830	WT	WT-Ss	214.831	534.651	2.48871	1.3154	up	0.000277185	Superoxide dismutase [Cu-Zn] 1 [Source:UniProtKB/Swiss-Prot;Acc:P24704]
XLOC_001630	1:11300951-11312269	AT1G31580	WT	WT-Ss	604.939	1237.35	2.04541	1.03239	up	0.000277185	ECS1 [Source:TAIR;Acc:AT1G31580]
XLOC_011416	2:6241703-6242463	AT2G14610	WT	WT-Ss	0	6.88031	NA	inf	up	0.000277185	Pathogenesis-related protein 1 [Source:UniProtKB/Swiss-Prot;Acc:P33154]
XLOC_008774	2:6213971-6215901	AT2G14560	WT	WT-Ss	26.1022	310.245	11.8858	3.57117	up	0.000277185	Protein LURP1 [Source:UniProtKB/Swiss-Prot;Acc:Q9ZQR8]
XLOC_004165	1:594572-598657	AT1G02730	WT	WT-Ss	2.43551	1.07323	0.440658	-1.18227	down	0.000277185	Cellulose synthase-like protein D5 [Source:UniProtKB/Swiss-Prot;Acc:Q9SRW9]
XLOC_020312	4:4887111-4888939	AT4G08040	WT	WT-Ss	3.09076	6.20244	2.00676	1.00487	up	0.000277185	1-aminocyclopropane-1-carboxylate synthase 11 [Source:UniProtKB/Swiss-Prot;Acc:Q9S9U6]
XLOC_001434	1:9951847-9952740	AT1G28360	WT	WT-Ss	0	0.749376	NA	inf	up	0.000277185	Ethylene-responsive transcription factor 12 [Source:UniProtKB/Swiss-Prot;Acc:Q94ID6]
XLOC_029366	5:8507589-8508957	AT5G24780	WT	WT-Ss	8.65266	0.762888	0.0881681	-3.5036	down	0.000277185	Vegetative storage protein 1 [Source:UniProtKB/Swiss-Prot;Acc:O49195]
XLOC_003521	1:26321478-26322993	AT1G69880	WT	WT-Ss	0	1.66001	NA	inf	up	0.000277185	Thioredoxin H8 [Source:UniProtKB/Swiss-Prot;Acc:Q9CAS1]
XLOC_028461	5:2079954-2081684	AT5G06730	WT	WT-Ss	0	0.791129	NA	inf	up	0.000277185	Peroxidase 54 [Source:UniProtKB/Swiss-Prot;Acc:Q9FG34]
XLOC_024685	5:630714-632692	AT5G02780	WT	WT-Ss	0.241964	19.8918	82.2099	6.36124	up	0.000277185	Glutathione S-transferase L1 [Source:UniProtKB/Swiss-Prot;Acc:Q6NLB0]
XLOC_007214	1:24499065-24502745	AT1G65860	WT	WT-Ss	6.51742	14.5428	2.23139	1.15794	up	0.000277185	Flavin-containing monooxygenase FMO GS-OX1 [Source:UniProtKB/Swiss-Prot;Acc:Q9SS04]
XLOC_031246	5:23599566-23601325	AT5G58390	WT	WT-Ss	2.47226	5.36752	2.17109	1.11842	up	0.000277185	Peroxidase 67 [Source:UniProtKB/Swiss-Prot;Acc:Q9LVL2]
XLOC_012691	2:15597920-15600077	AT2G37130	WT	WT-Ss	11.3641	25.7319	2.26432	1.17908	up	0.000277185	Peroxidase 21 [Source:UniProtKB/Swiss-Prot;Acc:Q42580]
XLOC_016406	3:23266248-23266934	AT3G62950	WT	WT-Ss	36.149	16.8753	0.466824	-1.09905	down	0.000277185	Glutaredoxin-C11 [Source:UniProtKB/Swiss-Prot;Acc:Q9LYC6]
XLOC_012890	2:17000453-17002468	AT2G40750	WT	WT-Ss	6.49337	32.3309	4.97905	2.31587	up	0.000277185	Probable WRKY transcription factor 54 [Source:UniProtKB/Swiss-Prot;Acc:Q93WU8]
XLOC_027442	5:21962548-21965604	AT5G54130	WT	WT-Ss	4.52492	2.05161	0.453404	-1.14113	down	0.000277185	Calcium-binding endonuclease/exonuclease/phosphatase family [Source:TAIR;Acc:AT5G54130]
XLOC_010564	2:19061732-19069569	AT2G46440,AT2G46450	WT	WT-Ss	37.6431	76.6271	2.03562	1.02547	up	0.000277185	Cyclic nucleotide-gated ion channel 11 [Source:UniProtKB/Swiss-Prot;Acc:Q9SKD6]|Probable cyclic nucleotide-gated ion channel 12 [Source:UniProtKB/Swiss-Prot;Acc:Q8GWD2]
XLOC_023026	4:7409620-7410406	AT4G12490	WT	WT-Ss	1.00949	17.5169	17.3521	4.11704	up	0.000277185	pEARLI1-like lipid transfer protein 2 [Source:UniProtKB/Swiss-Prot;Acc:Q9SU34]
XLOC_000323	1:2269718-2275845	AT1G07390,AT1G07400	WT	WT-Ss	0.776265	3.85166	4.96179	2.31086	up	0.000277185	receptor like protein 1 [Source:TAIR;Acc:AT1G07390]|17.8 kDa class I heat shock protein [Source:UniProtKB/Swiss-Prot;Acc:Q9LNW0]
XLOC_012432	2:13857876-13862700	AT2G32680	WT	WT-Ss	2.61367	8.93947	3.42027	1.77411	up	0.000277185	receptor like protein 23 [Source:TAIR;Acc:AT2G32680]
XLOC_016998	3:3447567-3453987	AT3G11010	WT	WT-Ss	5.44884	15.5916	2.86144	1.51674	up	0.000277185	receptor like protein 34 [Source:TAIR;Acc:AT3G11010]
XLOC_028653	5:3400341-3402207	AT5G10760	WT	WT-Ss	16.1779	34.2474	2.11692	1.08197	up	0.000277185	Eukaryotic aspartyl protease family protein [Source:TAIR;Acc:AT5G10760]
XLOC_031696	5:26753509-26757334	AT5G67030	WT	WT-Ss	291.467	144.367	0.495312	-1.01359	down	0.000277185	Zeaxanthin epoxidase, chloroplastic [Source:UniProtKB/Swiss-Prot;Acc:Q9FGC7]
XLOC_031583	5:25914637-25919872	AT5G64830,AT5G64840	WT	WT-Ss	237.228	114.014	0.48061	-1.05706	down	0.000277185	programmed cell death 2 C-terminal domain-containing protein [Source:TAIR;Acc:AT5G64830]|ABC transporter F family member 5 [Source:UniProtKB/Swiss-Prot;Acc:Q9LV93]
XLOC_031537	5:25628587-25629615	AT5G64040	WT	WT-Ss	5299.36	2335.51	0.440716	-1.18208	down	0.000277185	Photosystem I reaction center subunit N, chloroplastic [Source:UniProtKB/Swiss-Prot;Acc:P49107]
XLOC_031442	5:24950263-24953232	AT5G62130	WT	WT-Ss	5.3755	2.64117	0.491335	-1.02522	down	0.000277185	Per1-like family protein [Source:TAIR;Acc:AT5G62130]
XLOC_031243	5:23577317-23587914	AT5G58330	WT	WT-Ss	136.388	68.0933	0.499262	-1.00213	down	0.000277185	lactate/malate dehydrogenase family protein [Source:TAIR;Acc:AT5G58330]
XLOC_031191	5:23225949-23230704	AT5G57345	WT	WT-Ss	271.946	122.165	0.449228	-1.15448	down	0.000277185	unknown protein; Has 30201 Blast hits to 17322 proteins in 780 species: Archae - 12; Bacteria - 1396; Metazoa - 17338; Fungi - 3422; Plants - 5037; Viruses - 0; Other Eukaryotes - 2996 (source: NCBI BLink). [Source:TAIR;Acc:AT5G57345]
XLOC_030635	5:19093151-19098715	AT5G47040	WT	WT-Ss	66.5723	30.9543	0.464973	-1.10478	down	0.000277185	Lon protease homolog 2, peroxisomal [Source:UniProtKB/Swiss-Prot;Acc:O64948]
XLOC_030432	5:17579965-17581222	AT5G43750	WT	WT-Ss	155.598	77.4831	0.49797	-1.00587	down	0.000277185	Photosynthetic NDH subunit of subcomplex B 5, chloroplastic [Source:UniProtKB/Swiss-Prot;Acc:Q9FG89]
XLOC_030126	5:15377172-15385325	AT5G38420	WT	WT-Ss	4273.67	1495.95	0.35004	-1.51441	down	0.000277185	Ribulose bisphosphate carboxylase small chain 2B, chloroplastic [Source:UniProtKB/Swiss-Prot;Acc:P10797]
XLOC_030125	5:15377172-15385325	AT5G38410,AT5G38430	WT	WT-Ss	12013.4	4739.52	0.39452	-1.34183	down	0.000277185	Ribulose bisphosphate carboxylase small chain 3B, chloroplastic [Source:UniProtKB/Swiss-Prot;Acc:P10798]|Ribulose bisphosphate carboxylase small chain 1B, chloroplastic [Source:UniProtKB/Swiss-Prot;Acc:P10796]
XLOC_029960	5:14118841-14123340	AT5G35970	WT	WT-Ss	248.467	99.7999	0.401661	-1.31595	down	0.000277185	P-loop containing nucleoside triphosphate hydrolases superfamily protein [Source:TAIR;Acc:AT5G35970]
XLOC_029303	5:8009805-8011656	AT5G23750	WT	WT-Ss	22.5116	10.5096	0.46685	-1.09897	down	0.000277185	Remorin family protein [Source:TAIR;Acc:AT5G23750]
XLOC_029272	5:7736589-7738535	AT5G23060	WT	WT-Ss	242.102	110.435	0.45615	-1.13242	down	0.000277185	Calcium sensing receptor, chloroplastic [Source:UniProtKB/Swiss-Prot;Acc:Q9FN48]
XLOC_029230	5:7418115-7419249	AT5G22390	WT	WT-Ss	20.3334	9.29819	0.457286	-1.12883	down	0.000277185	Protein of unknown function (DUF3049) [Source:TAIR;Acc:AT5G22390]
XLOC_028689	5:3662676-3668195	AT5G11470	WT	WT-Ss	1.37799	0.678788	0.492594	-1.02153	down	0.000277185	bromo-adjacent homology (BAH) domain-containing protein [Source:TAIR;Acc:AT5G11470]
XLOC_028595	5:3015246-3018262	AT5G09730	WT	WT-Ss	1.59898	0.557853	0.348879	-1.5192	down	0.000277185	Beta-D-xylosidase 3 [Source:UniProtKB/Swiss-Prot;Acc:Q9LXD6]
XLOC_028050	5:26172065-26175033	AT5G65470	WT	WT-Ss	15.0596	6.6986	0.444803	-1.16876	down	0.000277185	O-fucosyltransferase family protein [Source:TAIR;Acc:AT5G65470]
XLOC_027807	5:24484378-24487824	AT5G60860	WT	WT-Ss	53.7177	25.4452	0.473685	-1.078	down	0.000277185	Ras-related protein RABA1f [Source:UniProtKB/Swiss-Prot;Acc:Q9FJH0]
XLOC_027453	5:22038260-22046298	AT5G54270	WT	WT-Ss	11630.8	5217.7	0.448609	-1.15647	down	0.000277185	light-harvesting chlorophyll B-binding protein 3 [Source:TAIR;Acc:AT5G54270]
XLOC_026251	5:12965375-12982497	AT5G34830	WT	WT-Ss	3.10725	1.51815	0.488584	-1.03332	down	0.000277185	unknown protein; Has 19 Blast hits to 19 proteins in 6 species: Archae - 0; Bacteria - 0; Metazoa - 3; Fungi - 0; Plants - 16; Viruses - 0; Other Eukaryotes - 0 (source: NCBI BLink). [Source:TAIR;Acc:AT5G34830]
XLOC_024766	5:1129824-1144912	AT5G04140	WT	WT-Ss	288.958	138.13	0.478026	-1.06484	down	0.000277185	Ferredoxin-dependent glutamate synthase 1, chloroplastic/mitochondrial [Source:UniProtKB/Swiss-Prot;Acc:Q9ZNZ7]
XLOC_024647	5:419090-422032	AT5G02120	WT	WT-Ss	336.696	147.768	0.438877	-1.18811	down	0.000277185	High-light-induced protein, chloroplastic [Source:UniProtKB/Swiss-Prot;Acc:O81208]
XLOC_024329	4:16771024-16773387	AT4G35250	WT	WT-Ss	154.782	71.4207	0.461429	-1.11582	down	0.000277185	NAD(P)-binding Rossmann-fold superfamily protein [Source:TAIR;Acc:AT4G35250]
XLOC_024237	4:16101463-16102196	AT4G33467	WT	WT-Ss	11.4829	3.13278	0.272822	-1.87397	down	0.000277185	unknown protein; Has 25 Blast hits to 25 proteins in 9 species: Archae - 0; Bacteria - 0; Metazoa - 0; Fungi - 0; Plants - 25; Viruses - 0; Other Eukaryotes - 0 (source: NCBI BLink). [Source:TAIR;Acc:AT4G33467]
XLOC_024209	4:15926669-15931497	AT4G33010	WT	WT-Ss	489.388	226.85	0.463538	-1.10924	down	0.000277185	Glycine dehydrogenase (decarboxylating) 1, mitochondrial [Source:UniProtKB/Swiss-Prot;Acc:Q94B78]
XLOC_023505	4:10772401-10774023	AT4G19830	WT	WT-Ss	36.6028	18.1608	0.496157	-1.01113	down	0.000277185	Peptidyl-prolyl cis-trans isomerase FKBP17-1, chloroplastic [Source:UniProtKB/Swiss-Prot;Acc:O81864]
XLOC_023442	4:10322155-10325816	AT4G18810	WT	WT-Ss	42.5286	20.9772	0.49325	-1.01961	down	0.000277185	NAD(P)-binding Rossmann-fold superfamily protein [Source:TAIR;Acc:AT4G18810]
XLOC_023312	4:9392146-9393529	AT4G16690	WT	WT-Ss	19.1843	9.17694	0.478357	-1.06384	down	0.000277185	Probable pheophorbidase [Source:UniProtKB/Swiss-Prot;Acc:O23512]
XLOC_023223	4:8666337-8669470	AT4G15210	WT	WT-Ss	5.19429	1.43686	0.276622	-1.85401	down	0.000277185	Beta-amylase 5 [Source:UniProtKB/Swiss-Prot;Acc:P25853]
XLOC_023110	4:7895752-7898487	-	WT	WT-Ss	17.6541	5.86867	0.332427	-1.58889	down	0.000277185	-
XLOC_022825	4:5775185-5779549	AT4G09010	WT	WT-Ss	295.525	144.854	0.490158	-1.02868	down	0.000277185	Thylakoid lumenal 29 kDa protein, chloroplastic [Source:UniProtKB/Swiss-Prot;Acc:P82281]
XLOC_022213	4:466390-468294	AT4G01080	WT	WT-Ss	7.13423	1.13301	0.158813	-2.6546	down	0.000277185	Protein trichome birefringence-like 26 [Source:UniProtKB/Swiss-Prot;Acc:O04621]
XLOC_022027	4:17743797-17746678	AT4G37760	WT	WT-Ss	39.5289	18.0878	0.457584	-1.12789	down	0.000277185	Squalene epoxidase 3 [Source:UniProtKB/Swiss-Prot;Acc:Q8VYH2]
XLOC_021835	4:16398027-16401810	AT4G34260	WT	WT-Ss	34.4753	17.0502	0.494561	-1.01578	down	0.000277185	Alpha-L-fucosidase 2 [Source:UniProtKB/Swiss-Prot;Acc:Q8L7W8]
XLOC_021737	4:15617362-15620938	AT4G32350	WT	WT-Ss	9.35969	4.62858	0.494523	-1.01589	down	0.000277185	Regulator of Vps4 activity in the MVB pathway protein [Source:TAIR;Acc:AT4G32350]
XLOC_020011	4:2181215-2194416	AT4G04410	WT	WT-Ss	16.6997	4.13729	0.247745	-2.01307	down	0.000277185	transposable element gene [Source:TAIR;Acc:AT4G04410]
XLOC_019675	3:23324608-23328754	AT3G63140	WT	WT-Ss	745.556	369.135	0.495113	-1.01417	down	0.000277185	Chloroplast stem-loop binding protein of 41 kDa a, chloroplastic [Source:UniProtKB/Swiss-Prot;Acc:Q9LYA9]
XLOC_019573	3:22777799-22784391	AT3G61570,AT3G61571	WT	WT-Ss	32.6115	5.55131	0.170226	-2.55448	down	0.000277185	Golgin candidate 3 [Source:UniProtKB/Swiss-Prot;Acc:Q84WU4]|unknown protein; Has 30201 Blast hits to 17322 proteins in 780 species: Archae - 12; Bacteria - 1396; Metazoa - 17338; Fungi - 3422; Plants - 5037; Viruses - 0; Other Eukaryotes - 2996 (source: NCBI BLink). [Source:TAIR;Acc:AT3G61571]
XLOC_019227	3:20473540-20475525	AT3G55240	WT	WT-Ss	86.8569	35.8985	0.413305	-1.27472	down	0.000277185	Plant protein 1589 of unknown function [Source:TAIR;Acc:AT3G55240]
XLOC_018545	3:15702084-15704337	AT3G43850	WT	WT-Ss	9.19797	2.70741	0.294349	-1.7644	down	0.000277185	unknown protein; FUNCTIONS IN: molecular_function unknown; INVOLVED IN: biological_process unknown; LOCATED IN: vacuole; BEST Arabidopsis thaliana protein match is: unknown protein (TAIR:AT5G21940.1); Has 215 Blast hits to 215 proteins in 19 species /.../ae - 0; Bacteria - 0; Metazoa - 0; Fungi - 0; Plants - 213; Viruses - 0; Other Eukaryotes - 2 (source: NCBI BLink). [Source:TAIR;Acc:AT3G43850]
XLOC_017682	3:8387507-8393296	AT3G23430	WT	WT-Ss	2.40672	0.920213	0.382351	-1.38703	down	0.000277185	Phosphate transporter PHO1 [Source:UniProtKB/Swiss-Prot;Acc:Q8S403]
XLOC_017589	3:7626756-7629151	AT3G21670	WT	WT-Ss	15.951	5.61851	0.352235	-1.50539	down	0.000277185	Protein NRT1/ PTR FAMILY 6.4 [Source:UniProtKB/Swiss-Prot;Acc:Q9LVE0]
XLOC_017572	3:7557383-7557958	AT3G21460	WT	WT-Ss	64.2417	31.5092	0.490478	-1.02774	down	0.000277185	Monothiol glutaredoxin-S10 [Source:UniProtKB/Swiss-Prot;Acc:Q9LIF1]
XLOC_017271	3:5249075-5252510	AT3G15520	WT	WT-Ss	54.6443	23.6496	0.43279	-1.20826	down	0.000277185	Peptidyl-prolyl cis-trans isomerase CYP37, chloroplastic [Source:UniProtKB/Swiss-Prot;Acc:P82869]
XLOC_017017	3:3583882-3585790	AT3G11410	WT	WT-Ss	54.4953	26.629	0.488649	-1.03313	down	0.000277185	Protein phosphatase 2C 37 [Source:UniProtKB/Swiss-Prot;Acc:P49598]
XLOC_016805	3:2254478-2258005	AT3G07130	WT	WT-Ss	2.53576	1.10653	0.436369	-1.19638	down	0.000277185	Purple acid phosphatase 15 [Source:UniProtKB/Swiss-Prot;Acc:Q9SFU3]
XLOC_016700	3:1635199-1643253	AT3G05640	WT	WT-Ss	20.1438	7.78254	0.38635	-1.37202	down	0.000277185	Probable protein phosphatase 2C 34 [Source:UniProtKB/Swiss-Prot;Acc:Q9M9W9]
XLOC_016478	3:216803-219054	AT3G01550	WT	WT-Ss	10.8498	5.20978	0.480174	-1.05837	down	0.000277185	Phosphoenolpyruvate/phosphate translocator 2, chloroplastic [Source:UniProtKB/Swiss-Prot;Acc:Q8H0T6]
XLOC_016359	3:22902637-22904070	AT3G61870	WT	WT-Ss	238.358	114.448	0.480151	-1.05844	down	0.000277185	unknown protein; FUNCTIONS IN: molecular_function unknown; INVOLVED IN: biological_process unknown; LOCATED IN: chloroplast, chloroplast inner membrane; EXPRESSED IN: 23 plant structures; EXPRESSED DURING: 14 growth stages; Has 35333 Blast hits to 3 /.../roteins in 2444 species: Archae - 798; Bacteria - 22429; Metazoa - 974; Fungi - 991; Plants - 531; Viruses - 0; Other Eukaryotes - 9610 (source:…
XLOC_016301	3:22514026-22516871	AT3G60930	WT	WT-Ss	4.29732	1.70918	0.397732	-1.33013	down	0.000277185	transposable element gene [Source:TAIR;Acc:AT3G60930]
XLOC_016054	3:20709385-20711640	AT3G55800	WT	WT-Ss	511.782	252.983	0.494318	-1.01649	down	0.000277185	Sedoheptulose-1,7-bisphosphatase, chloroplastic [Source:UniProtKB/Swiss-Prot;Acc:P46283]
XLOC_015919	3:19822725-19823493	AT3G53470	WT	WT-Ss	85.0344	39.8962	0.469176	-1.0918	down	0.000277185	unknown protein; FUNCTIONS IN: molecular_function unknown; INVOLVED IN: biological_process unknown; LOCATED IN: chloroplast thylakoid membrane, chloroplast; EXPRESSED IN: 22 plant structures; EXPRESSED DURING: 13 growth stages; Has 35 Blast hits to /.../teins in 13 species: Archae - 0; Bacteria - 0; Metazoa - 0; Fungi - 0; Plants - 35; Viruses - 0; Other Eukaryotes - 0 (source: NCBI BLink). [Sour…
XLOC_015826	3:19188896-19192051	AT3G51740	WT	WT-Ss	1.62901	0.408489	0.250758	-1.99563	down	0.000277185	Probably inactive leucine-rich repeat receptor-like protein kinase IMK2 [Source:UniProtKB/Swiss-Prot;Acc:Q9SCT4]
XLOC_015802	3:19025109-19026872	AT3G51240	WT	WT-Ss	3.015	0.949763	0.315012	-1.66652	down	0.000277185	Naringenin,2-oxoglutarate 3-dioxygenase [Source:UniProtKB/Swiss-Prot;Acc:Q9S818]
XLOC_015654	3:17929646-17931701	AT3G48420	WT	WT-Ss	245.268	116.751	0.476012	-1.07093	down	0.000277185	Haloacid dehalogenase-like hydrolase domain-containing protein At3g48420 [Source:UniProtKB/Swiss-Prot;Acc:Q94K71]
XLOC_015554	3:17228629-17231309	AT3G46780	WT	WT-Ss	1108.84	472.202	0.425854	-1.23157	down	0.000277185	plastid transcriptionally active 16 [Source:TAIR;Acc:AT3G46780]
XLOC_014702	3:9793198-9797045	AT3G26640,AT3G26650	WT	WT-Ss	1346.97	668.818	0.496536	-1.01003	down	0.000277185	WD repeat-containing protein LWD2 [Source:UniProtKB/Swiss-Prot;Acc:Q38960]|Glyceraldehyde-3-phosphate dehydrogenase GAPA1, chloroplastic [Source:UniProtKB/Swiss-Prot;Acc:P25856]
XLOC_014006	3:5025237-5029710	AT3G14940	WT	WT-Ss	2.64787	1.28247	0.484339	-1.04591	down	0.000277185	Phosphoenolpyruvate carboxylase 3 [Source:UniProtKB/Swiss-Prot;Acc:Q84VW9]
XLOC_013940	3:4510958-4516298	AT3G13750	WT	WT-Ss	772.863	342.844	0.443603	-1.17266	down	0.000277185	Beta-galactosidase 1 [Source:UniProtKB/Swiss-Prot;Acc:Q9SCW1]
XLOC_013887	3:4111012-4115964	AT3G12915	WT	WT-Ss	4.99868	2.46133	0.492396	-1.02211	down	0.000277185	Ribosomal protein S5/Elongation factor G/III/V family protein [Source:TAIR;Acc:AT3G12915]
XLOC_013762	3:3239179-3242537	AT3G10420	WT	WT-Ss	89.1092	40.9466	0.459511	-1.12183	down	0.000277185	P-loop containing nucleoside triphosphate hydrolases superfamily protein [Source:TAIR;Acc:AT3G10420]
XLOC_013387	3:613801-616144	AT3G02830	WT	WT-Ss	34.7406	15.6916	0.451679	-1.14663	down	0.000277185	Zinc finger CCCH domain-containing protein 33 [Source:UniProtKB/Swiss-Prot;Acc:Q8GXX7]
XLOC_012832	2:16570745-16573717	AT2G39730	WT	WT-Ss	6421	2650.06	0.412716	-1.27678	down	0.000277185	Ribulose bisphosphate carboxylase/oxygenase activase, chloroplastic [Source:UniProtKB/Swiss-Prot;Acc:P10896]
XLOC_012680	2:15489027-15490347	AT2G36895	WT	WT-Ss	84.9317	31.0878	0.366034	-1.44995	down	0.000277185	unknown protein; FUNCTIONS IN: molecular_function unknown; INVOLVED IN: biological_process unknown; LOCATED IN: chloroplast; Has 32 Blast hits to 32 proteins in 14 species: Archae - 0; Bacteria - 0; Metazoa - 0; Fungi - 0; Plants - 32; Viruses - 0; /.../Eukaryotes - 0 (source: NCBI BLink). [Source:TAIR;Acc:AT2G36895]
XLOC_012679	2:15482002-15483711	AT2G36885	WT	WT-Ss	7.86182	1.86782	0.237581	-2.07351	down	0.000277185	unknown protein; FUNCTIONS IN: molecular_function unknown; LOCATED IN: chloroplast; EXPRESSED IN: 22 plant structures; EXPRESSED DURING: 13 growth stages; Has 172 Blast hits to 172 proteins in 58 species: Archae - 0; Bacteria - 116; Metazoa - 0; Fun /.../; Plants - 32; Viruses - 0; Other Eukaryotes - 24 (source: NCBI BLink). [Source:TAIR;Acc:AT2G36885]
XLOC_012064	2:11109002-11114173	AT2G26080	WT	WT-Ss	183.483	79.0266	0.430701	-1.21524	down	0.000277185	Glycine dehydrogenase (decarboxylating) 2, mitochondrial [Source:UniProtKB/Swiss-Prot;Acc:O80988]
XLOC_011334	2:5538802-5541402	AT2G13360	WT	WT-Ss	2023.09	963.313	0.476161	-1.07048	down	0.000277185	Serine--glyoxylate aminotransferase [Source:UniProtKB/Swiss-Prot;Acc:Q56YA5]
XLOC_010903	2:1823239-1824425	AT2G05100	WT	WT-Ss	6707.34	2976.01	0.443695	-1.17236	down	0.000277185	photosystem II light harvesting complex gene 2.1 [Source:TAIR;Acc:AT2G05100]
XLOC_010589	2:19243495-19245162	AT2G46820	WT	WT-Ss	2149.73	1049.48	0.488195	-1.03447	down	0.000277185	Protein CURVATURE THYLAKOID 1B, chloroplastic [Source:UniProtKB/Swiss-Prot;Acc:Q8LCA1]
XLOC_010588	2:19239693-19242672	AT2G46810	WT	WT-Ss	3.80491	1.70878	0.449097	-1.1549	down	0.000277185	Transcription factor bHLH70 [Source:UniProtKB/Swiss-Prot;Acc:O81037]
XLOC_010213	2:16745652-16747400	AT2G40100	WT	WT-Ss	39.1618	15.8222	0.40402	-1.3075	down	0.000277185	Chlorophyll a-b binding protein CP29.3, chloroplastic [Source:UniProtKB/Swiss-Prot;Acc:Q9S7W1]
XLOC_010091	2:15838744-15840932	AT2G37790	WT	WT-Ss	6.81942	3.39264	0.497497	-1.00724	down	0.000277185	Aldo-keto reductase family 4 member C10 [Source:UniProtKB/Swiss-Prot;Acc:Q84TF0]
XLOC_009972	2:14985472-14990935	AT2G35650,AT2G35660	WT	WT-Ss	34.765	17.273	0.496853	-1.00911	down	0.000277185	Probable mannan synthase 7 [Source:UniProtKB/Swiss-Prot;Acc:Q9ZQN8]|FAD/NAD(P)-binding oxidoreductase family protein [Source:TAIR;Acc:AT2G35660]
XLOC_009907	2:14560162-14564782	AT2G34560	WT	WT-Ss	23.9667	9.97275	0.416108	-1.26497	down	0.000277185	P-loop containing nucleoside triphosphate hydrolases superfamily protein [Source:TAIR;Acc:AT2G34560]
XLOC_009635	2:12689548-12693024	AT2G29680	WT	WT-Ss	8.08183	2.21017	0.273475	-1.87052	down	0.000277185	Cell division control protein 6 homolog [Source:UniProtKB/Swiss-Prot;Acc:O82387]
XLOC_009425	2:10906427-10907288	AT2G25625	WT	WT-Ss	5.21556	1.34297	0.257492	-1.9574	down	0.000277185	unknown protein; FUNCTIONS IN: molecular_function unknown; INVOLVED IN: biological_process unknown; LOCATED IN: chloroplast; EXPRESSED IN: 10 plant structures; EXPRESSED DURING: LP.06 six leaves visible, LP.04 four leaves visible, 4 anthesis, petal /.../entiation and expansion stage; Has 24 Blast hits to 24 proteins in 9 species: Archae - 0; Bacteria - 0; Metazoa - 0; Fungi - 0; Plants - 24; Viru…
XLOC_007841	1:29235802-29239445	AT1G77760	WT	WT-Ss	160.43	65.5622	0.408665	-1.29101	down	0.000277185	Nitrate reductase [NADH] 1 [Source:UniProtKB/Swiss-Prot;Acc:P11832]
XLOC_007785	1:28793747-28800404	AT1G76720	WT	WT-Ss	5.72192	2.83301	0.495117	-1.01416	down	0.000277185	eukaryotic translation initiation factor 2 (eIF-2) family protein [Source:TAIR;Acc:AT1G76720]
XLOC_007729	1:28422109-28423285	AT1G75690	WT	WT-Ss	549.103	265.643	0.483776	-1.04759	down	0.000277185	Protein disulfide-isomerase LQY1, chloroplastic [Source:UniProtKB/Swiss-Prot;Acc:Q8GSJ6]
XLOC_007690	1:28131589-28132710	AT1G74890	WT	WT-Ss	8.4513	1.59546	0.188783	-2.4052	down	0.000277185	Two-component response regulator ARR15 [Source:UniProtKB/Swiss-Prot;Acc:Q7G8V2]
XLOC_007332	1:25393973-25415530	AT1G67740	WT	WT-Ss	1010.77	481.986	0.476848	-1.0684	down	0.000277185	Photosystem II core complex proteins psbY, chloroplastic [Source:UniProtKB/Swiss-Prot;Acc:O49347]
XLOC_006626	1:20170714-20173949	AT1G54040	WT	WT-Ss	26.4768	10.7751	0.406963	-1.29703	down	0.000277185	Epithiospecifier protein [Source:UniProtKB/Swiss-Prot;Acc:Q8RY71]
XLOC_006595	1:19976404-19980084	AT1G53520	WT	WT-Ss	29.1018	12.9952	0.446543	-1.16313	down	0.000277185	Fatty-acid-binding protein 3 [Source:UniProtKB/Swiss-Prot;Acc:Q9C8L2]
XLOC_005735	1:11738117-11740427	AT1G32470	WT	WT-Ss	563.966	274.608	0.486921	-1.03824	down	0.000277185	Glycine cleavage system H protein 3, mitochondrial [Source:UniProtKB/Swiss-Prot;Acc:Q9LQL0]
XLOC_005667	1:11214823-11216037	AT1G31330	WT	WT-Ss	7337.51	3652.02	0.497721	-1.00659	down	0.000277185	Photosystem I reaction center subunit III, chloroplastic [Source:UniProtKB/Swiss-Prot;Acc:Q9SHE8]
XLOC_005191	1:7529881-7531025	AT1G21500	WT	WT-Ss	1086.92	536.018	0.493154	-1.01989	down	0.000277185	unknown protein; Has 29 Blast hits to 29 proteins in 12 species: Archae - 0; Bacteria - 0; Metazoa - 0; Fungi - 2; Plants - 27; Viruses - 0; Other Eukaryotes - 0 (source: NCBI BLink). [Source:TAIR;Acc:AT1G21500]
XLOC_005109	1:6956520-6959210	AT1G20070	WT	WT-Ss	23.2739	9.4803	0.407336	-1.29571	down	0.000277185	unknown protein; FUNCTIONS IN: molecular_function unknown; INVOLVED IN: biological_process unknown; LOCATED IN: chloroplast; EXPRESSED IN: 20 plant structures; EXPRESSED DURING: 11 growth stages; Has 26 Blast hits to 26 proteins in 9 species: Archae /.../Bacteria - 0; Metazoa - 0; Fungi - 2; Plants - 24; Viruses - 0; Other Eukaryotes - 0 (source: NCBI BLink). [Source:TAIR;Acc:AT1G20070]
XLOC_004988	1:6069476-6072012	AT1G17650	WT	WT-Ss	34.4396	16.3211	0.473905	-1.07733	down	0.000277185	Glyoxylate/succinic semialdehyde reductase 2, chloroplastic [Source:UniProtKB/Swiss-Prot;Acc:F4I907]
XLOC_004912	1:5444266-5447932	AT1G15820	WT	WT-Ss	8913.78	4417.22	0.495549	-1.0129	down	0.000277185	light harvesting complex photosystem II subunit 6 [Source:TAIR;Acc:AT1G15820]
XLOC_004680	1:3963053-3966824	AT1G11740	WT	WT-Ss	1.81173	0.67973	0.375184	-1.41433	down	0.000277185	ankyrin repeat family protein [Source:TAIR;Acc:AT1G11740]
XLOC_004378	1:1960051-1965071	AT1G06430,AT1G06440	WT	WT-Ss	76.1171	35.5599	0.467173	-1.09797	down	0.000277185	ATP-dependent zinc metalloprotease FTSH 8, chloroplastic [Source:UniProtKB/Swiss-Prot;Acc:Q8W585]|Ubiquitin carboxyl-terminal hydrolase family protein [Source:TAIR;Acc:AT1G06440]
XLOC_004194	1:752270-758650	AT1G03130,AT1G03140	WT	WT-Ss	3471.62	1649.81	0.475227	-1.07331	down	0.000277185	Photosystem I reaction center subunit II-2, chloroplastic [Source:UniProtKB/Swiss-Prot;Acc:Q9SA56]|splicing factor Prp18 family protein [Source:TAIR;Acc:AT1G03140]
XLOC_003405	1:25489454-25495988	AT1G67990,AT1G68000,AT1G68010	WT	WT-Ss	615.96	299.435	0.486129	-1.04059	down	0.000277185	Tapetum-specific methyltransferase 1 [Source:UniProtKB/Swiss-Prot;Acc:Q9C9W4]|CDP-diacylglycerol--inositol 3-phosphatidyltransferase 1 [Source:UniProtKB/Swiss-Prot;Acc:Q8LBA6]|Glycerate dehydrogenase HPR, peroxisomal [Source:UniProtKB/Swiss-Prot;Acc:Q9C9W5]
XLOC_003389	1:25393973-25415530	AT1G67780	WT	WT-Ss	1181.36	557.047	0.471533	-1.08457	down	0.000277185	Zinc-finger domain of monoamine-oxidase A repressor R1 protein [Source:TAIR;Acc:AT1G67780]
XLOC_002931	1:21729912-21738694	AT1G58520	WT	WT-Ss	5.39101	2.66391	0.494139	-1.01701	down	0.000277185	CSC1-like protein RXW8 [Source:UniProtKB/Swiss-Prot;Acc:F4IBD7]
XLOC_002429	1:18452069-18454358	AT1G49840	WT	WT-Ss	14.8744	6.42853	0.432188	-1.21027	down	0.000277185	Protein of unknown function (DUF620) [Source:TAIR;Acc:AT1G49840]
XLOC_001657	1:11531935-11536369	AT1G32060	WT	WT-Ss	1214.32	545.495	0.449216	-1.15452	down	0.000277185	Phosphoribulokinase, chloroplastic [Source:UniProtKB/Swiss-Prot;Acc:P25697]
XLOC_001561	1:10722196-10725437	AT1G30380	WT	WT-Ss	6672.56	3332.55	0.499442	-1.00161	down	0.000277185	Photosystem I reaction center subunit psaK, chloroplastic [Source:UniProtKB/Swiss-Prot;Acc:Q9SUI5]
XLOC_001160	1:8005936-8007428	AT1G22640	WT	WT-Ss	31.2869	15.6032	0.498712	-1.00372	down	0.000277185	Transcription factor MYB3 [Source:UniProtKB/Swiss-Prot;Acc:Q9S9K9]
XLOC_000830	1:5722873-5727312	AT1G16720	WT	WT-Ss	264.292	108.611	0.410951	-1.28296	down	0.000277185	high chlorophyll fluorescence phenotype 173 [Source:TAIR;Acc:AT1G16720]
XLOC_000705	1:4899068-4905062	AT1G14345	WT	WT-Ss	90.4745	35.6974	0.394558	-1.34169	down	0.000277185	NAD(P)-linked oxidoreductase superfamily protein [Source:TAIR;Acc:AT1G14345]
XLOC_000698	1:4861258-4871488	AT1G14230,AT1G14250	WT	WT-Ss	32.1926	13.0946	0.40676	-1.29775	down	0.000277185	Probable apyrase 4 [Source:UniProtKB/Swiss-Prot;Acc:Q8H1D8]|Probable apyrase 5 [Source:UniProtKB/Swiss-Prot;Acc:Q6NQA8]
XLOC_000570	1:4001112-4006742	AT1G11860,AT1G11870	WT	WT-Ss	681.771	314.831	0.461784	-1.11471	down	0.000277185	Aminomethyltransferase, mitochondrial [Source:UniProtKB/Swiss-Prot;Acc:O65396]|Seryl-tRNA synthetase [Source:TAIR;Acc:AT1G11870]
XLOC_000527	1:3777327-3780337	AT1G11260	WT	WT-Ss	616.403	298.567	0.48437	-1.04582	down	0.000277185	Sugar transport protein 1 [Source:UniProtKB/Swiss-Prot;Acc:P23586]
XLOC_000492	1:3530423-3531842	AT1G10657	WT	WT-Ss	17.3125	7.72271	0.446076	-1.16464	down	0.000277185	Plant protein 1589 of unknown function [Source:TAIR;Acc:AT1G10657]
XLOC_000424	1:3015327-3018234	AT1G09340	WT	WT-Ss	822.164	379.855	0.462018	-1.11398	down	0.000277185	Chloroplast stem-loop binding protein of 41 kDa b, chloroplastic [Source:UniProtKB/Swiss-Prot;Acc:Q9SA52]
XLOC_000313	1:2204319-2206934	AT1G07180	WT	WT-Ss	41.843	20.9192	0.499945	-1.00016	down	0.000277185	Internal alternative NAD(P)H-ubiquinone oxidoreductase A1, mitochondrial [Source:UniProtKB/Swiss-Prot;Acc:Q8GWA1]
XLOC_000060	1:415078-422438	AT1G02190,AT1G02205	WT	WT-Ss	7.40897	3.1822	0.429506	-1.21925	down	0.000277185	Protein CER1-like 1 [Source:UniProtKB/Swiss-Prot;Acc:F4HVX7]|Protein ECERIFERUM 1 [Source:UniProtKB/Swiss-Prot;Acc:F4HVY0]
XLOC_002656	1:20148352-20149938	AT1G53970	WT	WT-Ss	0	0.728104	NA	inf	up	0.000277185	unknown protein; Has 0 Blast hits to 0 proteins in 0 species (source: NCBI BLink). [Source:TAIR;Acc:AT1G53970]
XLOC_003535	1:26423873-26425356	AT1G70170	WT	WT-Ss	0	5.65107	NA	inf	up	0.000277185	matrix metalloproteinase [Source:TAIR;Acc:AT1G70170]
XLOC_003732	1:27855698-27857534	AT1G74080	WT	WT-Ss	0	5.90996	NA	inf	up	0.000277185	Transcription factor MYB122 [Source:UniProtKB/Swiss-Prot;Acc:Q9C9C8]
XLOC_007385	1:25829951-25830487	AT1G68765	WT	WT-Ss	0	1.63812	NA	inf	up	0.000277185	Protein IDA [Source:UniProtKB/Swiss-Prot;Acc:Q8LAD7]
XLOC_008014	1:17292395-17293020	-	WT	WT-Ss	0	56.8263	NA	inf	up	0.000277185	-
XLOC_009520	2:11720293-11721324	AT2G27389	WT	WT-Ss	0	4.62641	NA	inf	up	0.000277185	unknown protein; LOCATED IN: endomembrane system. [Source:TAIR;Acc:AT2G27389]
XLOC_010420	2:18216683-18217438	AT2G44010	WT	WT-Ss	0	0.703859	NA	inf	up	0.000277185	unknown protein; BEST Arabidopsis thaliana protein match is: unknown protein (TAIR:AT3G59880.1); Has 18 Blast hits to 18 proteins in 7 species: Archae - 0; Bacteria - 0; Metazoa - 0; Fungi - 0; Plants - 18; Viruses - 0; Other Eukaryotes - 0 (source: /.../BLink). [Source:TAIR;Acc:AT2G44010]
XLOC_012607	2:15020381-15021600	AT2G35730	WT	WT-Ss	0	16.7661	NA	inf	up	0.000277185	Heavy metal transport/detoxification superfamily protein [Source:TAIR;Acc:AT2G35730]
XLOC_013917	3:4374235-4374712	AT3G13433	WT	WT-Ss	0	12.5002	NA	inf	up	0.000277185	unknown protein; FUNCTIONS IN: molecular_function unknown; INVOLVED IN: biological_process unknown; LOCATED IN: endomembrane system; Has 0 Blast hits to 0 proteins in 0 species (source: NCBI BLink). [Source:TAIR;Acc:AT3G13433]
XLOC_014625	3:9192539-9193385	AT3G25240	WT	WT-Ss	0	0.968429	NA	inf	up	0.000277185	Protein of unknown function (DUF506) [Source:TAIR;Acc:AT3G25240]
XLOC_014811	3:10722436-10723995	AT3G28600	WT	WT-Ss	0	1.7969	NA	inf	up	0.000277185	P-loop containing nucleoside triphosphate hydrolases superfamily protein [Source:TAIR;Acc:AT3G28600]
XLOC_015426	3:16138016-16141546	AT3G44550	WT	WT-Ss	0	5.48694	NA	inf	up	0.000277185	Probable fatty acyl-CoA reductase 5 [Source:UniProtKB/Swiss-Prot;Acc:Q0WRB0]
XLOC_015710	3:18365677-18366565	AT3G49540	WT	WT-Ss	0	1.08159	NA	inf	up	0.000277185	unknown protein; FUNCTIONS IN: molecular_function unknown; INVOLVED IN: N-terminal protein myristoylation; LOCATED IN: cellular_component unknown; Has 9244 Blast hits to 5308 proteins in 962 species: Archae - 18; Bacteria - 2665; Metazoa - 1953; Fun /.../64; Plants - 333; Viruses - 74; Other Eukaryotes - 3237 (source: NCBI BLink). [Source:TAIR;Acc:AT3G49540]
XLOC_016254	3:22216671-22220824	AT3G60140	WT	WT-Ss	0	1.01482	NA	inf	up	0.000277185	Beta-glucosidase 30 [Source:UniProtKB/Swiss-Prot;Acc:Q9M1C9]
XLOC_016363	3:22935509-22936181	AT3G61930	WT	WT-Ss	0	3.47166	NA	inf	up	0.000277185	unknown protein; FUNCTIONS IN: molecular_function unknown; INVOLVED IN: N-terminal protein myristoylation; EXPRESSED IN: 11 plant structures; EXPRESSED DURING: 4 anthesis, C globular stage, petal differentiation and expansion stage; Has 11 Blast hit /.../1 proteins in 5 species: Archae - 0; Bacteria - 0; Metazoa - 0; Fungi - 0; Plants - 11; Viruses - 0; Other Eukaryotes - 0 (source: NCBI BLink). …
XLOC_021715	4:15455162-15457327	AT4G31950	WT	WT-Ss	0	23.366	NA	inf	up	0.000277185	Cytochrome P450 82C3 [Source:UniProtKB/Swiss-Prot;Acc:O49396]
XLOC_023098	4:7796849-7802251	AT4G13420	WT	WT-Ss	0	1.83476	NA	inf	up	0.000277185	Potassium transporter 5 [Source:UniProtKB/Swiss-Prot;Acc:Q9M7K4]
XLOC_024587	4:16891345-16891890	-	WT	WT-Ss	0	5.85513	NA	inf	up	0.000277185	-
XLOC_025643	5:7483252-7483811	AT5G22545	WT	WT-Ss	0	7.2941	NA	inf	up	0.000277185	unknown protein; BEST Arabidopsis thaliana protein match is: unknown protein (TAIR:AT5G22530.1); Has 30201 Blast hits to 17322 proteins in 780 species: Archae - 12; Bacteria - 1396; Metazoa - 17338; Fungi - 3422; Plants - 5037; Viruses - 0; Other Eu /.../es - 2996 (source: NCBI BLink). [Source:TAIR;Acc:AT5G22545]
XLOC_026908	5:17964415-17966496	AT5G44570	WT	WT-Ss	0	1.46967	NA	inf	up	0.000277185	unknown protein; FUNCTIONS IN: molecular_function unknown; INVOLVED IN: biological_process unknown; LOCATED IN: endomembrane system; EXPRESSED IN: leaf whorl, hypocotyl, sepal, flower, leaf; EXPRESSED DURING: petal differentiation and expansion stag /.../08 eight leaves visible; Has 7 Blast hits to 7 proteins in 2 species: Archae - 0; Bacteria - 0; Metazoa - 0; Fungi - 0; Plants - 7; Viruses - 0;…
XLOC_027353	5:21378856-21379744	AT5G52720	WT	WT-Ss	0	0.734592	NA	inf	up	0.000277185	Copper transport protein family [Source:TAIR;Acc:AT5G52720]
XLOC_030224	5:16011071-16012484	AT5G40000	WT	WT-Ss	0	1.57423	NA	inf	up	0.000277185	P-loop containing nucleoside triphosphate hydrolases superfamily protein [Source:TAIR;Acc:AT5G40000]
XLOC_030936	5:21263935-21265264	AT5G52390	WT	WT-Ss	0	0.708581	NA	inf	up	0.000277185	PAR1 protein [Source:TAIR;Acc:AT5G52390]
XLOC_031308	5:23982723-23984617	AT5G59490	WT	WT-Ss	0	1.01346	NA	inf	up	0.000277185	Haloacid dehalogenase-like hydrolase (HAD) superfamily protein [Source:TAIR;Acc:AT5G59490]
XLOC_017068	3:3896190-3901879	AT3G12220,AT3G12230	WT	WT-Ss	0.408089	3.60556	8.83524	3.14327	up	0.000277185	Serine carboxypeptidase-like 16 [Source:UniProtKB/Swiss-Prot;Acc:Q9C7D4]|Serine carboxypeptidase-like 14 [Source:UniProtKB/Swiss-Prot;Acc:Q9C7D3]
XLOC_009912	2:14596630-14597540	AT2G34655	WT	WT-Ss	3.88912	18.039	4.63831	2.2136	up	0.000277185	unknown protein; FUNCTIONS IN: molecular_function unknown; INVOLVED IN: biological_process unknown; LOCATED IN: endomembrane system; EXPRESSED IN: stem, root, inflorescence, cultured cell, leaf; Has 35333 Blast hits to 34131 proteins in 2444 species /.../ae - 798; Bacteria - 22429; Metazoa - 974; Fungi - 991; Plants - 531; Viruses - 0; Other Eukaryotes - 9610 (source: NCBI BLink). [Source:TAIR;Ac…
XLOC_009931	2:14740385-14743417	AT2G34940	WT	WT-Ss	0.21978	1.00163	4.55743	2.18822	up	0.000277185	Vacuolar-sorting receptor 5 [Source:UniProtKB/Swiss-Prot;Acc:O64758]
XLOC_017618	3:7845822-7855892	AT3G22231,AT3G22235	WT	WT-Ss	498.897	2207.39	4.42452	2.14552	up	0.000277185	Cysteine-rich and transmembrane domain-containing protein PCC1 [Source:UniProtKB/Swiss-Prot;Acc:Q94C26]|BEST Arabidopsis thaliana protein match is: pathogen and circadian controlled 1 (TAIR:AT3G22231.1); Has 122 Blast hits to 122 proteins in 11 species: Archae - 0; Bacteria - 0; Metazoa - 0; Fungi - 0; Plants - 122; Viruses - 0; Other Eukaryotes - 0 ( /.../: NCBI BLink). [Source:TAIR;Acc:AT3G2223…
XLOC_001232	1:8542445-8543474	AT1G24147	WT	WT-Ss	27.0266	113.88	4.21365	2.07507	up	0.000277185	unknown protein; FUNCTIONS IN: molecular_function unknown; INVOLVED IN: biological_process unknown; LOCATED IN: endomembrane system; BEST Arabidopsis thaliana protein match is: unknown protein (TAIR:AT1G24148.1); Has 4 Blast hits to 4 proteins in 2 /.../s: Archae - 0; Bacteria - 0; Metazoa - 0; Fungi - 0; Plants - 4; Viruses - 0; Other Eukaryotes - 0 (source: NCBI BLink). [Source:TAIR;Acc:AT1G241…
XLOC_018813	3:17750707-17755263	AT3G48080	WT	WT-Ss	1.60133	6.20326	3.8738	1.95375	up	0.000277185	Protein EDS1B [Source:UniProtKB/Swiss-Prot;Acc:Q9SU71]
XLOC_028030	5:25997503-26002465	AT5G65080	WT	WT-Ss	5.70166	20.8881	3.66349	1.87322	up	0.000277185	K-box region and MADS-box transcription factor family protein [Source:TAIR;Acc:AT5G65080]
XLOC_002802	1:21237691-21241215	AT1G56660	WT	WT-Ss	5.39591	18.9689	3.51543	1.8137	up	0.000277185	unknown protein; Has 665200 Blast hits to 205811 proteins in 4684 species: Archae - 3320; Bacteria - 107592; Metazoa - 249086; Fungi - 76753; Plants - 38542; Viruses - 3008; Other Eukaryotes - 186899 (source: NCBI BLink). [Source:TAIR;Acc:AT1G56660]
XLOC_007800	1:28920456-28920956	AT1G76960	WT	WT-Ss	19.2958	67.5583	3.5012	1.80785	up	0.000277185	unknown protein; FUNCTIONS IN: molecular_function unknown; INVOLVED IN: biological_process unknown; LOCATED IN: endomembrane system; EXPRESSED IN: 9 plant structures; EXPRESSED DURING: 8 growth stages; Has 8 Blast hits to 8 proteins in 2 species: Ar /.../ 0; Bacteria - 0; Metazoa - 0; Fungi - 0; Plants - 8; Viruses - 0; Other Eukaryotes - 0 (source: NCBI BLink). [Source:TAIR;Acc:AT1G76960]
XLOC_021365	4:13074132-13076429	AT4G25630	WT	WT-Ss	4.34121	14.9317	3.43953	1.78221	up	0.000277185	Mediator of RNA polymerase II transcription subunit 36a [Source:UniProtKB/Swiss-Prot;Acc:Q94AH9]
XLOC_026958	5:18391075-18395912	AT5G45380	WT	WT-Ss	6.12252	20.665	3.37524	1.75499	up	0.000277185	Urea-proton symporter DUR3 [Source:UniProtKB/Swiss-Prot;Acc:F4KD71]
XLOC_016648	3:1309293-1310887	AT3G04770	WT	WT-Ss	2.70304	8.95632	3.31342	1.72832	up	0.000277185	40S ribosomal protein Sa-2 [Source:UniProtKB/Swiss-Prot;Acc:Q8H173]
XLOC_028617	5:3173496-3179448	AT5G10140	WT	WT-Ss	5.0531	16.612	3.2875	1.71699	up	0.000277185	MADS-box protein FLOWERING LOCUS C [Source:UniProtKB/Swiss-Prot;Acc:Q9S7Q7]
XLOC_027522	5:22467408-22472706	AT5G55450,AT5G55460	WT	WT-Ss	16.3858	53.2435	3.24937	1.70016	up	0.000277185	Bifunctional inhibitor/lipid-transfer protein/seed storage 2S albumin superfamily protein [Source:TAIR;Acc:AT5G55450]|Bifunctional inhibitor/lipid-transfer protein/seed storage 2S albumin superfamily protein [Source:TAIR;Acc:AT5G55460]
XLOC_013770	3:3285891-3288880	AT3G10530	WT	WT-Ss	1.96854	6.0429	3.06975	1.61812	up	0.000277185	Transducin/WD40 repeat-like superfamily protein [Source:TAIR;Acc:AT3G10530]
XLOC_008443	2:3300977-3304573	AT2G07683	WT	WT-Ss	1.38973	4.26058	3.06575	1.61624	up	0.000277185	transposable element gene [Source:TAIR;Acc:AT2G07683]
XLOC_016322	3:22680959-22683769	AT3G61280	WT	WT-Ss	5.52166	16.7675	3.03667	1.60249	up	0.000277185	Arabidopsis thaliana protein of unknown function (DUF821) [Source:TAIR;Acc:AT3G61280]
XLOC_025884	5:9540923-9550597	AT5G27120,AT5G27140	WT	WT-Ss	5.61626	16.7623	2.9846	1.57754	up	0.000277185	Probable nucleolar protein 5-1 [Source:UniProtKB/Swiss-Prot;Acc:O04658]|NOP56-like pre RNA processing ribonucleoprotein [Source:TAIR;Acc:AT5G27140]
XLOC_009893	2:14465848-14468531	AT2G34260	WT	WT-Ss	2.03151	5.8868	2.89774	1.53493	up	0.000277185	transducin family protein / WD-40 repeat family protein [Source:TAIR;Acc:AT2G34260]
XLOC_030352	5:17000258-17005622	AT5G42530	WT	WT-Ss	945.756	2634.47	2.78558	1.47798	up	0.000277185	unknown protein; FUNCTIONS IN: molecular_function unknown; INVOLVED IN: biological_process unknown; LOCATED IN: endomembrane system; BEST Arabidopsis thaliana protein match is: unknown protein (TAIR:AT2G25510.2); Has 30201 Blast hits to 17322 protei /.../780 species: Archae - 12; Bacteria - 1396; Metazoa - 17338; Fungi - 3422; Plants - 5037; Viruses - 0; Other Eukaryotes - 2996 (source: NCBI BLin…
XLOC_017420	3:6399570-6403354	AT3G18600	WT	WT-Ss	2.41952	6.59325	2.72503	1.44627	up	0.000277185	DEAD-box ATP-dependent RNA helicase 51 [Source:UniProtKB/Swiss-Prot;Acc:Q9LIH9]
XLOC_021727	4:15548839-15555094	AT4G32200	WT	WT-Ss	0.915102	2.48879	2.71969	1.44344	up	0.000277185	DNA-binding HORMA family protein [Source:TAIR;Acc:AT4G32200]
XLOC_006967	1:22674197-22677713	AT1G61460	WT	WT-Ss	0.362244	0.984131	2.71677	1.44189	up	0.000277185	S-locus protein kinase, putative [Source:TAIR;Acc:AT1G61460]
XLOC_012348	2:13213099-13218724	AT2G31060	WT	WT-Ss	5.94231	16.0902	2.70772	1.43708	up	0.000277185	elongation factor family protein [Source:TAIR;Acc:AT2G31060]
XLOC_017933	3:10207759-10210254	AT3G27550	WT	WT-Ss	0.695481	1.88235	2.70654	1.43645	up	0.000277185	RNA-binding CRS1 / YhbY (CRM) domain protein [Source:TAIR;Acc:AT3G27550]
XLOC_023284	4:9202351-9204078	AT4G16265	WT	WT-Ss	4.41428	11.8538	2.68533	1.4251	up	0.000277185	DNA-directed RNA polymerases II, IV and V subunit 9B [Source:UniProtKB/Swiss-Prot;Acc:Q8L5V0]
XLOC_010086	2:15803242-15810557	AT2G37690	WT	WT-Ss	1.99306	5.33028	2.67443	1.41923	up	0.000277185	phosphoribosylaminoimidazole carboxylase, putative / AIR carboxylase, putative [Source:TAIR;Acc:AT2G37690]
XLOC_025484	5:6271474-6274452	AT5G18820	WT	WT-Ss	1.11387	2.97673	2.67243	1.41815	up	0.000277185	Chaperonin 60 subunit alpha 2, chloroplastic [Source:UniProtKB/Swiss-Prot;Acc:Q56XV8]
XLOC_031120	5:22645482-22649447	AT5G55920	WT	WT-Ss	4.30041	11.431	2.65811	1.4104	up	0.000277185	S-adenosyl-L-methionine-dependent methyltransferases superfamily protein [Source:TAIR;Acc:AT5G55920]
XLOC_000129	1:873183-875901	AT1G03495	WT	WT-Ss	1.4861	3.95001	2.65798	1.41033	up	0.000277185	Coumaroyl-CoA:anthocyanidin 3-O-glucoside-6''-O-coumaroyltransferase 2 [Source:UniProtKB/Swiss-Prot;Acc:Q9LR73]
XLOC_011074	2:3313597-3314901	AT2G07811	WT	WT-Ss	8.14583	21.3729	2.62379	1.39165	up	0.000277185	pseudogene of mitochondrial protein [Source:TAIR;Acc:AT2G07811]
XLOC_011066	2:3249518-3252356	AT2G07671,AT2G07777	WT	WT-Ss	29.7167	77.57	2.61031	1.38422	up	0.000277185	ATP synthase subunit C family protein [Source:TAIR;Acc:AT2G07671]|ATP synthase 9 mitochondrial [Source:TAIR;Acc:AT2G07777]
XLOC_028449	5:1999124-2003117	AT5G06540,AT5G06550	WT	WT-Ss	1.38616	3.60659	2.60185	1.37954	up	0.000277185	Pentatricopeptide repeat-containing protein At5g06540 [Source:UniProtKB/Swiss-Prot;Acc:Q9FG16]|F-box protein At5g06550 [Source:UniProtKB/Swiss-Prot;Acc:Q67XX3]
XLOC_005646	1:11053376-11056921	AT1G31000,AT1G31010	WT	WT-Ss	1.41098	3.61939	2.56516	1.35905	up	0.000277185	F-box and associated interaction domains-containing protein [Source:TAIR;Acc:AT1G31000]|Protein OSB4, chloroplastic [Source:UniProtKB/Swiss-Prot;Acc:Q9FYJ2]
XLOC_014450	3:7887285-7890019	AT3G22310	WT	WT-Ss	3.43418	8.79865	2.56209	1.35732	up	0.000277185	DEAD-box ATP-dependent RNA helicase 9 [Source:UniProtKB/Swiss-Prot;Acc:Q9LUW6]
XLOC_005692	1:11330955-11333540	AT1G31660	WT	WT-Ss	5.16857	13.146	2.54346	1.34679	up	0.000277185	CONTAINS InterPro DOMAIN/s: Bystin (InterPro:IPR007955); Has 475 Blast hits to 467 proteins in 210 species: Archae - 0; Bacteria - 9; Metazoa - 155; Fungi - 139; Plants - 55; Viruses - 0; Other Eukaryotes - 117 (source: NCBI BLink). [Source:TAIR;Acc:AT1G31660]
XLOC_006743	1:20984388-20986951	AT1G56110	WT	WT-Ss	11.2863	28.6556	2.53896	1.34424	up	0.000277185	homolog of nucleolar protein NOP56 [Source:TAIR;Acc:AT1G56110]
XLOC_013581	3:2022432-2033863	AT3G06530	WT	WT-Ss	1.45358	3.68836	2.53743	1.34337	up	0.000277185	Uncharacterized protein At3g06530 [Source:UniProtKB/Swiss-Prot;Acc:Q9C8Z4]
XLOC_009416	2:10856371-10857156	AT2G25510	WT	WT-Ss	583.668	1477.15	2.53081	1.3396	up	0.000277185	unknown protein; Has 2 Blast hits to 2 proteins in 1 species: Archae - 0; Bacteria - 0; Metazoa - 0; Fungi - 0; Plants - 2; Viruses - 0; Other Eukaryotes - 0 (source: NCBI BLink). [Source:TAIR;Acc:AT2G25510]
XLOC_004910	1:5438252-5440087	AT1G15790	WT	WT-Ss	2.97916	7.53781	2.53018	1.33924	up	0.000277185	unknown protein; BEST Arabidopsis thaliana protein match is: unknown protein (TAIR:AT1G15780.1); Has 170 Blast hits to 94 proteins in 14 species: Archae - 0; Bacteria - 0; Metazoa - 0; Fungi - 0; Plants - 170; Viruses - 0; Other Eukaryotes - 0 (sour /.../BI BLink). [Source:TAIR;Acc:AT1G15790]
XLOC_016026	3:20578914-20582405	AT3G55510	WT	WT-Ss	1.86486	4.71513	2.52841	1.33823	up	0.000277185	Noc2p family [Source:TAIR;Acc:AT3G55510]
XLOC_000050	1:323026-324917	AT1G01940	WT	WT-Ss	9.18835	23.1926	2.52412	1.33578	up	0.000277185	Peptidyl-prolyl cis-trans isomerase CYP18-1 [Source:UniProtKB/Swiss-Prot;Acc:Q9LPC7]
XLOC_007727	1:28415202-28416852	AT1G75670	WT	WT-Ss	3.35066	8.42873	2.51554	1.33087	up	0.000277185	DNA-directed RNA polymerases [Source:TAIR;Acc:AT1G75670]
XLOC_007081	1:23463042-23466494	AT1G63250	WT	WT-Ss	0.562089	1.41129	2.51079	1.32814	up	0.000277185	Probable DEAD-box ATP-dependent RNA helicase 48 [Source:UniProtKB/Swiss-Prot;Acc:Q9C8S9]
XLOC_031378	5:24498352-24501758	AT5G60900	WT	WT-Ss	4.74517	11.855	2.49834	1.32097	up	0.000277185	receptor-like protein kinase 1 [Source:TAIR;Acc:AT5G60900]
XLOC_001890	1:13220604-13224752	AT1G35710	WT	WT-Ss	17.4127	43.3533	2.48975	1.316	up	0.000277185	Probable leucine-rich repeat receptor-like protein kinase At1g35710 [Source:UniProtKB/Swiss-Prot;Acc:Q9LP24]
XLOC_017578	3:7585945-7590856	AT3G21540	WT	WT-Ss	1.4936	3.70303	2.47926	1.30991	up	0.000277185	transducin family protein / WD-40 repeat family protein [Source:TAIR;Acc:AT3G21540]
XLOC_017332	3:5723248-5727620	AT3G16810	WT	WT-Ss	3.66965	9.07979	2.4743	1.30702	up	0.000277185	Pumilio homolog 24 [Source:UniProtKB/Swiss-Prot;Acc:Q9LRZ3]
XLOC_016154	3:21449297-21455961	AT3G57940	WT	WT-Ss	1.05717	2.61237	2.47111	1.30516	up	0.000277185	UPF0202 protein At3g57940 [Source:UniProtKB/Swiss-Prot;Acc:Q9M2Q4]
XLOC_017419	3:6396930-6398190	AT3G18580	WT	WT-Ss	2.83943	6.99345	2.46297	1.3004	up	0.000277185	Nucleic acid-binding, OB-fold-like protein [Source:TAIR;Acc:AT3G18580]
XLOC_024148	4:15387119-15390396	AT4G31810	WT	WT-Ss	2.71968	6.66264	2.44978	1.29265	up	0.000277185	3-hydroxyisobutyryl-CoA hydrolase-like protein 2, mitochondrial [Source:UniProtKB/Swiss-Prot;Acc:Q8RXN4]
XLOC_006977	1:22718704-22719516	AT1G61570	WT	WT-Ss	25.4526	62.0697	2.43865	1.28608	up	0.000277185	Mitochondrial import inner membrane translocase subunit TIM13 [Source:UniProtKB/Swiss-Prot;Acc:Q9XH48]
XLOC_016231	3:22039475-22042713	AT3G59670	WT	WT-Ss	1.59853	3.88916	2.43297	1.28272	up	0.000277185	unknown protein; BEST Arabidopsis thaliana protein match is: unknown protein (TAIR:AT4G37440.2); Has 77 Blast hits to 77 proteins in 14 species: Archae - 0; Bacteria - 0; Metazoa - 0; Fungi - 0; Plants - 73; Viruses - 0; Other Eukaryotes - 4 (source /.../ BLink). [Source:TAIR;Acc:AT3G59670]
XLOC_016834	3:2420901-2422825	AT3G07580	WT	WT-Ss	4.05897	9.76447	2.40566	1.26643	up	0.000277185	unknown protein; FUNCTIONS IN: molecular_function unknown; INVOLVED IN: biological_process unknown; LOCATED IN: chloroplast; EXPRESSED IN: 18 plant structures; EXPRESSED DURING: 12 growth stages; BEST Arabidopsis thaliana protein match is: unknown p /.../ (TAIR:AT5G48335.1); Has 30201 Blast hits to 17322 proteins in 780 species: Archae - 12; Bacteria - 1396; Metazoa - 17338; Fungi - 3422; Plants …
XLOC_015438	3:16297978-16299847	AT3G44750	WT	WT-Ss	6.73728	16.162	2.39889	1.26237	up	0.000277185	Histone deacetylase HDT1 [Source:UniProtKB/Swiss-Prot;Acc:Q9FVE6]
XLOC_013860	3:3910632-3913329	AT3G12270	WT	WT-Ss	2.32959	5.58522	2.39752	1.26154	up	0.000277185	Probable protein arginine N-methyltransferase 3 [Source:UniProtKB/Swiss-Prot;Acc:Q0WVD6]
XLOC_031843	Mt:296284-298546	ATMG01170	WT	WT-Ss	3.93846	9.43089	2.39456	1.25976	up	0.000277185	ATPase, F0 complex, subunit A protein [Source:TAIR;Acc:ATMG01170]
XLOC_005053	1:6504805-6506424	AT1G18850	WT	WT-Ss	3.09321	7.3913	2.38952	1.25672	up	0.000277185	unknown protein; FUNCTIONS IN: molecular_function unknown; INVOLVED IN: biological_process unknown; LOCATED IN: nucleolus; EXPRESSED IN: 22 plant structures; EXPRESSED DURING: 13 growth stages; Has 40 Blast hits to 40 proteins in 13 species: Archae /.../acteria - 0; Metazoa - 0; Fungi - 0; Plants - 40; Viruses - 0; Other Eukaryotes - 0 (source: NCBI BLink). [Source:TAIR;Acc:AT1G18850]
XLOC_009539	2:11861993-11863886	AT2G27840	WT	WT-Ss	4.81379	11.4905	2.38699	1.25519	up	0.000277185	Histone deacetylase HDT4 [Source:UniProtKB/Swiss-Prot;Acc:Q9M4T3]
XLOC_019457	3:22000827-22006056	AT3G59570	WT	WT-Ss	1.55263	3.66711	2.36187	1.23993	up	0.000277185	Ypt/Rab-GAP domain of gyp1p superfamily protein [Source:TAIR;Acc:AT3G59570]
XLOC_021966	4:17254659-17255716	AT4G36570	WT	WT-Ss	15.5821	36.7248	2.35687	1.23687	up	0.000277185	RAD-like 3 [Source:TAIR;Acc:AT4G36570]
XLOC_004789	1:4713468-4718419	AT1G13750	WT	WT-Ss	5.46694	12.7992	2.3412	1.22725	up	0.000277185	Probable inactive purple acid phosphatase 1 [Source:UniProtKB/Swiss-Prot;Acc:Q9LMX4]
XLOC_020824	4:8978005-8978876	AT4G15770	WT	WT-Ss	12.7638	29.8695	2.34016	1.22661	up	0.000277185	RNA binding [Source:TAIR;Acc:AT4G15770]
XLOC_014273	3:6740694-6743253	AT3G19440	WT	WT-Ss	0.945575	2.21182	2.33913	1.22597	up	0.000277185	RNA pseudouridine synthase 4, mitochondrial [Source:UniProtKB/Swiss-Prot;Acc:Q9LT72]
XLOC_001498	1:10255313-10261404	AT1G29320	WT	WT-Ss	3.34866	7.78419	2.32456	1.21696	up	0.000277185	Transducin/WD40 repeat-like superfamily protein [Source:TAIR;Acc:AT1G29320]
XLOC_006603	1:20026146-20028635	AT1G53645	WT	WT-Ss	4.76597	10.9959	2.30718	1.20613	up	0.000277185	hydroxyproline-rich glycoprotein family protein [Source:TAIR;Acc:AT1G53645]
XLOC_006328	1:17981772-17983327	AT1G48630	WT	WT-Ss	14.3198	33.0178	2.30574	1.20523	up	0.000277185	Receptor for activated C kinase 1B [Source:UniProtKB/Swiss-Prot;Acc:Q9C4Z6]
XLOC_029497	5:9671495-9674256	AT5G27395	WT	WT-Ss	4.35113	10.0231	2.30355	1.20386	up	0.000277185	Mitochondrial inner membrane translocase complex, subunit Tim44-related protein [Source:TAIR;Acc:AT5G27395]
XLOC_014489	3:8174317-8176906	AT3G23010	WT	WT-Ss	1.30517	2.99798	2.297	1.19975	up	0.000277185	receptor like protein 36 [Source:TAIR;Acc:AT3G23010]
XLOC_019285	3:20908927-20910481	AT3G56400	WT	WT-Ss	51.3197	117.799	2.29539	1.19874	up	0.000277185	Probable WRKY transcription factor 70 [Source:UniProtKB/Swiss-Prot;Acc:Q9LY00]
XLOC_019313	3:21088039-21092136	AT3G56990	WT	WT-Ss	2.46242	5.6322	2.28726	1.19362	up	0.000277185	embryo sac development arrest 7 [Source:TAIR;Acc:AT3G56990]
XLOC_029190	5:7107257-7111349	AT5G20950	WT	WT-Ss	37.5603	85.8208	2.28488	1.19212	up	0.000277185	Glycosyl hydrolase family protein [Source:TAIR;Acc:AT5G20950]
XLOC_005361	1:8711035-8711528	AT1G24575	WT	WT-Ss	21.0765	47.8286	2.26929	1.18224	up	0.000277185	unknown protein; Has 7 Blast hits to 7 proteins in 2 species: Archae - 0; Bacteria - 0; Metazoa - 0; Fungi - 0; Plants - 7; Viruses - 0; Other Eukaryotes - 0 (source: NCBI BLink). [Source:TAIR;Acc:AT1G24575]
XLOC_012465	2:14074853-14078744	AT2G33210	WT	WT-Ss	6.89416	15.6443	2.26921	1.18219	up	0.000277185	Chaperonin CPN60-like 1, mitochondrial [Source:UniProtKB/Swiss-Prot;Acc:Q8L7B5]
XLOC_022904	4:6462952-6464544	AT4G10450	WT	WT-Ss	12.7211	28.6779	2.25436	1.17272	up	0.000277185	60S ribosomal protein L9-2 [Source:UniProtKB/Swiss-Prot;Acc:Q9SZX9]
XLOC_014731	3:10076818-10078820	AT3G27280	WT	WT-Ss	5.47511	12.288	2.24434	1.16629	up	0.000277185	Prohibitin-4, mitochondrial [Source:UniProtKB/Swiss-Prot;Acc:Q9LK25]
XLOC_003678	1:27435425-27440494	AT1G72910,AT1G72920,AT1G72930	WT	WT-Ss	179.279	399.257	2.22701	1.15511	up	0.000277185	Toll-Interleukin-Resistance (TIR) domain-containing protein [Source:TAIR;Acc:AT1G72910]|Toll-Interleukin-Resistance (TIR) domain family protein [Source:TAIR;Acc:AT1G72920]|Toll/interleukin-1 receptor-like protein [Source:UniProtKB/Swiss-Prot;Acc:Q9SSN3]
XLOC_007835	1:29185898-29187846	AT1G77660	WT	WT-Ss	4.08334	9.08546	2.22501	1.15381	up	0.000277185	Histone H3 K4-specific methyltransferase SET7/9 family protein [Source:TAIR;Acc:AT1G77660]
XLOC_008994	2:7928023-7934471	AT2G18220	WT	WT-Ss	3.0281	6.70904	2.21559	1.14769	up	0.000277185	Nucleolar complex protein 2 homolog [Source:UniProtKB/Swiss-Prot;Acc:Q9ZPV5]
XLOC_016181	3:21701533-21703114	AT3G58660	WT	WT-Ss	7.87136	17.4327	2.21471	1.14712	up	0.000277185	Ribosomal protein L1p/L10e family [Source:TAIR;Acc:AT3G58660]
XLOC_017640	3:8016050-8017508	AT3G22660	WT	WT-Ss	10.5343	23.316	2.21333	1.14622	up	0.000277185	Probable rRNA-processing protein EBP2 homolog [Source:UniProtKB/Swiss-Prot;Acc:Q9LUJ5]
XLOC_021967	4:17257810-17260811	AT4G36580	WT	WT-Ss	1.02042	2.25841	2.21321	1.14614	up	0.000277185	AAA-type ATPase family protein [Source:TAIR;Acc:AT4G36580]
XLOC_008449	2:3357618-3366557	AT2G07667,AT2G07698,AT2G07798	WT	WT-Ss	3.09643	6.83044	2.2059	1.14137	up	0.000277185	unknown protein; FUNCTIONS IN: molecular_function unknown; INVOLVED IN: biological_process unknown; LOCATED IN: mitochondrion; BEST Arabidopsis thaliana protein match is: unknown protein (TAIR:ATMG01180.1); Has 3 Blast hits to 3 proteins in 1 specie /.../hae - 0; Bacteria - 0; Metazoa - 0; Fungi - 0; Plants - 3; Viruses - 0; Other Eukaryotes - 0 (source: NCBI BLink). [Source:TAIR;Acc:AT2G07667]|A…
XLOC_024909	5:2108339-2116754	AT5G06810,AT5G06820	WT	WT-Ss	0.948071	2.09107	2.20561	1.14118	up	0.000277185	Mitochondrial transcription termination factor family protein [Source:TAIR;Acc:AT5G06810]|Protein STRUBBELIG-RECEPTOR FAMILY 2 [Source:UniProtKB/Swiss-Prot;Acc:Q9FG24]
XLOC_009060	2:8383825-8388750	AT2G19380,AT2G19385	WT	WT-Ss	3.13452	6.90611	2.20325	1.13963	up	0.000277185	UBP1-associated proteins 1C [Source:UniProtKB/Swiss-Prot;Acc:O64571]|zinc ion binding [Source:TAIR;Acc:AT2G19385]
XLOC_027629	5:23204460-23206659	AT5G57280	WT	WT-Ss	4.27826	9.40156	2.19753	1.13588	up	0.000277185	S-adenosyl-L-methionine-dependent methyltransferases superfamily protein [Source:TAIR;Acc:AT5G57280]
XLOC_002589	1:19711236-19713230	AT1G52930	WT	WT-Ss	6.27426	13.7409	2.19004	1.13096	up	0.000277185	Ribosomal RNA processing Brix domain protein [Source:TAIR;Acc:AT1G52930]
XLOC_023712	4:12278913-12286448	AT4G23540	WT	WT-Ss	3.00628	6.55835	2.18154	1.12535	up	0.000277185	ARM repeat superfamily protein [Source:TAIR;Acc:AT4G23540]
XLOC_004390	1:2060416-2067362	AT1G06720	WT	WT-Ss	2.66323	5.79711	2.17673	1.12216	up	0.000277185	P-loop containing nucleoside triphosphate hydrolases superfamily protein [Source:TAIR;Acc:AT1G06720]
XLOC_007400	1:25932968-25940991	AT1G68990	WT	WT-Ss	2.83265	6.14028	2.16768	1.11615	up	0.000277185	DNA-directed RNA polymerase 1, mitochondrial [Source:UniProtKB/Swiss-Prot;Acc:P92969]
XLOC_020728	4:8294151-8298602	AT4G14400	WT	WT-Ss	75.4014	163.304	2.1658	1.1149	up	0.000277185	ankyrin repeat family protein [Source:TAIR;Acc:AT4G14400]
XLOC_026613	5:15946768-15949381	AT5G39840	WT	WT-Ss	1.22046	2.63963	2.16281	1.11291	up	0.000277185	ATP-dependent RNA helicase SUV3L, mitochondrial [Source:UniProtKB/Swiss-Prot;Acc:F4KFV7]
XLOC_000531	1:3809926-3813798	AT1G11330	WT	WT-Ss	6.10039	13.1745	2.15961	1.11077	up	0.000277185	G-type lectin S-receptor-like serine/threonine-protein kinase At1g11330 [Source:UniProtKB/Swiss-Prot;Acc:Q9SXB8]
XLOC_024032	4:14593038-14595292	AT4G29810	WT	WT-Ss	23.8503	51.4974	2.15919	1.11049	up	0.000277185	Mitogen-activated protein kinase kinase 2 [Source:UniProtKB/Swiss-Prot;Acc:Q9S7U9]
XLOC_028219	5:402986-404323	AT5G02050	WT	WT-Ss	7.04564	15.1517	2.15051	1.10468	up	0.000277185	Mitochondrial glycoprotein family protein [Source:TAIR;Acc:AT5G02050]
XLOC_003912	1:29126649-29129612	AT1G77510	WT	WT-Ss	11.1393	23.9272	2.14799	1.10299	up	0.000277185	Protein disulfide isomerase-like 1-2 [Source:UniProtKB/Swiss-Prot;Acc:Q9SRG3]
XLOC_020624	4:7453200-7454515	AT4G12600	WT	WT-Ss	19.8659	42.6682	2.14782	1.10287	up	0.000277185	Ribosomal protein L7Ae/L30e/S12e/Gadd45 family protein [Source:TAIR;Acc:AT4G12600]
XLOC_021626	4:14742320-14749987	AT4G30150	WT	WT-Ss	1.07957	2.31133	2.14096	1.09826	up	0.000277185	CONTAINS InterPro DOMAIN/s: Nucleolar 27S pre-rRNA processing, Urb2/Npa2 (InterPro:IPR018849); Has 58 Blast hits to 49 proteins in 21 species: Archae - 0; Bacteria - 2; Metazoa - 2; Fungi - 0; Plants - 44; Viruses - 3; Other Eukaryotes - 7 (source: /.../Link). [Source:TAIR;Acc:AT4G30150]
XLOC_031061	5:22298556-22301719	AT5G54910	WT	WT-Ss	1.76522	3.76077	2.13048	1.09118	up	0.000277185	DEAD-box ATP-dependent RNA helicase 32 [Source:UniProtKB/Swiss-Prot;Acc:Q9FFT9]
XLOC_023813	4:13102678-13106780	AT4G25730	WT	WT-Ss	7.3925	15.721	2.12662	1.08856	up	0.000277185	FtsJ-like methyltransferase family protein [Source:TAIR;Acc:AT4G25730]
XLOC_028533	5:2631515-2633850	AT5G08180	WT	WT-Ss	20.0146	42.4475	2.12083	1.08463	up	0.000277185	H/ACA ribonucleoprotein complex subunit 2-like protein [Source:UniProtKB/Swiss-Prot;Acc:Q9LEY9]
XLOC_014013	3:5074215-5076549	AT3G15080	WT	WT-Ss	2.66706	5.64306	2.11584	1.08123	up	0.000277185	Polynucleotidyl transferase, ribonuclease H-like superfamily protein [Source:TAIR;Acc:AT3G15080]
XLOC_011438	2:6480916-6482420	AT2G15000	WT	WT-Ss	6.20229	13.1018	2.11241	1.07889	up	0.000277185	unknown protein; FUNCTIONS IN: molecular_function unknown; INVOLVED IN: biological_process unknown; LOCATED IN: chloroplast; EXPRESSED IN: 22 plant structures; EXPRESSED DURING: 13 growth stages; BEST Arabidopsis thaliana protein match is: unknown p /.../ (TAIR:AT4G34265.2); Has 70 Blast hits to 70 proteins in 9 species: Archae - 0; Bacteria - 0; Metazoa - 0; Fungi - 0; Plants - 70; Viruses - 0; …
XLOC_017207	3:4771901-4775528	AT3G14310	WT	WT-Ss	273.205	576.616	2.11057	1.07763	up	0.000277185	Pectinesterase/pectinesterase inhibitor 3 [Source:UniProtKB/Swiss-Prot;Acc:O49006]
XLOC_029141	5:6803781-6805201	AT5G20160	WT	WT-Ss	25.2594	53.2328	2.10745	1.0755	up	0.000277185	Ribosomal protein L7Ae/L30e/S12e/Gadd45 family protein [Source:TAIR;Acc:AT5G20160]
XLOC_005524	1:9969320-9971681	AT1G28395	WT	WT-Ss	9.16701	19.3132	2.10682	1.07507	up	0.000277185	unknown protein; FUNCTIONS IN: molecular_function unknown; INVOLVED IN: biological_process unknown; LOCATED IN: chloroplast; EXPRESSED IN: 22 plant structures; EXPRESSED DURING: 13 growth stages; BEST Arabidopsis thaliana protein match is: unknown p /.../ (TAIR:AT2G33847.2); Has 89 Blast hits to 89 proteins in 11 species: Archae - 0; Bacteria - 0; Metazoa - 0; Fungi - 0; Plants - 89; Viruses - 0;…
XLOC_006997	1:22865003-22866615	AT1G61870	WT	WT-Ss	4.74708	9.90352	2.08623	1.0609	up	0.000277185	Pentatricopeptide repeat-containing protein At1g61870, mitochondrial [Source:UniProtKB/Swiss-Prot;Acc:Q8LE47]
XLOC_007934	1:29894597-29897166	AT1G79470	WT	WT-Ss	1.22308	2.54857	2.08373	1.05917	up	0.000277185	Inosine-5'-monophosphate dehydrogenase 1 [Source:UniProtKB/Swiss-Prot;Acc:P47996]
XLOC_028896	5:5058748-5062087	AT5G15550	WT	WT-Ss	5.12723	10.6768	2.08238	1.05823	up	0.000277185	Transducin/WD40 repeat-like superfamily protein [Source:TAIR;Acc:AT5G15550]
XLOC_007294	1:25069548-25095623	AT1G67120	WT	WT-Ss	1.09561	2.27948	2.08057	1.05698	up	0.000277185	ATPases;nucleotide binding;ATP binding;nucleoside-triphosphatases;transcription factor binding [Source:TAIR;Acc:AT1G67120]
XLOC_004867	1:5165627-5166745	AT1G14980	WT	WT-Ss	31.4224	65.3481	2.07966	1.05635	up	0.000277185	10 kDa chaperonin [Source:UniProtKB/Swiss-Prot;Acc:P34893]
XLOC_011457	2:6644280-6645533	AT2G15292	WT	WT-Ss	21.5119	44.6981	2.07783	1.05508	up	0.000277185	Unknown gene [Source:TAIR;Acc:AT2G15292]
XLOC_027702	5:23742449-23744619	AT5G58787	WT	WT-Ss	12.9624	26.9101	2.07601	1.05381	up	0.000277185	RING/U-box superfamily protein [Source:TAIR;Acc:AT5G58787]
XLOC_008116	2:859165-862076	AT2G02955	WT	WT-Ss	1.07988	2.24123	2.07544	1.05342	up	0.000277185	TATA box-binding protein-associated factor RNA polymerase I subunit B [Source:UniProtKB/Swiss-Prot;Acc:Q5XVF0]
XLOC_023481	4:10600700-10604679	AT4G19440	WT	WT-Ss	1.22553	2.53753	2.07056	1.05002	up	0.000277185	Tetratricopeptide repeat (TPR)-like superfamily protein [Source:TAIR;Acc:AT4G19440]
XLOC_031670	5:26556299-26559452	AT5G66540	WT	WT-Ss	3.82029	7.89388	2.0663	1.04705	up	0.000277185	FUNCTIONS IN: molecular_function unknown; INVOLVED IN: rRNA processing; LOCATED IN: cytosol, nucleolus, nucleus; EXPRESSED IN: 22 plant structures; EXPRESSED DURING: 12 growth stages; CONTAINS InterPro DOMAIN/s: U3 small nucleolar ribonucleoprotein /.../x, subunit Mpp10p (InterPro:IPR012173), Mpp10 protein (InterPro:IPR007151); Has 30201 Blast hits to 17322 proteins in 780 species: Archae - 12; B…
XLOC_019321	3:21153972-21156009	AT3G57150	WT	WT-Ss	11.4119	23.5579	2.06434	1.04568	up	0.000277185	H/ACA ribonucleoprotein complex subunit 4 [Source:UniProtKB/Swiss-Prot;Acc:Q9LD90]
XLOC_014556	3:8668917-8672578	AT3G23990	WT	WT-Ss	8.10898	16.6989	2.05931	1.04216	up	0.000277185	Chaperonin CPN60, mitochondrial [Source:UniProtKB/Swiss-Prot;Acc:P29197]
XLOC_002374	1:18098094-18104661	AT1G48920	WT	WT-Ss	72.7311	149.59	2.05676	1.04037	up	0.000277185	Nucleolin 1 [Source:UniProtKB/Swiss-Prot;Acc:Q9FVQ1]
XLOC_012872	2:16852879-16856690	AT2G40360	WT	WT-Ss	8.40934	17.2786	2.05469	1.03892	up	0.000277185	Transducin/WD40 repeat-like superfamily protein [Source:TAIR;Acc:AT2G40360]
XLOC_002315	1:17634756-17637772	AT1G47870	WT	WT-Ss	1.89751	3.8962	2.05332	1.03796	up	0.000277185	Transcription factor E2FC [Source:UniProtKB/Swiss-Prot;Acc:Q9FV70]
XLOC_023453	4:10411489-10414249	AT4G19010	WT	WT-Ss	2.26324	4.64324	2.05159	1.03674	up	0.000277185	4-coumarate--CoA ligase-like 6 [Source:UniProtKB/Swiss-Prot;Acc:Q84P24]
XLOC_010654	2:19641376-19643491	AT2G48010	WT	WT-Ss	5.83735	11.9723	2.05098	1.03631	up	0.000277185	Probable LRR receptor-like serine/threonine-protein kinase RKF3 [Source:UniProtKB/Swiss-Prot;Acc:P93050]
XLOC_014024	3:5138677-5142673	AT3G15260	WT	WT-Ss	24.6062	50.3509	2.04627	1.033	up	0.000277185	Probable protein phosphatase 2C 39 [Source:UniProtKB/Swiss-Prot;Acc:Q9LDA7]
XLOC_015699	3:18255922-18258175	AT3G49240	WT	WT-Ss	3.25667	6.64548	2.04058	1.02898	up	0.000277185	Pentatricopeptide repeat-containing protein At3g49240 [Source:UniProtKB/Swiss-Prot;Acc:Q9M3A8]
XLOC_011945	2:10247816-10254641	AT2G24120	WT	WT-Ss	2.98835	6.09729	2.04035	1.02882	up	0.000277185	DNA-directed RNA polymerase 3, chloroplastic [Source:UniProtKB/Swiss-Prot;Acc:O24600]
XLOC_027302	5:21031029-21032994	AT5G51770	WT	WT-Ss	3.61281	7.36081	2.03742	1.02674	up	0.000277185	Protein kinase superfamily protein [Source:TAIR;Acc:AT5G51770]
XLOC_019801	4:708487-712689	AT4G01660	WT	WT-Ss	4.11628	8.33657	2.02526	1.01811	up	0.000277185	ABC transporter 1 [Source:TAIR;Acc:AT4G01660]
XLOC_027074	5:19250718-19254193	AT5G47455	WT	WT-Ss	8.23801	16.6797	2.02473	1.01773	up	0.000277185	unknown protein; BEST Arabidopsis thaliana protein match is: unknown protein (TAIR:AT4G17310.2); Has 132 Blast hits to 132 proteins in 13 species: Archae - 0; Bacteria - 0; Metazoa - 0; Fungi - 0; Plants - 132; Viruses - 0; Other Eukaryotes - 0 (sou /.../CBI BLink). [Source:TAIR;Acc:AT5G47455]
XLOC_027852	5:24815607-24817706	AT5G61770	WT	WT-Ss	5.90242	11.9395	2.02281	1.01636	up	0.000277185	Peter Pan-like protein [Source:UniProtKB/Swiss-Prot;Acc:Q9ASU7]
XLOC_015490	3:16745775-16753841	AT3G45620	WT	WT-Ss	14.3445	28.9527	2.01838	1.0132	up	0.000277185	Transducin/WD40 repeat-like superfamily protein [Source:TAIR;Acc:AT3G45620]
XLOC_012852	2:16734293-16734912	AT2G40080	WT	WT-Ss	74.0644	149.432	2.01759	1.01263	up	0.000277185	Protein EARLY FLOWERING 4 [Source:UniProtKB/Swiss-Prot;Acc:O04211]
XLOC_028838	5:4680583-4684404	AT5G14520	WT	WT-Ss	8.5592	17.2071	2.01037	1.00746	up	0.000277185	pescadillo-related [Source:TAIR;Acc:AT5G14520]
XLOC_007570	1:27268072-27273784	AT1G72440	WT	WT-Ss	4.83753	9.71579	2.00842	1.00606	up	0.000277185	CCAAT-binding factor [Source:TAIR;Acc:AT1G72440]
XLOC_007969	1:30140960-30142661	AT1G80130	WT	WT-Ss	12.3043	24.7016	2.00756	1.00544	up	0.000277185	Tetratricopeptide repeat (TPR)-like superfamily protein [Source:TAIR;Acc:AT1G80130]
XLOC_017393	3:6210903-6212433	AT3G18130	WT	WT-Ss	12.1199	24.2926	2.00436	1.00314	up	0.000277185	Receptor for activated C kinase 1C [Source:UniProtKB/Swiss-Prot;Acc:Q9LV28]
XLOC_027046	5:19053627-19056007	AT5G46920	WT	WT-Ss	2.44544	4.89814	2.00297	1.00214	up	0.000277185	Intron maturase, type II family protein [Source:TAIR;Acc:AT5G46920]
XLOC_031478	5:25250255-25254277	AT5G62920	WT	WT-Ss	32.4548	12.4749	0.384379	-1.3794	down	0.000530162	Two-component response regulator ARR6 [Source:UniProtKB/Swiss-Prot;Acc:Q9ZWS6]
XLOC_028930	5:5310094-5310951	AT5G16250	WT	WT-Ss	7.11051	3.24904	0.456935	-1.12994	down	0.000530162	unknown protein; BEST Arabidopsis thaliana protein match is: unknown protein (TAIR:AT3G02640.1); Has 1807 Blast hits to 1807 proteins in 277 species: Archae - 0; Bacteria - 0; Metazoa - 736; Fungi - 347; Plants - 385; Viruses - 0; Other Eukaryotes - /.../source: NCBI BLink). [Source:TAIR;Acc:AT5G16250]
XLOC_027000	5:18738696-18742032	AT5G46220	WT	WT-Ss	1.74526	0.666108	0.381665	-1.38962	down	0.000530162	Protein of unknown function (DUF616) [Source:TAIR;Acc:AT5G46220]
XLOC_008198	2:1333258-1336577	AT2G04039	WT	WT-Ss	74.2446	34.8124	0.468886	-1.09269	down	0.000530162	unknown protein; FUNCTIONS IN: molecular_function unknown; LOCATED IN: chloroplast; EXPRESSED IN: 21 plant structures; EXPRESSED DURING: 13 growth stages; CONTAINS InterPro DOMAIN/s: Protein of unknown function DUF2996 (InterPro:IPR021374); Has 159 /.../hits to 159 proteins in 52 species: Archae - 0; Bacteria - 76; Metazoa - 0; Fungi - 0; Plants - 38; Viruses - 0; Other Eukaryotes - 45 (source: N…
XLOC_004644	1:3690210-3693648	AT1G11070	WT	WT-Ss	0.760998	0.0993878	0.130602	-2.93675	down	0.000530162	BEST Arabidopsis thaliana protein match is: Hydroxyproline-rich glycoprotein family protein (TAIR:AT1G61080.1); Has 579 Blast hits to 567 proteins in 152 species: Archae - 0; Bacteria - 68; Metazoa - 159; Fungi - 113; Plants - 172; Viruses - 0; Othe /.../ryotes - 67 (source: NCBI BLink). [Source:TAIR;Acc:AT1G11070]
XLOC_003944	1:29373888-29376504	AT1G78090	WT	WT-Ss	3.3085	1.41482	0.427634	-1.22555	down	0.000530162	Trehalose-phosphate phosphatase B [Source:UniProtKB/Swiss-Prot;Acc:Q9C9S4]
XLOC_023423	4:10183716-10185280	AT4G18430	WT	WT-Ss	0.214809	8.88345	41.355	5.36999	up	0.000530162	Ras-related protein RABA1e [Source:UniProtKB/Swiss-Prot;Acc:O49513]
XLOC_021653	4:15001133-15002671	AT4G30800	WT	WT-Ss	1.56803	4.41831	2.81776	1.49455	up	0.000530162	40S ribosomal protein S11-2 [Source:UniProtKB/Swiss-Prot;Acc:O65569]
XLOC_017771	3:9097480-9123513	AT3G24982,AT3G25010,AT3G25011,AT3G25020	WT	WT-Ss	2.68624	6.83212	2.54337	1.34674	up	0.000530162	receptor like protein 40 [Source:TAIR;Acc:AT3G24982]|receptor like protein 41 [Source:TAIR;Acc:AT3G25010]|unknown protein; Has 30201 Blast hits to 17322 proteins in 780 species: Archae - 12; Bacteria - 1396; Metazoa - 17338; Fungi - 3422; Plants - 5037; Viruses - 0; Other Eukaryotes - 2996 (source: NCBI BLink). [Source:TAIR;Acc:AT3G25011]|receptor like protein 42 [Source:TAIR;Acc:AT3G25020]
XLOC_004042	1:30174175-30175554	AT1G80245	WT	WT-Ss	3.42585	7.51824	2.19456	1.13393	up	0.000530162	Spc97 / Spc98 family of spindle pole body (SBP) component [Source:TAIR;Acc:AT1G80245]
XLOC_004037	1:30148362-30150545	AT1G80150	WT	WT-Ss	0.991016	2.07219	2.09098	1.06418	up	0.000530162	Pentatricopeptide repeat-containing protein At1g80150, mitochondrial [Source:UniProtKB/Swiss-Prot;Acc:Q8GW57]
XLOC_004968	1:5899937-5903938	AT1G17250	WT	WT-Ss	0.490868	1.68428	3.43122	1.77872	up	0.000766321	receptor like protein 3 [Source:TAIR;Acc:AT1G17250]
XLOC_017980	3:10593752-10598775	AT3G28345	WT	WT-Ss	0.767036	0.301127	0.392586	-1.34892	down	0.000766321	ABC transporter B family member 15 [Source:UniProtKB/Swiss-Prot;Acc:Q9LHD1]
XLOC_014551	3:8624741-8631392	AT3G23890	WT	WT-Ss	1.076	0.529079	0.49171	-1.02412	down	0.000766321	DNA topoisomerase 2 [Source:UniProtKB/Swiss-Prot;Acc:P30182]
XLOC_003324	1:24824458-24826670	AT1G66540	WT	WT-Ss	2.17241	0.858775	0.395311	-1.33894	down	0.000766321	Cytochrome P450 superfamily protein [Source:TAIR;Acc:AT1G66540]
XLOC_025125	5:3580561-3581617	AT5G11230	WT	WT-Ss	1.77235	4.11874	2.32389	1.21654	up	0.000766321	Probable sugar phosphate/phosphate translocator At5g11230 [Source:UniProtKB/Swiss-Prot;Acc:Q9LFN3]
XLOC_013402	3:692055-695648	AT3G03060	WT	WT-Ss	0.844847	1.9444	2.30149	1.20257	up	0.000766321	P-loop containing nucleoside triphosphate hydrolases superfamily protein [Source:TAIR;Acc:AT3G03060]
XLOC_027904	5:25197493-25200033	AT5G62730	WT	WT-Ss	1.03682	0.198204	0.191166	-2.3871	down	0.000995432	Protein NRT1/ PTR FAMILY 4.7 [Source:UniProtKB/Swiss-Prot;Acc:Q9FM20]
XLOC_024225	4:16041063-16046797	AT4G33260,AT4G33270	WT	WT-Ss	3.01011	1.46536	0.48681	-1.03857	down	0.00121965	Cell division cycle 20.2, cofactor of APC complex [Source:UniProtKB/Swiss-Prot;Acc:Q9S7I8]|Cell division cycle 20.1, cofactor of APC complex [Source:UniProtKB/Swiss-Prot;Acc:Q9SZA4]
XLOC_023544	4:11040458-11041007	AT4G20500	WT	WT-Ss	0	0.697071	NA	inf	up	0.00121965	transposable element gene [Source:TAIR;Acc:AT4G20500]
XLOC_025330	5:5168542-5169361	AT5G15830	WT	WT-Ss	5.24752	2.22755	0.424495	-1.23618	down	0.00143394	basic leucine-zipper 3 [Source:TAIR;Acc:AT5G15830]
XLOC_010244	2:16969852-16972024	AT2G40670	WT	WT-Ss	13.4814	6.6795	0.49546	-1.01316	down	0.00143394	Two-component response regulator ARR16 [Source:UniProtKB/Swiss-Prot;Acc:Q9SHC2]
XLOC_009841	2:14194149-14195647	AT2G33510	WT	WT-Ss	6.76927	3.2989	0.487333	-1.03702	down	0.00143394	CONTAINS InterPro DOMAIN/s: WW/Rsp5/WWP (InterPro:IPR001202); BEST Arabidopsis thaliana protein match is: unknown protein (TAIR:AT1G28070.1); Has 3898 Blast hits to 1138 proteins in 179 species: Archae - 0; Bacteria - 40; Metazoa - 2353; Fungi - 242 /.../ts - 298; Viruses - 92; Other Eukaryotes - 873 (source: NCBI BLink). [Source:TAIR;Acc:AT2G33510]
XLOC_008001	1:30348800-30352208	AT1G80760	WT	WT-Ss	8.77021	3.34549	0.381459	-1.3904	down	0.00143394	Aquaporin NIP6-1 [Source:UniProtKB/Swiss-Prot;Acc:Q9SAI4]
XLOC_002716	1:20534873-20539117	AT1G55040	WT	WT-Ss	0.549264	1.21426	2.2107	1.1445	up	0.00143394	zinc finger (Ran-binding) family protein [Source:TAIR;Acc:AT1G55040]
XLOC_028697	5:3727533-3728726	AT5G11590	WT	WT-Ss	3.38476	1.57438	0.465138	-1.10427	down	0.00164654	Dehydration-responsive element-binding protein 3 [Source:UniProtKB/Swiss-Prot;Acc:Q9LYD3]
XLOC_028486	5:2227570-2233417	AT5G07180	WT	WT-Ss	0.739302	0.30547	0.413188	-1.27513	down	0.00164654	LRR receptor-like serine/threonine-protein kinase ERL2 [Source:UniProtKB/Swiss-Prot;Acc:Q6XAT2]
XLOC_028819	5:4571336-4574462	AT5G14180	WT	WT-Ss	1.03099	2.4858	2.41108	1.26968	up	0.00164654	Triacylglycerol lipase 2 [Source:UniProtKB/Swiss-Prot;Acc:Q67ZU1]
XLOC_000473	1:3363423-3369132	AT1G10270	WT	WT-Ss	1.59644	3.42935	2.14813	1.10308	up	0.00164654	Pentatricopeptide repeat-containing protein At1g10270 [Source:UniProtKB/Swiss-Prot;Acc:Q9SY69]
XLOC_004153	1:497975-498516	AT1G02450	WT	WT-Ss	1.38484	5.8601	4.23162	2.08121	up	0.00185607	Protein NIM1-INTERACTING 1 [Source:UniProtKB/Swiss-Prot;Acc:Q9FNZ5]
XLOC_003222	1:24006991-24008694	AT1G64620	WT	WT-Ss	2.91165	1.41442	0.485782	-1.04162	down	0.00185607	Dof zinc finger protein DOF1.8 [Source:UniProtKB/Swiss-Prot;Acc:Q84JQ8]
XLOC_013744	3:3116109-3117671	AT3G10110	WT	WT-Ss	1.24892	3.32911	2.6656	1.41446	up	0.00185607	Mitochondrial import inner membrane translocase subunit TIM22-1 [Source:UniProtKB/Swiss-Prot;Acc:A2RVP7]
XLOC_024607	5:152529-154467	AT5G01370	WT	WT-Ss	2.6766	1.29138	0.48247	-1.05149	down	0.00205498	ALC-interacting protein 1 [Source:TAIR;Acc:AT5G01370]
XLOC_007944	1:29957458-29962305	AT1G79620	WT	WT-Ss	1.09537	0.440499	0.402148	-1.3142	down	0.00205498	Leucine-rich repeat protein kinase family protein [Source:TAIR;Acc:AT1G79620]
XLOC_006774	1:21233594-21235137	AT1G56650	WT	WT-Ss	2.62844	0.463481	0.176334	-2.50362	down	0.00205498	Transcription factor MYB75 [Source:UniProtKB/Swiss-Prot;Acc:Q9FE25]
XLOC_024017	4:14491624-14495800	AT4G29520	WT	WT-Ss	3.73971	9.20574	2.46162	1.29961	up	0.00205498	LOCATED IN: endoplasmic reticulum, plasma membrane; EXPRESSED IN: 23 plant structures; EXPRESSED DURING: 14 growth stages; CONTAINS InterPro DOMAIN/s: Saposin B (InterPro:IPR008139); Has 137 Blast hits to 137 proteins in 50 species: Archae - 2; Bact /.../ 0; Metazoa - 41; Fungi - 10; Plants - 36; Viruses - 0; Other Eukaryotes - 48 (source: NCBI BLink). [Source:TAIR;Acc:AT4G29520]
XLOC_004062	1:30336137-30337565	AT1G80720	WT	WT-Ss	1.56074	3.58919	2.29966	1.20142	up	0.00205498	Mitochondrial glycoprotein family protein [Source:TAIR;Acc:AT1G80720]
XLOC_009902	2:14516181-14525832	AT2G34430	WT	WT-Ss	16052.7	7261.94	0.452381	-1.14439	down	0.00225784	light-harvesting chlorophyll-protein complex II subunit B1 [Source:TAIR;Acc:AT2G34430]
XLOC_027995	5:25784403-25786307	AT5G64510	WT	WT-Ss	0.250209	1.16432	4.65338	2.21828	up	0.00225784	unknown protein; FUNCTIONS IN: molecular_function unknown; INVOLVED IN: biological_process unknown; LOCATED IN: endomembrane system; EXPRESSED IN: 17 plant structures; EXPRESSED DURING: 10 growth stages; Has 35333 Blast hits to 34131 proteins in 244 /.../ies: Archae - 798; Bacteria - 22429; Metazoa - 974; Fungi - 991; Plants - 531; Viruses - 0; Other Eukaryotes - 9610 (source: NCBI BLink). [Sourc…
XLOC_009066	2:8441526-8444198	AT2G19490	WT	WT-Ss	1.18332	2.46737	2.08512	1.06013	up	0.00225784	DNA repair protein recA homolog 3, mitochondrial [Source:UniProtKB/Swiss-Prot;Acc:Q9ZUP2]
XLOC_010248	2:16997176-16999591	AT2G40740	WT	WT-Ss	0.324759	2.45963	7.57371	2.921	up	0.00245815	WRKY transcription factor 55 [Source:UniProtKB/Swiss-Prot;Acc:Q9SHB5]
XLOC_007740	1:28515265-28515917	-	WT	WT-Ss	1.84096	9.07569	4.92987	2.30155	up	0.00245815	-
XLOC_023437	4:10302000-10304576	AT4G18740	WT	WT-Ss	61.5168	27.2217	0.442509	-1.17622	down	0.00285997	Rho termination factor [Source:TAIR;Acc:AT4G18740]
XLOC_022347	4:1472734-1476708	AT4G03360	WT	WT-Ss	11.7533	5.83167	0.496171	-1.01109	down	0.00304996	Ubiquitin family protein [Source:TAIR;Acc:AT4G03360]
XLOC_009390	2:10662240-10663103	AT2G25060	WT	WT-Ss	5.34557	2.51162	0.469853	-1.08972	down	0.00304996	Early nodulin-like protein 1 [Source:UniProtKB/Swiss-Prot;Acc:Q9SK27]
XLOC_003795	1:28274587-28275990	AT1G75360	WT	WT-Ss	2.49606	1.19871	0.480241	-1.05817	down	0.00304996	unknown protein; Has 74 Blast hits to 71 proteins in 15 species: Archae - 0; Bacteria - 4; Metazoa - 4; Fungi - 0; Plants - 54; Viruses - 0; Other Eukaryotes - 12 (source: NCBI BLink). [Source:TAIR;Acc:AT1G75360]
XLOC_031801	Mt:14024-283789	ATMG00170,ATMG00513,ATMG00620	WT	WT-Ss	7.82079	22.0036	2.81347	1.49235	up	0.00342078	Uncharacterized mitochondrial protein AtMg00170/AtMg00620 [Source:UniProtKB/Swiss-Prot;Acc:P94024]|NADH dehydrogenase 5A [Source:TAIR;Acc:ATMG00513]|Uncharacterized mitochondrial protein AtMg00170/AtMg00620 [Source:UniProtKB/Swiss-Prot;Acc:P94024]
XLOC_024769	5:1153789-1155040	AT5G04200	WT	WT-Ss	1.28987	2.78889	2.16216	1.11247	up	0.00342078	Metacaspase-9 [Source:UniProtKB/Swiss-Prot;Acc:Q9FYE1]
XLOC_028429	5:1859278-1861649	AT5G06150	WT	WT-Ss	1.53366	0.675599	0.440514	-1.18274	down	0.00361096	Cyclin-B1-2 [Source:UniProtKB/Swiss-Prot;Acc:Q39067]
XLOC_005642	1:11037611-11040033	AT1G30960	WT	WT-Ss	0.805357	1.7557	2.18002	1.12434	up	0.00361096	GTP-binding protein ERG [Source:UniProtKB/Swiss-Prot;Acc:O82653]
XLOC_017425	3:6419030-6422002	AT3G18660	WT	WT-Ss	0.778705	0.335583	0.430949	-1.21441	down	0.00379397	UDP-glucuronate:xylan alpha-glucuronosyltransferase 1 [Source:UniProtKB/Swiss-Prot;Acc:Q9LSB1]
XLOC_014795	3:10538104-10540024	AT3G28270	WT	WT-Ss	2.2767	1.07592	0.47258	-1.08137	down	0.00379397	UPF0496 protein At3g28270 [Source:UniProtKB/Swiss-Prot;Acc:Q9LHD9]
XLOC_023968	4:14057791-14064708	AT4G28450	WT	WT-Ss	3.71882	8.04079	2.16219	1.11249	up	0.00379397	nucleotide binding;protein binding [Source:TAIR;Acc:AT4G28450]
XLOC_005022	1:6276787-6278150	AT1G18250	WT	WT-Ss	3.50594	1.73905	0.49603	-1.0115	down	0.00416797	Thaumatin-like protein [Source:UniProtKB/Swiss-Prot;Acc:P50699]
XLOC_023198	4:8481369-8484825	AT4G14770	WT	WT-Ss	1.03078	0.454969	0.441385	-1.17989	down	0.00434865	Protein tesmin/TSO1-like CXC 2 [Source:UniProtKB/Swiss-Prot;Acc:F4JIF5]
XLOC_012583	2:14881038-14884126	AT2G35350	WT	WT-Ss	0.765975	0.326952	0.426844	-1.22822	down	0.00434865	Protein phosphatase 2C 29 [Source:UniProtKB/Swiss-Prot;Acc:O82302]
XLOC_025157	5:3839390-3842371	AT5G11920	WT	WT-Ss	0.217609	0.770427	3.54042	1.82392	up	0.00434865	Beta-fructofuranosidase, insoluble isoenzyme CWINV6 [Source:UniProtKB/Swiss-Prot;Acc:Q8W4S6]
XLOC_012101	2:11424174-11427758	AT2G26790	WT	WT-Ss	0.327084	0.718637	2.1971	1.1356	up	0.00434865	Pentatricopeptide repeat-containing protein At2g26790, mitochondrial [Source:UniProtKB/Swiss-Prot;Acc:O81028]
XLOC_018925	3:18549257-18551410	AT3G50040	WT	WT-Ss	0.632276	1.41096	2.23156	1.15805	up	0.00469869	unknown protein; BEST Arabidopsis thaliana protein match is: unknown protein (TAIR:AT4G37440.2); Has 70 Blast hits to 70 proteins in 12 species: Archae - 0; Bacteria - 0; Metazoa - 0; Fungi - 0; Plants - 70; Viruses - 0; Other Eukaryotes - 0 (source /.../ BLink). [Source:TAIR;Acc:AT3G50040]
XLOC_010187	2:16569429-16570549	AT2G39725	WT	WT-Ss	4.25607	8.88732	2.08816	1.06223	up	0.00469869	LYR family of Fe/S cluster biogenesis protein [Source:TAIR;Acc:AT2G39725]
XLOC_019152	3:19971018-19973769	AT3G53940	WT	WT-Ss	0.951316	1.97041	2.07125	1.0505	up	0.00506708	Mitochondrial substrate carrier family protein [Source:TAIR;Acc:AT3G53940]
XLOC_007765	1:28627826-28630528	AT1G76310	WT	WT-Ss	0.983897	0.337911	0.34344	-1.54187	down	0.00542329	Cyclin-B2-4 [Source:UniProtKB/Swiss-Prot;Acc:Q9SFW6]
XLOC_010087	2:15818081-15821295	AT2G37720	WT	WT-Ss	1.00329	0.269217	0.268336	-1.89789	down	0.00560165	Protein trichome birefringence-like 15 [Source:UniProtKB/Swiss-Prot;Acc:O80940]
XLOC_002213	1:16963143-16964986	AT1G44890	WT	WT-Ss	1.59991	3.60956	2.2561	1.17383	up	0.00560165	BEST Arabidopsis thaliana protein match is: homolog of yeast oxidase assembly 1 (OXA1) (TAIR:AT5G62050.1); Has 40 Blast hits to 40 proteins in 7 species: Archae - 0; Bacteria - 0; Metazoa - 0; Fungi - 0; Plants - 39; Viruses - 0; Other Eukaryotes - /.../rce: NCBI BLink). [Source:TAIR;Acc:AT1G44890]
XLOC_007407	1:25990313-25992184	AT1G69140	WT	WT-Ss	17.9681	8.57317	0.477132	-1.06754	down	0.00577587	pseudogene, hypothetical protein [Source:TAIR;Acc:AT1G69140]
XLOC_011842	2:9443127-9444423	AT2G22200	WT	WT-Ss	1.44291	0.538357	0.373104	-1.42235	down	0.00612113	Ethylene-responsive transcription factor ERF056 [Source:UniProtKB/Swiss-Prot;Acc:Q9SIE4]
XLOC_007657	1:27906908-27909358	AT1G74200	WT	WT-Ss	0.383755	0.840601	2.19045	1.13123	up	0.006285	receptor like protein 16 [Source:TAIR;Acc:AT1G74200]
XLOC_004160	1:556825-559028	AT1G02620	WT	WT-Ss	2.40173	0.790595	0.329178	-1.60306	down	0.00645604	Ras-related small GTP-binding family protein [Source:TAIR;Acc:AT1G02620]
XLOC_003223	1:24016642-24019271	AT1G64625	WT	WT-Ss	0.664483	0.245617	0.369637	-1.43582	down	0.00780028	Transcription factor bHLH157 [Source:UniProtKB/Swiss-Prot;Acc:Q7XJU0]
XLOC_018880	3:18288246-18290672	AT3G49320	WT	WT-Ss	0.321422	1.14195	3.55281	1.82896	up	0.00780028	Metal-dependent protein hydrolase [Source:TAIR;Acc:AT3G49320]
XLOC_011407	2:6152948-6155231	AT2G14460	WT	WT-Ss	6.16528	12.7055	2.06081	1.04321	up	0.00812079	unknown protein; Has 3 Blast hits to 3 proteins in 1 species: Archae - 0; Bacteria - 0; Metazoa - 0; Fungi - 0; Plants - 3; Viruses - 0; Other Eukaryotes - 0 (source: NCBI BLink). [Source:TAIR;Acc:AT2G14460]
XLOC_021432	4:13487208-13489604	AT4G26790	WT	WT-Ss	1.56845	0.611657	0.389977	-1.35854	down	0.00828204	GDSL esterase/lipase At4g26790 [Source:UniProtKB/Swiss-Prot;Acc:Q8VY93]
XLOC_007777	1:28718212-28722521	AT1G76540	WT	WT-Ss	1.95826	0.876819	0.447755	-1.15922	down	0.00828204	Cyclin-dependent kinase B2-1 [Source:UniProtKB/Swiss-Prot;Acc:Q8LF80]
XLOC_001341	1:9298675-9300699	AT1G26840	WT	WT-Ss	0.645206	1.63888	2.54009	1.34488	up	0.00861081	Origin of replication complex subunit 6 [Source:UniProtKB/Swiss-Prot;Acc:Q9ZVH3]
XLOC_026912	5:17977176-17978638	AT5G44578	WT	WT-Ss	2.7868	6.85883	2.46118	1.29935	up	0.00878253	unknown protein; FUNCTIONS IN: molecular_function unknown; INVOLVED IN: biological_process unknown; LOCATED IN: endomembrane system; Has 15 Blast hits to 15 proteins in 2 species: Archae - 0; Bacteria - 0; Metazoa - 0; Fungi - 0; Plants - 15; Viruse /.../ Other Eukaryotes - 0 (source: NCBI BLink). [Source:TAIR;Acc:AT5G44578]
XLOC_026971	5:18528493-18530450	AT5G45670	WT	WT-Ss	0.751982	1.57527	2.09483	1.06683	up	0.00929204	GDSL esterase/lipase At5g45670 [Source:UniProtKB/Swiss-Prot;Acc:Q9FK75]
XLOC_000716	1:5019954-5021537	AT1G14630	WT	WT-Ss	2.10986	0.667555	0.316397	-1.66019	down	0.0095924	unknown protein; BEST Arabidopsis thaliana protein match is: unknown protein (TAIR:AT2G01990.1); Has 125 Blast hits to 123 proteins in 14 species: Archae - 0; Bacteria - 0; Metazoa - 0; Fungi - 0; Plants - 125; Viruses - 0; Other Eukaryotes - 0 (sou /.../CBI BLink). [Source:TAIR;Acc:AT1G14630]
XLOC_028738	5:3992947-3993610	AT5G12340	WT	WT-Ss	0.173849	10.8421	62.3648	5.96266	up	0.0095924	unknown protein; BEST Arabidopsis thaliana protein match is: unknown protein (TAIR:AT1G28190.1); Has 30201 Blast hits to 17322 proteins in 780 species: Archae - 12; Bacteria - 1396; Metazoa - 17338; Fungi - 3422; Plants - 5037; Viruses - 0; Other Eu /.../es - 2996 (source: NCBI BLink). [Source:TAIR;Acc:AT5G12340]
XLOC_030017	5:14425264-14426109	AT5G36710	WT	WT-Ss	3.63826	1.75367	0.482008	-1.05287	down	0.0099033	unknown protein; FUNCTIONS IN: molecular_function unknown; INVOLVED IN: biological_process unknown; LOCATED IN: endomembrane system; BEST Arabidopsis thaliana protein match is: unknown protein (TAIR:AT5G36800.1); Has 35333 Blast hits to 34131 protei /.../2444 species: Archae - 798; Bacteria - 22429; Metazoa - 974; Fungi - 991; Plants - 531; Viruses - 0; Other Eukaryotes - 9610 (source: NCBI BLink…
XLOC_007052	1:23245885-23246890	AT1G62770	WT	WT-Ss	0.366465	2.20943	6.02905	2.59193	up	0.010226	Plant invertase/pectin methylesterase inhibitor superfamily protein [Source:TAIR;Acc:AT1G62770]
XLOC_012017	2:10751767-10753134	AT2G25240	WT	WT-Ss	0.067259	0.765345	11.3791	3.50831	up	0.0107071	Serpin-Z10 [Source:UniProtKB/Swiss-Prot;Acc:Q9SIR9]
XLOC_018828	3:17870063-17871929	AT3G48250	WT	WT-Ss	0.57627	1.17926	2.04636	1.03306	up	0.01087	Pentatricopeptide repeat-containing protein At3g48250, chloroplastic [Source:UniProtKB/Swiss-Prot;Acc:Q9STK5]
XLOC_021442	4:13557973-13571474	AT4G27010	WT	WT-Ss	0.320587	0.750084	2.33973	1.22634	up	0.0113457	CONTAINS InterPro DOMAIN/s: Ribosome 60S biogenesis N-terminal (InterPro:IPR021714); BEST Arabidopsis thaliana protein match is: unknown protein (TAIR:AT1G72270.1); Has 30201 Blast hits to 17322 proteins in 780 species: Archae - 12; Bacteria - 1396; /.../oa - 17338; Fungi - 3422; Plants - 5037; Viruses - 0; Other Eukaryotes - 2996 (source: NCBI BLink). [Source:TAIR;Acc:AT4G27010]
XLOC_000916	1:6304359-6305689	AT1G18320	WT	WT-Ss	0.467242	1.80271	3.85821	1.94793	up	0.0114942	Mitochondrial import inner membrane translocase subunit TIM22-4 [Source:UniProtKB/Swiss-Prot;Acc:A1XJK0]
XLOC_030026	5:14484564-14485409	AT5G36800	WT	WT-Ss	3.60007	1.79047	0.497342	-1.00769	down	0.0116491	unknown protein; FUNCTIONS IN: molecular_function unknown; INVOLVED IN: N-terminal protein myristoylation; LOCATED IN: endomembrane system; BEST Arabidopsis thaliana protein match is: unknown protein (TAIR:AT5G36710.1); Has 1807 Blast hits to 1807 p /.../s in 277 species: Archae - 0; Bacteria - 0; Metazoa - 736; Fungi - 347; Plants - 385; Viruses - 0; Other Eukaryotes - 339 (source: NCBI BLink). …
XLOC_002209	1:16933791-16934511	AT1G44830	WT	WT-Ss	0.649689	2.32362	3.5765	1.83855	up	0.012296	Ethylene-responsive transcription factor ERF014 [Source:UniProtKB/Swiss-Prot;Acc:Q9LPE8]
XLOC_010455	2:18377069-18379210	AT2G44510	WT	WT-Ss	0.791779	1.6457	2.07848	1.05553	up	0.012296	Protein BCCIP homolog [Source:UniProtKB/Swiss-Prot;Acc:O64885]
XLOC_012311	2:12968614-12970209	AT2G30432	WT	WT-Ss	3.59499	0.919616	0.255806	-1.96688	down	0.0124481	MYB-like transcription factor TCL1 [Source:UniProtKB/Swiss-Prot;Acc:D3GKW6]
XLOC_020016	4:2218378-2221114	AT4G04450	WT	WT-Ss	0.185248	1.06319	5.73928	2.52087	up	0.0125996	Probable WRKY transcription factor 42 [Source:UniProtKB/Swiss-Prot;Acc:Q9XEC3]
XLOC_018628	3:16413333-16415266	AT3G44940	WT	WT-Ss	1.50531	0.706612	0.469413	-1.09107	down	0.0127424	Protein of unknown function (DUF1635) [Source:TAIR;Acc:AT3G44940]
XLOC_025619	5:7328960-7336933	AT5G22100	WT	WT-Ss	2.82844	6.26057	2.21344	1.14629	up	0.0132293	Probable RNA 3'-terminal phosphate cyclase-like protein [Source:UniProtKB/Swiss-Prot;Acc:Q9C578]
XLOC_009489	2:11401328-11403427	AT2G26760	WT	WT-Ss	1.02517	0.428412	0.417891	-1.2588	down	0.0133668	Cyclin-B1-4 [Source:UniProtKB/Swiss-Prot;Acc:O48790]
XLOC_028161	5:26847-27449	AT5G01075	WT	WT-Ss	5.97112	2.70696	0.453341	-1.14133	down	0.0135287	Glycosyl hydrolase family 35 protein [Source:TAIR;Acc:AT5G01075]
XLOC_023313	4:9395635-9398308	AT4G16700	WT	WT-Ss	0.587995	1.2565	2.13693	1.09554	up	0.0138372	Phosphatidylserine decarboxylase proenzyme 1, mitochondrial [Source:UniProtKB/Swiss-Prot;Acc:Q84V22]
XLOC_031866	Pt:1716-4347	ATCG00040	WT	WT-Ss	1.46009	0.725002	0.496546	-1.01	down	0.0139922	maturase K [Source:TAIR;Acc:ATCG00040]
XLOC_018712	3:16976685-16984841	AT3G46210	WT	WT-Ss	3.59047	7.20792	2.00751	1.00541	up	0.0141496	Ribosomal protein S5 domain 2-like superfamily protein [Source:TAIR;Acc:AT3G46210]
XLOC_030779	5:20097039-20097486	AT5G49525	WT	WT-Ss	6.32811	2.2458	0.354892	-1.49455	down	0.0148884	unknown protein; Has 23 Blast hits to 23 proteins in 7 species: Archae - 0; Bacteria - 0; Metazoa - 0; Fungi - 0; Plants - 23; Viruses - 0; Other Eukaryotes - 0 (source: NCBI BLink). [Source:TAIR;Acc:AT5G49525]
XLOC_001187	1:8194991-8198331	AT1G23100	WT	WT-Ss	3.23863	6.71814	2.07438	1.05268	up	0.0148884	GroES-like family protein [Source:TAIR;Acc:AT1G23100]
XLOC_030513	5:18202752-18205000	AT5G45090	WT	WT-Ss	0.0916711	0.878683	9.58514	3.2608	up	0.0150309	Uncharacterized protein PHLOEM PROTEIN 2-LIKE A7 [Source:UniProtKB/Swiss-Prot;Acc:Q9FHE5]
XLOC_017238	3:5008693-5017818	AT3G14900	WT	WT-Ss	0.759031	2.3283	3.06747	1.61705	up	0.0153142	unknown protein; FUNCTIONS IN: molecular_function unknown; INVOLVED IN: embryo development; LOCATED IN: chloroplast; EXPRESSED IN: 19 plant structures; EXPRESSED DURING: 13 growth stages; Has 17135 Blast hits to 10204 proteins in 644 species: Archae /.../ Bacteria - 1684; Metazoa - 5536; Fungi - 2506; Plants - 1043; Viruses - 361; Other Eukaryotes - 5958 (source: NCBI BLink). [Source:TAIR;Acc:AT3…
XLOC_005702	1:11422836-11423724	AT1G31835	WT	WT-Ss	2.30936	4.70757	2.03847	1.02749	up	0.0153142	unknown protein; FUNCTIONS IN: molecular_function unknown; INVOLVED IN: biological_process unknown; LOCATED IN: endomembrane system; Has 35333 Blast hits to 34131 proteins in 2444 species: Archae - 798; Bacteria - 22429; Metazoa - 974; Fungi - 991; /.../ - 531; Viruses - 0; Other Eukaryotes - 9610 (source: NCBI BLink). [Source:TAIR;Acc:AT1G31835]
XLOC_028089	5:26461151-26464131	AT5G66220,AT5G66230	WT	WT-Ss	1.18295	0.542847	0.458893	-1.12377	down	0.0160478	Chalcone-flavanone isomerase family protein [Source:TAIR;Acc:AT5G66220]|Chalcone-flavanone isomerase family protein [Source:TAIR;Acc:AT5G66230]
XLOC_027726	5:23928970-23929745	AT5G59320	WT	WT-Ss	0.625753	2.44302	3.90413	1.965	up	0.0184642	Non-specific lipid-transfer protein 3 [Source:UniProtKB/Swiss-Prot;Acc:Q9LLR7]
XLOC_019836	4:976277-980670	AT4G02220	WT	WT-Ss	4.49254	10.3806	2.31064	1.20829	up	0.0184642	zinc finger (MYND type) family protein / programmed cell death 2 C-terminal domain-containing protein [Source:TAIR;Acc:AT4G02220]
XLOC_022035	4:17849647-17852252	AT4G37970	WT	WT-Ss	1.30472	0.587044	0.449942	-1.15219	down	0.0193373	Probable cinnamyl alcohol dehydrogenase 6 [Source:UniProtKB/Swiss-Prot;Acc:O65621]
XLOC_031846	Mt:301505-305610	ATMG01190,ATMG01200,ATMG01210,ATMG01220	WT	WT-Ss	8.67229	23.0829	2.66169	1.41234	up	0.0212869	ATP synthase subunit 1 [Source:TAIR;Acc:ATMG01190]|Uncharacterized mitochondrial protein AtMg01200 [Source:UniProtKB/Swiss-Prot;Acc:P92550]|Uncharacterized mitochondrial protein AtMg01210 [Source:UniProtKB/Swiss-Prot;Acc:P92551]|Uncharacterized mitochondrial protein AtMg01220 [Source:UniProtKB/Swiss-Prot;Acc:P92552]
XLOC_026851	5:17512475-17525958	AT5G43620	WT	WT-Ss	3.37361	9.30427	2.75796	1.4636	up	0.0216955	Polyadenylation and cleavage factor homolog 5 [Source:UniProtKB/Swiss-Prot;Acc:Q9FIX8]
XLOC_005083	1:6781482-6782039	AT1G19610	WT	WT-Ss	2.70656	6.63999	2.45329	1.29472	up	0.0216955	Defensin-like protein 19 [Source:UniProtKB/Swiss-Prot;Acc:P82787]
XLOC_021299	4:12600892-12601675	AT4G24310	WT	WT-Ss	0.267023	1.24527	4.66355	2.22143	up	0.0218408	Protein of unknown function (DUF679) [Source:TAIR;Acc:AT4G24310]
XLOC_017505	3:7064053-7066503	AT3G20260	WT	WT-Ss	0.746249	0.362007	0.485102	-1.04364	down	0.0226434	Protein of unknown function (DUF1666) [Source:TAIR;Acc:AT3G20260]
XLOC_001624	1:11213016-11214382	AT1G31320	WT	WT-Ss	1.64298	0.679915	0.41383	-1.27289	down	0.0227825	LOB domain-containing protein 4 [Source:UniProtKB/Swiss-Prot;Acc:Q9SHE9]
XLOC_024583	4:2181215-2194416	-	WT	WT-Ss	2.71609	0.668971	0.246299	-2.02152	down	0.0238722	-
XLOC_021203	4:11839929-11841641	AT4G22470	WT	WT-Ss	0.122986	1.6542	13.4503	3.74957	up	0.0242543	protease inhibitor/seed storage/lipid transfer protein (LTP) family protein [Source:TAIR;Acc:AT4G22470]
XLOC_021524	4:14082659-14084266	AT4G28500	WT	WT-Ss	1.46379	0.719783	0.491724	-1.02408	down	0.0247866	NAC domain-containing protein 73 [Source:UniProtKB/Swiss-Prot;Acc:O49459]
XLOC_031731	5:26946753-26949161	AT5G67550	WT	WT-Ss	0.792651	0.347537	0.438449	-1.18952	down	0.025439	unknown protein; FUNCTIONS IN: molecular_function unknown; INVOLVED IN: biological_process unknown; LOCATED IN: endomembrane system; EXPRESSED IN: flower; EXPRESSED DURING: 4 anthesis; BEST Arabidopsis thaliana protein match is: unknown protein (TAI /.../71110.1); Has 161 Blast hits to 154 proteins in 16 species: Archae - 0; Bacteria - 0; Metazoa - 0; Fungi - 0; Plants - 161; Viruses - 0; Other E…
XLOC_024419	4:17492114-17494109	AT4G37140,AT4G37150	WT	WT-Ss	1.62709	0.662917	0.407423	-1.2954	down	0.0262261	Putative inactive methylesterase 20 [Source:UniProtKB/Swiss-Prot;Acc:F4JRA6]|Methylesterase 9 [Source:UniProtKB/Swiss-Prot;Acc:O23171]
XLOC_024581	4:18580837-18581585	AT4G40090	WT	WT-Ss	1.87796	0.628142	0.334482	-1.58	down	0.0263628	Classical arabinogalactan protein 3 [Source:UniProtKB/Swiss-Prot;Acc:Q9ZT17]
XLOC_020683	4:7895752-7898487	-	WT	WT-Ss	3.68635	0.610524	0.165618	-2.59407	down	0.0267718	-
XLOC_002886	1:21316754-21318194	AT1G57560	WT	WT-Ss	0.143148	4.25934	29.7548	4.89505	up	0.0276537	myb domain protein 50 [Source:TAIR;Acc:AT1G57560]
XLOC_015457	3:16427713-16429326	AT3G44960	WT	WT-Ss	1.16088	0.402962	0.347118	-1.5265	down	0.0279272	unknown protein; Has 34 Blast hits to 34 proteins in 10 species: Archae - 0; Bacteria - 0; Metazoa - 3; Fungi - 0; Plants - 31; Viruses - 0; Other Eukaryotes - 0 (source: NCBI BLink). [Source:TAIR;Acc:AT3G44960]
XLOC_031242	5:23571492-23576119	AT5G58310	WT	WT-Ss	5.78566	1.60619	0.277615	-1.84884	down	0.0287122	Methylesterase 18 [Source:UniProtKB/Swiss-Prot;Acc:Q9LVL9]
XLOC_028119	5:26671422-26672514	AT5G66800	WT	WT-Ss	0.36537	1.14945	3.146	1.65352	up	0.0301128	unknown protein; BEST Arabidopsis thaliana protein match is: unknown protein (TAIR:AT3G50640.1); Has 1807 Blast hits to 1807 proteins in 277 species: Archae - 0; Bacteria - 0; Metazoa - 736; Fungi - 347; Plants - 385; Viruses - 0; Other Eukaryotes - /.../source: NCBI BLink). [Source:TAIR;Acc:AT5G66800]
XLOC_024665	5:531027-532938	AT5G02440	WT	WT-Ss	2.26362	1.04255	0.460569	-1.11851	down	0.0309147	unknown protein; Has 71 Blast hits to 71 proteins in 12 species: Archae - 0; Bacteria - 0; Metazoa - 0; Fungi - 0; Plants - 71; Viruses - 0; Other Eukaryotes - 0 (source: NCBI BLink). [Source:TAIR;Acc:AT5G02440]
XLOC_005779	1:12127388-12130407	AT1G33440	WT	WT-Ss	0.668791	0.326545	0.488263	-1.03427	down	0.0325423	Protein NRT1/ PTR FAMILY 4.4 [Source:UniProtKB/Swiss-Prot;Acc:Q56XQ6]
XLOC_019663	3:23260661-23261931	AT3G62930	WT	WT-Ss	13.9437	6.63981	0.476187	-1.0704	down	0.0330896	Monothiol glutaredoxin-S6 [Source:UniProtKB/Swiss-Prot;Acc:Q9LYC8]
XLOC_029432	5:9085392-9087372	AT5G26010	WT	WT-Ss	0.951526	0.355086	0.373176	-1.42207	down	0.033588	Probable protein phosphatase 2C 72 [Source:UniProtKB/Swiss-Prot;Acc:Q9XGZ9]
XLOC_027799	5:24422734-24425492	AT5G60730	WT	WT-Ss	0.230986	0.665046	2.87916	1.52565	up	0.0339702	Anion-transporting ATPase [Source:TAIR;Acc:AT5G60730]
XLOC_020987	4:10257077-10258943	AT4G18630	WT	WT-Ss	0.427865	0.861375	2.01319	1.00948	up	0.0350148	Protein of unknown function (DUF688) [Source:TAIR;Acc:AT4G18630]
XLOC_019466	3:22076460-22078339	AT3G59765	WT	WT-Ss	2.5279	0.86436	0.341929	-1.54823	down	0.0351386	other RNA [Source:TAIR;Acc:AT3G59765]
XLOC_009554	2:12004707-12006122	AT2G28160	WT	WT-Ss	0.591097	1.24454	2.10548	1.07415	up	0.0357365	Transcription factor FER-LIKE IRON DEFICIENCY-INDUCED TRANSCRIPTION FACTOR [Source:UniProtKB/Swiss-Prot;Acc:Q0V7X4]
XLOC_004227	1:959868-960728	AT1G03820	WT	WT-Ss	2.02841	1.01412	0.499958	-1.00012	down	0.0366694	unknown protein; FUNCTIONS IN: molecular_function unknown; INVOLVED IN: biological_process unknown; LOCATED IN: endomembrane system; EXPRESSED IN: 21 plant structures; EXPRESSED DURING: 13 growth stages; Has 1345 Blast hits to 1122 proteins in 102 s /.../: Archae - 2; Bacteria - 28; Metazoa - 28; Fungi - 30; Plants - 109; Viruses - 0; Other Eukaryotes - 1148 (source: NCBI BLink). [Source:TAIR;Acc…
XLOC_022006	4:17597072-17598958	AT4G37430	WT	WT-Ss	0.918584	2.13743	2.32687	1.21839	up	0.0372741	Cytochrome P450 81F1 [Source:UniProtKB/Swiss-Prot;Acc:O65790]
XLOC_031379	5:24502481-24506143	AT5G60910	WT	WT-Ss	1.26961	0.591431	0.465835	-1.10211	down	0.0386494	Agamous-like MADS-box protein AGL8 [Source:UniProtKB/Swiss-Prot;Acc:Q38876]
XLOC_009534	2:11822731-11823732	AT2G27740	WT	WT-Ss	1.96196	0.843777	0.430069	-1.21736	down	0.0392484	Family of unknown function (DUF662) [Source:TAIR;Acc:AT2G27740]
XLOC_031713	5:26840069-26842081	AT5G67270	WT	WT-Ss	0.794697	0.319835	0.402464	-1.31307	down	0.0396221	Microtubule-associated protein RP/EB family member 1C [Source:UniProtKB/Swiss-Prot;Acc:Q9FGQ6]
XLOC_000280	1:1958922-1959947	AT1G06420	WT	WT-Ss	0.821808	0.290808	0.353865	-1.49873	down	0.0396221	unknown protein; Has 1017 Blast hits to 654 proteins in 124 species: Archae - 0; Bacteria - 39; Metazoa - 232; Fungi - 69; Plants - 40; Viruses - 0; Other Eukaryotes - 637 (source: NCBI BLink). [Source:TAIR;Acc:AT1G06420]
XLOC_012186	2:11968119-11968620	AT2G28085	WT	WT-Ss	0.680062	4.35111	6.39808	2.67764	up	0.0397059	SAUR-like auxin-responsive protein family [Source:TAIR;Acc:AT2G28085]
XLOC_022914	4:6547385-6548864	AT4G10600	WT	WT-Ss	1.21878	0.578131	0.474352	-1.07597	down	0.0404074	RING/FYVE/PHD zinc finger superfamily protein [Source:TAIR;Acc:AT4G10600]
XLOC_009557	2:12014401-12032968	AT2G28210	WT	WT-Ss	0.162075	65.5113	404.204	8.65894	up	0.0419292	alpha carbonic anhydrase 2 [Source:TAIR;Acc:AT2G28210]
XLOC_028987	5:5727372-5741465	AT5G17420	WT	WT-Ss	1.58868	0.728411	0.458502	-1.125	down	0.0431863	Cellulose synthase A catalytic subunit 7 [UDP-forming] [Source:UniProtKB/Swiss-Prot;Acc:Q9SWW6]
XLOC_000228	1:1645497-1647162	AT1G05562	WT	WT-Ss	6.08121	1.44097	0.236954	-2.07732	down	0.0441133	Potential natural antisense gene, locus overlaps with AT1G05560 [Source:TAIR;Acc:AT1G05562]
XLOC_019011	3:19075510-19078990	AT3G51400	WT	WT-Ss	4.35752	8.83631	2.02783	1.01994	up	0.0441133	Arabidopsis protein of unknown function (DUF241) [Source:TAIR;Acc:AT3G51400]
XLOC_000105	1:729900-731557	AT1G03070	WT	WT-Ss	0.744992	0.282188	0.378779	-1.40057	down	0.046051	Bax inhibitor-1 family protein [Source:TAIR;Acc:AT1G03070]
XLOC_017379	3:6042946-6044504	AT3G17680	WT	WT-Ss	1.02366	0.48969	0.47837	-1.0638	down	0.046239	Kinase interacting (KIP1-like) family protein [Source:TAIR;Acc:AT3G17680]
XLOC_004605	1:3439321-3440320	AT1G10460	WT	WT-Ss	1.48375	0.706472	0.476137	-1.07055	down	0.0470289	Germin-like protein subfamily 1 member 1 [Source:UniProtKB/Swiss-Prot;Acc:P92998]
XLOC_009475	2:11280024-11280940	AT2G26520	WT	WT-Ss	1.25648	0.527186	0.419575	-1.253	down	0.0472601	unknown protein; BEST Arabidopsis thaliana protein match is: unknown protein (TAIR:AT3G57500.1); Has 51 Blast hits to 51 proteins in 11 species: Archae - 0; Bacteria - 1; Metazoa - 0; Fungi - 0; Plants - 50; Viruses - 0; Other Eukaryotes - 0 (source /.../ BLink). [Source:TAIR;Acc:AT2G26520]
XLOC_025703	5:7992766-8002840	AT5G23700	WT	WT-Ss	0.908274	0.19158	0.210928	-2.24518	down	0.0473678	unknown protein; BEST Arabidopsis thaliana protein match is: unknown protein (TAIR:AT3G48860.2); Has 30201 Blast hits to 17322 proteins in 780 species: Archae - 12; Bacteria - 1396; Metazoa - 17338; Fungi - 3422; Plants - 5037; Viruses - 0; Other Eu /.../es - 2996 (source: NCBI BLink). [Source:TAIR;Acc:AT5G23700]
XLOC_009566	2:12088876-12090701	AT2G28315	WT	WT-Ss	1.07524	0.513972	0.478009	-1.06489	down	0.0492249	Nucleotide/sugar transporter family protein [Source:TAIR;Acc:AT2G28315]
XLOC_022273	4:905865-916498	AT4G02075	WT	WT-Ss	11.1486	5.44334	0.488256	-1.03429	down	0.0494354	RING/FYVE/PHD zinc finger superfamily protein [Source:TAIR;Acc:AT4G02075]
XLOC_031124	5:22677430-22689650	AT5G56020	WT	WT-Ss	2.912	13.0471	4.48047	2.16365	up	0.0496293	Got1/Sft2-like vescicle transport protein family [Source:TAIR;Acc:AT5G56020]
XLOC_000065	1:476999-478971	AT1G02380	ago2	ago2-Ss	4.15963	1.25333	0.301308	-1.73069	down	0.000190327	unknown protein; BEST Arabidopsis thaliana protein match is: unknown protein (TAIR:AT4G01960.1); Has 66 Blast hits to 66 proteins in 11 species: Archae - 0; Bacteria - 0; Metazoa - 0; Fungi - 0; Plants - 66; Viruses - 0; Other Eukaryotes - 0 (source /.../ BLink). [Source:TAIR;Acc:AT1G02380]
XLOC_000137	1:907641-909376	AT1G03630	ago2	ago2-Ss	107.204	52.6082	0.49073	-1.027	down	0.000190327	Protochlorophyllide reductase C, chloroplastic [Source:UniProtKB/Swiss-Prot;Acc:O48741]
XLOC_000247	1:1768995-1771115	AT1G05860	ago2	ago2-Ss	12.4342	5.78028	0.464867	-1.10511	down	0.000190327	unknown protein; FUNCTIONS IN: molecular_function unknown; INVOLVED IN: biological_process unknown; LOCATED IN: chloroplast; EXPRESSED IN: 20 plant structures; EXPRESSED DURING: 11 growth stages; BEST Arabidopsis thaliana protein match is: unknown p /.../ (TAIR:AT2G31600.1); Has 101 Blast hits to 100 proteins in 32 species: Archae - 0; Bacteria - 0; Metazoa - 28; Fungi - 2; Plants - 66; Viruses -…
XLOC_000272	1:1911094-1919760	AT1G06240	ago2	ago2-Ss	7.82005	3.90936	0.499913	-1.00025	down	0.000190327	Protein of unknown function DUF455 [Source:TAIR;Acc:AT1G06240]
XLOC_000428	1:3031042-3035036	AT1G09390	ago2	ago2-Ss	15.2361	7.45921	0.489574	-1.0304	down	0.000190327	GDSL esterase/lipase At1g09390 [Source:UniProtKB/Swiss-Prot;Acc:O80522]
XLOC_000449	1:3157419-3161692	AT1G09750	ago2	ago2-Ss	109.419	39.3759	0.359866	-1.47447	down	0.000190327	Eukaryotic aspartyl protease family protein [Source:TAIR;Acc:AT1G09750]
XLOC_000519	1:3722856-3727450	AT1G11130	ago2	ago2-Ss	1.59524	0.697068	0.436968	-1.1944	down	0.000190327	Protein STRUBBELIG [Source:UniProtKB/Swiss-Prot;Acc:Q8RWZ1]
XLOC_000532	1:3832622-3834191	AT1G11380	ago2	ago2-Ss	12.4792	6.03675	0.483745	-1.04768	down	0.000190327	PLAC8 family protein [Source:TAIR;Acc:AT1G11380]
XLOC_000558	1:3945736-3946613	AT1G11700	ago2	ago2-Ss	15.5566	6.08227	0.390975	-1.35485	down	0.000190327	Protein of unknown function, DUF584 [Source:TAIR;Acc:AT1G11700]
XLOC_000569	1:3999198-3999876	AT1G11850	ago2	ago2-Ss	10.3112	4.58002	0.444181	-1.17078	down	0.000190327	unknown protein; FUNCTIONS IN: molecular_function unknown; INVOLVED IN: biological_process unknown; LOCATED IN: endomembrane system; EXPRESSED IN: 19 plant structures; EXPRESSED DURING: 12 growth stages; Has 38777 Blast hits to 8185 proteins in 741 /.../s: Archae - 46; Bacteria - 14846; Metazoa - 13013; Fungi - 1392; Plants - 5894; Viruses - 543; Other Eukaryotes - 3043 (source: NCBI BLink). [Sou…
XLOC_000576	1:4056206-4057933	AT1G12010	ago2	ago2-Ss	4.45587	1.83541	0.41191	-1.2796	down	0.000190327	1-aminocyclopropane-1-carboxylate oxidase 3 [Source:UniProtKB/Swiss-Prot;Acc:O65378]
XLOC_000701	1:4877425-4879288	AT1G14280	ago2	ago2-Ss	53.0731	17.6843	0.333207	-1.58551	down	0.000190327	Protein PHYTOCHROME KINASE SUBSTRATE 2 [Source:UniProtKB/Swiss-Prot;Acc:Q9M9T4]
XLOC_000722	1:5058679-5061137	AT1G14700	ago2	ago2-Ss	16.841	6.52447	0.387417	-1.36804	down	0.000190327	Purple acid phosphatase 3 [Source:UniProtKB/Swiss-Prot;Acc:Q8H129]
XLOC_001005	1:6927751-6928598	AT1G19960	ago2	ago2-Ss	82.3791	7.23915	0.0878764	-3.50838	down	0.000190327	BEST Arabidopsis thaliana protein match is: transmembrane receptors (TAIR:AT2G32140.1); Has 41 Blast hits to 41 proteins in 17 species: Archae - 0; Bacteria - 2; Metazoa - 23; Fungi - 0; Plants - 11; Viruses - 0; Other Eukaryotes - 5 (source: NCBI BLink). [Source:TAIR;Acc:AT1G19960]
XLOC_001033	1:7065493-7071561	AT1G20390	ago2	ago2-Ss	0.736038	0.291071	0.395456	-1.33841	down	0.000190327	transposable element gene [Source:TAIR;Acc:AT1G20390]
XLOC_001134	1:7823148-7823971	AT1G22160	ago2	ago2-Ss	13.3318	5.8631	0.439782	-1.18514	down	0.000190327	Protein of unknown function (DUF581) [Source:TAIR;Acc:AT1G22160]
XLOC_001159	1:8003311-8004304	AT1G22630	ago2	ago2-Ss	83.2101	41.5968	0.499903	-1.00028	down	0.000190327	unknown protein; LOCATED IN: chloroplast; EXPRESSED IN: 21 plant structures; EXPRESSED DURING: 13 growth stages; Has 87 Blast hits to 86 proteins in 34 species: Archae - 0; Bacteria - 13; Metazoa - 27; Fungi - 0; Plants - 40; Viruses - 0; Other Euka /.../ - 7 (source: NCBI BLink). [Source:TAIR;Acc:AT1G22630]
XLOC_001346	1:9329388-9330790	AT1G26920	ago2	ago2-Ss	74.9611	33.0344	0.440688	-1.18217	down	0.000190327	unknown protein; BEST Arabidopsis thaliana protein match is: unknown protein (TAIR:AT1G69760.1); Has 47 Blast hits to 47 proteins in 13 species: Archae - 0; Bacteria - 0; Metazoa - 0; Fungi - 7; Plants - 34; Viruses - 0; Other Eukaryotes - 6 (source /.../ BLink). [Source:TAIR;Acc:AT1G26920]
XLOC_001508	1:10321209-10321864	AT1G29500	ago2	ago2-Ss	14.7993	5.83284	0.394129	-1.34326	down	0.000190327	Auxin-responsive protein SAUR66 [Source:UniProtKB/Swiss-Prot;Acc:Q9C7Q1]
XLOC_001725	1:12027083-12030539	AT1G33170	ago2	ago2-Ss	7.43874	2.61162	0.351084	-1.51011	down	0.000190327	Probable methyltransferase PMT18 [Source:UniProtKB/Swiss-Prot;Acc:Q9C884]
XLOC_001879	1:13145506-13146864	AT1G35612	ago2	ago2-Ss	25.8175	12.5115	0.484611	-1.0451	down	0.000190327	transposable element gene [Source:TAIR;Acc:AT1G35612]
XLOC_002281	1:17385703-17386872	AT1G47400	ago2	ago2-Ss	27.1288	12.1326	0.447224	-1.16093	down	0.000190327	unknown protein; BEST Arabidopsis thaliana protein match is: unknown protein (TAIR:AT1G47395.1); Has 11 Blast hits to 11 proteins in 2 species: Archae - 0; Bacteria - 0; Metazoa - 0; Fungi - 0; Plants - 11; Viruses - 0; Other Eukaryotes - 0 (source: /.../BLink). [Source:TAIR;Acc:AT1G47400]
XLOC_002550	1:19434508-19438971	AT1G52190	ago2	ago2-Ss	99.3306	49.2561	0.495882	-1.01193	down	0.000190327	Protein NRT1/ PTR FAMILY 1.2 [Source:UniProtKB/Swiss-Prot;Acc:Q9M817]
XLOC_002693	1:20424409-20430123	AT1G54730	ago2	ago2-Ss	22.0408	10.3619	0.470123	-1.08889	down	0.000190327	Sugar transporter ERD6-like 5 [Source:UniProtKB/Swiss-Prot;Acc:Q3ECP7]
XLOC_002699	1:20447297-20450941	AT1G54820	ago2	ago2-Ss	26.8734	11.8529	0.441064	-1.18094	down	0.000190327	Protein kinase superfamily protein [Source:TAIR;Acc:AT1G54820]
XLOC_002737	1:20673485-20693952	AT1G55370	ago2	ago2-Ss	35.3788	17.2248	0.486867	-1.0384	down	0.000190327	NDH-dependent cyclic electron flow 5 [Source:TAIR;Acc:AT1G55370]
XLOC_002789	1:21136934-21138267	AT1G56430	ago2	ago2-Ss	6.41866	2.06293	0.321395	-1.63758	down	0.000190327	Probable nicotianamine synthase 4 [Source:UniProtKB/Swiss-Prot;Acc:Q9C7X5]
XLOC_003106	1:23159718-23162784	AT1G62560	ago2	ago2-Ss	26.5332	9.55042	0.359943	-1.47416	down	0.000190327	Flavin-containing monooxygenase FMO GS-OX3 [Source:UniProtKB/Swiss-Prot;Acc:Q9SXE1]
XLOC_003204	1:23886083-23887212	AT1G64355	ago2	ago2-Ss	46.6334	22.5409	0.483363	-1.04882	down	0.000190327	unknown protein; FUNCTIONS IN: molecular_function unknown; INVOLVED IN: biological_process unknown; LOCATED IN: chloroplast; EXPRESSED IN: 23 plant structures; EXPRESSED DURING: 13 growth stages; CONTAINS InterPro DOMAIN/s: Protein of unknown functi /.../3593 (InterPro:IPR021995); Has 301 Blast hits to 301 proteins in 96 species: Archae - 0; Bacteria - 143; Metazoa - 0; Fungi - 0; Plants - 44; Vi…
XLOC_003235	1:24097912-24100952	AT1G64860	ago2	ago2-Ss	64.5534	31.7607	0.492007	-1.02325	down	0.000190327	RNA polymerase sigma factor sigA [Source:UniProtKB/Swiss-Prot;Acc:O24629]
XLOC_003302	1:24614961-24616930	AT1G66130	ago2	ago2-Ss	35.1115	13.4665	0.383535	-1.38257	down	0.000190327	NAD(P)-binding Rossmann-fold superfamily protein [Source:TAIR;Acc:AT1G66130]
XLOC_003385	1:25369035-25373960	AT1G67690	ago2	ago2-Ss	2.48108	1.24032	0.499913	-1.00025	down	0.000190327	Probable thimet oligopeptidase [Source:UniProtKB/Swiss-Prot;Acc:F4HTQ1]
XLOC_003420	1:25570230-25571712	AT1G68220	ago2	ago2-Ss	18.4706	8.49021	0.45966	-1.12136	down	0.000190327	Protein of unknown function (DUF1218) [Source:TAIR;Acc:AT1G68220]
XLOC_003437	1:25746735-25750275	AT1G68570	ago2	ago2-Ss	9.20123	3.97672	0.432194	-1.21025	down	0.000190327	Protein NRT1/ PTR FAMILY 3.1 [Source:UniProtKB/Swiss-Prot;Acc:Q9SX20]
XLOC_003453	1:25861122-25863120	AT1G68810	ago2	ago2-Ss	7.04297	3.45734	0.490893	-1.02652	down	0.000190327	Transcription factor bHLH30 [Source:UniProtKB/Swiss-Prot;Acc:Q9S7Y1]
XLOC_003464	1:25921297-25926182	AT1G68935	ago2	ago2-Ss	4.72054	2.2489	0.476408	-1.06973	down	0.000190327	unknown protein; Has 0 Blast hits to 0 proteins in 0 species (source: NCBI BLink). [Source:TAIR;Acc:AT1G68935]
XLOC_003476	1:26000213-26001588	AT1G69160	ago2	ago2-Ss	41.2639	15.1476	0.367091	-1.44579	down	0.000190327	unknown protein; BEST Arabidopsis thaliana protein match is: unknown protein (TAIR:AT3G13980.1); Has 173 Blast hits to 172 proteins in 54 species: Archae - 0; Bacteria - 0; Metazoa - 25; Fungi - 33; Plants - 84; Viruses - 2; Other Eukaryotes - 29 (s /.../ NCBI BLink). [Source:TAIR;Acc:AT1G69160]
XLOC_003513	1:26258938-26260751	AT1G69780	ago2	ago2-Ss	9.40177	4.21216	0.448018	-1.15837	down	0.000190327	Homeobox-leucine zipper protein ATHB-13 [Source:UniProtKB/Swiss-Prot;Acc:Q8LC03]
XLOC_003541	1:26452684-26456275	AT1G70250	ago2	ago2-Ss	6.67945	2.54817	0.381493	-1.39027	down	0.000190327	receptor serine/threonine kinase, putative [Source:TAIR;Acc:AT1G70250]
XLOC_003627	1:27093027-27094027	AT1G71970	ago2	ago2-Ss	54.9995	25.514	0.463895	-1.10813	down	0.000190327	unknown protein; FUNCTIONS IN: molecular_function unknown; INVOLVED IN: biological_process unknown; LOCATED IN: chloroplast; EXPRESSED IN: 22 plant structures; EXPRESSED DURING: 13 growth stages; BEST Arabidopsis thaliana protein match is: unknown p /.../ (TAIR:AT1G22680.1); Has 58 Blast hits to 58 proteins in 13 species: Archae - 0; Bacteria - 0; Metazoa - 4; Fungi - 0; Plants - 49; Viruses - 0;…
XLOC_003701	1:27650991-27653942	AT1G73570	ago2	ago2-Ss	2.39917	1.06691	0.444702	-1.16909	down	0.000190327	ERAD-associated E3 ubiquitin-protein ligase component HRD3B [Source:UniProtKB/Swiss-Prot;Acc:Q9C6B6]
XLOC_003719	1:27759972-27761588	AT1G73830	ago2	ago2-Ss	12.4807	4.23308	0.33917	-1.55992	down	0.000190327	Transcription factor BEE 3 [Source:UniProtKB/Swiss-Prot;Acc:Q8GWK7]
XLOC_003761	1:28053285-28054149	AT1G74670	ago2	ago2-Ss	149.904	50.0884	0.334137	-1.58149	down	0.000190327	Gibberellin-regulated protein 6 [Source:UniProtKB/Swiss-Prot;Acc:Q6NMQ7]
XLOC_003814	1:28428705-28431249	AT1G75710	ago2	ago2-Ss	6.89203	2.82342	0.409663	-1.28749	down	0.000190327	C2H2-like zinc finger protein [Source:TAIR;Acc:AT1G75710]
XLOC_003851	1:28661883-28664074	AT1G76405	ago2	ago2-Ss	10.4112	5.1349	0.493212	-1.01972	down	0.000190327	Outer envelope pore protein 21B, chloroplastic [Source:UniProtKB/Swiss-Prot;Acc:Q9FPG2]
XLOC_003953	1:29416793-29419108	AT1G78180	ago2	ago2-Ss	13.4725	6.12428	0.454578	-1.1374	down	0.000190327	Probable mitochondrial adenine nucleotide transporter BTL2 [Source:UniProtKB/Swiss-Prot;Acc:Q9C9R4]
XLOC_004050	1:30241334-30244889	AT1G80440	ago2	ago2-Ss	151.399	59.2363	0.39126	-1.3538	down	0.000190327	F-box/kelch-repeat protein At1g80440 [Source:UniProtKB/Swiss-Prot;Acc:Q9M8L2]
XLOC_004111	1:225664-227670	AT1G01620	ago2	ago2-Ss	452.728	185.427	0.409578	-1.28779	down	0.000190327	Aquaporin PIP1-3 [Source:UniProtKB/Swiss-Prot;Acc:Q08733]
XLOC_004405	1:2143030-2143821	AT1G06980	ago2	ago2-Ss	5.67181	2.03097	0.358082	-1.48164	down	0.000190327	unknown protein; FUNCTIONS IN: molecular_function unknown; INVOLVED IN: biological_process unknown; LOCATED IN: endomembrane system; EXPRESSED IN: sepal, male gametophyte, carpel; EXPRESSED DURING: 4 anthesis; BEST Arabidopsis thaliana protein match /.../nknown protein (TAIR:AT2G30230.1); Has 159 Blast hits to 159 proteins in 13 species: Archae - 0; Bacteria - 0; Metazoa - 0; Fungi - 0; Plants - …
XLOC_004577	1:3269569-3271987	AT1G10020	ago2	ago2-Ss	38.8982	14.6647	0.377004	-1.40735	down	0.000190327	Protein of unknown function (DUF1005) [Source:TAIR;Acc:AT1G10020]
XLOC_004723	1:4267101-4270836	AT1G12520|AT1G12530	ago2	ago2-Ss	157.644	63.1916	0.400852	-1.31886	down	0.000190327	Copper chaperone for superoxide dismutase, chloroplastic/cytosolic [Source:UniProtKB/Swiss-Prot;Acc:Q9LD47]|unknown protein; BEST Arabidopsis thaliana protein match is: unknown protein (TAIR:AT1G56420.1); Has 54 Blast hits to 53 proteins in 13 species: Archae - 0; Bacteria - 0; Metazoa - 0; Fungi - 0; Plants - 54; Viruses - 0; Other Eukaryotes - 0 (source /.../ BLink). [Source:TAIR;Acc:AT1G12530]
XLOC_004757	1:4525284-4528319	AT1G13245	ago2	ago2-Ss	235.063	113.569	0.483146	-1.04947	down	0.000190327	ROTUNDIFOLIA like 17 [Source:TAIR;Acc:AT1G13245]
XLOC_004782	1:4662572-4663496	AT1G13609	ago2	ago2-Ss	62.6835	23.2094	0.370265	-1.43337	down	0.000190327	Defensin-like protein 287 [Source:UniProtKB/Swiss-Prot;Acc:Q2V4N4]
XLOC_004885	1:5257044-5265097	AT1G15290	ago2	ago2-Ss	23.657	9.24628	0.390848	-1.35532	down	0.000190327	Tetratricopeptide repeat (TPR)-like superfamily protein [Source:TAIR;Acc:AT1G15290]
XLOC_005028	1:6315642-6319428	AT1G18360	ago2	ago2-Ss	27.8531	11.6993	0.420035	-1.25142	down	0.000190327	alpha/beta-Hydrolases superfamily protein [Source:TAIR;Acc:AT1G18360]
XLOC_005142	1:7154409-7160600	AT1G20650	ago2	ago2-Ss	23.6267	9.24081	0.391119	-1.35432	down	0.000190327	Protein kinase superfamily protein [Source:TAIR;Acc:AT1G20650]
XLOC_005185	1:7500844-7504265	AT1G21440	ago2	ago2-Ss	32.5228	15.3455	0.471837	-1.08364	down	0.000190327	Phosphoenolpyruvate carboxylase family protein [Source:TAIR;Acc:AT1G21440]
XLOC_005214	1:7704254-7706140	AT1G21920	ago2	ago2-Ss	53.9377	26.3436	0.488408	-1.03384	down	0.000190327	Histone H3 K4-specific methyltransferase SET7/9 family protein [Source:TAIR;Acc:AT1G21920]
XLOC_005224	1:7759156-7760851	AT1G22030	ago2	ago2-Ss	2.80569	0.926842	0.330344	-1.59796	down	0.000190327	CONTAINS InterPro DOMAIN/s: Protein BYPASS related (InterPro:IPR008511); BEST Arabidopsis thaliana protein match is: unknown protein (TAIR:AT1G77855.1); Has 99 Blast hits to 99 proteins in 17 species: Archae - 0; Bacteria - 0; Metazoa - 3; Fungi - 0 /.../ts - 96; Viruses - 0; Other Eukaryotes - 0 (source: NCBI BLink). [Source:TAIR;Acc:AT1G22030]
XLOC_005274	1:8168442-8169267	AT1G23052	ago2	ago2-Ss	25.1745	7.56379	0.300455	-1.73478	down	0.000190327	-
XLOC_005295	1:8308504-8310833	AT1G23390	ago2	ago2-Ss	273.202	104.537	0.382635	-1.38596	down	0.000190327	F-box/kelch-repeat protein At1g23390 [Source:UniProtKB/Swiss-Prot;Acc:Q9LDE3]
XLOC_005296	1:8312038-8314761	AT1G23400	ago2	ago2-Ss	44.9247	20.4888	0.456071	-1.13267	down	0.000190327	CRS2-associated factor 2, chloroplastic [Source:UniProtKB/Swiss-Prot;Acc:Q9LDA9]
XLOC_005388	1:8925331-8935547	AT1G25440	ago2	ago2-Ss	352.407	173.417	0.492092	-1.023	down	0.000190327	Zinc finger protein CONSTANS-LIKE 16 [Source:UniProtKB/Swiss-Prot;Acc:Q8RWD0]
XLOC_005503	1:9800893-9806896	AT1G28110	ago2	ago2-Ss	5.84889	2.74985	0.470149	-1.08881	down	0.000190327	Serine carboxypeptidase-like 45 [Source:UniProtKB/Swiss-Prot;Acc:Q93Y09]
XLOC_005515	1:9889124-9890993	AT1G28290	ago2	ago2-Ss	11.984	5.65641	0.471997	-1.08315	down	0.000190327	Non-classical arabinogalactan protein 31 [Source:UniProtKB/Swiss-Prot;Acc:Q9FZA2]
XLOC_005519	1:9911897-9913837	AT1G28310	ago2	ago2-Ss	6.96207	3.32529	0.477628	-1.06604	down	0.000190327	Dof zinc finger protein DOF1.4 [Source:UniProtKB/Swiss-Prot;Acc:Q9FZA4]
XLOC_005569	1:10297819-10300027	AT1G29410	ago2	ago2-Ss	4.64164	2.01168	0.4334	-1.20623	down	0.000190327	N-(5'-phosphoribosyl)anthranilate isomerase 3, chloroplastic [Source:UniProtKB/Swiss-Prot;Acc:Q8LPI9]
XLOC_005573	1:10305950-10306499	AT1G29450	ago2	ago2-Ss	18.8105	6.32835	0.336426	-1.57164	down	0.000190327	Auxin-responsive protein SAUR64 [Source:UniProtKB/Swiss-Prot;Acc:Q0V7Z5]
XLOC_005767	1:12051470-12054808	AT1G33240	ago2	ago2-Ss	45.2366	20.7501	0.458702	-1.12437	down	0.000190327	GT-2-like 1 [Source:TAIR;Acc:AT1G33240]
XLOC_005818	1:12396395-12401036	AT1G34060|AT1G34065	ago2	ago2-Ss	5.26791	2.31621	0.439684	-1.18546	down	0.000190327	Tryptophan aminotransferase-related protein 4 [Source:UniProtKB/Swiss-Prot;Acc:Q93Z38]|Probable S-adenosylmethionine carrier 2, chloroplastic [Source:UniProtKB/Swiss-Prot;Acc:F4HT41]
XLOC_006386	1:18410928-18412801	AT1G49750	ago2	ago2-Ss	132.601	61.3584	0.462729	-1.11176	down	0.000190327	Leucine-rich repeat (LRR) family protein [Source:TAIR;Acc:AT1G49750]
XLOC_006458	1:18953457-18954892	AT1G51170	ago2	ago2-Ss	3.92004	1.86592	0.475996	-1.07098	down	0.000190327	Serine/threonine-protein kinase UCN [Source:UniProtKB/Swiss-Prot;Acc:Q9SYB9]
XLOC_006526	1:19488942-19491648	AT1G52340	ago2	ago2-Ss	20.7639	10.2492	0.493609	-1.01856	down	0.000190327	Xanthoxin dehydrogenase [Source:UniProtKB/Swiss-Prot;Acc:Q9C826]
XLOC_006779	1:21263415-21266369	AT1G56720	ago2	ago2-Ss	16.8131	7.10667	0.422687	-1.24234	down	0.000190327	Protein kinase superfamily protein [Source:TAIR;Acc:AT1G56720]
XLOC_007161	1:24129696-24136123	AT1G64970	ago2	ago2-Ss	8.92046	3.78757	0.424592	-1.23585	down	0.000190327	Tocopherol O-methyltransferase, chloroplastic [Source:UniProtKB/Swiss-Prot;Acc:Q9ZSK1]
XLOC_007233	1:24619836-24622004	AT1G66140	ago2	ago2-Ss	13.0207	6.10415	0.468802	-1.09295	down	0.000190327	Zinc finger protein 4 [Source:UniProtKB/Swiss-Prot;Acc:Q39263]
XLOC_007248	1:24729628-24732491	AT1G66330	ago2	ago2-Ss	62.9068	29.3821	0.467073	-1.09828	down	0.000190327	senescence-associated family protein [Source:TAIR;Acc:AT1G66330]
XLOC_007273	1:24933806-24936384	AT1G66840	ago2	ago2-Ss	6.83598	3.06618	0.448537	-1.1567	down	0.000190327	Protein PLASTID MOVEMENT IMPAIRED 2 [Source:UniProtKB/Swiss-Prot;Acc:Q9C9N6]
XLOC_007323	1:25333057-25334647	AT1G67590	ago2	ago2-Ss	15.3206	4.95736	0.323575	-1.62783	down	0.000190327	Remorin family protein [Source:TAIR;Acc:AT1G67590]
XLOC_007338	1:25429852-25433079	AT1G67830	ago2	ago2-Ss	7.14399	3.19036	0.44658	-1.16301	down	0.000190327	Alpha-L-fucosidase 3 [Source:UniProtKB/Swiss-Prot;Acc:Q9FXE5]
XLOC_007386	1:25831802-25833844	AT1G68780	ago2	ago2-Ss	5.40538	2.36733	0.43796	-1.19113	down	0.000190327	RNI-like superfamily protein [Source:TAIR;Acc:AT1G68780]
XLOC_007429	1:26161425-26163597	AT1G69570	ago2	ago2-Ss	5.87085	2.81992	0.480324	-1.05792	down	0.000190327	Cyclic dof factor 5 [Source:UniProtKB/Swiss-Prot;Acc:Q9SEZ3]
XLOC_007504	1:26725567-26726620	AT1G70890	ago2	ago2-Ss	98.334	43.0197	0.437486	-1.19269	down	0.000190327	MLP-like protein 43 [Source:UniProtKB/Swiss-Prot;Acc:Q9SSK5]
XLOC_007687	1:28115896-28117405	AT1G74840	ago2	ago2-Ss	57.8712	27.4602	0.474507	-1.0755	down	0.000190327	Homeodomain-like superfamily protein [Source:TAIR;Acc:AT1G74840]
XLOC_007750	1:28553950-28554877	AT1G76100	ago2	ago2-Ss	545.537	250.938	0.459982	-1.12035	down	0.000190327	Plastocyanin minor isoform, chloroplastic [Source:UniProtKB/Swiss-Prot;Acc:P11490]
XLOC_007760	1:28602807-28603929	AT1G76240	ago2	ago2-Ss	15.3753	7.45476	0.484853	-1.04438	down	0.000190327	Arabidopsis protein of unknown function (DUF241) [Source:TAIR;Acc:AT1G76240]
XLOC_007854	1:29306956-29313571	AT1G77960	ago2	ago2-Ss	3.2681	1.38201	0.42288	-1.24168	down	0.000190327	unknown protein; BEST Arabidopsis thaliana protein match is: unknown protein (TAIR:AT1G28630.4); Has 13187 Blast hits to 6837 proteins in 407 species: Archae - 0; Bacteria - 447; Metazoa - 4509; Fungi - 1333; Plants - 399; Viruses - 45; Other Eukary /.../ 6454 (source: NCBI BLink). [Source:TAIR;Acc:AT1G77960]
XLOC_007874	1:29484268-29485290	AT1G78370	ago2	ago2-Ss	246.274	102.285	0.415327	-1.26768	down	0.000190327	Glutathione S-transferase U20 [Source:UniProtKB/Swiss-Prot;Acc:Q8L7C9]
XLOC_007891	1:29605628-29609679	AT1G78730	ago2	ago2-Ss	2.29791	1.0302	0.448323	-1.15739	down	0.000190327	Putative FBD-associated F-box protein At1g78730 [Source:UniProtKB/Swiss-Prot;Acc:Q9ZV91]
XLOC_008236	2:1679515-1680543	AT2G04790	ago2	ago2-Ss	7.36133	2.6145	0.355167	-1.49343	down	0.000190327	unknown protein; Has 45 Blast hits to 45 proteins in 15 species: Archae - 0; Bacteria - 0; Metazoa - 0; Fungi - 0; Plants - 43; Viruses - 0; Other Eukaryotes - 2 (source: NCBI BLink). [Source:TAIR;Acc:AT2G04790]
XLOC_008241	2:1704207-1708903	AT2G04850	ago2	ago2-Ss	6.47434	2.39463	0.369865	-1.43493	down	0.000190327	Cytochrome b561 and DOMON domain-containing protein At2g04850 [Source:UniProtKB/Swiss-Prot;Acc:Q9SJ74]
XLOC_008285	2:2033155-2064393	AT2G05540	ago2	ago2-Ss	480.947	221.787	0.461147	-1.1167	down	0.000190327	Glycine-rich protein family [Source:TAIR;Acc:AT2G05540]
XLOC_008302	2:2199218-2201486	AT2G05790	ago2	ago2-Ss	39.8912	16.5514	0.414913	-1.26912	down	0.000190327	O-Glycosyl hydrolases family 17 protein [Source:TAIR;Acc:AT2G05790]
XLOC_008753	2:6034347-6034835	AT2G14247	ago2	ago2-Ss	71.417	30.9773	0.433751	-1.20506	down	0.000190327	Expressed protein [Source:TAIR;Acc:AT2G14247]
XLOC_009012	2:8059287-8061056	AT2G18560	ago2	ago2-Ss	9.60817	2.34001	0.243543	-2.03775	down	0.000190327	UDP-Glycosyltransferase superfamily protein [Source:TAIR;Acc:AT2G18560]
XLOC_009013	2:8063319-8065008	AT2G18570	ago2	ago2-Ss	10.0965	3.72969	0.369406	-1.43672	down	0.000190327	UDP-glycosyltransferase 72D1 [Source:UniProtKB/Swiss-Prot;Acc:Q9ZU72]
XLOC_009098	2:8678009-8682112	AT2G20100	ago2	ago2-Ss	3.00439	1.39884	0.465599	-1.10284	down	0.000190327	Transcription factor bHLH133 [Source:UniProtKB/Swiss-Prot;Acc:Q7XHI5]
XLOC_009167	2:9126262-9127843	AT2G21320	ago2	ago2-Ss	8.02978	2.15658	0.268572	-1.89662	down	0.000190327	B-box zinc finger protein 18 [Source:UniProtKB/Swiss-Prot;Acc:Q9SJU5]
XLOC_009198	2:9303703-9305953	AT2G21830	ago2	ago2-Ss	2.67328	1.05516	0.394706	-1.34115	down	0.000190327	Cysteine/Histidine-rich C1 domain family protein [Source:TAIR;Acc:AT2G21830]
XLOC_009281	2:9844298-9845385	AT2G23130	ago2	ago2-Ss	59.6477	24.1284	0.404514	-1.30574	down	0.000190327	Lysine-rich arabinogalactan protein 17 [Source:UniProtKB/Swiss-Prot;Acc:O22194]
XLOC_009369	2:10559383-10560175	AT2G24762	ago2	ago2-Ss	23.7582	7.7995	0.328287	-1.60697	down	0.000190327	Protein GLUTAMINE DUMPER 4 [Source:UniProtKB/Swiss-Prot;Acc:Q8S8A0]
XLOC_009415	2:10842862-10845794	AT2G25480	ago2	ago2-Ss	12.8496	5.71784	0.444982	-1.16818	down	0.000190327	TPX2 (targeting protein for Xklp2) protein family [Source:TAIR;Acc:AT2G25480]
XLOC_009555	2:12014401-12032968	AT2G28190	ago2	ago2-Ss	672.626	204.756	0.304413	-1.7159	down	0.000190327	Superoxide dismutase [Cu-Zn] 2, chloroplastic [Source:UniProtKB/Swiss-Prot;Acc:O78310]
XLOC_009646	2:12744149-12749596	AT2G29890	ago2	ago2-Ss	1.57667	0.672956	0.426823	-1.22829	down	0.000190327	Villin-1 [Source:UniProtKB/Swiss-Prot;Acc:O81643]
XLOC_009662	2:12874705-12876122	AT2G30150	ago2	ago2-Ss	4.89036	1.72165	0.352052	-1.50614	down	0.000190327	UDP-glycosyltransferase 87A1 [Source:UniProtKB/Swiss-Prot;Acc:O64732]
XLOC_009740	2:13497104-13506761	AT2G31750	ago2	ago2-Ss	18.5141	8.49809	0.459008	-1.12341	down	0.000190327	UDP-glycosyltransferase 74D1 [Source:UniProtKB/Swiss-Prot;Acc:Q9SKC5]
XLOC_009760	2:13624771-13629188	AT2G32010	ago2	ago2-Ss	8.82643	4.35737	0.493674	-1.01837	down	0.000190327	CVP2 like 1 [Source:TAIR;Acc:AT2G32010]
XLOC_009787	2:13809215-13818373	AT2G32530|AT2G32540	ago2	ago2-Ss	8.33677	2.85673	0.342667	-1.54512	down	0.000190327	Cellulose synthase-like protein B3 [Source:UniProtKB/Swiss-Prot;Acc:Q8RX83]|Cellulose synthase-like protein B4 [Source:UniProtKB/Swiss-Prot;Acc:O80891]
XLOC_009794	2:13851061-13853343	AT2G32650	ago2	ago2-Ss	29.6033	12.9733	0.438239	-1.19021	down	0.000190327	RmlC-like cupins superfamily protein [Source:TAIR;Acc:AT2G32650]
XLOC_009820	2:14025482-14031164	AT2G33060	ago2	ago2-Ss	1.68202	0.738908	0.439297	-1.18673	down	0.000190327	receptor like protein 27 [Source:TAIR;Acc:AT2G33060]
XLOC_009881	2:14427723-14432428	AT2G34170	ago2	ago2-Ss	10.0204	3.97419	0.396612	-1.3342	down	0.000190327	Protein of unknown function (DUF688) [Source:TAIR;Acc:AT2G34170]
XLOC_009951	2:14849535-14851969	AT2G35260	ago2	ago2-Ss	285.941	141.708	0.495583	-1.0128	down	0.000190327	unknown protein; FUNCTIONS IN: molecular_function unknown; INVOLVED IN: biological_process unknown; LOCATED IN: chloroplast; EXPRESSED IN: 21 plant structures; EXPRESSED DURING: 13 growth stages; BEST Arabidopsis thaliana protein match is: unknown p /.../ (TAIR:AT4G17840.1); Has 42 Blast hits to 42 proteins in 14 species: Archae - 0; Bacteria - 0; Metazoa - 0; Fungi - 0; Plants - 42; Viruses - 0;…
XLOC_009993	2:15117074-15118697	AT2G36000	ago2	ago2-Ss	35.6446	15.2533	0.427925	-1.22457	down	0.000190327	Mitochondrial transcription termination factor family protein [Source:TAIR;Acc:AT2G36000]
XLOC_010012	2:15238059-15241995	AT2G36350	ago2	ago2-Ss	2.51625	1.21934	0.484584	-1.04518	down	0.000190327	Protein kinase superfamily protein [Source:TAIR;Acc:AT2G36350]
XLOC_010019	2:15290203-15291763	AT2G36430	ago2	ago2-Ss	15.7171	6.48282	0.41247	-1.27764	down	0.000190327	Plant protein of unknown function (DUF247) [Source:TAIR;Acc:AT2G36430]
XLOC_010147	2:16221800-16223662	AT2G38820	ago2	ago2-Ss	17.7491	8.59721	0.484373	-1.04581	down	0.000190327	Protein of unknown function (DUF506) [Source:TAIR;Acc:AT2G38820]
XLOC_010181	2:16507895-16510198	AT2G39570	ago2	ago2-Ss	75.762	28.1116	0.371051	-1.43031	down	0.000190327	ACT domain-containing protein ACR9 [Source:UniProtKB/Swiss-Prot;Acc:O80644]
XLOC_010279	2:17221932-17224427	AT2G41310	ago2	ago2-Ss	5.3717	2.2351	0.416088	-1.26504	down	0.000190327	Two-component response regulator ARR8 [Source:UniProtKB/Swiss-Prot;Acc:O80365]
XLOC_010328	2:17582679-17584239	AT2G42190	ago2	ago2-Ss	62.0244	29.0072	0.467672	-1.09643	down	0.000190327	unknown protein; BEST Arabidopsis thaliana protein match is: unknown protein (TAIR:AT3G57930.2); Has 1381 Blast hits to 1230 proteins in 175 species: Archae - 3; Bacteria - 25; Metazoa - 672; Fungi - 135; Plants - 127; Viruses - 30; Other Eukaryotes /.../ (source: NCBI BLink). [Source:TAIR;Acc:AT2G42190]
XLOC_010514	2:18786657-18788988	AT2G45590	ago2	ago2-Ss	18.6317	7.11845	0.38206	-1.38813	down	0.000190327	Receptor-like serine/threonine-protein kinase At2g45590 [Source:UniProtKB/Swiss-Prot;Acc:O64639]
XLOC_010515	2:18789587-18790952	AT2G45600	ago2	ago2-Ss	6.77024	2.64737	0.39103	-1.35465	down	0.000190327	Probable carboxylesterase 8 [Source:UniProtKB/Swiss-Prot;Acc:O64640]
XLOC_010534	2:18910294-18911982	AT2G45960	ago2	ago2-Ss	966.519	452.566	0.468243	-1.09467	down	0.000190327	Aquaporin PIP1-2 [Source:UniProtKB/Swiss-Prot;Acc:Q06611]
XLOC_010621	2:19469718-19471886	AT2G47440	ago2	ago2-Ss	49.1106	20.1517	0.410334	-1.28513	down	0.000190327	Tetratricopeptide repeat (TPR)-like superfamily protein [Source:TAIR;Acc:AT2G47440]
XLOC_010622	2:19472680-19474314	AT2G47450	ago2	ago2-Ss	345.493	146.719	0.424666	-1.2356	down	0.000190327	Signal recognition particle 43 kDa protein, chloroplastic [Source:UniProtKB/Swiss-Prot;Acc:O22265]
XLOC_010771	2:854812-856538	AT2G02950	ago2	ago2-Ss	15.2495	5.78775	0.379539	-1.39768	down	0.000190327	Protein PHYTOCHROME KINASE SUBSTRATE 1 [Source:UniProtKB/Swiss-Prot;Acc:Q9SWI1]
XLOC_011197	2:4310411-4312103	AT2G10940	ago2	ago2-Ss	1128.77	502.078	0.4448	-1.16877	down	0.000190327	Bifunctional inhibitor/lipid-transfer protein/seed storage 2S albumin superfamily protein [Source:TAIR;Acc:AT2G10940]
XLOC_011350	2:5648526-5649797	AT2G13550	ago2	ago2-Ss	3.49999	1.36251	0.389288	-1.36109	down	0.000190327	unknown protein; Has 23 Blast hits to 20 proteins in 10 species: Archae - 0; Bacteria - 0; Metazoa - 10; Fungi - 0; Plants - 4; Viruses - 0; Other Eukaryotes - 9 (source: NCBI BLink). [Source:TAIR;Acc:AT2G13550]
XLOC_011411	2:6182096-6184814	AT2G14520	ago2	ago2-Ss	2.71356	0.970178	0.357528	-1.48387	down	0.000190327	DUF21 domain-containing protein At2g14520 [Source:UniProtKB/Swiss-Prot;Acc:Q9ZQR4]
XLOC_011579	2:7494535-7496016	AT2G17230	ago2	ago2-Ss	44.8596	19.0416	0.424472	-1.23626	down	0.000190327	Protein EXORDIUM-like 5 [Source:UniProtKB/Swiss-Prot;Acc:Q9SII5]
XLOC_011603	2:7724745-7727404	AT2G17780	ago2	ago2-Ss	5.0714	2.16391	0.42669	-1.22874	down	0.000190327	Protein MID1-COMPLEMENTING ACTIVITY 2 [Source:UniProtKB/Swiss-Prot;Acc:Q3EBY6]
XLOC_011610	2:7766961-7767931	AT2G17880	ago2	ago2-Ss	29.3302	8.82862	0.301007	-1.73213	down	0.000190327	Chaperone DnaJ-domain superfamily protein [Source:TAIR;Acc:AT2G17880]
XLOC_011633	2:7952370-7955750	AT2G18300	ago2	ago2-Ss	140.334	66.5807	0.474444	-1.07569	down	0.000190327	Transcription factor HBI1 [Source:UniProtKB/Swiss-Prot;Acc:Q9ZPW3]
XLOC_011844	2:9449983-9454094	AT2G22240	ago2	ago2-Ss	9.8214	4.87727	0.496598	-1.00985	down	0.000190327	Inositol-3-phosphate synthase isozyme 2 [Source:UniProtKB/Swiss-Prot;Acc:Q38862]
XLOC_011947	2:10265405-10270679	AT2G24150	ago2	ago2-Ss	43.1251	20.9378	0.485512	-1.04242	down	0.000190327	Heptahelical transmembrane protein 3 [Source:UniProtKB/Swiss-Prot;Acc:Q9ZUH8]
XLOC_011957	2:10327009-10330021	AT2G24270	ago2	ago2-Ss	111.567	53.8267	0.482463	-1.05151	down	0.000190327	NADP-dependent glyceraldehyde-3-phosphate dehydrogenase [Source:UniProtKB/Swiss-Prot;Acc:Q1WIQ6]
XLOC_011976	2:10471183-10474558	AT2G24630	ago2	ago2-Ss	2.72208	1.30244	0.478473	-1.06349	down	0.000190327	Probable xyloglucan glycosyltransferase 8 [Source:UniProtKB/Swiss-Prot;Acc:Q9SJA2]
XLOC_011978	2:10480531-10482795	AT2G24645	ago2	ago2-Ss	3.16043	1.24484	0.393883	-1.34416	down	0.000190327	B3 domain-containing protein REM14 [Source:UniProtKB/Swiss-Prot;Acc:Q8GYM4]
XLOC_012042	2:10933060-10934551	AT2G25680	ago2	ago2-Ss	4.72634	1.96114	0.414939	-1.26903	down	0.000190327	Molybdate transporter 1 [Source:UniProtKB/Swiss-Prot;Acc:Q9SL95]
XLOC_012078	2:11208173-11214222	AT2G26330	ago2	ago2-Ss	14.7685	7.13575	0.483172	-1.04939	down	0.000190327	LRR receptor-like serine/threonine-protein kinase ERECTA [Source:UniProtKB/Swiss-Prot;Acc:Q42371]
XLOC_012141	2:11716000-11717432	AT2G27385	ago2	ago2-Ss	189.151	68.8947	0.36423	-1.45708	down	0.000190327	Pollen Ole e 1 allergen and extensin family protein [Source:TAIR;Acc:AT2G27385]
XLOC_012214	2:12300202-12302364	AT2G28670	ago2	ago2-Ss	3.39878	1.29475	0.380944	-1.39235	down	0.000190327	Dirigent protein 10 [Source:UniProtKB/Swiss-Prot;Acc:Q9SIA8]
XLOC_012233	2:12431340-12433595	AT2G28950	ago2	ago2-Ss	62.3022	31.0579	0.498505	-1.00432	down	0.000190327	Expansin-A6 [Source:UniProtKB/Swiss-Prot;Acc:Q38865]
XLOC_012319	2:13002670-13005600	AT2G30520	ago2	ago2-Ss	158.157	53.0797	0.335613	-1.57513	down	0.000190327	Root phototropism protein 2 [Source:UniProtKB/Swiss-Prot;Acc:Q682S0]
XLOC_012509	2:14360275-14362242	AT2G33990	ago2	ago2-Ss	15.3954	7.23279	0.469804	-1.08987	down	0.000190327	IQ-domain 9 [Source:TAIR;Acc:AT2G33990]
XLOC_012519	2:14419294-14423478	AT2G34150	ago2	ago2-Ss	0.965123	0.376877	0.390496	-1.35662	down	0.000190327	Protein SCAR1 [Source:UniProtKB/Swiss-Prot;Acc:Q6AWX6]
XLOC_012626	2:15135571-15136749	AT2G36050	ago2	ago2-Ss	21.0013	7.96799	0.379405	-1.39819	down	0.000190327	Transcription repressor OFP15 [Source:UniProtKB/Swiss-Prot;Acc:Q9SJ45]
XLOC_012688	2:15578364-15585200	AT2G37080	ago2	ago2-Ss	7.28642	3.15751	0.433343	-1.20642	down	0.000190327	Interactor of constitutive active ROPs 2, chloroplastic [Source:UniProtKB/Swiss-Prot;Acc:Q9ZQC5]
XLOC_012718	2:15779022-15783433	AT2G37630	ago2	ago2-Ss	9.17887	3.28879	0.3583	-1.48076	down	0.000190327	Transcription factor AS1 [Source:UniProtKB/Swiss-Prot;Acc:O80931]
XLOC_012884	2:16948862-16950557	AT2G40610	ago2	ago2-Ss	60.453	23.5634	0.389779	-1.35927	down	0.000190327	Expansin-A8 [Source:UniProtKB/Swiss-Prot;Acc:O22874]
XLOC_012921	2:17198281-17199320	AT2G41240	ago2	ago2-Ss	9.17957	1.71762	0.187114	-2.41801	down	0.000190327	Transcription factor bHLH100 [Source:UniProtKB/Swiss-Prot;Acc:Q9ZVB5]
XLOC_012924	2:17210427-17212959	AT2G41290	ago2	ago2-Ss	3.61723	1.39148	0.384682	-1.37826	down	0.000190327	Protein STRICTOSIDINE SYNTHASE-LIKE 2 [Source:UniProtKB/Swiss-Prot;Acc:Q9SLG8]
XLOC_012984	2:17616840-17619593	AT2G42290	ago2	ago2-Ss	1.56251	0.651616	0.417032	-1.26177	down	0.000190327	Leucine-rich repeat protein kinase family protein [Source:TAIR;Acc:AT2G42290]
XLOC_012988	2:17646899-17648945	AT2G42380	ago2	ago2-Ss	18.0843	8.21749	0.454399	-1.13797	down	0.000190327	Basic leucine zipper 34 [Source:UniProtKB/Swiss-Prot;Acc:F4IN23]
XLOC_013009	2:17774837-17782187	AT2G42690	ago2	ago2-Ss	90.2446	38.4689	0.426273	-1.23015	down	0.000190327	Phospholipase A1-IIdelta [Source:UniProtKB/Swiss-Prot;Acc:Q9SJI7]
XLOC_013118	2:18441988-18443399	AT2G44740	ago2	ago2-Ss	9.73893	3.72426	0.382409	-1.38681	down	0.000190327	Cyclin-U4-1 [Source:UniProtKB/Swiss-Prot;Acc:O80513]
XLOC_013139	2:18628256-18630780	AT2G45190	ago2	ago2-Ss	25.7561	12.4251	0.482416	-1.05165	down	0.000190327	Axial regulator YABBY 1 [Source:UniProtKB/Swiss-Prot;Acc:O22152]
XLOC_013310	3:168434-172022	AT3G01440	ago2	ago2-Ss	17.2588	8.35425	0.484057	-1.04675	down	0.000190327	Photosynthetic NDH subunit of lumenal location 3, chloroplastic [Source:UniProtKB/Swiss-Prot;Acc:Q9SGH4]
XLOC_013671	3:2630986-2633516	AT3G08660	ago2	ago2-Ss	4.90442	2.11998	0.43226	-1.21003	down	0.000190327	Putative BTB/POZ domain-containing protein At3g08660 [Source:UniProtKB/Swiss-Prot;Acc:Q9C9Z0]
XLOC_013719	3:2946287-2948996	AT3G09600	ago2	ago2-Ss	7.01519	2.80906	0.400427	-1.32039	down	0.000190327	Protein REVEILLE 8 [Source:UniProtKB/Swiss-Prot;Acc:Q8RWU3]
XLOC_013895	3:4184392-4191298	AT3G13062|AT3G13065	ago2	ago2-Ss	65.7045	29.1442	0.443563	-1.17279	down	0.000190327	Polyketide cyclase/dehydrase and lipid transport superfamily protein [Source:TAIR;Acc:AT3G13062]|Protein STRUBBELIG-RECEPTOR FAMILY 4 [Source:UniProtKB/Swiss-Prot;Acc:Q6R2K2]
XLOC_013966	3:4727057-4731803	AT3G14210	ago2	ago2-Ss	539.914	215.623	0.399365	-1.32422	down	0.000190327	GDSL esterase/lipase ESM1 [Source:UniProtKB/Swiss-Prot;Acc:Q9LJG3]
XLOC_014039	3:5212974-5220275	AT3G15450	ago2	ago2-Ss	889.583	360.182	0.404889	-1.3044	down	0.000190327	Aluminium induced protein with YGL and LRDR motifs [Source:TAIR;Acc:AT3G15450]
XLOC_014063	3:5359008-5361719	AT3G15850	ago2	ago2-Ss	126.552	62.8342	0.496508	-1.01011	down	0.000190327	Palmitoyl-monogalactosyldiacylglycerol delta-7 desaturase, chloroplastic [Source:UniProtKB/Swiss-Prot;Acc:Q949X0]
XLOC_014176	3:6106027-6108675	AT3G17840	ago2	ago2-Ss	3.56603	1.52145	0.426649	-1.22888	down	0.000190327	Probable inactive receptor kinase RLK902 [Source:UniProtKB/Swiss-Prot;Acc:Q9LVI6]
XLOC_014189	3:6180858-6182854	AT3G18050	ago2	ago2-Ss	117.161	51.2109	0.437098	-1.19397	down	0.000190327	unknown protein; BEST Arabidopsis thaliana protein match is: unknown protein (TAIR:AT4G28100.1); Has 67 Blast hits to 66 proteins in 12 species: Archae - 0; Bacteria - 0; Metazoa - 0; Fungi - 0; Plants - 67; Viruses - 0; Other Eukaryotes - 0 (source /.../ BLink). [Source:TAIR;Acc:AT3G18050]
XLOC_014191	3:6187242-6190127	AT3G18070	ago2	ago2-Ss	1.7567	0.709168	0.403693	-1.30867	down	0.000190327	Beta-glucosidase 43 [Source:UniProtKB/Swiss-Prot;Acc:Q9LV34]
XLOC_014255	3:6632666-6637251	AT3G19180	ago2	ago2-Ss	5.56089	2.6553	0.477496	-1.06644	down	0.000190327	Plastid division protein CDP1, chloroplastic [Source:UniProtKB/Swiss-Prot;Acc:Q8VY16]
XLOC_014286	3:6840280-6842856	AT3G19680	ago2	ago2-Ss	55.7953	27.0032	0.48397	-1.04701	down	0.000190327	Protein of unknown function (DUF1005) [Source:TAIR;Acc:AT3G19680]
XLOC_014402	3:7666330-7668929	AT3G21760	ago2	ago2-Ss	21.0839	9.96548	0.472658	-1.08113	down	0.000190327	UDP-glycosyltransferase 71B2 [Source:UniProtKB/Swiss-Prot;Acc:Q9LSY8]
XLOC_014438	3:7812868-7815985	AT3G22150	ago2	ago2-Ss	6.58591	2.95977	0.449409	-1.1539	down	0.000190327	Pentatricopeptide repeat-containing protein At3g22150, chloroplastic [Source:UniProtKB/Swiss-Prot;Acc:Q9LIE7]
XLOC_014460	3:7946495-7949097	AT3G22420	ago2	ago2-Ss	14.5102	6.69073	0.461106	-1.11683	down	0.000190327	Serine/threonine-protein kinase WNK2 [Source:UniProtKB/Swiss-Prot;Acc:Q8S8Y9]
XLOC_014475	3:8068440-8071794	AT3G22810	ago2	ago2-Ss	2.37178	1.12302	0.473495	-1.07858	down	0.000190327	Plant protein of unknown function (DUF828) with plant pleckstrin homology-like region [Source:TAIR;Acc:AT3G22810]
XLOC_014546	3:8586381-8587056	AT3G23805	ago2	ago2-Ss	25.1487	11.0539	0.439538	-1.18594	down	0.000190327	Protein RALF-like 24 [Source:UniProtKB/Swiss-Prot;Acc:Q9LK37]
XLOC_014711	3:9843556-9845176	AT3G26760	ago2	ago2-Ss	2.88914	0.84753	0.293351	-1.7693	down	0.000190327	NAD(P)-binding Rossmann-fold superfamily protein [Source:TAIR;Acc:AT3G26760]
XLOC_014775	3:10435056-10438391	AT3G28040	ago2	ago2-Ss	22.3654	9.52976	0.426093	-1.23076	down	0.000190327	Probably inactive leucine-rich repeat receptor-like protein kinase At3g28040 [Source:UniProtKB/Swiss-Prot;Acc:Q9LRT1]
XLOC_014782	3:10465462-10468911	AT3G28130	ago2	ago2-Ss	14.2488	6.25276	0.438829	-1.18827	down	0.000190327	WAT1-related protein At3g28130 [Source:UniProtKB/Swiss-Prot;Acc:Q56X95]
XLOC_014785	3:10494655-10496791	AT3G28160	ago2	ago2-Ss	3.69643	1.39848	0.378331	-1.40228	down	0.000190327	transposable element gene [Source:TAIR;Acc:AT3G28160]
XLOC_015516	3:16945363-16946461	AT3G46130	ago2	ago2-Ss	14.6377	6.25416	0.427264	-1.2268	down	0.000190327	Transcription factor MYB48 [Source:UniProtKB/Swiss-Prot;Acc:Q9LX82]
XLOC_015539	3:17115489-17119709	AT3G46490	ago2	ago2-Ss	9.24517	4.24874	0.459562	-1.12167	down	0.000190327	2-oxoglutarate (2OG) and Fe(II)-dependent oxygenase superfamily protein [Source:TAIR;Acc:AT3G46490]
XLOC_015595	3:17480602-17481792	AT3G47430	ago2	ago2-Ss	16.2642	6.63483	0.40794	-1.29357	down	0.000190327	Peroxisomal membrane protein 11B [Source:UniProtKB/Swiss-Prot;Acc:Q9STY0]
XLOC_015643	3:17882555-17884270	AT3G48290	ago2	ago2-Ss	1.46304	0.425359	0.290736	-1.78222	down	0.000190327	Cytochrome P450 71A24 [Source:UniProtKB/Swiss-Prot;Acc:Q9STK9]
XLOC_015794	3:18973212-18974892	AT3G51080	ago2	ago2-Ss	4.57041	2.23758	0.489581	-1.03038	down	0.000190327	GATA transcription factor 6 [Source:UniProtKB/Swiss-Prot;Acc:Q9SD38]
XLOC_015885	3:19624342-19626258	AT3G52920	ago2	ago2-Ss	22.8728	10.8906	0.476141	-1.07054	down	0.000190327	Family of unknown function (DUF662) [Source:TAIR;Acc:AT3G52920]
XLOC_015993	3:20345081-20348582	AT3G54920	ago2	ago2-Ss	51.6222	25.0224	0.484722	-1.04477	down	0.000190327	Probable pectate lyase 13 [Source:UniProtKB/Swiss-Prot;Acc:Q93Z04]
XLOC_016044	3:20673846-20675946	AT3G55710	ago2	ago2-Ss	1.51632	0.283895	0.187227	-2.41714	down	0.000190327	UDP-glycosyltransferase 76F2 [Source:UniProtKB/Swiss-Prot;Acc:Q9M051]
XLOC_016147	3:21419516-21422546	AT3G57830	ago2	ago2-Ss	2.02363	0.778897	0.384901	-1.37744	down	0.000190327	Leucine-rich repeat protein kinase family protein [Source:TAIR;Acc:AT3G57830]
XLOC_016190	3:21752433-21754783	AT3G58820	ago2	ago2-Ss	3.07556	1.17777	0.382943	-1.3848	down	0.000190327	Putative F-box protein At3g58820 [Source:UniProtKB/Swiss-Prot;Acc:Q9LXS0]
XLOC_016201	3:21854718-21860221	AT3G59110	ago2	ago2-Ss	19.415	9.11011	0.469231	-1.09163	down	0.000190327	Protein kinase superfamily protein [Source:TAIR;Acc:AT3G59110]
XLOC_016274	3:22373214-22374387	AT3G60530	ago2	ago2-Ss	26.6445	10.9935	0.412598	-1.27719	down	0.000190327	GATA transcription factor 4 [Source:UniProtKB/Swiss-Prot;Acc:O49743]
XLOC_016318	3:22662952-22665597	AT3G61220	ago2	ago2-Ss	26.3125	9.92302	0.377121	-1.4069	down	0.000190327	(+)-neomenthol dehydrogenase [Source:UniProtKB/Swiss-Prot;Acc:Q9M2E2]
XLOC_016664	3:1393295-1397358	AT3G05030	ago2	ago2-Ss	11.0692	5.44001	0.491451	-1.02488	down	0.000190327	Sodium/hydrogen exchanger 2 [Source:UniProtKB/Swiss-Prot;Acc:Q56XP4]
XLOC_016685	3:1522062-1526201	AT3G05340|AT3G05345	ago2	ago2-Ss	15.3426	7.36355	0.479941	-1.05907	down	0.000190327	Pentatricopeptide repeat-containing protein At3g05340 [Source:UniProtKB/Swiss-Prot;Acc:Q9MA85]|Chaperone DnaJ-domain superfamily protein [Source:TAIR;Acc:AT3G05345]
XLOC_016720	3:1760904-1764212	AT3G05900	ago2	ago2-Ss	62.2153	28.8834	0.464249	-1.10703	down	0.000190327	neurofilament protein-related [Source:TAIR;Acc:AT3G05900]
XLOC_016737	3:1831056-1831923	AT3G06070	ago2	ago2-Ss	89.2479	42.6832	0.478254	-1.06415	down	0.000190327	unknown protein; BEST Arabidopsis thaliana protein match is: unknown protein (TAIR:AT5G19190.1); Has 33 Blast hits to 33 proteins in 12 species: Archae - 0; Bacteria - 0; Metazoa - 1; Fungi - 0; Plants - 32; Viruses - 0; Other Eukaryotes - 0 (source /.../ BLink). [Source:TAIR;Acc:AT3G06070]
XLOC_016741	3:1852883-1855101	AT3G06130	ago2	ago2-Ss	9.86518	3.63191	0.368154	-1.44162	down	0.000190327	Heavy metal transport/detoxification superfamily protein [Source:TAIR;Acc:AT3G06130]
XLOC_016743	3:1859923-1860650	AT3G06145	ago2	ago2-Ss	20.2936	9.75247	0.480571	-1.05718	down	0.000190327	unknown protein; Has 15 Blast hits to 15 proteins in 7 species: Archae - 0; Bacteria - 0; Metazoa - 0; Fungi - 0; Plants - 15; Viruses - 0; Other Eukaryotes - 0 (source: NCBI BLink). [Source:TAIR;Acc:AT3G06145]
XLOC_016781	3:2129622-2130315	AT3G06750	ago2	ago2-Ss	69.8805	29.5924	0.423472	-1.23966	down	0.000190327	hydroxyproline-rich glycoprotein family protein [Source:TAIR;Acc:AT3G06750]
XLOC_016782	3:2134799-2137621	AT3G06770	ago2	ago2-Ss	16.6838	7.07351	0.423975	-1.23795	down	0.000190327	Pectin lyase-like superfamily protein [Source:TAIR;Acc:AT3G06770]
XLOC_016819	3:2340870-2343660	AT3G07340	ago2	ago2-Ss	4.5034	2.20256	0.489086	-1.03184	down	0.000190327	Transcription factor bHLH62 [Source:UniProtKB/Swiss-Prot;Acc:Q9SRT2]
XLOC_016938	3:3090846-3091893	AT3G10020	ago2	ago2-Ss	593.583	268.307	0.452011	-1.14557	down	0.000190327	unknown protein; FUNCTIONS IN: molecular_function unknown; INVOLVED IN: response to oxidative stress, anaerobic respiration; LOCATED IN: cellular_component unknown; EXPRESSED IN: 23 plant structures; EXPRESSED DURING: 13 growth stages; Has 47 Blast /.../o 47 proteins in 12 species: Archae - 0; Bacteria - 0; Metazoa - 1; Fungi - 0; Plants - 46; Viruses - 0; Other Eukaryotes - 0 (source: NCBI BLink…
XLOC_016966	3:3281361-3282032	AT3G10525	ago2	ago2-Ss	45.0614	20.7354	0.460161	-1.11979	down	0.000190327	Cyclin-dependent protein kinase inhibitor SMR1 [Source:UniProtKB/Swiss-Prot;Acc:Q9LPP4]
XLOC_017093	3:4006398-4007807	AT3G12610	ago2	ago2-Ss	31.9965	15.3707	0.480387	-1.05773	down	0.000190327	DNA-damage-repair/toleration protein DRT100 [Source:UniProtKB/Swiss-Prot;Acc:Q00874]
XLOC_017147	3:4357941-4359348	AT3G13403|AT3G13404	ago2	ago2-Ss	6.92731	1.99052	0.287344	-1.79915	down	0.000190327	Defensin-like protein 302 [Source:UniProtKB/Swiss-Prot;Acc:Q2V3W5]|unknown protein; FUNCTIONS IN: molecular_function unknown; INVOLVED IN: biological_process unknown; LOCATED IN: cellular_component unknown; Has 0 Blast hits to 0 proteins in 0 species (source: NCBI BLink). [Source:TAIR;Acc:AT3G13404]
XLOC_017182	3:4619037-4620262	AT3G13980	ago2	ago2-Ss	5.64523	1.68526	0.298528	-1.74406	down	0.000190327	unknown protein; BEST Arabidopsis thaliana protein match is: unknown protein (TAIR:AT1G54200.1); Has 1485 Blast hits to 418 proteins in 98 species: Archae - 0; Bacteria - 6; Metazoa - 246; Fungi - 61; Plants - 107; Viruses - 6; Other Eukaryotes - 10 /.../urce: NCBI BLink). [Source:TAIR;Acc:AT3G13980]
XLOC_017262	3:5166205-5172983	AT3G15354	ago2	ago2-Ss	9.96425	3.76432	0.377783	-1.40437	down	0.000190327	SPA1-related 3 [Source:TAIR;Acc:AT3G15354]
XLOC_017415	3:6348645-6351317	AT3G18490	ago2	ago2-Ss	124.312	53.8274	0.433003	-1.20755	down	0.000190327	Protein ASPARTIC PROTEASE IN GUARD CELL 1 [Source:UniProtKB/Swiss-Prot;Acc:Q9LS40]
XLOC_017442	3:6499414-6501359	AT3G18850	ago2	ago2-Ss	4.29519	1.48923	0.346719	-1.52816	down	0.000190327	Probable 1-acyl-sn-glycerol-3-phosphate acyltransferase 5 [Source:UniProtKB/Swiss-Prot;Acc:Q9LHN4]
XLOC_017492	3:6898163-6901345	AT3G19850	ago2	ago2-Ss	41.6867	19.9529	0.478639	-1.06299	down	0.000190327	BTB/POZ domain-containing protein At3g19850 [Source:UniProtKB/Swiss-Prot;Acc:Q9LT24]
XLOC_017704	3:8619191-8623414	AT3G23880	ago2	ago2-Ss	6.76234	1.53488	0.226976	-2.13939	down	0.000190327	F-box/kelch-repeat protein At3g23880 [Source:UniProtKB/Swiss-Prot;Acc:Q9LIR8]
XLOC_017887	3:9930269-9932120	AT3G26932	ago2	ago2-Ss	4.19111	1.4691	0.350528	-1.5124	down	0.000190327	Double-stranded RNA-binding protein 3 [Source:UniProtKB/Swiss-Prot;Acc:Q9LJF5]
XLOC_018089	3:11531441-11532825	AT3G29680	ago2	ago2-Ss	2.47792	1.11372	0.449459	-1.15374	down	0.000190327	BAHD acyltransferase At3g29680 [Source:UniProtKB/Swiss-Prot;Acc:Q9LRQ7]
XLOC_018780	3:17437883-17441243	AT3G47340	ago2	ago2-Ss	55.443	14.4759	0.261096	-1.93735	down	0.000190327	Asparagine synthetase [glutamine-hydrolyzing] 1 [Source:UniProtKB/Swiss-Prot;Acc:P49078]
XLOC_018940	3:18623261-18629006	AT3G50240	ago2	ago2-Ss	8.458	3.26061	0.385507	-1.37517	down	0.000190327	ATP binding microtubule motor family protein [Source:TAIR;Acc:AT3G50240]
XLOC_018951	3:18710870-18718494	AT3G50440	ago2	ago2-Ss	39.9921	18.807	0.47027	-1.08844	down	0.000190327	methyl esterase 10 [Source:TAIR;Acc:AT3G50440]
XLOC_018967	3:18834153-18837434	AT3G50685|AT3G50690	ago2	ago2-Ss	248.482	109.918	0.442356	-1.17672	down	0.000190327	unknown protein; Has 52 Blast hits to 46 proteins in 20 species: Archae - 0; Bacteria - 0; Metazoa - 0; Fungi - 0; Plants - 45; Viruses - 0; Other Eukaryotes - 7 (source: NCBI BLink). [Source:TAIR;Acc:AT3G50685]|Acidic leucine-rich nuclear phosphoprotein 32-related protein [Source:UniProtKB/Swiss-Prot;Acc:Q9SCQ7]
XLOC_019040	3:19277777-19281388	AT3G51950	ago2	ago2-Ss	45.92	17.8864	0.389512	-1.36026	down	0.000190327	Zinc finger CCCH domain-containing protein 46 [Source:UniProtKB/Swiss-Prot;Acc:Q9SV09]
XLOC_019108	3:19679123-19687048	AT3G53100	ago2	ago2-Ss	12.9453	5.45134	0.421104	-1.24775	down	0.000190327	GDSL esterase/lipase At3g53100 [Source:UniProtKB/Swiss-Prot;Acc:Q0WPI9]
XLOC_019207	3:20342755-20344806	AT3G54910	ago2	ago2-Ss	4.43035	2.03143	0.458527	-1.12492	down	0.000190327	RNI-like superfamily protein [Source:TAIR;Acc:AT3G54910]
XLOC_019284	3:20899098-20902981	AT3G56370	ago2	ago2-Ss	5.54397	2.71996	0.490617	-1.02733	down	0.000190327	Leucine-rich repeat protein kinase family protein [Source:TAIR;Acc:AT3G56370]
XLOC_019312	3:21086545-21087494	AT3G56980	ago2	ago2-Ss	9.40922	2.25152	0.239288	-2.06318	down	0.000190327	Transcription factor ORG3 [Source:UniProtKB/Swiss-Prot;Acc:Q9M1K0]
XLOC_019372	3:21520973-21523327	AT3G58120	ago2	ago2-Ss	67.1047	26.0788	0.388628	-1.36354	down	0.000190327	Basic leucine zipper 61 [Source:UniProtKB/Swiss-Prot;Acc:Q9M2K4]
XLOC_019421	3:21759343-21761227	AT3G58850	ago2	ago2-Ss	10.9391	4.77436	0.436451	-1.19611	down	0.000190327	Transcription factor PAR2 [Source:UniProtKB/Swiss-Prot;Acc:Q9LXR7]
XLOC_019494	3:22254597-22256086	AT3G60220	ago2	ago2-Ss	3.89542	1.67703	0.430513	-1.21587	down	0.000190327	E3 ubiquitin-protein ligase ATL4 [Source:UniProtKB/Swiss-Prot;Acc:Q9LY41]
XLOC_019680	3:23353614-23355160	AT3G63210	ago2	ago2-Ss	26.9801	12.732	0.471906	-1.08343	down	0.000190327	Protein of unknown function (DUF581) [Source:TAIR;Acc:AT3G63210]
XLOC_019701	3:11470371-11470841	-	ago2	ago2-Ss	23.1498	8.15384	0.35222	-1.50545	down	0.000190327	-
XLOC_019732	4:167504-170974	AT4G00380	ago2	ago2-Ss	1.15862	0.448341	0.386961	-1.36974	down	0.000190327	Factor of DNA methylation 2 [Source:UniProtKB/Swiss-Prot;Acc:F4JH53]
XLOC_019994	4:2076831-2077361	AT4G04293	ago2	ago2-Ss	7.32556	1.63104	0.22265	-2.16715	down	0.000190327	transposable element gene [Source:TAIR;Acc:AT4G04293]
XLOC_020228	4:4309155-4311959	AT4G07507	ago2	ago2-Ss	6.9009	3.33616	0.483437	-1.0486	down	0.000190327	transposable element gene [Source:TAIR;Acc:AT4G07507]
XLOC_020550	4:6836105-6836588	AT4G11211	ago2	ago2-Ss	50.966	21.1506	0.414996	-1.26883	down	0.000190327	unknown protein; Has 35333 Blast hits to 34131 proteins in 2444 species: Archae - 798; Bacteria - 22429; Metazoa - 974; Fungi - 991; Plants - 531; Viruses - 0; Other Eukaryotes - 9610 (source: NCBI BLink). [Source:TAIR;Acc:AT4G11211]
XLOC_020738	4:8344615-8345218	AT4G14540	ago2	ago2-Ss	108.424	51.9248	0.478908	-1.06218	down	0.000190327	Nuclear transcription factor Y subunit B-3 [Source:UniProtKB/Swiss-Prot;Acc:O23310]
XLOC_020764	4:8520813-8524042	AT4G14890	ago2	ago2-Ss	162.853	80.6073	0.494969	-1.01459	down	0.000190327	2Fe-2S ferredoxin-like superfamily protein [Source:TAIR;Acc:AT4G14890]
XLOC_020802	4:8827875-8831504	AT4G15430	ago2	ago2-Ss	1.46854	0.623774	0.42476	-1.23528	down	0.000190327	CSC1-like protein At4g15430 [Source:UniProtKB/Swiss-Prot;Acc:Q8VZM5]
XLOC_020810	4:8883862-8887565	AT4G15560	ago2	ago2-Ss	245.55	113.643	0.462809	-1.11151	down	0.000190327	1-deoxy-D-xylulose-5-phosphate synthase, chloroplastic [Source:UniProtKB/Swiss-Prot;Acc:Q38854]
XLOC_020908	4:9646504-9648295	AT4G17180	ago2	ago2-Ss	3.01601	1.22669	0.406726	-1.29787	down	0.000190327	O-Glycosyl hydrolases family 17 protein [Source:TAIR;Acc:AT4G17180]
XLOC_020922	4:9739662-9741146	AT4G17460	ago2	ago2-Ss	41.7495	11.5789	0.277342	-1.85026	down	0.000190327	Homeobox-leucine zipper protein HAT1 [Source:UniProtKB/Swiss-Prot;Acc:P46600]
XLOC_020936	4:9876190-9880254	AT4G17770	ago2	ago2-Ss	4.94738	2.02711	0.409734	-1.28724	down	0.000190327	Alpha,alpha-trehalose-phosphate synthase [UDP-forming] 5 [Source:UniProtKB/Swiss-Prot;Acc:O23617]
XLOC_020978	4:10203597-10212421	AT4G18490|AT4G18510	ago2	ago2-Ss	0.955318	0.377496	0.395152	-1.33952	down	0.000190327	Uncharacterized protein At4g18490 [Source:UniProtKB/Swiss-Prot;Acc:P16128]|CLAVATA3/ESR (CLE)-related protein 2 [Source:UniProtKB/Swiss-Prot;Acc:O49519]
XLOC_021109	4:11202210-11206280	AT4G20940	ago2	ago2-Ss	1.17034	0.442829	0.378375	-1.40211	down	0.000190327	Leucine-rich receptor-like protein kinase family protein [Source:TAIR;Acc:AT4G20940]
XLOC_021142	4:11424709-11425767	AT4G21445	ago2	ago2-Ss	16.9689	7.11429	0.419255	-1.2541	down	0.000190327	unknown protein; FUNCTIONS IN: molecular_function unknown; INVOLVED IN: biological_process unknown; LOCATED IN: chloroplast, chloroplast stroma; Has 30201 Blast hits to 17322 proteins in 780 species: Archae - 12; Bacteria - 1396; Metazoa - 17338; Fu /.../3422; Plants - 5037; Viruses - 0; Other Eukaryotes - 2996 (source: NCBI BLink). [Source:TAIR;Acc:AT4G21445]
XLOC_021266	4:12414229-12415049	AT4G23870	ago2	ago2-Ss	27.2188	9.82407	0.36093	-1.47021	down	0.000190327	unknown protein; BEST Arabidopsis thaliana protein match is: unknown protein (TAIR:AT4G11020.1); Has 12 Blast hits to 12 proteins in 4 species: Archae - 0; Bacteria - 0; Metazoa - 0; Fungi - 0; Plants - 12; Viruses - 0; Other Eukaryotes - 0 (source: /.../BLink). [Source:TAIR;Acc:AT4G23870]
XLOC_021337	4:12872415-12878667	AT4G25070|AT4G25080	ago2	ago2-Ss	466.653	232.773	0.498816	-1.00342	down	0.000190327	unknown protein; EXPRESSED IN: cultured cell; BEST Arabidopsis thaliana protein match is: unknown protein (TAIR:AT3G48860.2); Has 14837 Blast hits to 10961 proteins in 1163 species: Archae - 189; Bacteria - 1924; Metazoa - 7665; Fungi - 1127; Plants /.../; Viruses - 80; Other Eukaryotes - 3199 (source: NCBI BLink). [Source:TAIR;Acc:AT4G25070]|Magnesium protoporphyrin IX methyltransferase, chlorop…
XLOC_021479	4:13823554-13830596	AT4G27710	ago2	ago2-Ss	39.9607	19.8854	0.497625	-1.00687	down	0.000190327	cytochrome P450, family 709, subfamily B, polypeptide 3 [Source:TAIR;Acc:AT4G27710]
XLOC_021556	4:14259140-14263704	AT4G28900	ago2	ago2-Ss	1.80797	0.625486	0.345961	-1.53132	down	0.000190327	transposable element gene [Source:TAIR;Acc:AT4G28900]
XLOC_021618	4:14677284-14681959	AT4G30020	ago2	ago2-Ss	17.7774	8.42756	0.474059	-1.07686	down	0.000190327	PA-domain containing subtilase family protein [Source:TAIR;Acc:AT4G30020]
XLOC_021732	4:15583336-15584838	AT4G32280	ago2	ago2-Ss	11.6468	5.24132	0.450023	-1.15193	down	0.000190327	Auxin-responsive protein IAA29 [Source:UniProtKB/Swiss-Prot;Acc:Q93WC4]
XLOC_021774	4:15875469-15876762	AT4G32890	ago2	ago2-Ss	6.22024	2.54325	0.408866	-1.2903	down	0.000190327	GATA transcription factor 9 [Source:UniProtKB/Swiss-Prot;Acc:O82632]
XLOC_021779	4:15924348-15926628	AT4G33000	ago2	ago2-Ss	23.482	11.1875	0.476428	-1.06967	down	0.000190327	Calcineurin B-like protein 10 [Source:UniProtKB/Swiss-Prot;Acc:Q7FRS8]
XLOC_021822	4:16313970-16319426	AT4G34060	ago2	ago2-Ss	1.02474	0.506088	0.493869	-1.0178	down	0.000190327	DEMETER-like protein 3 [Source:UniProtKB/Swiss-Prot;Acc:O49498]
XLOC_021834	4:16394707-16396495	AT4G34250	ago2	ago2-Ss	3.79781	1.44572	0.380672	-1.39338	down	0.000190327	3-ketoacyl-CoA synthase 16 [Source:UniProtKB/Swiss-Prot;Acc:Q9SYZ0]
XLOC_021854	4:16498316-16502174	AT4G34530|AT4G34540	ago2	ago2-Ss	12.6317	5.83907	0.462255	-1.11324	down	0.000190327	Transcription factor bHLH63 [Source:UniProtKB/Swiss-Prot;Acc:Q8GY61]|Probable pinoresinol-lariciresinol reductase 3 [Source:UniProtKB/Swiss-Prot;Acc:O65679]
XLOC_021856	4:16507634-16508754	AT4G34560	ago2	ago2-Ss	6.40545	2.82015	0.440273	-1.18353	down	0.000190327	unknown protein; BEST Arabidopsis thaliana protein match is: unknown protein (TAIR:AT5G66440.1); Has 67 Blast hits to 66 proteins in 11 species: Archae - 0; Bacteria - 0; Metazoa - 0; Fungi - 0; Plants - 67; Viruses - 0; Other Eukaryotes - 0 (source /.../ BLink). [Source:TAIR;Acc:AT4G34560]
XLOC_021894	4:16789548-16793685	AT4G35290	ago2	ago2-Ss	2.38118	0.98085	0.411918	-1.27957	down	0.000190327	Glutamate receptor 3.2 [Source:UniProtKB/Swiss-Prot;Acc:Q93YT1]
XLOC_021905	4:16846300-16849150	AT4G35470	ago2	ago2-Ss	19.8499	9.65491	0.486398	-1.03979	down	0.000190327	Plant intracellular Ras-group-related LRR protein 4 [Source:UniProtKB/Swiss-Prot;Acc:Q9SVW8]
XLOC_021964	4:17243582-17248664	AT4G36540	ago2	ago2-Ss	51.2417	24.0687	0.469709	-1.09016	down	0.000190327	Transcription factor BEE 2 [Source:UniProtKB/Swiss-Prot;Acc:Q93VJ4]
XLOC_021989	4:17473037-17476952	AT4G37080	ago2	ago2-Ss	16.6638	7.86572	0.472023	-1.08307	down	0.000190327	Protein of unknown function, DUF547 [Source:TAIR;Acc:AT4G37080]
XLOC_022055	4:17986465-17988807	AT4G38430	ago2	ago2-Ss	31.1242	13.4867	0.433319	-1.2065	down	0.000190327	Rop guanine nucleotide exchange factor 1 [Source:UniProtKB/Swiss-Prot;Acc:Q93ZY2]
XLOC_022149	4:57198-59286	AT4G00150	ago2	ago2-Ss	10.6776	5.13989	0.481371	-1.05478	down	0.000190327	Scarecrow-like protein 6 [Source:UniProtKB/Swiss-Prot;Acc:O81316]
XLOC_022150	4:69160-69953	AT4G00165	ago2	ago2-Ss	63.6631	30.0079	0.471356	-1.08511	down	0.000190327	Putative lipid-binding protein At4g00165 [Source:UniProtKB/Swiss-Prot;Acc:Q8RW93]
XLOC_022329	4:1351746-1354049	AT4G03060	ago2	ago2-Ss	20.3535	5.25901	0.258384	-1.95241	down	0.000190327	AOP2 (ALKENYL HYDROXALKYL PRODUCING 2); oxidoreductase, acting on paired donors, with incorporation or reduction of molecular oxygen, 2-oxoglutarate as one donor, and incorporation of one atom each of oxygen into both donors [Source:TAIR;Acc:AT4G03060]
XLOC_022442	4:2330658-2332934	AT4G04630	ago2	ago2-Ss	8.6692	2.24949	0.259481	-1.9463	down	0.000190327	Protein of unknown function, DUF584 [Source:TAIR;Acc:AT4G04630]
XLOC_022840	4:5931250-5932152	AT4G09350	ago2	ago2-Ss	17.711	7.59326	0.42873	-1.22186	down	0.000190327	NAD(P)H-quinone oxidoreductase subunit T, chloroplastic [Source:UniProtKB/Swiss-Prot;Acc:Q9SMS0]
XLOC_023187	4:8389039-8390833	AT4G14622	ago2	ago2-Ss	7.23598	2.96852	0.410246	-1.28544	down	0.000190327	conserved peptide upstream open reading frame 60 [Source:TAIR;Acc:AT4G14622]
XLOC_023414	4:10099068-10102088	AT4G18270	ago2	ago2-Ss	7.82371	3.16157	0.404102	-1.30721	down	0.000190327	Phospho-N-acetylmuramoyl-pentapeptide-transferase homolog [Source:UniProtKB/Swiss-Prot;Acc:O49730]
XLOC_023622	4:11746481-11750698	AT4G22200	ago2	ago2-Ss	10.4321	4.44196	0.425798	-1.23176	down	0.000190327	Potassium channel AKT2/3 [Source:UniProtKB/Swiss-Prot;Acc:Q38898]
XLOC_023663	4:11954839-11956813	AT4G22756	ago2	ago2-Ss	6.62196	2.71501	0.410001	-1.2863	down	0.000190327	Methylsterol monooxygenase 1-2 [Source:UniProtKB/Swiss-Prot;Acc:Q1EC69]
XLOC_023728	4:12419355-12421624	AT4G23890	ago2	ago2-Ss	187.573	88.947	0.474198	-1.07644	down	0.000190327	NAD(P)H-quinone oxidoreductase subunit S, chloroplastic [Source:UniProtKB/Swiss-Prot;Acc:Q9T0A4]
XLOC_023768	4:12770330-12772479	AT4G24780	ago2	ago2-Ss	68.5334	26.5348	0.387181	-1.36892	down	0.000190327	Probable pectate lyase 18 [Source:UniProtKB/Swiss-Prot;Acc:Q9C5M8]
XLOC_023856	4:13394521-13398112	AT4G26540	ago2	ago2-Ss	31.1901	13.2407	0.424516	-1.23611	down	0.000190327	Probable LRR receptor-like serine/threonine-protein kinase At4g26540 [Source:UniProtKB/Swiss-Prot;Acc:C0LGR3]
XLOC_023870	4:13478591-13481808	AT4G26760	ago2	ago2-Ss	4.03728	1.73314	0.429283	-1.22	down	0.000190327	65-kDa microtubule-associated protein 2 [Source:UniProtKB/Swiss-Prot;Acc:Q8LEG3]
XLOC_023906	4:13694741-13701119	AT4G27370	ago2	ago2-Ss	1.63716	0.69598	0.425114	-1.23408	down	0.000190327	Myosin-4 [Source:UniProtKB/Swiss-Prot;Acc:F4JIU4]
XLOC_023917	4:13771184-13777449	AT4G27595	ago2	ago2-Ss	2.66117	1.19074	0.447451	-1.1602	down	0.000190327	WEB family protein At4g27595, chloroplastic [Source:UniProtKB/Swiss-Prot;Acc:F4JJP1]
XLOC_023955	4:13992700-13998384	AT4G28230|AT4G28240	ago2	ago2-Ss	72.2332	29.2932	0.405535	-1.3021	down	0.000190327	unknown protein; Has 444 Blast hits to 358 proteins in 107 species: Archae - 0; Bacteria - 20; Metazoa - 179; Fungi - 26; Plants - 38; Viruses - 2; Other Eukaryotes - 179 (source: NCBI BLink). [Source:TAIR;Acc:AT4G28230]|Wound-responsive family protein [Source:TAIR;Acc:AT4G28240]
XLOC_023957	4:14007538-14009019	AT4G28270	ago2	ago2-Ss	21.9579	7.01568	0.319505	-1.64609	down	0.000190327	E3 ubiquitin-protein ligase RMA2 [Source:UniProtKB/Swiss-Prot;Acc:P93030]
XLOC_024072	4:14871108-14872176	AT4G30410	ago2	ago2-Ss	8.6968	2.48526	0.285767	-1.80709	down	0.000190327	sequence-specific DNA binding transcription factors [Source:TAIR;Acc:AT4G30410]
XLOC_024155	4:15425885-15429216	AT4G31890	ago2	ago2-Ss	2.03883	0.798964	0.391874	-1.35154	down	0.000190327	ARM repeat superfamily protein [Source:TAIR;Acc:AT4G31890]
XLOC_024191	4:15707480-15718858	AT4G32570	ago2	ago2-Ss	35.7245	16.4505	0.460483	-1.11878	down	0.000190327	Protein TIFY 8 [Source:UniProtKB/Swiss-Prot;Acc:Q84MB2]
XLOC_024208	4:15914686-15918075	AT4G32980	ago2	ago2-Ss	9.29357	3.63235	0.390845	-1.35533	down	0.000190327	Homeobox protein ATH1 [Source:UniProtKB/Swiss-Prot;Acc:P48731]
XLOC_024297	4:16530283-16533390	AT4G34610	ago2	ago2-Ss	12.4808	6.05993	0.485539	-1.04234	down	0.000190327	BEL1-like homeodomain protein 6 [Source:UniProtKB/Swiss-Prot;Acc:O65685]
XLOC_024304	4:16569395-16573680	AT4G34730	ago2	ago2-Ss	33.1494	15.5028	0.467666	-1.09645	down	0.000190327	Probable ribosome-binding factor A, chloroplastic [Source:UniProtKB/Swiss-Prot;Acc:O65693]
XLOC_024313	4:16656690-16659339	AT4G34980	ago2	ago2-Ss	43.4083	21.6688	0.499183	-1.00236	down	0.000190327	Subtilisin-like protease SBT1.6 [Source:UniProtKB/Swiss-Prot;Acc:O49607]
XLOC_024495	4:18066176-18068205	AT4G38660	ago2	ago2-Ss	7.70066	2.04567	0.265648	-1.91241	down	0.000190327	Pathogenesis-related thaumatin superfamily protein [Source:TAIR;Acc:AT4G38660]
XLOC_024558	4:18448979-18451293	AT4G39770	ago2	ago2-Ss	15.2742	6.65922	0.435979	-1.19767	down	0.000190327	Probable trehalose-phosphate phosphatase H [Source:UniProtKB/Swiss-Prot;Acc:Q8GWG2]
XLOC_024603	5:105214-107549	AT5G01260	ago2	ago2-Ss	7.18192	3.49178	0.486189	-1.04041	down	0.000190327	Carbohydrate-binding-like fold [Source:TAIR;Acc:AT5G01260]
XLOC_024624	5:280721-281445	AT5G01740	ago2	ago2-Ss	4.36074	1.19619	0.27431	-1.86612	down	0.000190327	Nuclear transport factor 2 (NTF2) family protein [Source:TAIR;Acc:AT5G01740]
XLOC_024712	5:758373-761803	AT5G03190	ago2	ago2-Ss	6.77123	2.98307	0.440551	-1.18262	down	0.000190327	conserved peptide upstream open reading frame 47 [Source:TAIR;Acc:AT5G03190]
XLOC_024768	5:1150891-1152481	AT5G04190	ago2	ago2-Ss	8.18517	3.41715	0.41748	-1.26022	down	0.000190327	Protein PHYTOCHROME KINASE SUBSTRATE 4 [Source:UniProtKB/Swiss-Prot;Acc:Q9FYE2]
XLOC_024806	5:1399618-1400784	AT5G04820	ago2	ago2-Ss	10.0701	4.65214	0.461976	-1.11411	down	0.000190327	Transcription repressor OFP13 [Source:UniProtKB/Swiss-Prot;Acc:Q9FMC8]
XLOC_024816	5:1502759-1504494	AT5G05090	ago2	ago2-Ss	20.072	9.96021	0.496226	-1.01093	down	0.000190327	Homeodomain-like superfamily protein [Source:TAIR;Acc:AT5G05090]
XLOC_024862	5:1772542-1774113	AT5G05890	ago2	ago2-Ss	11.1323	5.12749	0.460598	-1.11842	down	0.000190327	UDP-glycosyltransferase 76C5 [Source:UniProtKB/Swiss-Prot;Acc:Q9FI97]
XLOC_024886	5:1912549-1913674	AT5G06270	ago2	ago2-Ss	6.4649	1.81415	0.280616	-1.83333	down	0.000190327	unknown protein; FUNCTIONS IN: molecular_function unknown; INVOLVED IN: biological_process unknown; LOCATED IN: chloroplast; EXPRESSED IN: 21 plant structures; EXPRESSED DURING: 11 growth stages; BEST Arabidopsis thaliana protein match is: unknown p /.../ (TAIR:AT3G11600.1); Has 1807 Blast hits to 1807 proteins in 277 species: Archae - 0; Bacteria - 0; Metazoa - 736; Fungi - 347; Plants - 385; Vi…
XLOC_024915	5:2144527-2150771	AT5G06930	ago2	ago2-Ss	1.39234	0.585297	0.420372	-1.25026	down	0.000190327	LOCATED IN: chloroplast; EXPRESSED IN: 15 plant structures; EXPRESSED DURING: 7 growth stages; BEST Arabidopsis thaliana protein match is: nucleolar protein gar2-related (TAIR:AT2G42320.2); Has 3369 Blast hits to 1526 proteins in 313 species: Archae /.../Bacteria - 910; Metazoa - 754; Fungi - 336; Plants - 137; Viruses - 11; Other Eukaryotes - 1219 (source: NCBI BLink). [Source:TAIR;Acc:AT5G06930]
XLOC_024961	5:2446693-2448548	AT5G07690	ago2	ago2-Ss	15.7641	6.01924	0.381832	-1.38899	down	0.000190327	Transcription factor MYB29 [Source:UniProtKB/Swiss-Prot;Acc:Q9FLR1]
XLOC_024993	5:2680743-2681813	AT5G08330	ago2	ago2-Ss	163.879	79.9111	0.487624	-1.03616	down	0.000190327	Transcription factor TCP21 [Source:UniProtKB/Swiss-Prot;Acc:Q9FTA2]
XLOC_025088	5:3341274-3343119	AT5G10570	ago2	ago2-Ss	2.97472	1.07682	0.361992	-1.46597	down	0.000190327	Transcription factor bHLH61 [Source:UniProtKB/Swiss-Prot;Acc:Q9LXA9]
XLOC_025135	5:3644493-3647370	AT5G11420	ago2	ago2-Ss	130.734	64.685	0.494784	-1.01513	down	0.000190327	Protein of unknown function, DUF642 [Source:TAIR;Acc:AT5G11420]
XLOC_025236	5:4535389-4539229	AT5G14060	ago2	ago2-Ss	91.7637	38.0974	0.415169	-1.26823	down	0.000190327	Aspartokinase 2, chloroplastic [Source:UniProtKB/Swiss-Prot;Acc:O23653]
XLOC_025261	5:4710562-4715069	AT5G14610	ago2	ago2-Ss	3.54216	1.7652	0.498339	-1.0048	down	0.000190327	DEAD-box ATP-dependent RNA helicase 46 [Source:UniProtKB/Swiss-Prot;Acc:Q9LYJ9]
XLOC_025299	5:4974670-4976227	AT5G15310	ago2	ago2-Ss	11.3638	4.82926	0.424969	-1.23457	down	0.000190327	myb domain protein 16 [Source:TAIR;Acc:AT5G15310]
XLOC_025343	5:5224142-5227288	AT5G16000	ago2	ago2-Ss	14.2425	6.00635	0.421721	-1.24564	down	0.000190327	Protein NSP-INTERACTING KINASE 1 [Source:UniProtKB/Swiss-Prot;Acc:Q9LFS4]
XLOC_025471	5:6202455-6210644	AT5G18630	ago2	ago2-Ss	63.3826	31.068	0.490165	-1.02866	down	0.000190327	alpha/beta-Hydrolases superfamily protein [Source:TAIR;Acc:AT5G18630]
XLOC_025499	5:6387212-6390148	AT5G19090	ago2	ago2-Ss	11.5498	5.76164	0.498851	-1.00332	down	0.000190327	Heavy metal transport/detoxification superfamily protein [Source:TAIR;Acc:AT5G19090]
XLOC_025501	5:6414202-6419180	AT5G19120	ago2	ago2-Ss	119.43	35.2265	0.294954	-1.76144	down	0.000190327	Eukaryotic aspartyl protease family protein [Source:TAIR;Acc:AT5G19120]
XLOC_025600	5:7168183-7170928	AT5G21100	ago2	ago2-Ss	20.2743	9.29876	0.458645	-1.12455	down	0.000190327	Plant L-ascorbate oxidase [Source:TAIR;Acc:AT5G21100]
XLOC_025783	5:8773502-8776086	AT5G25280	ago2	ago2-Ss	127.272	62.6003	0.491864	-1.02367	down	0.000190327	serine-rich protein-related [Source:TAIR;Acc:AT5G25280]
XLOC_026344	5:13689816-13691126	AT5G35490	ago2	ago2-Ss	15.6524	7.67152	0.490118	-1.0288	down	0.000190327	mto 1 responding up 1 [Source:TAIR;Acc:AT5G35490]
XLOC_026570	5:15606770-15607350	AT5G38980	ago2	ago2-Ss	208.577	102.453	0.491196	-1.02563	down	0.000190327	unknown protein; FUNCTIONS IN: molecular_function unknown; INVOLVED IN: biological_process unknown; LOCATED IN: endomembrane system; EXPRESSED IN: 22 plant structures; EXPRESSED DURING: 13 growth stages; Has 3 Blast hits to 3 proteins in 1 species: /.../ - 0; Bacteria - 0; Metazoa - 0; Fungi - 0; Plants - 3; Viruses - 0; Other Eukaryotes - 0 (source: NCBI BLink). [Source:TAIR;Acc:AT5G38980]
XLOC_026754	5:16860466-16861232	AT5G42200	ago2	ago2-Ss	6.70034	2.95014	0.440297	-1.18345	down	0.000190327	E3 ubiquitin-protein ligase ATL23 [Source:UniProtKB/Swiss-Prot;Acc:Q8L9W3]
XLOC_026857	5:17550232-17551581	AT5G43700	ago2	ago2-Ss	39.8843	15.9688	0.400377	-1.32057	down	0.000190327	Auxin-responsive protein IAA4 [Source:UniProtKB/Swiss-Prot;Acc:P33077]
XLOC_027026	5:18945614-18947637	AT5G46690	ago2	ago2-Ss	6.93576	2.61724	0.377354	-1.40601	down	0.000190327	Transcription factor bHLH71 [Source:UniProtKB/Swiss-Prot;Acc:Q56XR0]
XLOC_027035	5:19002718-19004254	AT5G46830	ago2	ago2-Ss	0.963821	0	#NAME?	#NAME?	down	0.000190327	Transcription factor bHLH28 [Source:UniProtKB/Swiss-Prot;Acc:Q9LUK7]
XLOC_027081	5:19309003-19312662	AT5G47640	ago2	ago2-Ss	27.282	12.1743	0.446239	-1.16411	down	0.000190327	Nuclear transcription factor Y subunit B-2 [Source:UniProtKB/Swiss-Prot;Acc:Q9FGJ3]
XLOC_027234	5:20511666-20514249	AT5G50375	ago2	ago2-Ss	9.56419	4.47276	0.467656	-1.09648	down	0.000190327	Cycloeucalenol cycloisomerase [Source:UniProtKB/Swiss-Prot;Acc:Q9M643]
XLOC_027321	5:21170052-21174005	AT5G52100	ago2	ago2-Ss	47.4744	22.9676	0.483789	-1.04755	down	0.000190327	Putative 4-hydroxy-tetrahydrodipicolinate reductase 3, chloroplastic [Source:UniProtKB/Swiss-Prot;Acc:Q9FJ82]
XLOC_027329	5:21226784-21230283	AT5G52280	ago2	ago2-Ss	7.88511	3.70705	0.470133	-1.08886	down	0.000190327	Myosin heavy chain-related protein [Source:TAIR;Acc:AT5G52280]
XLOC_027444	5:21972464-21973083	AT5G54145	ago2	ago2-Ss	19.9094	8.91573	0.447817	-1.15902	down	0.000190327	unknown protein; FUNCTIONS IN: molecular_function unknown; INVOLVED IN: biological_process unknown; LOCATED IN: endomembrane system; BEST Arabidopsis thaliana protein match is: unknown protein (TAIR:AT4G27657.1); Has 30201 Blast hits to 17322 protei /.../780 species: Archae - 12; Bacteria - 1396; Metazoa - 17338; Fungi - 3422; Plants - 5037; Viruses - 0; Other Eukaryotes - 2996 (source: NCBI BLin…
XLOC_027532	5:22530052-22530985	AT5G55620	ago2	ago2-Ss	35.71	15.6551	0.438394	-1.1897	down	0.000190327	unknown protein; BEST Arabidopsis thaliana protein match is: unknown protein (TAIR:AT3G09950.1); Has 30201 Blast hits to 17322 proteins in 780 species: Archae - 12; Bacteria - 1396; Metazoa - 17338; Fungi - 3422; Plants - 5037; Viruses - 0; Other Eu /.../es - 2996 (source: NCBI BLink). [Source:TAIR;Acc:AT5G55620]
XLOC_027701	5:23734375-23737335	AT5G58770	ago2	ago2-Ss	5.67378	2.55989	0.451178	-1.14823	down	0.000190327	Dehydrodolichyl diphosphate synthase 2 [Source:UniProtKB/Swiss-Prot;Acc:Q56Y11]
XLOC_027744	5:24025991-24045652	AT5G59650|AT5G59660|AT5G59670	ago2	ago2-Ss	4.86087	1.88119	0.387007	-1.36957	down	0.000190327	Leucine-rich repeat protein kinase family protein [Source:TAIR;Acc:AT5G59650]|Leucine-rich repeat protein kinase family protein [Source:TAIR;Acc:AT5G59660]|Receptor-like protein kinase At5g59670 [Source:UniProtKB/Swiss-Prot;Acc:Q9FN94]
XLOC_027806	5:24480448-24481873	AT5G60850	ago2	ago2-Ss	60.7982	29.4049	0.483648	-1.04797	down	0.000190327	Dof zinc finger protein DOF5.4 [Source:UniProtKB/Swiss-Prot;Acc:Q8LDR0]
XLOC_027868	5:24940253-24941974	AT5G62100	ago2	ago2-Ss	6.32418	2.29048	0.362178	-1.46523	down	0.000190327	BAG family molecular chaperone regulator 2 [Source:UniProtKB/Swiss-Prot;Acc:Q0WPX7]
XLOC_027877	5:25017072-25018246	AT5G62280	ago2	ago2-Ss	52.6812	21.5875	0.409777	-1.28709	down	0.000190327	Protein of unknown function (DUF1442) [Source:TAIR;Acc:AT5G62280]
XLOC_027899	5:25159210-25168024	AT5G62670	ago2	ago2-Ss	26.3805	11.6328	0.44096	-1.18128	down	0.000190327	ATPase 11, plasma membrane-type [Source:UniProtKB/Swiss-Prot;Acc:Q9LV11]
XLOC_027933	5:25345541-25348796	AT5G63190	ago2	ago2-Ss	50.9595	24.7604	0.485883	-1.04132	down	0.000190327	MA3 domain-containing protein [Source:TAIR;Acc:AT5G63190]
XLOC_027943	5:25433153-25435834	AT5G63530	ago2	ago2-Ss	29.0309	12.1567	0.418753	-1.25583	down	0.000190327	farnesylated protein 3 [Source:TAIR;Acc:AT5G63530]
XLOC_028149	5:26884236-26887329	AT5G67385	ago2	ago2-Ss	47.8549	21.9077	0.457794	-1.12723	down	0.000190327	BTB/POZ domain-containing protein At5g67385 [Source:UniProtKB/Swiss-Prot;Acc:Q66GP0]
XLOC_028206	5:304763-305900	AT5G01790	ago2	ago2-Ss	13.9847	6.78302	0.485031	-1.04385	down	0.000190327	unknown protein; FUNCTIONS IN: molecular_function unknown; INVOLVED IN: biological_process unknown; LOCATED IN: chloroplast; EXPRESSED IN: 19 plant structures; EXPRESSED DURING: 13 growth stages; Has 121 Blast hits to 121 proteins in 12 species: Arc /.../0; Bacteria - 0; Metazoa - 0; Fungi - 0; Plants - 121; Viruses - 0; Other Eukaryotes - 0 (source: NCBI BLink). [Source:TAIR;Acc:AT5G01790]
XLOC_028257	5:642557-648545	AT5G02830	ago2	ago2-Ss	12.2734	5.6836	0.463085	-1.11065	down	0.000190327	Pentatricopeptide repeat-containing protein At5g02830, chloroplastic [Source:UniProtKB/Swiss-Prot;Acc:Q8GYL7]
XLOC_028276	5:814029-816692	AT5G03350	ago2	ago2-Ss	75.8101	4.6399	0.0612044	-4.03022	down	0.000190327	Lectin-like protein At5g03350 [Source:UniProtKB/Swiss-Prot;Acc:Q9LZF5]
XLOC_028456	5:2048056-2055564	AT5G06670	ago2	ago2-Ss	3.02846	1.49712	0.494348	-1.0164	down	0.000190327	P-loop containing nucleoside triphosphate hydrolases superfamily protein [Source:TAIR;Acc:AT5G06670]
XLOC_028466	5:2097668-2098740	AT5G06790	ago2	ago2-Ss	2.03173	0.616509	0.303439	-1.72052	down	0.000190327	unknown protein; FUNCTIONS IN: molecular_function unknown; INVOLVED IN: biological_process unknown; LOCATED IN: chloroplast; EXPRESSED IN: 9 plant structures; EXPRESSED DURING: LP.04 four leaves visible, LP.02 two leaves visible, petal differentiati /.../ expansion stage, D bilateral stage; BEST Arabidopsis thaliana protein match is: unknown protein (TAIR:AT3G57950.1); Has 1807 Blast hits to 1807…
XLOC_028478	5:2183359-2185972	AT5G07030	ago2	ago2-Ss	14.8387	7.30544	0.492324	-1.02232	down	0.000190327	Eukaryotic aspartyl protease family protein [Source:TAIR;Acc:AT5G07030]
XLOC_028610	5:3124567-3126379	AT5G09995	ago2	ago2-Ss	11.6931	5.81798	0.497556	-1.00707	down	0.000190327	unknown protein; BEST Arabidopsis thaliana protein match is: unknown protein (TAIR:AT1G08530.1); Has 35333 Blast hits to 34131 proteins in 2444 species: Archae - 798; Bacteria - 22429; Metazoa - 974; Fungi - 991; Plants - 531; Viruses - 0; Other Euk /.../s - 9610 (source: NCBI BLink). [Source:TAIR;Acc:AT5G09995]
XLOC_028636	5:3277531-3278313	AT5G10430	ago2	ago2-Ss	7.1249	2.94255	0.412996	-1.2758	down	0.000190327	Classical arabinogalactan protein 4 [Source:UniProtKB/Swiss-Prot;Acc:Q9ZT16]
XLOC_028660	5:3445365-3447114	AT5G10930	ago2	ago2-Ss	8.55585	4.24718	0.496409	-1.0104	down	0.000190327	CBL-interacting serine/threonine-protein kinase 5 [Source:UniProtKB/Swiss-Prot;Acc:Q9LEU7]
XLOC_028762	5:4166608-4171794	AT5G13140	ago2	ago2-Ss	29.3416	10.8195	0.368744	-1.43931	down	0.000190327	Pollen Ole e 1 allergen and extensin family protein [Source:TAIR;Acc:AT5G13140]
XLOC_028830	5:4646780-4647444	AT5G14410	ago2	ago2-Ss	24.1241	10.6717	0.442368	-1.17668	down	0.000190327	unknown protein; Has 23 Blast hits to 23 proteins in 9 species: Archae - 0; Bacteria - 0; Metazoa - 0; Fungi - 0; Plants - 23; Viruses - 0; Other Eukaryotes - 0 (source: NCBI BLink). [Source:TAIR;Acc:AT5G14410]
XLOC_028905	5:5144726-5146403	AT5G15780	ago2	ago2-Ss	36.8968	11.046	0.299374	-1.73998	down	0.000190327	Pollen Ole e 1 allergen and extensin family protein [Source:TAIR;Acc:AT5G15780]
XLOC_028909	5:5173139-5178421	AT5G15850	ago2	ago2-Ss	32.6705	12.3601	0.378326	-1.4023	down	0.000190327	Zinc finger protein CONSTANS-LIKE 1 [Source:UniProtKB/Swiss-Prot;Acc:O50055]
XLOC_029032	5:5974566-5975054	AT5G18050	ago2	ago2-Ss	7.73707	1.44299	0.186503	-2.42273	down	0.000190327	Auxin-responsive protein SAUR22 [Source:UniProtKB/Swiss-Prot;Acc:Q9FJF7]
XLOC_029066	5:6233518-6234206	AT5G18690	ago2	ago2-Ss	8.55422	3.42019	0.399825	-1.32256	down	0.000190327	Classical arabinogalactan protein 25 [Source:UniProtKB/Swiss-Prot;Acc:Q6NN00]
XLOC_029108	5:6585420-6591363	AT5G19530	ago2	ago2-Ss	30.6367	14.4577	0.471909	-1.08342	down	0.000190327	Thermospermine synthase ACAULIS5 [Source:UniProtKB/Swiss-Prot;Acc:Q9S7X6]
XLOC_029205	5:7242962-7250641	AT5G21940	ago2	ago2-Ss	122.516	60.2095	0.491441	-1.02491	down	0.000190327	unknown protein; BEST Arabidopsis thaliana protein match is: unknown protein (TAIR:AT3G43850.1); Has 30201 Blast hits to 17322 proteins in 780 species: Archae - 12; Bacteria - 1396; Metazoa - 17338; Fungi - 3422; Plants - 5037; Viruses - 0; Other Eu /.../es - 2996 (source: NCBI BLink). [Source:TAIR;Acc:AT5G21940]
XLOC_029315	5:8110247-8112710	AT5G24000	ago2	ago2-Ss	4.31445	1.50062	0.347815	-1.52361	down	0.000190327	Protein of unknown function (DUF819) [Source:TAIR;Acc:AT5G24000]
XLOC_029354	5:8410257-8412265	AT5G24580	ago2	ago2-Ss	6.20046	2.12332	0.342446	-1.54605	down	0.000190327	Heavy metal transport/detoxification superfamily protein [Source:TAIR;Acc:AT5G24580]
XLOC_029391	5:8746604-8747197	AT5G25240	ago2	ago2-Ss	6.68927	2.36524	0.353588	-1.49986	down	0.000190327	unknown protein; FUNCTIONS IN: molecular_function unknown; INVOLVED IN: biological_process unknown; LOCATED IN: cellular_component unknown; EXPRESSED IN: 23 plant structures; EXPRESSED DURING: 13 growth stages; Has 1807 Blast hits to 1807 proteins i /.../species: Archae - 0; Bacteria - 0; Metazoa - 736; Fungi - 347; Plants - 385; Viruses - 0; Other Eukaryotes - 339 (source: NCBI BLink). [Source:T…
XLOC_029534	5:10029750-10032847	AT5G28030	ago2	ago2-Ss	8.23617	3.70929	0.450366	-1.15083	down	0.000190327	Bifunctional cystathionine gamma-lyase/cysteine synthase [Source:UniProtKB/Swiss-Prot;Acc:F4K5T2]
XLOC_029910	5:13689203-13689558	AT5G35480	ago2	ago2-Ss	75.2266	32.0499	0.426046	-1.23092	down	0.000190327	unknown protein; Has 1807 Blast hits to 1807 proteins in 277 species: Archae - 0; Bacteria - 0; Metazoa - 736; Fungi - 347; Plants - 385; Viruses - 0; Other Eukaryotes - 339 (source: NCBI BLink). [Source:TAIR;Acc:AT5G35480]
XLOC_030034	5:14561816-14565336	AT5G36910|AT5G36920	ago2	ago2-Ss	7.5295	1.08135	0.143614	-2.79973	down	0.000190327	Thionin-2.2 [Source:UniProtKB/Swiss-Prot;Acc:Q42597]|unknown protein; FUNCTIONS IN: molecular_function unknown; INVOLVED IN: biological_process unknown; LOCATED IN: endomembrane system; BEST Arabidopsis thaliana protein match is: unknown protein (TAIR:AT5G36925.1); Has 1807 Blast hits to 1807 proteins /.../7 species: Archae - 0; Bacteria - 0; Metazoa - 736; Fungi - 347; Plants - 385; Viruses - 0;…
XLOC_030403	5:17360286-17363773	AT5G43270	ago2	ago2-Ss	24.4151	10.6973	0.438145	-1.19052	down	0.000190327	Squamosa promoter-binding-like protein 2 [Source:UniProtKB/Swiss-Prot;Acc:Q9S840]
XLOC_030458	5:17829625-17831225	AT5G44260	ago2	ago2-Ss	34.2619	13.2429	0.386521	-1.37138	down	0.000190327	Zinc finger CCCH domain-containing protein 61 [Source:UniProtKB/Swiss-Prot;Acc:Q9FKW2]
XLOC_030473	5:17891049-17892988	AT5G44410	ago2	ago2-Ss	8.25666	3.7256	0.451222	-1.14809	down	0.000190327	FAD-binding Berberine family protein [Source:TAIR;Acc:AT5G44410]
XLOC_030491	5:18024214-18025991	AT5G44680	ago2	ago2-Ss	74.7103	34.6209	0.463403	-1.10966	down	0.000190327	DNA glycosylase superfamily protein [Source:TAIR;Acc:AT5G44680]
XLOC_030529	5:18359247-18361165	AT5G45310	ago2	ago2-Ss	4.6133	1.98357	0.429968	-1.2177	down	0.000190327	unknown protein; LOCATED IN: endomembrane system; EXPRESSED IN: stem, inflorescence meristem, root, leaf; EXPRESSED DURING: LP.04 four leaves visible; Has 30201 Blast hits to 17322 proteins in 780 species: Archae - 12; Bacteria - 1396; Metazoa - 173 /.../ngi - 3422; Plants - 5037; Viruses - 0; Other Eukaryotes - 2996 (source: NCBI BLink). [Source:TAIR;Acc:AT5G45310]
XLOC_030759	5:19938575-19939571	AT5G49170	ago2	ago2-Ss	3.86897	1.23163	0.318336	-1.65138	down	0.000190327	unknown protein; BEST Arabidopsis thaliana protein match is: unknown protein (TAIR:AT3G06840.1); Has 1807 Blast hits to 1807 proteins in 277 species: Archae - 0; Bacteria - 0; Metazoa - 736; Fungi - 347; Plants - 385; Viruses - 0; Other Eukaryotes - /.../source: NCBI BLink). [Source:TAIR;Acc:AT5G49170]
XLOC_030848	5:20635865-20637996	AT5G50740	ago2	ago2-Ss	19.5505	8.09734	0.414174	-1.27169	down	0.000190327	Heavy metal transport/detoxification superfamily protein [Source:TAIR;Acc:AT5G50740]
XLOC_030851	5:20665076-20667304	AT5G50800	ago2	ago2-Ss	2.3726	0.695753	0.293245	-1.76982	down	0.000190327	Bidirectional sugar transporter SWEET13 [Source:UniProtKB/Swiss-Prot;Acc:Q9FGQ2]
XLOC_030907	5:21094546-21095848	AT5G51910	ago2	ago2-Ss	2.57545	0.947442	0.367873	-1.44272	down	0.000190327	Transcription factor TCP19 [Source:UniProtKB/Swiss-Prot;Acc:Q9LT89]
XLOC_031107	5:22558147-22560461	AT5G55730	ago2	ago2-Ss	7.34477	3.31596	0.451472	-1.14729	down	0.000190327	Fasciclin-like arabinogalactan protein 1 [Source:UniProtKB/Swiss-Prot;Acc:Q9FM65]
XLOC_031108	5:22561940-22564433	AT5G55740	ago2	ago2-Ss	6.14977	2.90776	0.472822	-1.08063	down	0.000190327	Pentatricopeptide repeat-containing protein At5g55740, chloroplastic [Source:UniProtKB/Swiss-Prot;Acc:Q9FM64]
XLOC_031211	5:23318414-23322770	AT5G57590	ago2	ago2-Ss	1.16048	0.482308	0.415609	-1.2667	down	0.000190327	Bifunctional dethiobiotin synthetase/7,8-diamino-pelargonic acid aminotransferase, mitochondrial [Source:UniProtKB/Swiss-Prot;Acc:B0F481]
XLOC_031221	5:23405320-23406351	AT5G57780	ago2	ago2-Ss	11.7603	3.95401	0.336216	-1.57254	down	0.000190327	EXPRESSED IN: 18 plant structures; EXPRESSED DURING: 12 growth stages; BEST Arabidopsis thaliana protein match is: sequence-specific DNA binding transcription factors (TAIR:AT4G30410.1); Has 123 Blast hits to 123 proteins in 11 species: Archae - 0; /.../ia - 0; Metazoa - 0; Fungi - 0; Plants - 123; Viruses - 0; Other Eukaryotes - 0 (source: NCBI BLink). [Source:TAIR;Acc:AT5G57780]
XLOC_031291	5:23870043-23874120	AT5G59130	ago2	ago2-Ss	17.3961	8.09709	0.465454	-1.10329	down	0.000190327	Subtilase family protein [Source:TAIR;Acc:AT5G59130]
XLOC_031375	5:24472638-24474491	AT5G60840	ago2	ago2-Ss	30.9439	14.5282	0.469501	-1.0908	down	0.000190327	unknown protein; Has 361 Blast hits to 333 proteins in 92 species: Archae - 2; Bacteria - 55; Metazoa - 145; Fungi - 36; Plants - 42; Viruses - 19; Other Eukaryotes - 62 (source: NCBI BLink). [Source:TAIR;Acc:AT5G60840]
XLOC_031443	5:24954505-24955385	AT5G62140	ago2	ago2-Ss	15.5157	5.50367	0.354714	-1.49527	down	0.000190327	unknown protein; FUNCTIONS IN: molecular_function unknown; INVOLVED IN: biological_process unknown; LOCATED IN: chloroplast; EXPRESSED IN: 19 plant structures; EXPRESSED DURING: 13 growth stages; Has 60 Blast hits to 60 proteins in 24 species: Archa /.../ Bacteria - 14; Metazoa - 0; Fungi - 0; Plants - 45; Viruses - 0; Other Eukaryotes - 1 (source: NCBI BLink). [Source:TAIR;Acc:AT5G62140]
XLOC_031566	5:25801527-25805005	AT5G64552	ago2	ago2-Ss	3.0655	1.302	0.424728	-1.23539	down	0.000190327	conserved peptide upstream open reading frame 22 [Source:TAIR;Acc:AT5G64552]
XLOC_031600	5:26052213-26052962	AT5G65207	ago2	ago2-Ss	116.869	52.2299	0.446911	-1.16194	down	0.000190327	unknown protein; BEST Arabidopsis thaliana protein match is: unknown protein (TAIR:AT5G10040.1); Has 30201 Blast hits to 17322 proteins in 780 species: Archae - 12; Bacteria - 1396; Metazoa - 17338; Fungi - 3422; Plants - 5037; Viruses - 0; Other Eu /.../es - 2996 (source: NCBI BLink). [Source:TAIR;Acc:AT5G65207]
XLOC_031611	5:26128583-26129338	AT5G65390	ago2	ago2-Ss	19.6049	6.57094	0.335169	-1.57704	down	0.000190327	Classical arabinogalactan protein 7 [Source:UniProtKB/Swiss-Prot;Acc:Q8LG54]
XLOC_031630	5:26301492-26303490	AT5G65740	ago2	ago2-Ss	6.66665	2.93309	0.439965	-1.18454	down	0.000190327	zinc ion binding [Source:TAIR;Acc:AT5G65740]
XLOC_031640	5:26397669-26399274	AT5G66005	ago2	ago2-Ss	6.09683	2.91056	0.47739	-1.06676	down	0.000190327	Expressed protein [Source:TAIR;Acc:AT5G66005]
XLOC_031657	5:26500156-26502187	AT5G66330	ago2	ago2-Ss	4.70951	2.16817	0.460381	-1.1191	down	0.000190327	Leucine-rich repeat (LRR) family protein [Source:TAIR;Acc:AT5G66330]
XLOC_031661	5:26518276-26519242	AT5G66400	ago2	ago2-Ss	10.4141	3.55686	0.341543	-1.54986	down	0.000190327	Dehydrin Rab18 [Source:UniProtKB/Swiss-Prot;Acc:P30185]
XLOC_031714	5:26842269-26845190	AT5G67280	ago2	ago2-Ss	14.8212	7.35452	0.496216	-1.01096	down	0.000190327	receptor-like kinase [Source:TAIR;Acc:AT5G67280]
XLOC_000123	1:830626-835361	AT1G03370	ago2	ago2-Ss	14.6215	35.2616	2.41162	1.27	up	0.000190327	C2 and GRAM domain-containing protein At1g03370 [Source:UniProtKB/Swiss-Prot;Acc:Q9ZVT9]
XLOC_000205	1:1425592-1428782	AT1G05000	ago2	ago2-Ss	2.74572	5.97007	2.17431	1.12056	up	0.000190327	Probable tyrosine-protein phosphatase At1g05000 [Source:UniProtKB/Swiss-Prot;Acc:Q9ZVN4]
XLOC_000231	1:1679142-1681710	AT1G05620	ago2	ago2-Ss	5.53376	13.3115	2.40552	1.26635	up	0.000190327	Probable uridine nucleosidase 2 [Source:UniProtKB/Swiss-Prot;Acc:Q8LAC4]
XLOC_000335	1:2348296-2351692	AT1G07630	ago2	ago2-Ss	7.74124	23.1933	2.99607	1.58307	up	0.000190327	Probable protein phosphatase 2C 4 [Source:UniProtKB/Swiss-Prot;Acc:Q9LQN6]
XLOC_000350	1:2437329-2439688	AT1G07890	ago2	ago2-Ss	231.161	614.357	2.6577	1.41018	up	0.000190327	L-ascorbate peroxidase 1, cytosolic [Source:UniProtKB/Swiss-Prot;Acc:Q05431]
XLOC_000360	1:2524021-2526202	AT1G08090	ago2	ago2-Ss	0.583943	2.24491	3.8444	1.94276	up	0.000190327	High-affinity nitrate transporter 2.1 [Source:UniProtKB/Swiss-Prot;Acc:O82811]
XLOC_000398	1:2841867-2846367	AT1G08860	ago2	ago2-Ss	0	6.18717	NA	inf	up	0.000190327	Protein BONZAI 3 [Source:UniProtKB/Swiss-Prot;Acc:Q5XQC7]
XLOC_000401	1:2867258-2870656	AT1G08920	ago2	ago2-Ss	15.2827	57.663	3.7731	1.91575	up	0.000190327	Sugar transporter ERD6-like 3 [Source:UniProtKB/Swiss-Prot;Acc:Q94KE0]
XLOC_000412	1:2927611-2931841	AT1G09070	ago2	ago2-Ss	263.241	599.165	2.27611	1.18657	up	0.000190327	soybean gene regulated by cold-2 [Source:TAIR;Acc:AT1G09070]
XLOC_000418	1:2984880-2986130	AT1G09240	ago2	ago2-Ss	0.768596	3.30467	4.29962	2.10421	up	0.000190327	Nicotianamine synthase 3 [Source:UniProtKB/Swiss-Prot;Acc:O80483]
XLOC_000462	1:3279022-3283617	AT1G10050	ago2	ago2-Ss	4.88096	11.5184	2.35987	1.23871	up	0.000190327	glycosyl hydrolase family 10 protein / carbohydrate-binding domain-containing protein [Source:TAIR;Acc:AT1G10050]
XLOC_000487	1:3484560-3486965	AT1G10560	ago2	ago2-Ss	2.21305	5.93416	2.68144	1.42301	up	0.000190327	U-box domain-containing protein 18 [Source:UniProtKB/Swiss-Prot;Acc:Q9XIJ5]
XLOC_000545	1:3884355-3884952	AT1G11572	ago2	ago2-Ss	0	0.857119	NA	inf	up	0.000190327	Plant thionin family protein [Source:TAIR;Acc:AT1G11572]
XLOC_000642	1:4467135-4469033	AT1G13110	ago2	ago2-Ss	121.936	286.637	2.35072	1.2331	up	0.000190327	Cytochrome P450 71B7 [Source:UniProtKB/Swiss-Prot;Acc:Q96514]
XLOC_000686	1:4788462-4796604	AT1G13980|AT1G13990	ago2	ago2-Ss	59.7727	125.091	2.09278	1.06542	up	0.000190327	ARF guanine-nucleotide exchange factor GNOM [Source:UniProtKB/Swiss-Prot;Acc:Q42510]|unknown protein; FUNCTIONS IN: molecular_function unknown; INVOLVED IN: biological_process unknown; LOCATED IN: chloroplast; EXPRESSED IN: 23 plant structures; EXPRESSED DURING: 13 growth stages; CONTAINS InterPro DOMAIN/s: Protein of unknown functi /.../3110 (InterPro:IPR021503); Has 25 Blast hits to 25 proteins…
XLOC_000687	1:4797357-4801850	AT1G14000	ago2	ago2-Ss	35.5565	74.6275	2.09884	1.06959	up	0.000190327	VH1-interacting kinase [Source:TAIR;Acc:AT1G14000]
XLOC_000737	1:5199017-5202191	AT1G15110	ago2	ago2-Ss	2.91466	7.07508	2.42741	1.27942	up	0.000190327	CDP-diacylglycerol--serine O-phosphatidyltransferase 1 [Source:UniProtKB/Swiss-Prot;Acc:F4HXY7]
XLOC_000794	1:5525490-5528212	AT1G16130	ago2	ago2-Ss	1.82703	5.22647	2.86064	1.51634	up	0.000190327	Wall-associated receptor kinase-like 2 [Source:UniProtKB/Swiss-Prot;Acc:Q7X8C5]
XLOC_000814	1:5639031-5640173	AT1G16500	ago2	ago2-Ss	8.29246	17.9996	2.17059	1.11809	up	0.000190327	unknown protein; BEST Arabidopsis thaliana protein match is: unknown protein (TAIR:AT1G79160.1); Has 136 Blast hits to 134 proteins in 17 species: Archae - 0; Bacteria - 0; Metazoa - 0; Fungi - 4; Plants - 131; Viruses - 1; Other Eukaryotes - 0 (sou /.../CBI BLink). [Source:TAIR;Acc:AT1G16500]
XLOC_000817	1:5659375-5665462	AT1G16540	ago2	ago2-Ss	3.71443	8.32094	2.24017	1.16361	up	0.000190327	Molybdenum cofactor sulfurase [Source:UniProtKB/Swiss-Prot;Acc:Q9C5X8]
XLOC_000869	1:5929853-5931837	AT1G17330	ago2	ago2-Ss	17.2635	45.0196	2.60779	1.38283	up	0.000190327	Metal-dependent phosphohydrolase [Source:TAIR;Acc:AT1G17330]
XLOC_000882	1:6033108-6037289	AT1G17545|AT1G17550	ago2	ago2-Ss	18.5212	50.3783	2.72003	1.44362	up	0.000190327	Protein phosphatase 2C family protein [Source:TAIR;Acc:AT1G17545]|Protein phosphatase 2C 7 [Source:UniProtKB/Swiss-Prot;Acc:Q9LNP9]
XLOC_000969	1:6662307-6666028	AT1G19270	ago2	ago2-Ss	8.77247	17.9128	2.04193	1.02993	up	0.000190327	Protein DA1 [Source:UniProtKB/Swiss-Prot;Acc:P0C7Q8]
XLOC_000971	1:6679280-6680252	AT1G19320	ago2	ago2-Ss	3.23659	7.39395	2.28449	1.19187	up	0.000190327	Pathogenesis-related thaumatin superfamily protein [Source:TAIR;Acc:AT1G19320]
XLOC_001030	1:7043712-7044592	AT1G20350	ago2	ago2-Ss	3.04726	8.84665	2.90315	1.53762	up	0.000190327	Mitochondrial import inner membrane translocase subunit TIM17-1 [Source:UniProtKB/Swiss-Prot;Acc:Q9LN27]
XLOC_001032	1:7061633-7065193	AT1G20380	ago2	ago2-Ss	1.82643	3.84715	2.10637	1.07476	up	0.000190327	Prolyl oligopeptidase family protein [Source:TAIR;Acc:AT1G20380]
XLOC_001058	1:7238736-7239674	AT1G20823	ago2	ago2-Ss	22.0028	68.1663	3.09807	1.63137	up	0.000190327	RING-H2 finger protein ATL80 [Source:UniProtKB/Swiss-Prot;Acc:Q9LM69]
XLOC_001067	1:7324547-7329385	AT1G20980	ago2	ago2-Ss	25.742	56.0028	2.17555	1.12138	up	0.000190327	Squamosa promoter-binding-like protein 14 [Source:UniProtKB/Swiss-Prot;Acc:Q8RY95]
XLOC_001069	1:7346155-7346973	AT1G21010	ago2	ago2-Ss	15.5618	38.4216	2.46897	1.30391	up	0.000190327	unknown protein; FUNCTIONS IN: molecular_function unknown; INVOLVED IN: N-terminal protein myristoylation; LOCATED IN: cellular_component unknown; EXPRESSED IN: 24 plant structures; EXPRESSED DURING: 14 growth stages; BEST Arabidopsis thaliana prote /.../ch is: unknown protein (TAIR:AT1G76600.1); Has 206 Blast hits to 206 proteins in 13 species: Archae - 0; Bacteria - 0; Metazoa - 0; Fungi - 0; P…
XLOC_001093	1:7508679-7513361	AT1G21450	ago2	ago2-Ss	13.1086	28.091	2.14295	1.0996	up	0.000190327	Scarecrow-like protein 1 [Source:UniProtKB/Swiss-Prot;Acc:Q9SDQ3]
XLOC_001176	1:8102817-8103532	AT1G22890	ago2	ago2-Ss	124.351	289.955	2.33174	1.22141	up	0.000190327	unknown protein; FUNCTIONS IN: molecular_function unknown; INVOLVED IN: biological_process unknown; LOCATED IN: endomembrane system; EXPRESSED IN: 19 plant structures; EXPRESSED DURING: 11 growth stages; Has 17 Blast hits to 17 proteins in 2 species /.../ae - 0; Bacteria - 0; Metazoa - 0; Fungi - 0; Plants - 17; Viruses - 0; Other Eukaryotes - 0 (source: NCBI BLink). [Source:TAIR;Acc:AT1G22890]
XLOC_001192	1:8206548-8207618	AT1G23150	ago2	ago2-Ss	2.66175	6.04918	2.27263	1.18436	up	0.000190327	unknown protein; BEST Arabidopsis thaliana protein match is: unknown protein (TAIR:AT1G70780.1); Has 124 Blast hits to 124 proteins in 17 species: Archae - 0; Bacteria - 0; Metazoa - 0; Fungi - 0; Plants - 124; Viruses - 0; Other Eukaryotes - 0 (sou /.../CBI BLink). [Source:TAIR;Acc:AT1G23150]
XLOC_001196	1:8227177-8229582	AT1G23200	ago2	ago2-Ss	1.25202	4.80572	3.83839	1.9405	up	0.000190327	Probable pectinesterase/pectinesterase inhibitor 6 [Source:UniProtKB/Swiss-Prot;Acc:O49298]
XLOC_001203	1:8321594-8324440	AT1G23440	ago2	ago2-Ss	50.039	108.629	2.1709	1.11829	up	0.000190327	Peptidase C15, pyroglutamyl peptidase I-like [Source:TAIR;Acc:AT1G23440]
XLOC_001309	1:9113899-9114977	AT1G26340	ago2	ago2-Ss	10.0965	24.4332	2.41995	1.27498	up	0.000190327	Cytochrome b5 isoform A [Source:UniProtKB/Swiss-Prot;Acc:Q9FDW8]
XLOC_001332	1:9259604-9261313	AT1G26770	ago2	ago2-Ss	10.0511	36.2361	3.6052	1.85008	up	0.000190327	Expansin-A10 [Source:UniProtKB/Swiss-Prot;Acc:Q9LDR9]
XLOC_001435	1:9961054-9961703	AT1G28375	ago2	ago2-Ss	0	0.735377	NA	inf	up	0.000190327	unknown protein; FUNCTIONS IN: molecular_function unknown; INVOLVED IN: biological_process unknown; LOCATED IN: endomembrane system; EXPRESSED IN: petal, leaf whorl, sepal, flower; EXPRESSED DURING: 4 anthesis, petal differentiation and expansion st /.../as 8 Blast hits to 8 proteins in 2 species: Archae - 0; Bacteria - 0; Metazoa - 0; Fungi - 0; Plants - 8; Viruses - 0; Other Eukaryotes - 0 (sou…
XLOC_001450	1:10077775-10081715	AT1G28680	ago2	ago2-Ss	8.48935	21.9619	2.587	1.37128	up	0.000190327	HXXXD-type acyl-transferase family protein [Source:TAIR;Acc:AT1G28680]
XLOC_001495	1:10236349-10237776	AT1G29280	ago2	ago2-Ss	1.94483	4.83107	2.48406	1.3127	up	0.000190327	Probable WRKY transcription factor 65 [Source:UniProtKB/Swiss-Prot;Acc:Q9LP56]
XLOC_001499	1:10264116-10266900	AT1G29340	ago2	ago2-Ss	25.5156	62.8472	2.46309	1.30047	up	0.000190327	U-box domain-containing protein 17 [Source:UniProtKB/Swiss-Prot;Acc:Q9C7R6]
XLOC_001541	1:10537622-10539831	AT1G30040	ago2	ago2-Ss	1.96647	9.85368	5.01083	2.32505	up	0.000190327	Gibberellin 2-beta-dioxygenase 2 [Source:UniProtKB/Swiss-Prot;Acc:Q9XFR9]
XLOC_001578	1:10860622-10865030	AT1G30640	ago2	ago2-Ss	6.5766	16.5857	2.52193	1.33453	up	0.000190327	Protein kinase family protein [Source:TAIR;Acc:AT1G30640]
XLOC_001584	1:10898025-10900081	AT1G30720	ago2	ago2-Ss	14.9536	41.926	2.80374	1.48735	up	0.000190327	FAD-binding Berberine family protein [Source:TAIR;Acc:AT1G30720]
XLOC_001585	1:10900853-10902534	AT1G30730	ago2	ago2-Ss	6.91345	41.295	5.97314	2.57849	up	0.000190327	FAD-binding Berberine family protein [Source:TAIR;Acc:AT1G30730]
XLOC_001597	1:10985077-10986295	AT1G30850	ago2	ago2-Ss	0	0.710436	NA	inf	up	0.000190327	root hair specific 4 [Source:TAIR;Acc:AT1G30850]
XLOC_001706	1:11911678-11914735	AT1G32870	ago2	ago2-Ss	3.18659	9.70629	3.04599	1.60691	up	0.000190327	NAC domain-containing protein 13 [Source:UniProtKB/Swiss-Prot;Acc:F4IED2]
XLOC_001745	1:12180555-12187792	AT1G33600	ago2	ago2-Ss	73.5422	235.667	3.20452	1.68011	up	0.000190327	Leucine-rich repeat (LRR) family protein [Source:TAIR;Acc:AT1G33600]
XLOC_001746	1:12188909-12190418	AT1G33610	ago2	ago2-Ss	17.7836	55.5183	3.12187	1.64241	up	0.000190327	Leucine-rich repeat (LRR) family protein [Source:TAIR;Acc:AT1G33610]
XLOC_001756	1:12256663-12260605	AT1G33790	ago2	ago2-Ss	0.683775	1.87838	2.74706	1.45789	up	0.000190327	Jacalin-related lectin 4 [Source:UniProtKB/Swiss-Prot;Acc:Q9LQ31]
XLOC_001786	1:12455652-12457495	AT1G34200	ago2	ago2-Ss	12.0836	25.1318	2.07982	1.05646	up	0.000190327	Glyceraldehyde-3-phosphate dehydrogenase-like family protein [Source:TAIR;Acc:AT1G34200]
XLOC_001790	1:12485321-12492171	AT1G34260	ago2	ago2-Ss	8.82701	17.9155	2.02962	1.02121	up	0.000190327	Putative 1-phosphatidylinositol-3-phosphate 5-kinase FAB1D [Source:UniProtKB/Swiss-Prot;Acc:Q9XID0]
XLOC_001886	1:13205380-13208252	AT1G35670	ago2	ago2-Ss	14.5623	30.0852	2.06597	1.04682	up	0.000190327	Calcium-dependent protein kinase 11 [Source:UniProtKB/Swiss-Prot;Acc:Q39016]
XLOC_002143	1:16263812-16264818	AT1G43160	ago2	ago2-Ss	1.64335	81.4229	49.5468	5.63072	up	0.000190327	Ethylene-responsive transcription factor RAP2-6 [Source:UniProtKB/Swiss-Prot;Acc:Q7G1L2]
XLOC_002174	1:16575894-16576417	AT1G43790	ago2	ago2-Ss	15.3755	33.7285	2.19366	1.13334	up	0.000190327	tracheary element differentiation-related 6 [Source:TAIR;Acc:AT1G43790]
XLOC_002363	1:18013631-18017690	AT1G48710	ago2	ago2-Ss	0.254543	1.0314	4.05196	2.01862	up	0.000190327	transposable element gene [Source:TAIR;Acc:AT1G48710]
XLOC_002409	1:18305540-18307557	AT1G49450	ago2	ago2-Ss	1.24484	5.37981	4.32167	2.11159	up	0.000190327	Transducin/WD40 repeat-like superfamily protein [Source:TAIR;Acc:AT1G49450]
XLOC_002456	1:18649746-18657406	AT1G50360	ago2	ago2-Ss	6.2043	14.1846	2.28626	1.19299	up	0.000190327	Myosin-3 [Source:UniProtKB/Swiss-Prot;Acc:F4I507]
XLOC_002529	1:19174069-19175189	AT1G51700	ago2	ago2-Ss	31.8414	98.6407	3.09788	1.63128	up	0.000190327	Dof zinc finger protein DOF1.7 [Source:UniProtKB/Swiss-Prot;Acc:O82155]
XLOC_002541	1:19305314-19307510	AT1G51950	ago2	ago2-Ss	19.9872	45.8286	2.29289	1.19717	up	0.000190327	Auxin-responsive protein IAA18 [Source:UniProtKB/Swiss-Prot;Acc:O24408]
XLOC_002559	1:19515142-19518411	AT1G52400	ago2	ago2-Ss	46.9118	113.518	2.41982	1.2749	up	0.000190327	Beta-D-glucopyranosyl abscisate beta-glucosidase [Source:UniProtKB/Swiss-Prot;Acc:Q9SE50]
XLOC_002560	1:19520627-19525664	AT1G52410	ago2	ago2-Ss	7.35588	17.8081	2.42094	1.27557	up	0.000190327	TSK-associating protein 1 [Source:UniProtKB/Swiss-Prot;Acc:F4ICX9]
XLOC_002576	1:19638284-19641835	AT1G52720	ago2	ago2-Ss	19.9929	62.8568	3.14395	1.65258	up	0.000190327	unknown protein; BEST Arabidopsis thaliana protein match is: unknown protein (TAIR:AT3G15630.1); Has 61 Blast hits to 61 proteins in 13 species: Archae - 0; Bacteria - 0; Metazoa - 0; Fungi - 0; Plants - 61; Viruses - 0; Other Eukaryotes - 0 (source /.../ BLink). [Source:TAIR;Acc:AT1G52720]
XLOC_002578	1:19651324-19652743	AT1G52760	ago2	ago2-Ss	30.6547	70.464	2.29864	1.20078	up	0.000190327	Caffeoylshikimate esterase [Source:UniProtKB/Swiss-Prot;Acc:Q9C942]
XLOC_002608	1:19831440-19832895	AT1G53180	ago2	ago2-Ss	1.67628	3.42692	2.04436	1.03165	up	0.000190327	unknown protein; FUNCTIONS IN: molecular_function unknown; INVOLVED IN: biological_process unknown; LOCATED IN: cellular_component unknown; EXPRESSED IN: 13 plant structures; EXPRESSED DURING: 6 growth stages; BEST Arabidopsis thaliana protein match /.../nknown protein (TAIR:AT3G15115.1); Has 58 Blast hits to 56 proteins in 22 species: Archae - 0; Bacteria - 0; Metazoa - 6; Fungi - 4; Plants - 29…
XLOC_002617	1:19895964-19897998	AT1G53330	ago2	ago2-Ss	0.934156	2.43679	2.60855	1.38325	up	0.000190327	Putative pentatricopeptide repeat-containing protein At1g53330 [Source:UniProtKB/Swiss-Prot;Acc:Q9MAG8]
XLOC_002624	1:19945958-19954308	AT1G53440	ago2	ago2-Ss	27.5926	61.2235	2.21885	1.14981	up	0.000190327	Probable LRR receptor-like serine/threonine-protein kinase At1g53440 [Source:UniProtKB/Swiss-Prot;Acc:C0LGG9]
XLOC_002649	1:20119722-20120458	AT1G53885	ago2	ago2-Ss	29.9921	124.461	4.14977	2.05303	up	0.000190327	Protein of unknown function (DUF581) [Source:TAIR;Acc:AT1G53885]
XLOC_002652	1:20132287-20133017	AT1G53903	ago2	ago2-Ss	30.3809	126.156	4.1525	2.05398	up	0.000190327	Protein of unknown function (DUF581) [Source:TAIR;Acc:AT1G53903]
XLOC_002658	1:20167595-20169618	AT1G54030	ago2	ago2-Ss	16.5351	60.3091	3.64733	1.86684	up	0.000190327	Inactive GDSL esterase/lipase-like protein 25 [Source:UniProtKB/Swiss-Prot;Acc:Q7XA74]
XLOC_002661	1:20189566-20191900	AT1G54090	ago2	ago2-Ss	11.0019	25.6648	2.33276	1.22204	up	0.000190327	exocyst subunit exo70 family protein D2 [Source:TAIR;Acc:AT1G54090]
XLOC_002712	1:20511518-20513681	AT1G54990	ago2	ago2-Ss	11.4075	24.0361	2.10706	1.07523	up	0.000190327	Protein AUXIN RESPONSE 4 [Source:UniProtKB/Swiss-Prot;Acc:Q9FZ33]
XLOC_002715	1:20525707-20530273	AT1G55020	ago2	ago2-Ss	4.02233	13.2699	3.29907	1.72206	up	0.000190327	Linoleate 9S-lipoxygenase 1 [Source:UniProtKB/Swiss-Prot;Acc:Q06327]
XLOC_002925	1:21684583-21688321	AT1G58370	ago2	ago2-Ss	1.7681	4.37346	2.47353	1.30657	up	0.000190327	glycosyl hydrolase family 10 protein / carbohydrate-binding domain-containing protein [Source:TAIR;Acc:AT1G58370]
XLOC_002948	1:21887751-21888792	AT1G59590	ago2	ago2-Ss	9.13103	24.8672	2.72338	1.4454	up	0.000190327	ZCF37 [Source:TAIR;Acc:AT1G59590]
XLOC_002958	1:21968070-21972411	AT1G59740	ago2	ago2-Ss	1.93717	4.10383	2.11847	1.08302	up	0.000190327	Protein NRT1/ PTR FAMILY 4.3 [Source:UniProtKB/Swiss-Prot;Acc:Q93VV5]
XLOC_002991	1:22291581-22293964	AT1G60500	ago2	ago2-Ss	0	1.19245	NA	inf	up	0.000190327	Dynamin-related protein 4C [Source:UniProtKB/Swiss-Prot;Acc:Q9ZP55]
XLOC_003022	1:22516601-22518287	AT1G61110	ago2	ago2-Ss	0	0.886214	NA	inf	up	0.000190327	NAC transcription factor 25 [Source:UniProtKB/Swiss-Prot;Acc:Q8GY42]
XLOC_003030	1:22572644-22575527	AT1G61215	ago2	ago2-Ss	1.25079	3.59614	2.8751	1.52361	up	0.000190327	bromodomain 4 [Source:TAIR;Acc:AT1G61215]
XLOC_003113	1:23199717-23203765	AT1G62660	ago2	ago2-Ss	8.19223	26.0889	3.1846	1.67111	up	0.000190327	Acid beta-fructofuranosidase 3, vacuolar [Source:UniProtKB/Swiss-Prot;Acc:Q43348]
XLOC_003118	1:23252312-23262298	AT1G62790	ago2	ago2-Ss	55.5114	120.646	2.17335	1.11992	up	0.000190327	Bifunctional inhibitor/lipid-transfer protein/seed storage 2S albumin superfamily protein [Source:TAIR;Acc:AT1G62790]
XLOC_003153	1:23527654-23531109	AT1G63440	ago2	ago2-Ss	0.92118	2.78529	3.02361	1.59627	up	0.000190327	Probable copper-transporting ATPase HMA5 [Source:UniProtKB/Swiss-Prot;Acc:Q9SH30]
XLOC_003170	1:23650809-23655404	AT1G63750	ago2	ago2-Ss	4.09837	13.2476	3.23241	1.69261	up	0.000190327	Disease resistance protein (TIR-NBS-LRR class) family [Source:TAIR;Acc:AT1G63750]
XLOC_003183	1:23769773-23776941	AT1G64060	ago2	ago2-Ss	4.53281	11.5381	2.54547	1.34793	up	0.000190327	Respiratory burst oxidase homolog protein F [Source:UniProtKB/Swiss-Prot;Acc:O48538]
XLOC_003199	1:23863065-23866045	AT1G64300	ago2	ago2-Ss	0.897649	1.96219	2.18592	1.12824	up	0.000190327	Protein kinase family protein [Source:TAIR;Acc:AT1G64300]
XLOC_003266	1:24292464-24294693	AT1G65390	ago2	ago2-Ss	25.2987	104.178	4.11793	2.04192	up	0.000190327	Protein PHLOEM PROTEIN 2-LIKE A5 [Source:UniProtKB/Swiss-Prot;Acc:Q9C5Q9]
XLOC_003275	1:24357866-24358616	AT1G65500	ago2	ago2-Ss	10.5841	63.951	6.04218	2.59507	up	0.000190327	unknown protein; FUNCTIONS IN: molecular_function unknown; INVOLVED IN: biological_process unknown; LOCATED IN: endomembrane system; EXPRESSED IN: 14 plant structures; EXPRESSED DURING: 9 growth stages; BEST Arabidopsis thaliana protein match is: un /.../protein (TAIR:AT1G65486.1); Has 23 Blast hits to 23 proteins in 2 species: Archae - 0; Bacteria - 0; Metazoa - 0; Fungi - 0; Plants - 23; Viruse…
XLOC_003313	1:24753633-24754604	AT1G66370	ago2	ago2-Ss	0	0.907377	NA	inf	up	0.000190327	Transcription factor MYB113 [Source:UniProtKB/Swiss-Prot;Acc:Q9FNV9]
XLOC_003320	1:24788886-24791988	AT1G66460	ago2	ago2-Ss	4.1482	18.7699	4.52482	2.17786	up	0.000190327	Protein kinase superfamily protein [Source:TAIR;Acc:AT1G66460]
XLOC_003325	1:24828501-24829639	AT1G66550	ago2	ago2-Ss	0	0.691958	NA	inf	up	0.000190327	Probable WRKY transcription factor 67 [Source:UniProtKB/Swiss-Prot;Acc:Q93WV7]
XLOC_003351	1:25036532-25039399	AT1G67060	ago2	ago2-Ss	12.2123	27.4819	2.25034	1.17014	up	0.000190327	unknown protein; FUNCTIONS IN: molecular_function unknown; INVOLVED IN: biological_process unknown; LOCATED IN: plasma membrane; EXPRESSED IN: 22 plant structures; EXPRESSED DURING: 13 growth stages; Has 283 Blast hits to 281 proteins in 136 species /.../ae - 0; Bacteria - 145; Metazoa - 0; Fungi - 65; Plants - 41; Viruses - 0; Other Eukaryotes - 32 (source: NCBI BLink). [Source:TAIR;Acc:AT1G6706…
XLOC_003408	1:25508639-25514500	AT1G68050	ago2	ago2-Ss	18.3268	45.6726	2.49211	1.31737	up	0.000190327	Adagio protein 3 [Source:UniProtKB/Swiss-Prot;Acc:Q9C9W9]
XLOC_003486	1:26079955-26083606	AT1G69370	ago2	ago2-Ss	8.55375	22.0894	2.58241	1.36872	up	0.000190327	Chorismate mutase 3, chloroplastic [Source:UniProtKB/Swiss-Prot;Acc:Q9C544]
XLOC_003504	1:26186732-26189494	AT1G69610	ago2	ago2-Ss	1.94873	8.54321	4.38398	2.13224	up	0.000190327	Protein of unknown function (DUF1666) [Source:TAIR;Acc:AT1G69610]
XLOC_003512	1:26235177-26237575	AT1G69750	ago2	ago2-Ss	16.6068	35.6941	2.14936	1.10391	up	0.000190327	cytochrome c oxidase 19-2 [Source:TAIR;Acc:AT1G69750]
XLOC_003520	1:26316026-26320226	AT1G69870	ago2	ago2-Ss	57.639	177.758	3.08399	1.6248	up	0.000190327	Protein NRT1/ PTR FAMILY 2.13 [Source:UniProtKB/Swiss-Prot;Acc:Q8RX77]
XLOC_003569	1:26700357-26705325	AT1G70790|AT1G70800|AT1G70810	ago2	ago2-Ss	45.0729	128.711	2.85563	1.51381	up	0.000190327	Calcium-dependent lipid-binding (CaLB domain) family protein [Source:TAIR;Acc:AT1G70790]|Calcium-dependent lipid-binding (CaLB domain) family protein [Source:TAIR;Acc:AT1G70800]|Calcium-dependent lipid-binding (CaLB domain) family protein [Source:TAIR;Acc:AT1G70810]
XLOC_003585	1:26818082-26821004	AT1G71110	ago2	ago2-Ss	2.05727	4.70763	2.28829	1.19427	up	0.000190327	unknown protein; FUNCTIONS IN: molecular_function unknown; INVOLVED IN: biological_process unknown; LOCATED IN: endomembrane system; BEST Arabidopsis thaliana protein match is: unknown protein (TAIR:AT2G12400.1); Has 173 Blast hits to 169 proteins i /.../pecies: Archae - 0; Bacteria - 0; Metazoa - 3; Fungi - 0; Plants - 165; Viruses - 0; Other Eukaryotes - 5 (source: NCBI BLink). [Source:TAIR;Acc…
XLOC_003587	1:26824676-26826748	AT1G71140	ago2	ago2-Ss	7.06763	20.6657	2.92399	1.54794	up	0.000190327	MATE efflux family protein [Source:TAIR;Acc:AT1G71140]
XLOC_003654	1:27283692-27285895	AT1G72470	ago2	ago2-Ss	2.69119	6.34302	2.35695	1.23692	up	0.000190327	exocyst subunit exo70 family protein D1 [Source:TAIR;Acc:AT1G72470]
XLOC_003668	1:27383325-27385231	AT1G72750	ago2	ago2-Ss	35.4981	78.8206	2.22042	1.15083	up	0.000190327	Mitochondrial import inner membrane translocase subunit TIM23-2 [Source:UniProtKB/Swiss-Prot;Acc:Q38820]
XLOC_003700	1:27628754-27632812	AT1G73480	ago2	ago2-Ss	37.1683	87.1332	2.34429	1.22915	up	0.000190327	alpha/beta-Hydrolases superfamily protein [Source:TAIR;Acc:AT1G73480]
XLOC_003764	1:28070294-28074148	AT1G74710	ago2	ago2-Ss	7.25943	22.5268	3.10312	1.63372	up	0.000190327	Isochorismate synthase 1, chloroplastic [Source:UniProtKB/Swiss-Prot;Acc:Q9S7H8]
XLOC_003787	1:28234085-28236752	AT1G75230	ago2	ago2-Ss	6.96305	19.1287	2.74718	1.45795	up	0.000190327	DNA glycosylase superfamily protein [Source:TAIR;Acc:AT1G75230]
XLOC_003824	1:28490442-28492599	AT1G75880	ago2	ago2-Ss	4.41961	8.98486	2.03296	1.02358	up	0.000190327	GDSL esterase/lipase EXL1 [Source:UniProtKB/Swiss-Prot;Acc:Q94CH8]
XLOC_003856	1:28715077-28717416	AT1G76520	ago2	ago2-Ss	57.1885	121.545	2.12533	1.08769	up	0.000190327	Auxin efflux carrier family protein [Source:TAIR;Acc:AT1G76520]
XLOC_003904	1:29073842-29077390	AT1G77370	ago2	ago2-Ss	56.0085	164.918	2.94451	1.55803	up	0.000190327	Glutaredoxin-C3 [Source:UniProtKB/Swiss-Prot;Acc:Q9FVX1]
XLOC_003931	1:29292122-29296407	AT1G77890|AT1G77910	ago2	ago2-Ss	2.57825	6.24078	2.42054	1.27533	up	0.000190327	DNA-directed RNA polymerase II protein [Source:TAIR;Acc:AT1G77890]|unknown protein; Has 1 Blast hits to 1 proteins in 1 species: Archae - 0; Bacteria - 0; Metazoa - 0; Fungi - 0; Plants - 1; Viruses - 0; Other Eukaryotes - 0 (source: NCBI BLink). [Source:TAIR;Acc:AT1G77910]
XLOC_003941	1:29347580-29352924	AT1G78050	ago2	ago2-Ss	1.01725	4.59161	4.51376	2.17433	up	0.000190327	phosphoglycerate/bisphosphoglycerate mutase [Source:TAIR;Acc:AT1G78050]
XLOC_003966	1:29549648-29560989	AT1G78570	ago2	ago2-Ss	21.5548	44.6919	2.0734	1.052	up	0.000190327	Trifunctional UDP-glucose 4,6-dehydratase/UDP-4-keto-6-deoxy-D-glucose 3,5-epimerase/UDP-4-keto-L-rhamnose-reductase RHM1 [Source:UniProtKB/Swiss-Prot;Acc:Q9SYM5]
XLOC_004015	1:29984979-29993945	AT1G79690	ago2	ago2-Ss	18.4275	60.2727	3.27081	1.70965	up	0.000190327	Nudix hydrolase 3 [Source:UniProtKB/Swiss-Prot;Acc:Q8L831]
XLOC_004034	1:30135380-30136956	AT1G80110	ago2	ago2-Ss	3.16953	10.6312	3.35418	1.74596	up	0.000190327	F-box protein PP2-B11 [Source:UniProtKB/Swiss-Prot;Acc:Q949S5]
XLOC_004045	1:30191520-30200139	AT1G80300|AT1G80310|AT1G80320	ago2	ago2-Ss	72.7593	213.31	2.93173	1.55175	up	0.000190327	ADP,ATP carrier protein 1, chloroplastic [Source:UniProtKB/Swiss-Prot;Acc:Q39002]|Molybdate transporter 2 [Source:UniProtKB/Swiss-Prot;Acc:Q0WP36]|2-oxoglutarate (2OG) and Fe(II)-dependent oxygenase superfamily protein [Source:TAIR;Acc:AT1G80320]
XLOC_004088	1:57268-59167	AT1G01120	ago2	ago2-Ss	56.4918	121.758	2.15533	1.10791	up	0.000190327	3-ketoacyl-CoA synthase 1 [Source:UniProtKB/Swiss-Prot;Acc:Q9MAM3]
XLOC_004106	1:172145-172948	AT1G01470	ago2	ago2-Ss	252.566	517.362	2.04843	1.03452	up	0.000190327	Probable desiccation-related protein LEA14 [Source:UniProtKB/Swiss-Prot;Acc:O03983]
XLOC_004149	1:471989-473160	AT1G02360	ago2	ago2-Ss	18.2882	38.4841	2.10431	1.07335	up	0.000190327	Chitinase family protein [Source:TAIR;Acc:AT1G02360]
XLOC_004175	1:642733-644903	AT1G02880	ago2	ago2-Ss	6.69973	16.8691	2.51788	1.33221	up	0.000190327	Thiamine pyrophosphokinase 1 [Source:UniProtKB/Swiss-Prot;Acc:B9DGU7]
XLOC_004177	1:653764-654343	AT1G02900	ago2	ago2-Ss	2.12879	10.8172	5.08138	2.34522	up	0.000190327	Protein RALF-like 1 [Source:UniProtKB/Swiss-Prot;Acc:Q9SRY3]
XLOC_004191	1:731610-738339	AT1G03080	ago2	ago2-Ss	16.4155	39.3926	2.39973	1.26287	up	0.000190327	Protein NETWORKED 1D [Source:UniProtKB/Swiss-Prot;Acc:F4HZB5]
XLOC_004251	1:1143435-1146668	AT1G04280	ago2	ago2-Ss	21.9284	47.7078	2.17561	1.12142	up	0.000190327	P-loop containing nucleoside triphosphate hydrolases superfamily protein [Source:TAIR;Acc:AT1G04280]
XLOC_004262	1:1217947-1220137	AT1G04490	ago2	ago2-Ss	0.131926	1.4499	10.9902	3.45815	up	0.000190327	Protein of unknown function (DUF3527) [Source:TAIR;Acc:AT1G04490]
XLOC_004322	1:1558169-1559903	AT1G05340	ago2	ago2-Ss	5.41856	31.2787	5.77251	2.5292	up	0.000190327	unknown protein; FUNCTIONS IN: molecular_function unknown; INVOLVED IN: biological_process unknown; LOCATED IN: chloroplast; EXPRESSED IN: 14 plant structures; EXPRESSED DURING: 7 growth stages; BEST Arabidopsis thaliana protein match is: unknown pr /.../(TAIR:AT2G32210.1); Has 189 Blast hits to 189 proteins in 27 species: Archae - 0; Bacteria - 0; Metazoa - 0; Fungi - 21; Plants - 168; Viruses -…
XLOC_004360	1:1820307-1821918	AT1G06000	ago2	ago2-Ss	7.86084	23.7142	3.01676	1.593	up	0.000190327	UDP-glycosyltransferase 89C1 [Source:UniProtKB/Swiss-Prot;Acc:Q9LNE6]
XLOC_004415	1:2186896-2188837	AT1G07128	ago2	ago2-Ss	5.48575	28.2602	5.15156	2.36501	up	0.000190327	Potential natural antisense gene, locus overlaps with AT1G07130 [Source:TAIR;Acc:AT1G07128]
XLOC_004486	1:2588856-2590301	AT1G08250	ago2	ago2-Ss	6.38762	16.6649	2.60893	1.38346	up	0.000190327	Arogenate dehydratase/prephenate dehydratase 6, chloroplastic [Source:UniProtKB/Swiss-Prot;Acc:Q9SGD6]
XLOC_004511	1:2813017-2818008	AT1G08800	ago2	ago2-Ss	6.55965	13.9859	2.13211	1.09228	up	0.000190327	Myosin-binding protein 1 [Source:UniProtKB/Swiss-Prot;Acc:F4HXQ7]
XLOC_004547	1:3101661-3103729	AT1G09575	ago2	ago2-Ss	5.25622	15.5118	2.95114	1.56127	up	0.000190327	Calcium uniporter protein 6, mitochondrial [Source:UniProtKB/Swiss-Prot;Acc:F4I111]
XLOC_004601	1:3416677-3419669	AT1G10410	ago2	ago2-Ss	11.2129	36.9442	3.2948	1.72019	up	0.000190327	Protein of unknown function (DUF1336) [Source:TAIR;Acc:AT1G10410]
XLOC_004657	1:3791051-3804263	AT1G11310	ago2	ago2-Ss	63.558	133.191	2.09558	1.06735	up	0.000190327	MLO-like protein 2 [Source:UniProtKB/Swiss-Prot;Acc:Q9SXB6]
XLOC_004715	1:4226361-4229138	AT1G12420	ago2	ago2-Ss	3.73774	7.97331	2.13319	1.09301	up	0.000190327	ACT domain-containing protein ACR8 [Source:UniProtKB/Swiss-Prot;Acc:Q9LNA5]
XLOC_004763	1:4572333-4578552	AT1G13350|AT1G13360	ago2	ago2-Ss	90.6854	203.169	2.24037	1.16374	up	0.000190327	Protein kinase superfamily protein [Source:TAIR;Acc:AT1G13350]|unknown protein; BEST Arabidopsis thaliana protein match is: unknown protein (TAIR:AT3G25870.1); Has 69 Blast hits to 69 proteins in 16 species: Archae - 0; Bacteria - 0; Metazoa - 6; Fungi - 0; Plants - 63; Viruses - 0; Other Eukaryotes - 0 (source /.../ BLink). [Source:TAIR;Acc:AT1G13360]
XLOC_004766	1:4592480-4594394	AT1G13390	ago2	ago2-Ss	57.8033	119.279	2.06354	1.04512	up	0.000190327	unknown protein; BEST Arabidopsis thaliana protein match is: unknown protein (TAIR:AT1G68490.1); Has 114 Blast hits to 114 proteins in 18 species: Archae - 0; Bacteria - 0; Metazoa - 0; Fungi - 0; Plants - 114; Viruses - 0; Other Eukaryotes - 0 (sou /.../CBI BLink). [Source:TAIR;Acc:AT1G13390]
XLOC_004805	1:4833517-4835089	AT1G14120	ago2	ago2-Ss	0	0.623441	NA	inf	up	0.000190327	2-oxoglutarate (2OG) and Fe(II)-dependent oxygenase superfamily protein [Source:TAIR;Acc:AT1G14120]
XLOC_004806	1:4835723-4837616	AT1G14130	ago2	ago2-Ss	3.50809	8.12822	2.31699	1.21225	up	0.000190327	2-oxoglutarate (2OG) and Fe(II)-dependent oxygenase superfamily protein [Source:TAIR;Acc:AT1G14130]
XLOC_004853	1:5099571-5104695	AT1G14810	ago2	ago2-Ss	29.4404	63.1272	2.14425	1.10047	up	0.000190327	semialdehyde dehydrogenase family protein [Source:TAIR;Acc:AT1G14810]
XLOC_004899	1:5339670-5343705	AT1G15530	ago2	ago2-Ss	14.1488	36.5936	2.58634	1.37091	up	0.000190327	L-type lectin-domain containing receptor kinase S.1 [Source:UniProtKB/Swiss-Prot;Acc:Q9M9E0]
XLOC_004911	1:5441081-5443684	AT1G15800	ago2	ago2-Ss	5.85783	14.6139	2.49476	1.3189	up	0.000190327	unknown protein; BEST Arabidopsis thaliana protein match is: unknown protein (TAIR:AT1G80610.1); Has 56 Blast hits to 52 proteins in 9 species: Archae - 0; Bacteria - 0; Metazoa - 0; Fungi - 0; Plants - 56; Viruses - 0; Other Eukaryotes - 0 (source: /.../BLink). [Source:TAIR;Acc:AT1G15800]
XLOC_004952	1:5764806-5765651	AT1G16850	ago2	ago2-Ss	6.60856	14.4868	2.19212	1.13233	up	0.000190327	unknown protein; FUNCTIONS IN: molecular_function unknown; INVOLVED IN: response to salt stress; LOCATED IN: endomembrane system; EXPRESSED IN: leaf apex, leaf whorl, male gametophyte, flower, leaf; EXPRESSED DURING: LP.06 six leaves visible, LP.04 /.../eaves visible, LP.10 ten leaves visible, petal differentiation and expansion stage, LP.08 eight leaves visible; BEST Arabidopsis thaliana protein…
XLOC_004959	1:5832096-5835456	AT1G17060	ago2	ago2-Ss	1.45541	3.56392	2.44874	1.29204	up	0.000190327	cytochrome p450 72c1 [Source:TAIR;Acc:AT1G17060]
XLOC_004961	1:5842215-5844283	AT1G17090	ago2	ago2-Ss	1.34083	4.76327	3.55249	1.82883	up	0.000190327	unknown protein; INVOLVED IN: biological_process unknown; LOCATED IN: endomembrane system; EXPRESSED IN: 17 plant structures; EXPRESSED DURING: 7 growth stages; Has 5 Blast hits to 5 proteins in 2 species: Archae - 0; Bacteria - 0; Metazoa - 0; Fung /.../ Plants - 5; Viruses - 0; Other Eukaryotes - 0 (source: NCBI BLink). [Source:TAIR;Acc:AT1G17090]
XLOC_005055	1:6520734-6526048	AT1G18890	ago2	ago2-Ss	13.5711	44.8061	3.30159	1.72316	up	0.000190327	Calcium-dependent protein kinase 10 [Source:UniProtKB/Swiss-Prot;Acc:Q9M9V8]
XLOC_005063	1:6608051-6612516	AT1G19130|AT1G19140	ago2	ago2-Ss	42.5284	94.0277	2.21094	1.14466	up	0.000190327	CONTAINS InterPro DOMAIN/s: Protein of unknown function DUF985 (InterPro:IPR009327), RmlC-like jelly roll fold (InterPro:IPR014710); Has 1465 Blast hits to 1465 proteins in 584 species: Archae - 10; Bacteria - 1038; Metazoa - 19; Fungi - 43; Plants /.../Viruses - 0; Other Eukaryotes - 304 (source: NCBI BLink). [Source:TAIR;Acc:AT1G19130]|FUNCTIONS IN: molecular_function unknown; INVOLVED IN: ubiq…
XLOC_005070	1:6676233-6677673	AT1G19310	ago2	ago2-Ss	36.102	77.0848	2.1352	1.09437	up	0.000190327	RING/U-box superfamily protein [Source:TAIR;Acc:AT1G19310]
XLOC_005082	1:6773301-6774528	AT1G19570	ago2	ago2-Ss	166.354	342.057	2.0562	1.03998	up	0.000190327	Glutathione S-transferase DHAR1, mitochondrial [Source:UniProtKB/Swiss-Prot;Acc:Q9FWR4]
XLOC_005179	1:7469001-7469721	AT1G21326	ago2	ago2-Ss	2.13812	6.32095	2.95629	1.56379	up	0.000190327	VQ motif-containing protein [Source:TAIR;Acc:AT1G21326]
XLOC_005213	1:7690801-7692438	AT1G21900	ago2	ago2-Ss	19.5887	49.8444	2.54455	1.34741	up	0.000190327	Transmembrane emp24 domain-containing protein p24delta5 [Source:UniProtKB/Swiss-Prot;Acc:Q8RWM6]
XLOC_005233	1:7837590-7840788	AT1G22200	ago2	ago2-Ss	16.7221	36.4699	2.18094	1.12495	up	0.000190327	Endoplasmic reticulum vesicle transporter protein [Source:TAIR;Acc:AT1G22200]
XLOC_005249	1:7949333-7952832	AT1G22510	ago2	ago2-Ss	13.5768	42.2755	3.11381	1.63868	up	0.000190327	RING/U-box protein with domain of unknown function (DUF 1232) [Source:TAIR;Acc:AT1G22510]
XLOC_005267	1:8103658-8104505	AT1G22900	ago2	ago2-Ss	4.51913	16.2552	3.59699	1.84679	up	0.000190327	Dirigent protein 11 [Source:UniProtKB/Swiss-Prot;Acc:Q67YM6]
XLOC_005278	1:8184951-8189064	AT1G23090	ago2	ago2-Ss	26.4203	79.0441	2.99179	1.58101	up	0.000190327	Probable sulfate transporter 3.3 [Source:UniProtKB/Swiss-Prot;Acc:Q9SXS2]
XLOC_005385	1:8906429-8909236	AT1G25390	ago2	ago2-Ss	8.8722	26.5156	2.98862	1.57948	up	0.000190327	Protein kinase superfamily protein [Source:TAIR;Acc:AT1G25390]
XLOC_005386	1:8911113-8912969	AT1G25400	ago2	ago2-Ss	36.6595	92.1893	2.51474	1.33041	up	0.000190327	unknown protein; BEST Arabidopsis thaliana protein match is: unknown protein (TAIR:AT1G68440.1); Has 21 Blast hits to 21 proteins in 6 species: Archae - 0; Bacteria - 0; Metazoa - 0; Fungi - 0; Plants - 21; Viruses - 0; Other Eukaryotes - 0 (source: /.../BLink). [Source:TAIR;Acc:AT1G25400]
XLOC_005433	1:9224144-9225775	AT1G26690	ago2	ago2-Ss	11.5908	24.8663	2.14535	1.10121	up	0.000190327	Transmembrane emp24 domain-containing protein p24delta9 [Source:UniProtKB/Swiss-Prot;Acc:Q9LQY3]
XLOC_005457	1:9406863-9411300	AT1G27100	ago2	ago2-Ss	32.9746	68.9997	2.09252	1.06524	up	0.000190327	Actin cross-linking protein [Source:TAIR;Acc:AT1G27100]
XLOC_005460	1:9449146-9451750	AT1G27200	ago2	ago2-Ss	11.2174	24.8086	2.21161	1.1451	up	0.000190327	UPF0392 protein At1g27200 [Source:UniProtKB/Swiss-Prot;Acc:Q94K98]
XLOC_005487	1:9668559-9676285	AT1G27770	ago2	ago2-Ss	20.9999	60.8183	2.89612	1.53412	up	0.000190327	Calcium-transporting ATPase 1, chloroplastic [Source:UniProtKB/Swiss-Prot;Acc:Q37145]
XLOC_005512	1:9868315-9872211	AT1G28240	ago2	ago2-Ss	16.5236	34.0659	2.06165	1.0438	up	0.000190327	Protein of unknown function (DUF616) [Source:TAIR;Acc:AT1G28240]
XLOC_005514	1:9886076-9887478	AT1G28280	ago2	ago2-Ss	33.527	76.8419	2.29194	1.19657	up	0.000190327	VQ motif-containing protein 4 [Source:UniProtKB/Swiss-Prot;Acc:Q5M750]
XLOC_005536	1:10051000-10053117	AT1G28600	ago2	ago2-Ss	42.0152	119.534	2.84502	1.50844	up	0.000190327	GDSL esterase/lipase At1g28600 [Source:UniProtKB/Swiss-Prot;Acc:Q94F40]
XLOC_005592	1:10503277-10506117	AT1G29980	ago2	ago2-Ss	5.46802	14.0821	2.57535	1.36477	up	0.000190327	Protein of unknown function, DUF642 [Source:TAIR;Acc:AT1G29980]
XLOC_005633	1:10986521-10989504	AT1G30860	ago2	ago2-Ss	0.721764	2.06341	2.85884	1.51543	up	0.000190327	RING/U-box superfamily protein [Source:TAIR;Acc:AT1G30860]
XLOC_005729	1:11656983-11660466	AT1G32330	ago2	ago2-Ss	3.11457	7.33381	2.35468	1.23553	up	0.000190327	Heat stress transcription factor A-1d [Source:UniProtKB/Swiss-Prot;Acc:Q9LQM7]
XLOC_005774	1:12099481-12104672	AT1G33390	ago2	ago2-Ss	2.53279	5.34316	2.1096	1.07697	up	0.000190327	RNA helicase family protein [Source:TAIR;Acc:AT1G33390]
XLOC_005887	1:12980862-12986841	AT1G35350	ago2	ago2-Ss	21.9611	61.4246	2.79698	1.48387	up	0.000190327	Phosphate transporter PHO1 homolog 8 [Source:UniProtKB/Swiss-Prot;Acc:Q6R8G2]
XLOC_006283	1:17613097-17614926	AT1G47830	ago2	ago2-Ss	22.698	51.2752	2.25901	1.17569	up	0.000190327	AP-2 complex subunit sigma [Source:UniProtKB/Swiss-Prot;Acc:Q84WL9]
XLOC_006311	1:17854080-17856001	AT1G48320	ago2	ago2-Ss	9.63246	34.3856	3.56977	1.83583	up	0.000190327	1,4-dihydroxy-2-naphthoyl-CoA thioesterase 1 [Source:UniProtKB/Swiss-Prot;Acc:Q9SX65]
XLOC_006351	1:18123458-18124165	AT1G49000	ago2	ago2-Ss	12.6723	31.3401	2.47312	1.30633	up	0.000190327	unknown protein; FUNCTIONS IN: molecular_function unknown; INVOLVED IN: biological_process unknown; LOCATED IN: chloroplast; EXPRESSED IN: stem; BEST Arabidopsis thaliana protein match is: unknown protein (TAIR:AT3G18560.1); Has 105 Blast hits to 10 /.../eins in 13 species: Archae - 0; Bacteria - 0; Metazoa - 0; Fungi - 0; Plants - 105; Viruses - 0; Other Eukaryotes - 0 (source: NCBI BLink). [Sou…
XLOC_006429	1:18756840-18758672	AT1G50640	ago2	ago2-Ss	39.886	98.9523	2.48088	1.31085	up	0.000190327	Ethylene-responsive transcription factor 3 [Source:UniProtKB/Swiss-Prot;Acc:O80339]
XLOC_006479	1:19154322-19162670	AT1G51680	ago2	ago2-Ss	60.0901	204.671	3.40607	1.76811	up	0.000190327	4-coumarate--CoA ligase 1 [Source:UniProtKB/Swiss-Prot;Acc:Q42524]
XLOC_006500	1:19333133-19336115	AT1G52000	ago2	ago2-Ss	8.55434	32.3656	3.78352	1.91973	up	0.000190327	Jacalin-related lectin 5 [Source:UniProtKB/Swiss-Prot;Acc:Q9ZU23]
XLOC_006502	1:19345939-19352790	AT1G52030|AT1G52040	ago2	ago2-Ss	5.03978	14.1982	2.81722	1.49427	up	0.000190327	Myrosinase-binding protein 2 [Source:UniProtKB/Swiss-Prot;Acc:Q9SAV1]|Myrosinase-binding protein 1 [Source:UniProtKB/Swiss-Prot;Acc:Q9SAV0]
XLOC_006556	1:19682945-19683498	AT1G52855	ago2	ago2-Ss	4.14127	15.1892	3.66776	1.8749	up	0.000190327	unknown protein; BEST Arabidopsis thaliana protein match is: unknown protein (TAIR:AT3G15534.1); Has 35333 Blast hits to 34131 proteins in 2444 species: Archae - 798; Bacteria - 22429; Metazoa - 974; Fungi - 991; Plants - 531; Viruses - 0; Other Euk /.../s - 9610 (source: NCBI BLink). [Source:TAIR;Acc:AT1G52855]
XLOC_006568	1:19761699-19762551	AT1G53035	ago2	ago2-Ss	6.99457	14.2387	2.03568	1.02551	up	0.000190327	unknown protein; FUNCTIONS IN: molecular_function unknown; INVOLVED IN: biological_process unknown; LOCATED IN: endomembrane system; EXPRESSED IN: 23 plant structures; EXPRESSED DURING: 13 growth stages; BEST Arabidopsis thaliana protein match is: u /.../ protein (TAIR:AT3G15358.1); Has 49 Blast hits to 49 proteins in 9 species: Archae - 0; Bacteria - 0; Metazoa - 0; Fungi - 0; Plants - 49; Virus…
XLOC_006676	1:20553010-20554254	AT1G55080	ago2	ago2-Ss	4.61724	12.5704	2.7225	1.44493	up	0.000190327	Mediator of RNA polymerase II transcription subunit 9 [Source:UniProtKB/Swiss-Prot;Acc:Q8RWA2]
XLOC_006678	1:20560283-20563171	AT1G55110	ago2	ago2-Ss	12.0325	24.4438	2.03148	1.02253	up	0.000190327	Protein indeterminate-domain 7 [Source:UniProtKB/Swiss-Prot;Acc:Q8H1F5]
XLOC_006685	1:20597789-20598708	AT1G55210	ago2	ago2-Ss	21.4526	62.4381	2.91053	1.54128	up	0.000190327	Dirigent protein 20 [Source:UniProtKB/Swiss-Prot;Acc:Q9C891]
XLOC_006821	1:21612115-21614153	AT1G58270	ago2	ago2-Ss	8.29394	19.5267	2.35434	1.23532	up	0.000190327	TRAF-like family protein [Source:TAIR;Acc:AT1G58270]
XLOC_006832	1:21742919-21744225	AT1G58590	ago2	ago2-Ss	5.87414	15.3201	2.60807	1.38298	up	0.000190327	other RNA [Source:TAIR;Acc:AT1G58590]
XLOC_006870	1:22071291-22073147	AT1G59960	ago2	ago2-Ss	13.385	31.1412	2.32658	1.21821	up	0.000190327	NAD(P)-linked oxidoreductase superfamily protein [Source:TAIR;Acc:AT1G59960]
XLOC_006921	1:22354752-22360225	AT1G60710|AT1G60730	ago2	ago2-Ss	60.4605	150.527	2.48968	1.31596	up	0.000190327	Probable aldo-keto reductase 4 [Source:UniProtKB/Swiss-Prot;Acc:Q93ZN2]|Probable aldo-keto reductase 5 [Source:UniProtKB/Swiss-Prot;Acc:Q9ASZ9]
XLOC_006953	1:22534712-22540940	AT1G61140	ago2	ago2-Ss	5.23875	12.7753	2.43861	1.28606	up	0.000190327	SNF2 domain-containing protein / helicase domain-containing protein / zinc finger protein-related [Source:TAIR;Acc:AT1G61140]
XLOC_006983	1:22753689-22756311	AT1G61660	ago2	ago2-Ss	18.7098	63.5972	3.39912	1.76516	up	0.000190327	Transcription factor bHLH112 [Source:UniProtKB/Swiss-Prot;Acc:Q94JL3]
XLOC_007066	1:23347560-23352772	AT1G63010	ago2	ago2-Ss	13.0264	27.3184	2.09716	1.06844	up	0.000190327	SPX domain-containing membrane protein At1g63010 [Source:UniProtKB/Swiss-Prot;Acc:Q2V4F9]
XLOC_007129	1:23827569-23830139	AT1G64195|AT1G64200	ago2	ago2-Ss	9.23519	29.8005	3.22684	1.69012	up	0.000190327	Defensin-like protein 35 [Source:UniProtKB/Swiss-Prot;Acc:Q2V4F3]|V-type proton ATPase subunit E3 [Source:UniProtKB/Swiss-Prot;Acc:P0CAN7]
XLOC_007152	1:24054142-24056414	AT1G64760	ago2	ago2-Ss	5.38669	11.8949	2.2082	1.14287	up	0.000190327	Glucan endo-1,3-beta-glucosidase 8 [Source:UniProtKB/Swiss-Prot;Acc:Q6NKW9]
XLOC_007192	1:24360990-24366466	AT1G65520|AT1G65540	ago2	ago2-Ss	25.244	54.384	2.15433	1.10724	up	0.000190327	Enoyl-CoA delta isomerase 1, peroxisomal [Source:UniProtKB/Swiss-Prot;Acc:O04469]|LETM1-like protein [Source:TAIR;Acc:AT1G65540]
XLOC_007222	1:24551779-24558322	AT1G65970	ago2	ago2-Ss	1.73284	128.318	74.0506	6.21044	up	0.000190327	Peroxiredoxin-2C [Source:UniProtKB/Swiss-Prot;Acc:Q9SRZ4]
XLOC_007229	1:24595773-24598518	AT1G66070	ago2	ago2-Ss	12.5714	26.8341	2.13453	1.09392	up	0.000190327	Translation initiation factor eIF3 subunit [Source:TAIR;Acc:AT1G66070]
XLOC_007243	1:24706511-24709785	AT1G66280	ago2	ago2-Ss	0	0.88001	NA	inf	up	0.000190327	Beta-glucosidase 22 [Source:UniProtKB/Swiss-Prot;Acc:Q9C8Y9]
XLOC_007343	1:25453920-25455735	AT1G67880	ago2	ago2-Ss	4.90459	14.0074	2.85599	1.51399	up	0.000190327	beta-1,4-N-acetylglucosaminyltransferase family protein [Source:TAIR;Acc:AT1G67880]
XLOC_007347	1:25484698-25486462	AT1G67970	ago2	ago2-Ss	18.0131	52.4046	2.90924	1.54064	up	0.000190327	Heat stress transcription factor A-8 [Source:UniProtKB/Swiss-Prot;Acc:Q9S7U5]
XLOC_007366	1:25649976-25653028	AT1G68410	ago2	ago2-Ss	12.8487	29.4784	2.29426	1.19803	up	0.000190327	Probable protein phosphatase 2C 15 [Source:UniProtKB/Swiss-Prot;Acc:Q9M9C6]
XLOC_007415	1:26038897-26042901	AT1G69270	ago2	ago2-Ss	6.24357	14.9623	2.39644	1.26089	up	0.000190327	Probable LRR receptor-like serine/threonine-protein kinase RPK1 [Source:UniProtKB/Swiss-Prot;Acc:Q9ZRF9]
XLOC_007425	1:26114028-26117896	AT1G69480	ago2	ago2-Ss	0.126861	1.41721	11.1713	3.48173	up	0.000190327	Phosphate transporter PHO1 homolog 10 [Source:UniProtKB/Swiss-Prot;Acc:Q6R8G0]
XLOC_007449	1:26326380-26327831	AT1G69900	ago2	ago2-Ss	6.24103	19.2308	3.08134	1.62356	up	0.000190327	Actin cross-linking protein [Source:TAIR;Acc:AT1G69900]
XLOC_007493	1:26673630-26675990	AT1G70740	ago2	ago2-Ss	7.5441	17.2023	2.28023	1.18918	up	0.000190327	Protein kinase superfamily protein [Source:TAIR;Acc:AT1G70740]
XLOC_007494	1:26679873-26683274	AT1G70750	ago2	ago2-Ss	6.70889	13.4446	2.004	1.00288	up	0.000190327	Myosin-binding protein 2 [Source:UniProtKB/Swiss-Prot;Acc:Q9CAC4]
XLOC_007495	1:26687029-26691380	AT1G70770	ago2	ago2-Ss	35.7937	77.2753	2.15891	1.1103	up	0.000190327	Protein of unknown function DUF2359, transmembrane [Source:TAIR;Acc:AT1G70770]
XLOC_007496	1:26695165-26696392	AT1G70782	ago2	ago2-Ss	94.299	236.752	2.51065	1.32806	up	0.000190327	conserved peptide upstream open reading frame 28 [Source:TAIR;Acc:AT1G70782]
XLOC_007527	1:26892099-26894802	AT1G71360	ago2	ago2-Ss	4.79458	10.7254	2.23699	1.16156	up	0.000190327	Galactose-binding protein [Source:TAIR;Acc:AT1G71360]
XLOC_007606	1:27528051-27530952	AT1G73210	ago2	ago2-Ss	1.37786	3.54623	2.57373	1.36386	up	0.000190327	Protein of unknown function (DUF789) [Source:TAIR;Acc:AT1G73210]
XLOC_007632	1:27725001-27732533	AT1G73730	ago2	ago2-Ss	8.20139	20.1476	2.45661	1.29667	up	0.000190327	ETHYLENE INSENSITIVE 3-like 3 protein [Source:UniProtKB/Swiss-Prot;Acc:O23116]
XLOC_007648	1:27839183-27841939	AT1G74030	ago2	ago2-Ss	4.71727	10.4468	2.21458	1.14703	up	0.000190327	Enolase 1, chloroplastic [Source:UniProtKB/Swiss-Prot;Acc:Q9C9C4]
XLOC_007707	1:28229156-28232831	AT1G75220	ago2	ago2-Ss	52.3317	134.304	2.56641	1.35975	up	0.000190327	Sugar transporter ERD6-like 6 [Source:UniProtKB/Swiss-Prot;Acc:Q9FRL3]
XLOC_007709	1:28250074-28251350	AT1G75270	ago2	ago2-Ss	15.4885	31.2799	2.01956	1.01404	up	0.000190327	Glutathione S-transferase DHAR2 [Source:UniProtKB/Swiss-Prot;Acc:Q9FRL8]
XLOC_007769	1:28651113-28654593	AT1G76380	ago2	ago2-Ss	3.81301	8.36835	2.19468	1.13401	up	0.000190327	DNA-binding bromodomain-containing protein [Source:TAIR;Acc:AT1G76380]
XLOC_007783	1:28778889-28783365	AT1G76700	ago2	ago2-Ss	16.4511	46.0641	2.80004	1.48545	up	0.000190327	Chaperone protein dnaJ 10 [Source:UniProtKB/Swiss-Prot;Acc:Q8GYX8]
XLOC_007868	1:29463655-29465053	AT1G78310	ago2	ago2-Ss	4.36716	10.2696	2.35155	1.23361	up	0.000190327	VQ motif-containing protein 9 [Source:UniProtKB/Swiss-Prot;Acc:Q9M9F0]
XLOC_007900	1:29636954-29638552	AT1G78830	ago2	ago2-Ss	295.768	639.019	2.16054	1.11139	up	0.000190327	Curculin-like (mannose-binding) lectin family protein [Source:TAIR;Acc:AT1G78830]
XLOC_007909	1:29680821-29684161	AT1G78940	ago2	ago2-Ss	0.486697	1.52158	3.12635	1.64448	up	0.000190327	Protein kinase protein with adenine nucleotide alpha hydrolases-like domain [Source:TAIR;Acc:AT1G78940]
XLOC_007925	1:29804634-29809516	AT1G79245	ago2	ago2-Ss	151.991	389.366	2.56177	1.35714	up	0.000190327	pseudogene of unknown protein [Source:TAIR;Acc:AT1G79245]
XLOC_008002	1:30372878-30375889	AT1G80830	ago2	ago2-Ss	6.92688	15.8874	2.29358	1.1976	up	0.000190327	Metal transporter Nramp1 [Source:UniProtKB/Swiss-Prot;Acc:Q9SAH8]
XLOC_008024	2:100648-101495	AT2G01150	ago2	ago2-Ss	7.89435	18.6993	2.36869	1.24409	up	0.000190327	Probable E3 ubiquitin-protein ligase RHA2B [Source:UniProtKB/Swiss-Prot;Acc:Q9ZU51]
XLOC_008079	2:626841-631115	AT2G02380|AT2G02390	ago2	ago2-Ss	29.5909	67.7794	2.29054	1.19569	up	0.000190327	Glutathione S-transferase Z2 [Source:UniProtKB/Swiss-Prot;Acc:Q9ZVQ4]|Glutathione S-transferase Z1 [Source:UniProtKB/Swiss-Prot;Acc:Q9ZVQ3]
XLOC_008113	2:837793-840288	AT2G02870	ago2	ago2-Ss	17.614	46.9951	2.66806	1.41579	up	0.000190327	F-box/kelch-repeat protein SKIP11 [Source:UniProtKB/Swiss-Prot;Acc:Q8L736]
XLOC_008184	2:1259198-1262552	AT2G03980	ago2	ago2-Ss	10.998	22.8397	2.07672	1.05431	up	0.000190327	GDSL esterase/lipase At2g03980 [Source:UniProtKB/Swiss-Prot;Acc:Q9SIF5]
XLOC_008264	2:1918276-1920042	AT2G05260	ago2	ago2-Ss	4.68436	11.6602	2.48918	1.31567	up	0.000190327	alpha/beta-Hydrolases superfamily protein [Source:TAIR;Acc:AT2G05260]
XLOC_008729	2:5753101-5757239	AT2G13800	ago2	ago2-Ss	21.0967	58.0808	2.75307	1.46104	up	0.000190327	Somatic embryogenesis receptor kinase 5 [Source:UniProtKB/Swiss-Prot;Acc:Q8LPS5]
XLOC_008730	2:5768445-5772259	AT2G13810	ago2	ago2-Ss	0	7.05576	NA	inf	up	0.000190327	Aminotransferase ALD1 [Source:UniProtKB/Swiss-Prot;Acc:Q9ZQI7]
XLOC_008822	2:6542156-6609904	AT2G15220	ago2	ago2-Ss	10.4556	45.862	4.38638	2.13303	up	0.000190327	Plant basic secretory protein (BSP) family protein [Source:TAIR;Acc:AT2G15220]
XLOC_008859	2:6849441-6852198	AT2G15730	ago2	ago2-Ss	2.4403	5.60785	2.29802	1.20039	up	0.000190327	P-loop containing nucleoside triphosphate hydrolases superfamily protein [Source:TAIR;Acc:AT2G15730]
XLOC_008905	2:7209238-7215569	AT2G16630	ago2	ago2-Ss	10.2856	32.5128	3.161	1.66038	up	0.000190327	Pollen Ole e 1 allergen and extensin family protein [Source:TAIR;Acc:AT2G16630]
XLOC_008906	2:7244607-7245741	AT2G16700	ago2	ago2-Ss	34.539	83.9239	2.42982	1.28085	up	0.000190327	Actin-depolymerizing factor 5 [Source:UniProtKB/Swiss-Prot;Acc:Q9ZNT3]
XLOC_008940	2:7512637-7515048	AT2G17280	ago2	ago2-Ss	4.12994	13.2168	3.20022	1.67817	up	0.000190327	Phosphoglycerate mutase-like protein [Source:UniProtKB/Swiss-Prot;Acc:Q8GY96]
XLOC_008941	2:7516414-7519633	AT2G17290	ago2	ago2-Ss	13.0704	42.7643	3.27184	1.7101	up	0.000190327	Calcium-dependent protein kinase 6 [Source:UniProtKB/Swiss-Prot;Acc:Q38872]
XLOC_008955	2:7617209-7621109	AT2G17520	ago2	ago2-Ss	15.8374	34.8835	2.2026	1.13921	up	0.000190327	Serine/threonine-protein kinase/endoribonuclease IRE1a [Source:UniProtKB/Swiss-Prot;Acc:Q9C5S2]
XLOC_008956	2:7623788-7629149	AT2G17525|AT2G17530	ago2	ago2-Ss	10.0901	22.2705	2.20717	1.1422	up	0.000190327	Pentatricopeptide repeat-containing protein At2g17525, mitochondrial [Source:UniProtKB/Swiss-Prot;Acc:Q84VG6]|Protein kinase superfamily protein [Source:TAIR;Acc:AT2G17530]
XLOC_008965	2:7692272-7694787	AT2G17705|AT2G17710	ago2	ago2-Ss	42.3701	98.7338	2.33027	1.2205	up	0.000190327	unknown protein; FUNCTIONS IN: molecular_function unknown; INVOLVED IN: biological_process unknown; LOCATED IN: plasma membrane; EXPRESSED IN: cultured cell; BEST Arabidopsis thaliana protein match is: unknown protein (TAIR:AT4G08330.1); Has 135 Bla /.../s to 135 proteins in 32 species: Archae - 5; Bacteria - 29; Metazoa - 0; Fungi - 0; Plants - 91; Viruses - 0; Other Eukaryotes - 10 (source: NCB…
XLOC_008969	2:7713261-7716464	AT2G17760	ago2	ago2-Ss	14.7341	35.0292	2.37743	1.2494	up	0.000190327	Eukaryotic aspartyl protease family protein [Source:TAIR;Acc:AT2G17760]
XLOC_008990	2:7864206-7867766	AT2G18090	ago2	ago2-Ss	10.6769	29.705	2.78217	1.47621	up	0.000190327	PHD finger family protein / SWIB complex BAF60b domain-containing protein / GYF domain-containing protein [Source:TAIR;Acc:AT2G18090]
XLOC_009063	2:8426205-8429736	AT2G19450	ago2	ago2-Ss	7.70008	19.3657	2.515	1.33056	up	0.000190327	Diacylglycerol O-acyltransferase 1 [Source:UniProtKB/Swiss-Prot;Acc:Q9SLD2]
XLOC_009077	2:8506129-8511360	AT2G19710	ago2	ago2-Ss	3.53185	10.4026	2.94537	1.55845	up	0.000190327	Regulator of Vps4 activity in the MVB pathway protein [Source:TAIR;Acc:AT2G19710]
XLOC_009089	2:8581357-8585478	AT2G19880	ago2	ago2-Ss	15.3143	31.69	2.06931	1.04915	up	0.000190327	Nucleotide-diphospho-sugar transferases superfamily protein [Source:TAIR;Acc:AT2G19880]
XLOC_009100	2:8692680-8699299	AT2G20140|AT2G20142|AT2G20150	ago2	ago2-Ss	28.8478	64.6812	2.24216	1.16489	up	0.000190327	26S proteasome regulatory subunit 4 homolog B [Source:UniProtKB/Swiss-Prot;Acc:Q9SL67]|Toll-Interleukin-Resistance (TIR) domain family protein [Source:TAIR;Acc:AT2G20142]|unknown protein; Has 5 Blast hits to 5 proteins in 1 species: Archae - 0; Bacteria - 0; Metazoa - 0; Fungi - 0; Plants - 5; Viruses - 0; Other Eukaryotes - 0 (source: NCBI BLink). [Source:TAIR;Acc:AT2G20150]
XLOC_009113	2:8805452-8808120	AT2G20420	ago2	ago2-Ss	51.6578	111.243	2.15345	1.10665	up	0.000190327	Succinyl-CoA ligase [ADP-forming] subunit beta, mitochondrial [Source:UniProtKB/Swiss-Prot;Acc:O82662]
XLOC_009144	2:8985972-8987263	AT2G20880	ago2	ago2-Ss	1.41342	3.79295	2.68353	1.42413	up	0.000190327	Ethylene-responsive transcription factor ERF053 [Source:UniProtKB/Swiss-Prot;Acc:Q9SKT1]
XLOC_009177	2:9198518-9202487	AT2G21470	ago2	ago2-Ss	12.7905	25.654	2.00571	1.00411	up	0.000190327	SUMO-activating enzyme subunit 2 [Source:UniProtKB/Swiss-Prot;Acc:Q9SJT1]
XLOC_009224	2:9471259-9479058	AT2G22300	ago2	ago2-Ss	27.1991	55.4907	2.04017	1.02869	up	0.000190327	Calmodulin-binding transcription activator 3 [Source:UniProtKB/Swiss-Prot;Acc:Q8GSA7]
XLOC_009225	2:9480104-9480440	AT2G22320	ago2	ago2-Ss	0	4.44162	NA	inf	up	0.000190327	unknown protein; Has 7 Blast hits to 7 proteins in 4 species: Archae - 0; Bacteria - 0; Metazoa - 0; Fungi - 0; Plants - 7; Viruses - 0; Other Eukaryotes - 0 (source: NCBI BLink). [Source:TAIR;Acc:AT2G22320]
XLOC_009238	2:9541400-9545010	AT2G22475	ago2	ago2-Ss	12.2462	24.9464	2.03708	1.0265	up	0.000190327	GLABRA2 expression modulator [Source:UniProtKB/Swiss-Prot;Acc:Q8S8F8]
XLOC_009313	2:10143645-10144511	AT2G23830	ago2	ago2-Ss	0	1.61075	NA	inf	up	0.000190327	Vesicle-associated protein 3-1 [Source:UniProtKB/Swiss-Prot;Acc:O82213]
XLOC_009337	2:10294329-10297530	AT2G24210	ago2	ago2-Ss	0	1.01524	NA	inf	up	0.000190327	Tricyclene synthase, chloroplastic [Source:UniProtKB/Swiss-Prot;Acc:Q9ZUH4]
XLOC_009412	2:10826734-10829402	AT2G25440	ago2	ago2-Ss	0	1.18284	NA	inf	up	0.000190327	receptor like protein 20 [Source:TAIR;Acc:AT2G25440]
XLOC_009414	2:10838306-10841967	AT2G25470	ago2	ago2-Ss	0.111056	1.64443	14.8072	3.88823	up	0.000190327	receptor like protein 21 [Source:TAIR;Acc:AT2G25470]
XLOC_009525	2:11756563-11757914	AT2G27505	ago2	ago2-Ss	0	0.59799	NA	inf	up	0.000190327	FBD-like domain family protein [Source:TAIR;Acc:AT2G27505]
XLOC_009580	2:12241765-12242738	AT2G28570	ago2	ago2-Ss	6.65563	15.6346	2.34907	1.23209	up	0.000190327	unknown protein; Has 13 Blast hits to 13 proteins in 6 species: Archae - 0; Bacteria - 0; Metazoa - 0; Fungi - 0; Plants - 13; Viruses - 0; Other Eukaryotes - 0 (source: NCBI BLink). [Source:TAIR;Acc:AT2G28570]
XLOC_009649	2:12759995-12766806	AT2G29940	ago2	ago2-Ss	0.943164	2.51004	2.6613	1.41213	up	0.000190327	ABC transporter G family member 31 [Source:UniProtKB/Swiss-Prot;Acc:Q7PC88]
XLOC_009749	2:13554777-13559787	AT2G31880	ago2	ago2-Ss	69.0599	186.879	2.70603	1.43618	up	0.000190327	Leucine-rich repeat receptor-like serine/threonine/tyrosine-protein kinase SOBIR1 [Source:UniProtKB/Swiss-Prot;Acc:Q9SKB2]
XLOC_009765	2:13659005-13660764	AT2G32150	ago2	ago2-Ss	74.6334	210.126	2.81544	1.49336	up	0.000190327	Haloacid dehalogenase-like hydrolase (HAD) superfamily protein [Source:TAIR;Acc:AT2G32150]
XLOC_009960	2:14910409-14912048	AT2G35480	ago2	ago2-Ss	2.14399	4.89554	2.28338	1.19117	up	0.000190327	unknown protein; FUNCTIONS IN: molecular_function unknown; INVOLVED IN: biological_process unknown; LOCATED IN: mitochondrion; EXPRESSED IN: 13 plant structures; EXPRESSED DURING: 9 growth stages; BEST Arabidopsis thaliana protein match is: unknown /.../n (TAIR:AT1G32260.1); Has 47 Blast hits to 47 proteins in 14 species: Archae - 0; Bacteria - 0; Metazoa - 0; Fungi - 0; Plants - 47; Viruses - 0;…
XLOC_010004	2:15192364-15200605	AT2G36220	ago2	ago2-Ss	54.5132	112.32	2.06042	1.04294	up	0.000190327	unknown protein; BEST Arabidopsis thaliana protein match is: unknown protein (TAIR:AT3G52710.1); Has 74 Blast hits to 74 proteins in 10 species: Archae - 0; Bacteria - 0; Metazoa - 0; Fungi - 0; Plants - 74; Viruses - 0; Other Eukaryotes - 0 (source /.../ BLink). [Source:TAIR;Acc:AT2G36220]
XLOC_010032	2:15379693-15381987	AT2G36690	ago2	ago2-Ss	0.490922	3.22333	6.56589	2.71499	up	0.000190327	2-oxoglutarate (2OG) and Fe(II)-dependent oxygenase superfamily protein [Source:TAIR;Acc:AT2G36690]
XLOC_010057	2:15592551-15594982	AT2G37110	ago2	ago2-Ss	61.3283	177.354	2.89188	1.53201	up	0.000190327	PLAC8 family protein [Source:TAIR;Acc:AT2G37110]
XLOC_010084	2:15779022-15783433	AT2G37620	ago2	ago2-Ss	6.80265	14.4721	2.12743	1.08911	up	0.000190327	Actin-1 [Source:UniProtKB/Swiss-Prot;Acc:P0CJ46]
XLOC_010089	2:15831853-15833920	AT2G37760	ago2	ago2-Ss	9.45125	23.3802	2.47377	1.30671	up	0.000190327	Aldo-keto reductase family 4 member C8 [Source:UniProtKB/Swiss-Prot;Acc:O80944]
XLOC_010090	2:15834866-15837001	AT2G37770	ago2	ago2-Ss	4.23686	10.8734	2.56637	1.35973	up	0.000190327	Aldo-keto reductase family 4 member C9 [Source:UniProtKB/Swiss-Prot;Acc:Q0PGJ6]
XLOC_010144	2:16200993-16202669	AT2G38760	ago2	ago2-Ss	1.30131	6.14092	4.71903	2.23849	up	0.000190327	Annexin D3 [Source:UniProtKB/Swiss-Prot;Acc:Q9SE45]
XLOC_010153	2:16257227-16260235	AT2G38940	ago2	ago2-Ss	3.34439	8.56318	2.56045	1.3564	up	0.000190327	Inorganic phosphate transporter 1-4 [Source:UniProtKB/Swiss-Prot;Acc:Q96303]
XLOC_010161	2:16303402-16305629	AT2G39050	ago2	ago2-Ss	6.43435	21.304	3.31098	1.72726	up	0.000190327	hydroxyproline-rich glycoprotein family protein [Source:TAIR;Acc:AT2G39050]
XLOC_010172	2:16452611-16454801	AT2G39400	ago2	ago2-Ss	54.1776	119.983	2.21464	1.14707	up	0.000190327	alpha/beta-Hydrolases superfamily protein [Source:TAIR;Acc:AT2G39400]
XLOC_010184	2:16531492-16538330	AT2G39660|AT2G39670	ago2	ago2-Ss	35.987	78.5888	2.18381	1.12685	up	0.000190327	Serine/threonine-protein kinase BIK1 [Source:UniProtKB/Swiss-Prot;Acc:O48814]|Radical SAM superfamily protein [Source:TAIR;Acc:AT2G39670]
XLOC_010190	2:16588612-16591032	AT2G39770	ago2	ago2-Ss	77.2304	182.14	2.3584	1.23781	up	0.000190327	Mannose-1-phosphate guanylyltransferase 1 [Source:UniProtKB/Swiss-Prot;Acc:O22287]
XLOC_010302	2:17360408-17364463	AT2G41640|AT2G41650	ago2	ago2-Ss	26.5188	58.415	2.20277	1.13932	up	0.000190327	Glycosyltransferase family 61 protein [Source:TAIR;Acc:AT2G41640]|unknown protein; FUNCTIONS IN: molecular_function unknown; INVOLVED IN: biological_process unknown; LOCATED IN: chloroplast; EXPRESSED IN: 22 plant structures; EXPRESSED DURING: 13 growth stages; Has 3 Blast hits to 3 proteins in 1 species: Archae - /.../cteria - 0; Metazoa - 0; Fungi - 0; Plants - 3; Viruses - 0; Other Eukaryotes …
XLOC_010368	2:17891502-17894635	AT2G43020	ago2	ago2-Ss	34.2069	78.411	2.29226	1.19677	up	0.000190327	Probable polyamine oxidase 2 [Source:UniProtKB/Swiss-Prot;Acc:Q9SKX5]
XLOC_010378	2:17927263-17928984	AT2G43120	ago2	ago2-Ss	6.56204	15.3451	2.33846	1.22556	up	0.000190327	Pirin-like protein At2g43120 [Source:UniProtKB/Swiss-Prot;Acc:Q9ZW82]
XLOC_010396	2:18068424-18069168	AT2G43520	ago2	ago2-Ss	2.56339	13.3682	5.21501	2.38267	up	0.000190327	Defensin-like protein 193 [Source:UniProtKB/Swiss-Prot;Acc:O22866]
XLOC_010423	2:18236695-18241348	AT2G44080	ago2	ago2-Ss	13.999	38.5272	2.75215	1.46056	up	0.000190327	ARGOS-like protein [Source:UniProtKB/Swiss-Prot;Acc:Q8RXL7]
XLOC_010431	2:18276209-18278627	AT2G44200	ago2	ago2-Ss	12.9496	36.3231	2.80496	1.48798	up	0.000190327	CBF1-interacting co-repressor CIR, N-terminal;Pre-mRNA splicing factor [Source:TAIR;Acc:AT2G44200]
XLOC_010453	2:18364645-18372895	AT2G44490	ago2	ago2-Ss	134.844	297.584	2.20688	1.14201	up	0.000190327	Beta-glucosidase 26, peroxisomal [Source:UniProtKB/Swiss-Prot;Acc:O64883]
XLOC_010468	2:18479052-18480197	AT2G44810	ago2	ago2-Ss	0	0.894429	NA	inf	up	0.000190327	alpha/beta-Hydrolases superfamily protein [Source:TAIR;Acc:AT2G44810]
XLOC_010544	2:18965268-18971401	AT2G46170	ago2	ago2-Ss	34.8434	105.467	3.0269	1.59784	up	0.000190327	Reticulon-like protein B5 [Source:UniProtKB/Swiss-Prot;Acc:O82352]
XLOC_010568	2:19096767-19100272	AT2G46520	ago2	ago2-Ss	7.09208	39.016	5.50137	2.45979	up	0.000190327	Exportin-2 [Source:UniProtKB/Swiss-Prot;Acc:Q9ZPY7]
XLOC_010626	2:19492910-19502246	AT2G47500|AT2G47510	ago2	ago2-Ss	33.3573	77.1037	2.31145	1.2088	up	0.000190327	P-loop nucleoside triphosphate hydrolases superfamily protein with CH (Calponin Homology) domain [Source:TAIR;Acc:AT2G47500]|Fumarate hydratase 1, mitochondrial [Source:UniProtKB/Swiss-Prot;Acc:P93033]
XLOC_010680	2:151056-151729	AT2G01300	ago2	ago2-Ss	9.4592	20.8283	2.20192	1.13876	up	0.000190327	unknown protein; BEST Arabidopsis thaliana protein match is: unknown protein (TAIR:AT1G15010.1); Has 73 Blast hits to 73 proteins in 12 species: Archae - 0; Bacteria - 0; Metazoa - 0; Fungi - 0; Plants - 73; Viruses - 0; Other Eukaryotes - 0 (source /.../ BLink). [Source:TAIR;Acc:AT2G01300]
XLOC_010690	2:199505-203126	AT2G01450	ago2	ago2-Ss	42.8606	89.4261	2.08645	1.06105	up	0.000190327	Mitogen-activated protein kinase 17 [Source:UniProtKB/Swiss-Prot;Acc:Q84M93]
XLOC_010695	2:242122-243493	AT2G01540	ago2	ago2-Ss	13.2769	29.626	2.2314	1.15795	up	0.000190327	Calcium-dependent lipid-binding (CaLB domain) family protein [Source:TAIR;Acc:AT2G01540]
XLOC_010741	2:583977-587124	AT2G02220	ago2	ago2-Ss	8.50871	23.6784	2.78284	1.47656	up	0.000190327	Phytosulfokine receptor 1 [Source:UniProtKB/Swiss-Prot;Acc:Q9ZVR7]
XLOC_010749	2:608758-610130	AT2G02310	ago2	ago2-Ss	0	2.70599	NA	inf	up	0.000190327	Putative F-box protein PP2-B6 [Source:UniProtKB/Swiss-Prot;Acc:Q9ZVR0]
XLOC_010750	2:610427-611843	AT2G02320	ago2	ago2-Ss	0	2.1601	NA	inf	up	0.000190327	F-box protein PP2-B7 [Source:UniProtKB/Swiss-Prot;Acc:Q9ZVQ9]
XLOC_010809	2:1149336-1150663	AT2G03760	ago2	ago2-Ss	16.235	57.2728	3.52773	1.81874	up	0.000190327	Cytosolic sulfotransferase 12 [Source:UniProtKB/Swiss-Prot;Acc:P52839]
XLOC_010850	2:1501407-1503785	AT2G04305	ago2	ago2-Ss	9.99196	20.4213	2.04377	1.03123	up	0.000190327	Magnesium transporter CorA-like family protein [Source:TAIR;Acc:AT2G04305]
XLOC_010864	2:1574591-1575863	AT2G04520	ago2	ago2-Ss	54.7782	115.669	2.11159	1.07833	up	0.000190327	Nucleic acid-binding, OB-fold-like protein [Source:TAIR;Acc:AT2G04520]
XLOC_011575	2:7458875-7462575	AT2G17130	ago2	ago2-Ss	18.9042	43.8763	2.32097	1.21473	up	0.000190327	Isocitrate dehydrogenase [NAD] regulatory subunit 2, mitochondrial [Source:UniProtKB/Swiss-Prot;Acc:P93032]
XLOC_011588	2:7589807-7594155	AT2G17480	ago2	ago2-Ss	10.8357	29.7874	2.74899	1.4589	up	0.000190327	MLO-like protein 8 [Source:UniProtKB/Swiss-Prot;Acc:O22757]
XLOC_011606	2:7755604-7758093	AT2G17840	ago2	ago2-Ss	81.5751	221.859	2.71969	1.44344	up	0.000190327	Senescence/dehydration-associated protein-related [Source:TAIR;Acc:AT2G17840]
XLOC_011720	2:8637697-8641628	AT2G20010	ago2	ago2-Ss	8.27679	25.2545	3.05123	1.60939	up	0.000190327	Protein of unknown function (DUF810) [Source:TAIR;Acc:AT2G20010]
XLOC_011786	2:9051747-9054613	AT2G21120	ago2	ago2-Ss	22.8122	58.6889	2.57269	1.36328	up	0.000190327	Probable magnesium transporter NIPA6 [Source:UniProtKB/Swiss-Prot;Acc:Q8GWX2]
XLOC_011906	2:9988753-9991695	AT2G23450	ago2	ago2-Ss	13.7793	38.9771	2.82868	1.50013	up	0.000190327	Wall-associated receptor kinase-like 14 [Source:UniProtKB/Swiss-Prot;Acc:Q8RY67]
XLOC_011960	2:10347159-10349825	AT2G24330	ago2	ago2-Ss	10.3882	23.1764	2.23103	1.15771	up	0.000190327	Uncharacterized protein At2g24330 [Source:UniProtKB/Swiss-Prot;Acc:Q9ZQ34]
XLOC_011996	2:10586774-10589616	AT2G24860	ago2	ago2-Ss	45.6224	92.4297	2.02597	1.01861	up	0.000190327	DnaJ/Hsp40 cysteine-rich domain superfamily protein [Source:TAIR;Acc:AT2G24860]
XLOC_012039	2:10902942-10905245	AT2G25620	ago2	ago2-Ss	3.63002	7.43921	2.04936	1.03517	up	0.000190327	Probable protein phosphatase 2C 22 [Source:UniProtKB/Swiss-Prot;Acc:Q9SLA1]
XLOC_012071	2:11147638-11150510	AT2G26190	ago2	ago2-Ss	24.5515	75.066	3.05749	1.61235	up	0.000190327	calmodulin-binding family protein [Source:TAIR;Acc:AT2G26190]
XLOC_012081	2:11226614-11228057	AT2G26380	ago2	ago2-Ss	0	2.81573	NA	inf	up	0.000190327	Leucine-rich repeat (LRR) family protein [Source:TAIR;Acc:AT2G26380]
XLOC_012220	2:12333855-12339029	AT2G28755|AT2G28760	ago2	ago2-Ss	4.49067	11.0795	2.46723	1.30289	up	0.000190327	UDP-D-glucuronate carboxy-lyase-related [Source:TAIR;Acc:AT2G28755]|UDP-glucuronic acid decarboxylase 6 [Source:UniProtKB/Swiss-Prot;Acc:Q9ZV36]
XLOC_012254	2:12624585-12625637	AT2G29450	ago2	ago2-Ss	83.4821	409.371	4.9037	2.29387	up	0.000190327	Glutathione S-transferase U5 [Source:UniProtKB/Swiss-Prot;Acc:P46421]
XLOC_012394	2:13546595-13554315	AT2G31865|AT2G31870	ago2	ago2-Ss	10.4323	25.1037	2.40634	1.26684	up	0.000190327	Probable poly(ADP-ribose) glycohydrolase 2 [Source:UniProtKB/Swiss-Prot;Acc:Q8VYA1]|Poly(ADP-ribose) glycohydrolase 1 [Source:UniProtKB/Swiss-Prot;Acc:Q9SKB3]
XLOC_012446	2:13965757-13968957	AT2G32930	ago2	ago2-Ss	4.66742	11.6451	2.49497	1.31902	up	0.000190327	Zinc finger CCCH domain-containing protein 26 [Source:UniProtKB/Swiss-Prot;Acc:O48772]
XLOC_012458	2:14041000-14045673	AT2G33110|AT2G33120	ago2	ago2-Ss	60.8949	183.299	3.0101	1.58981	up	0.000190327	Vesicle-associated membrane protein 723 [Source:UniProtKB/Swiss-Prot;Acc:Q8VY69]|Vesicle-associated membrane protein 722 [Source:UniProtKB/Swiss-Prot;Acc:P47192]
XLOC_012475	2:14144830-14146471	AT2G33380	ago2	ago2-Ss	17.2733	40.5328	2.34656	1.23055	up	0.000190327	Probable peroxygenase 3 [Source:UniProtKB/Swiss-Prot;Acc:O22788]
XLOC_012495	2:14290759-14291806	AT2G33780	ago2	ago2-Ss	0	3.54568	NA	inf	up	0.000190327	VQ motif-containing protein 13 [Source:UniProtKB/Swiss-Prot;Acc:O23660]
XLOC_012535	2:14539478-14541406	AT2G34500	ago2	ago2-Ss	0.323724	106.51	329.013	8.362	up	0.000190327	Cytochrome P450 710A1 [Source:UniProtKB/Swiss-Prot;Acc:O64697]
XLOC_012606	2:15010795-15014284	AT2G35710	ago2	ago2-Ss	2.92509	17.7526	6.06909	2.60148	up	0.000190327	Putative glucuronosyltransferase PGSIP8 [Source:UniProtKB/Swiss-Prot;Acc:Q8VZP6]
XLOC_012657	2:15339118-15345337	AT2G36590	ago2	ago2-Ss	1.8272	12.5585	6.87305	2.78095	up	0.000190327	Proline transporter 3 [Source:UniProtKB/Swiss-Prot;Acc:Q9SJP9]
XLOC_012670	2:15420100-15422507	AT2G36790	ago2	ago2-Ss	2.10227	6.63599	3.15657	1.65836	up	0.000190327	UDP-glycosyltransferase 73C6 [Source:UniProtKB/Swiss-Prot;Acc:Q9ZQ95]
XLOC_012678	2:15479365-15481703	AT2G36880|AT2G36881	ago2	ago2-Ss	116.808	375.717	3.21654	1.68551	up	0.000190327	S-adenosylmethionine synthase 3 [Source:UniProtKB/Swiss-Prot;Acc:Q9SJL8]|unknown protein; Has 30201 Blast hits to 17322 proteins in 780 species: Archae - 12; Bacteria - 1396; Metazoa - 17338; Fungi - 3422; Plants - 5037; Viruses - 0; Other Eukaryotes - 2996 (source: NCBI BLink). [Source:TAIR;Acc:AT2G36881]
XLOC_012749	2:16006758-16015044	AT2G38240	ago2	ago2-Ss	16.1657	66.6352	4.12202	2.04335	up	0.000190327	2-oxoglutarate (2OG) and Fe(II)-dependent oxygenase superfamily protein [Source:TAIR;Acc:AT2G38240]
XLOC_012764	2:16117394-16119108	AT2G38500	ago2	ago2-Ss	2.19794	5.22263	2.37614	1.24862	up	0.000190327	2-oxoglutarate (2OG) and Fe(II)-dependent oxygenase superfamily protein [Source:TAIR;Acc:AT2G38500]
XLOC_012774	2:16194326-16198494	AT2G38740|AT2G38750	ago2	ago2-Ss	27.9213	59.2608	2.12242	1.08571	up	0.000190327	Haloacid dehalogenase-like hydrolase domain-containing protein Sgpp [Source:UniProtKB/Swiss-Prot;Acc:Q9ZVJ5]|Annexin D4 [Source:UniProtKB/Swiss-Prot;Acc:Q9ZVJ6]
XLOC_012795	2:16366156-16368275	AT2G39210	ago2	ago2-Ss	36.3623	93.6304	2.57492	1.36453	up	0.000190327	Major facilitator superfamily protein [Source:TAIR;Acc:AT2G39210]
XLOC_012796	2:16374895-16377020	AT2G39220	ago2	ago2-Ss	2.98956	6.22536	2.08236	1.05822	up	0.000190327	Patatin-like protein 6 [Source:UniProtKB/Swiss-Prot;Acc:O80959]
XLOC_012814	2:16474148-16485039	AT2G39480	ago2	ago2-Ss	11.2653	26.4364	2.34671	1.23064	up	0.000190327	ABC transporter B family member 6 [Source:UniProtKB/Swiss-Prot;Acc:Q8LPT1]
XLOC_012830	2:16561787-16563380	AT2G39710	ago2	ago2-Ss	6.07159	20.8838	3.4396	1.78224	up	0.000190327	Eukaryotic aspartyl protease family protein [Source:TAIR;Acc:AT2G39710]
XLOC_012865	2:16821933-16824506	AT2G40270	ago2	ago2-Ss	22.7511	54.1787	2.38137	1.25179	up	0.000190327	Inactive receptor-like serine/threonine-protein kinase At2g40270 [Source:UniProtKB/Swiss-Prot;Acc:Q9SIZ4]
XLOC_012910	2:17111427-17115182	AT2G41010	ago2	ago2-Ss	13.5759	41.8222	3.08062	1.62322	up	0.000190327	Calmodulin-binding protein 25 [Source:UniProtKB/Swiss-Prot;Acc:O80683]
XLOC_012930	2:17266476-17268024	AT2G41420	ago2	ago2-Ss	73.2555	169.117	2.30859	1.20701	up	0.000190327	Cysteine-rich and transmembrane domain-containing protein A [Source:UniProtKB/Swiss-Prot;Acc:Q8S8M0]
XLOC_012969	2:17532812-17538400	AT2G42010	ago2	ago2-Ss	7.08651	15.5053	2.18801	1.12962	up	0.000190327	Phospholipase D beta 1 [Source:UniProtKB/Swiss-Prot;Acc:P93733]
XLOC_013040	2:17989595-17992066	AT2G43290	ago2	ago2-Ss	24.44	65.5943	2.68388	1.42432	up	0.000190327	Calmodulin-like protein 5 [Source:UniProtKB/Swiss-Prot;Acc:O22845]
XLOC_013109	2:18400645-18401326	AT2G44578	ago2	ago2-Ss	0.673636	47.8199	70.9878	6.1495	up	0.000190327	RING/U-box superfamily protein [Source:TAIR;Acc:AT2G44578]
XLOC_013125	2:18508270-18510364	AT2G44890	ago2	ago2-Ss	0	0.766027	NA	inf	up	0.000190327	cytochrome P450, family 704, subfamily A, polypeptide 1 [Source:TAIR;Acc:AT2G44890]
XLOC_013160	2:18779792-18781958	AT2G45570	ago2	ago2-Ss	0.906262	33.4202	36.877	5.20465	up	0.000190327	Cytochrome P450 76C2 [Source:UniProtKB/Swiss-Prot;Acc:O64637]
XLOC_013169	2:18846574-18847832	AT2G45760	ago2	ago2-Ss	0	58.7457	NA	inf	up	0.000190327	BON1-associated protein 2 [Source:UniProtKB/Swiss-Prot;Acc:Q58FX0]
XLOC_013205	2:19086531-19089160	AT2G46500	ago2	ago2-Ss	23.1289	64.5058	2.78897	1.47973	up	0.000190327	Phosphatidylinositol 4-kinase gamma 4 [Source:UniProtKB/Swiss-Prot;Acc:Q9ZPY9]
XLOC_013218	2:19208319-19210958	AT2G46750	ago2	ago2-Ss	0	0.656406	NA	inf	up	0.000190327	L-gulonolactone oxidase 2 [Source:UniProtKB/Swiss-Prot;Acc:Q6NQ66]
XLOC_013236	2:19332903-19335031	AT2G47060	ago2	ago2-Ss	30.5849	70.4041	2.30192	1.20284	up	0.000190327	Probable receptor-like protein kinase At2g47060 [Source:UniProtKB/Swiss-Prot;Acc:O80719]
XLOC_013290	3:8917-12506	AT3G01040	ago2	ago2-Ss	7.77607	16.0995	2.07039	1.0499	up	0.000190327	Probable galacturonosyltransferase 13 [Source:UniProtKB/Swiss-Prot;Acc:Q0WV13]
XLOC_013320	3:239380-241443	AT3G01640	ago2	ago2-Ss	12.0703	26.8352	2.22323	1.15266	up	0.000190327	Glucuronokinase 1 [Source:UniProtKB/Swiss-Prot;Acc:Q93ZC9]
XLOC_013321	3:241665-246517	AT3G01650|AT3G01660	ago2	ago2-Ss	14.3725	33.7735	2.34987	1.23258	up	0.000190327	E3 ubiquitin-protein ligase RGLG1 [Source:UniProtKB/Swiss-Prot;Acc:Q9SS90]|S-adenosyl-L-methionine-dependent methyltransferases superfamily protein [Source:TAIR;Acc:AT3G01660]
XLOC_013350	3:391056-392758	AT3G02150	ago2	ago2-Ss	15.4993	35.7284	2.30516	1.20487	up	0.000190327	Transcription factor TCP13 [Source:UniProtKB/Swiss-Prot;Acc:Q9S7W5]
XLOC_013391	3:634588-639321	AT3G02880	ago2	ago2-Ss	19.8503	57.2133	2.88224	1.52719	up	0.000190327	Probable inactive receptor kinase At3g02880 [Source:UniProtKB/Swiss-Prot;Acc:Q9M8T0]
XLOC_013401	3:687051-691904	AT3G03050	ago2	ago2-Ss	6.70782	17.9435	2.67502	1.41955	up	0.000190327	Cellulose synthase-like protein D3 [Source:UniProtKB/Swiss-Prot;Acc:Q9M9M4]
XLOC_013512	3:1488259-1491574	AT3G05220	ago2	ago2-Ss	86.4536	188.186	2.17673	1.12216	up	0.000190327	Heavy metal transport/detoxification superfamily protein [Source:TAIR;Acc:AT3G05220]
XLOC_013525	3:1593433-1595015	AT3G05500	ago2	ago2-Ss	24.3925	74.6825	3.06169	1.61433	up	0.000190327	REF/SRPP-like protein At3g05500 [Source:UniProtKB/Swiss-Prot;Acc:Q9MA63]
XLOC_013586	3:2087979-2090495	AT3G66654	ago2	ago2-Ss	31.9037	79.8586	2.50311	1.32372	up	0.000190327	Peptidyl-prolyl cis-trans isomerase CYP21-4 [Source:UniProtKB/Swiss-Prot;Acc:Q9C835]
XLOC_013685	3:2745552-2748483	AT3G09000	ago2	ago2-Ss	13.7893	29.2008	2.11764	1.08246	up	0.000190327	proline-rich family protein [Source:TAIR;Acc:AT3G09000]
XLOC_013716	3:2940235-2944407	AT3G09570	ago2	ago2-Ss	18.0211	44.0662	2.44526	1.28999	up	0.000190327	Lung seven transmembrane receptor family protein [Source:TAIR;Acc:AT3G09570]
XLOC_013754	3:3181969-3188288	AT3G10300	ago2	ago2-Ss	31.1774	92.8554	2.9783	1.57449	up	0.000190327	Probable calcium-binding protein CML49 [Source:UniProtKB/Swiss-Prot;Acc:Q8W4L0]
XLOC_013757	3:3204012-3208022	AT3G10340	ago2	ago2-Ss	2.95398	8.80555	2.9809	1.57575	up	0.000190327	Phenylalanine ammonia-lyase 4 [Source:UniProtKB/Swiss-Prot;Acc:Q9SS45]
XLOC_013768	3:3267646-3274039	AT3G10490|AT3G10500	ago2	ago2-Ss	18.4375	42.557	2.30817	1.20675	up	0.000190327	NAC domain containing protein 52 [Source:TAIR;Acc:AT3G10490]|NAC domain-containing protein 53 [Source:UniProtKB/Swiss-Prot;Acc:Q949N0]
XLOC_013784	3:3379253-3384670	AT3G10800	ago2	ago2-Ss	11.0875	23.2138	2.09369	1.06605	up	0.000190327	bZIP transcription factor 28 [Source:UniProtKB/Swiss-Prot;Acc:Q9SG86]
XLOC_013792	3:3438277-3441300	AT3G10980	ago2	ago2-Ss	11.4905	24.1414	2.10099	1.07107	up	0.000190327	PLAC8 family protein [Source:TAIR;Acc:AT3G10980]
XLOC_013802	3:3499726-3507113	AT3G11170	ago2	ago2-Ss	137.117	366.998	2.67654	1.42037	up	0.000190327	Omega-3 fatty acid desaturase, chloroplastic [Source:UniProtKB/Swiss-Prot;Acc:P46310]
XLOC_013820	3:3591474-3594570	AT3G11420	ago2	ago2-Ss	9.38534	21.1805	2.25676	1.17425	up	0.000190327	Protein of unknown function (DUF604) [Source:TAIR;Acc:AT3G11420]
XLOC_014042	3:5243509-5245382	AT3G15510	ago2	ago2-Ss	8.29694	17.6931	2.13249	1.09254	up	0.000190327	NAC domain containing protein 2 [Source:TAIR;Acc:AT3G15510]
XLOC_014094	3:5566085-5574541	AT3G16400|AT3G16410	ago2	ago2-Ss	15.6194	114.913	7.35711	2.87914	up	0.000190327	Nitrile-specifier protein 1 [Source:UniProtKB/Swiss-Prot;Acc:Q9SDM9]|Nitrile-specifier protein 4 [Source:UniProtKB/Swiss-Prot;Acc:O04316]
XLOC_014096	3:5579385-5583187	AT3G16420|AT3G16430	ago2	ago2-Ss	32.1051	78.3547	2.44057	1.28722	up	0.000190327	PYK10-binding protein 1 [Source:UniProtKB/Swiss-Prot;Acc:O04314]|PYK10-binding protein 2 [Source:UniProtKB/Swiss-Prot;Acc:O04313]
XLOC_014100	3:5592530-5595717	AT3G16460	ago2	ago2-Ss	5.2007	16.7576	3.22219	1.68804	up	0.000190327	Jacalin-related lectin 34 [Source:UniProtKB/Swiss-Prot;Acc:O04310]
XLOC_014148	3:5955908-5959106	AT3G17410	ago2	ago2-Ss	58.2903	117.307	2.01246	1.00896	up	0.000190327	Protein kinase superfamily protein [Source:TAIR;Acc:AT3G17410]
XLOC_014159	3:6023851-6026443	AT3G17609|AT3G17611	ago2	ago2-Ss	6.96064	21.3405	3.06588	1.6163	up	0.000190327	Transcription factor HY5-like [Source:UniProtKB/Swiss-Prot;Acc:Q8W191]|Uncharacterized protein At3g17611 [Source:UniProtKB/Swiss-Prot;Acc:Q8RXW0]
XLOC_014214	3:6328114-6330794	AT3G18440	ago2	ago2-Ss	14.5156	30.5593	2.10528	1.07401	up	0.000190327	Aluminum-activated malate transporter 9 [Source:UniProtKB/Swiss-Prot;Acc:Q9LS46]
XLOC_014221	3:6393909-6394785	AT3G18560	ago2	ago2-Ss	12.8155	33.3495	2.60227	1.37977	up	0.000190327	unknown protein; BEST Arabidopsis thaliana protein match is: unknown protein (TAIR:AT1G49000.1); Has 95 Blast hits to 95 proteins in 13 species: Archae - 0; Bacteria - 0; Metazoa - 0; Fungi - 0; Plants - 95; Viruses - 0; Other Eukaryotes - 0 (source /.../ BLink). [Source:TAIR;Acc:AT3G18560]
XLOC_014223	3:6408317-6413068	AT3G18620	ago2	ago2-Ss	2.98923	6.68281	2.23563	1.16068	up	0.000190327	Protein S-acyltransferase 11 [Source:UniProtKB/Swiss-Prot;Acc:Q9LIH7]
XLOC_014397	3:7595805-7597577	AT3G21560	ago2	ago2-Ss	2.75275	7.86921	2.85866	1.51534	up	0.000190327	UDP-glycosyltransferase 84A2 [Source:UniProtKB/Swiss-Prot;Acc:Q9LVF0]
XLOC_014431	3:7771015-7772340	AT3G22060	ago2	ago2-Ss	60.9046	146.315	2.40236	1.26445	up	0.000190327	Cysteine-rich repeat secretory protein 38 [Source:UniProtKB/Swiss-Prot;Acc:Q9LRJ9]
XLOC_014446	3:7867752-7870229	AT3G22250	ago2	ago2-Ss	0	0.762937	NA	inf	up	0.000190327	UDP-glycosyltransferase 82A1 [Source:UniProtKB/Swiss-Prot;Acc:Q9LHJ2]
XLOC_014586	3:8960257-8963568	AT3G24550	ago2	ago2-Ss	44.4587	92.0892	2.07133	1.05056	up	0.000190327	Proline-rich receptor-like protein kinase PERK1 [Source:UniProtKB/Swiss-Prot;Acc:Q9LV48]
XLOC_014626	3:9195502-9197124	AT3G25250	ago2	ago2-Ss	0.336307	68.0469	202.336	7.66061	up	0.000190327	Serine/threonine-protein kinase OXI1 [Source:UniProtKB/Swiss-Prot;Acc:Q9LSF1]
XLOC_014635	3:9241724-9243485	AT3G25490	ago2	ago2-Ss	0	19.1402	NA	inf	up	0.000190327	Putative wall-associated receptor kinase-like 16 [Source:UniProtKB/Swiss-Prot;Acc:Q9LSV3]
XLOC_014646	3:9307253-9307967	AT3G25600	ago2	ago2-Ss	34.5214	103.889	3.00943	1.58949	up	0.000190327	Probable calcium-binding protein CML16 [Source:UniProtKB/Swiss-Prot;Acc:Q9LI84]
XLOC_014716	3:9881127-9885243	AT3G26820	ago2	ago2-Ss	0	0.660181	NA	inf	up	0.000190327	Esterase/lipase/thioesterase family protein [Source:TAIR;Acc:AT3G26820]
XLOC_015318	3:15190875-15196215	AT3G43210	ago2	ago2-Ss	1.32359	2.8632	2.16322	1.11318	up	0.000190327	Kinesin-like protein NACK2 [Source:UniProtKB/Swiss-Prot;Acc:Q8LNZ2]
XLOC_015414	3:15993378-15995811	AT3G44320	ago2	ago2-Ss	2.81792	7.26055	2.57657	1.36545	up	0.000190327	Nitrilase 3 [Source:UniProtKB/Swiss-Prot;Acc:P46010]
XLOC_015451	3:16368889-16372356	AT3G44830	ago2	ago2-Ss	0	13.2606	NA	inf	up	0.000190327	Putative phospholipid:diacylglycerol acyltransferase 2 [Source:UniProtKB/Swiss-Prot;Acc:Q9FYC7]
XLOC_015548	3:17183069-17187812	AT3G46640	ago2	ago2-Ss	23.4469	49.3413	2.10439	1.0734	up	0.000190327	Transcription factor LUX [Source:UniProtKB/Swiss-Prot;Acc:Q9SNB4]
XLOC_015658	3:17949444-17951195	AT3G48460	ago2	ago2-Ss	6.30053	17.921	2.84437	1.50811	up	0.000190327	GDSL esterase/lipase At3g48460 [Source:UniProtKB/Swiss-Prot;Acc:Q9STM6]
XLOC_015675	3:18075793-18078291	AT3G48760	ago2	ago2-Ss	30.0792	62.3533	2.07297	1.0517	up	0.000190327	Probable protein S-acyltransferase 5 [Source:UniProtKB/Swiss-Prot;Acc:Q9M306]
XLOC_015676	3:18089060-18093088	AT3G48780	ago2	ago2-Ss	18.917	44.8902	2.37301	1.24672	up	0.000190327	Long chain base biosynthesis protein 2b [Source:UniProtKB/Swiss-Prot;Acc:Q9M304]
XLOC_015723	3:18465678-18466376	AT3G49780	ago2	ago2-Ss	56.1109	163.624	2.91608	1.54403	up	0.000190327	Phytosulfokines 3 [Source:UniProtKB/Swiss-Prot;Acc:Q9M2Y0]
XLOC_015764	3:18759462-18760510	AT3G50550	ago2	ago2-Ss	46.2514	104.352	2.25619	1.17389	up	0.000190327	unknown protein; Has 75703 Blast hits to 19796 proteins in 1115 species: Archae - 327; Bacteria - 34383; Metazoa - 14453; Fungi - 7466; Plants - 2586; Viruses - 958; Other Eukaryotes - 15530 (source: NCBI BLink). [Source:TAIR;Acc:AT3G50550]
XLOC_015950	3:20010926-20013693	AT3G54030	ago2	ago2-Ss	13.4703	28.3841	2.10716	1.0753	up	0.000190327	Protein kinase protein with tetratricopeptide repeat domain [Source:TAIR;Acc:AT3G54030]
XLOC_015965	3:20114683-20118639	AT3G54320	ago2	ago2-Ss	1.46038	3.68	2.51989	1.33336	up	0.000190327	Ethylene-responsive transcription factor WRI1 [Source:UniProtKB/Swiss-Prot;Acc:Q6X5Y6]
XLOC_016018	3:20541434-20546034	AT3G55410	ago2	ago2-Ss	29.2721	90.6646	3.0973	1.63101	up	0.000190327	2-oxoglutarate dehydrogenase, E1 component [Source:TAIR;Acc:AT3G55410]
XLOC_016022	3:20557898-20560212	AT3G55450	ago2	ago2-Ss	19.2881	39.5133	2.04859	1.03463	up	0.000190327	Probable receptor-like protein kinase At3g55450 [Source:UniProtKB/Swiss-Prot;Acc:Q8H186]
XLOC_016100	3:21059914-21060965	AT3G56880	ago2	ago2-Ss	99.7362	200.357	2.00888	1.00639	up	0.000190327	VQ motif-containing protein [Source:TAIR;Acc:AT3G56880]
XLOC_016111	3:21128481-21141235	AT3G57090	ago2	ago2-Ss	53.8549	108.992	2.0238	1.01707	up	0.000190327	Mitochondrial fission 1 protein A [Source:UniProtKB/Swiss-Prot;Acc:Q9M1J1]
XLOC_016145	3:21392566-21398857	AT3G57740|AT3G57750|AT3G57760|AT3G57770	ago2	ago2-Ss	14.8658	38.0989	2.56285	1.35775	up	0.000190327	Protein kinase superfamily protein [Source:TAIR;Acc:AT3G57740]|Protein kinase superfamily protein [Source:TAIR;Acc:AT3G57750]|Protein kinase superfamily protein [Source:TAIR;Acc:AT3G57760]|Protein kinase superfamily protein [Source:TAIR;Acc:AT3G57770]
XLOC_016185	3:21714577-21717948	AT3G58710	ago2	ago2-Ss	4.12357	10.0855	2.44581	1.29031	up	0.000190327	Probable WRKY transcription factor 69 [Source:UniProtKB/Swiss-Prot;Acc:Q93WV5]
XLOC_016213	3:21932365-21940360	AT3G59350	ago2	ago2-Ss	37.031	139.278	3.76114	1.91117	up	0.000190327	PTI1-like tyrosine-protein kinase 3 [Source:UniProtKB/Swiss-Prot;Acc:B9DFG5]
XLOC_016228	3:22023461-22024700	AT3G59620	ago2	ago2-Ss	0	0.94852	NA	inf	up	0.000190327	Jacalin-related lectin 39 [Source:UniProtKB/Swiss-Prot;Acc:Q9M1A6]
XLOC_016239	3:22120888-22122760	AT3G59880	ago2	ago2-Ss	6.00044	28.879	4.81281	2.26688	up	0.000190327	unknown protein; FUNCTIONS IN: molecular_function unknown; INVOLVED IN: biological_process unknown; LOCATED IN: plasma membrane; BEST Arabidopsis thaliana protein match is: unknown protein (TAIR:AT2G44010.1); Has 20 Blast hits to 20 proteins in 7 sp /.../ Archae - 0; Bacteria - 0; Metazoa - 0; Fungi - 0; Plants - 20; Viruses - 0; Other Eukaryotes - 0 (source: NCBI BLink). [Source:TAIR;Acc:AT3G598…
XLOC_016253	3:22210245-22213844	AT3G60130	ago2	ago2-Ss	48.3952	109.401	2.26058	1.17669	up	0.000190327	Beta-glucosidase 16 [Source:UniProtKB/Swiss-Prot;Acc:Q9M1D0]
XLOC_016261	3:22273842-22278924	AT3G60260	ago2	ago2-Ss	12.6512	37.0999	2.93252	1.55214	up	0.000190327	ELMO/CED-12 family protein [Source:TAIR;Acc:AT3G60260]
XLOC_016285	3:22429959-22432042	AT3G60680	ago2	ago2-Ss	2.83677	6.05345	2.13393	1.09351	up	0.000190327	Plant protein of unknown function (DUF641) [Source:TAIR;Acc:AT3G60680]
XLOC_016482	3:262250-265905	AT3G01720	ago2	ago2-Ss	11.2564	22.6647	2.01351	1.00971	up	0.000190327	unknown protein; FUNCTIONS IN: molecular_function unknown; INVOLVED IN: biological_process unknown; LOCATED IN: endomembrane system; EXPRESSED IN: 24 plant structures; EXPRESSED DURING: 13 growth stages; BEST Arabidopsis thaliana protein match is: u /.../ protein (TAIR:AT5G25265.1); Has 374 Blast hits to 211 proteins in 23 species: Archae - 0; Bacteria - 0; Metazoa - 0; Fungi - 0; Plants - 316; V…
XLOC_016496	3:344907-350010	AT3G02040	ago2	ago2-Ss	6.85302	15.6069	2.27739	1.18738	up	0.000190327	Glycerophosphodiester phosphodiesterase GDPD1, chloroplastic [Source:UniProtKB/Swiss-Prot;Acc:Q9SGA2]
XLOC_016500	3:385316-386538	AT3G02140	ago2	ago2-Ss	3.74808	7.55654	2.0161	1.01157	up	0.000190327	Ninja-family protein AFP4 [Source:UniProtKB/Swiss-Prot;Acc:Q9S7Z2]
XLOC_016502	3:405815-406401	AT3G02190	ago2	ago2-Ss	35.2108	72.0191	2.04537	1.03236	up	0.000190327	60S ribosomal protein L39-2 [Source:UniProtKB/Swiss-Prot;Acc:Q8L8W6]
XLOC_016528	3:590388-596552	AT3G02750	ago2	ago2-Ss	31.7399	67.1436	2.11543	1.08095	up	0.000190327	Probable protein phosphatase 2C 33 [Source:UniProtKB/Swiss-Prot;Acc:Q9M8R7]
XLOC_016580	3:901840-903411	AT3G03670	ago2	ago2-Ss	0	1.28986	NA	inf	up	0.000190327	Peroxidase 28 [Source:UniProtKB/Swiss-Prot;Acc:Q9SS67]
XLOC_016601	3:1053360-1055163	AT3G04060	ago2	ago2-Ss	3.57134	7.79702	2.18322	1.12646	up	0.000190327	NAC domain containing protein 46 [Source:TAIR;Acc:AT3G04060]
XLOC_016611	3:1103615-1108263	AT3G04200|AT3G04210	ago2	ago2-Ss	97.6049	212.46	2.17674	1.12217	up	0.000190327	Germin-like protein subfamily 1 member 6 [Source:UniProtKB/Swiss-Prot;Acc:Q9M8X6]|Disease resistance protein (TIR-NBS class) [Source:TAIR;Acc:AT3G04210]
XLOC_016631	3:1235255-1238608	AT3G04580	ago2	ago2-Ss	5.6377	13.6886	2.42805	1.2798	up	0.000190327	Protein EIN4 [Source:UniProtKB/Swiss-Prot;Acc:Q9ZTP3]
XLOC_016636	3:1266241-1268358	AT3G04670	ago2	ago2-Ss	11.3326	25.4658	2.24714	1.16809	up	0.000190327	Probable WRKY transcription factor 39 [Source:UniProtKB/Swiss-Prot;Acc:Q9SR07]
XLOC_016640	3:1284682-1285330	AT3G04717	ago2	ago2-Ss	0	1.63962	NA	inf	up	0.000190327	Encodes a Wound-induced protein (WIP) family protein [Source:TAIR;Acc:AT3G04717]
XLOC_016682	3:1510159-1515799	AT3G05320	ago2	ago2-Ss	5.7744	12.4449	2.15518	1.10781	up	0.000190327	O-fucosyltransferase family protein [Source:TAIR;Acc:AT3G05320]
XLOC_016687	3:1526952-1534044	AT3G05360	ago2	ago2-Ss	1.15763	12.4363	10.743	3.42532	up	0.000190327	receptor like protein 30 [Source:TAIR;Acc:AT3G05360]
XLOC_016688	3:1535915-1538741	AT3G05370	ago2	ago2-Ss	5.60269	13.022	2.32424	1.21676	up	0.000190327	receptor like protein 31 [Source:TAIR;Acc:AT3G05370]
XLOC_016695	3:1616058-1620688	AT3G05570|AT3G05580	ago2	ago2-Ss	21.3611	45.6263	2.13595	1.09488	up	0.000190327	unknown protein; BEST Arabidopsis thaliana protein match is: unknown protein (TAIR:AT4G39235.1); Has 73 Blast hits to 73 proteins in 11 species: Archae - 0; Bacteria - 0; Metazoa - 0; Fungi - 0; Plants - 73; Viruses - 0; Other Eukaryotes - 0 (source /.../ BLink). [Source:TAIR;Acc:AT3G05570]|Serine/threonine-protein phosphatase PP1 isozyme 9 [Source:UniProtKB/Swiss-Prot;Acc:Q9M9W3]
XLOC_016739	3:1841170-1843093	AT3G06100	ago2	ago2-Ss	0.705642	2.39622	3.3958	1.76375	up	0.000190327	Probable aquaporin NIP7-1 [Source:UniProtKB/Swiss-Prot;Acc:Q8LAI1]
XLOC_016817	3:2332020-2334074	AT3G07320	ago2	ago2-Ss	10.5557	24.7521	2.34491	1.22953	up	0.000190327	O-Glycosyl hydrolases family 17 protein [Source:TAIR;Acc:AT3G07320]
XLOC_016846	3:2516303-2519375	AT3G07890	ago2	ago2-Ss	17.9502	37.537	2.09118	1.06432	up	0.000190327	Ypt/Rab-GAP domain of gyp1p superfamily protein [Source:TAIR;Acc:AT3G07890]
XLOC_016931	3:3038779-3045120	AT3G09920	ago2	ago2-Ss	16.6431	34.0127	2.04365	1.03115	up	0.000190327	Phosphatidylinositol 4-phosphate 5-kinase 9 [Source:UniProtKB/Swiss-Prot;Acc:Q8L850]
XLOC_016935	3:3060089-3060633	AT3G09950	ago2	ago2-Ss	0	5.90868	NA	inf	up	0.000190327	unknown protein; BEST Arabidopsis thaliana protein match is: unknown protein (TAIR:AT5G41761.1); Has 128 Blast hits to 128 proteins in 12 species: Archae - 0; Bacteria - 0; Metazoa - 0; Fungi - 0; Plants - 128; Viruses - 0; Other Eukaryotes - 0 (sou /.../CBI BLink). [Source:TAIR;Acc:AT3G09950]
XLOC_016954	3:3171221-3172966	AT3G10260	ago2	ago2-Ss	35.7588	90.1829	2.52199	1.33456	up	0.000190327	Reticulon-like protein B8 [Source:UniProtKB/Swiss-Prot;Acc:Q9SS37]
XLOC_016973	3:3318137-3325074	AT3G10630|AT3G10640	ago2	ago2-Ss	28.969	67.1078	2.31654	1.21197	up	0.000190327	UDP-Glycosyltransferase superfamily protein [Source:TAIR;Acc:AT3G10630]|SNF7 family protein [Source:TAIR;Acc:AT3G10640]
XLOC_017014	3:3546645-3548856	AT3G11320	ago2	ago2-Ss	7.58972	17.6799	2.32945	1.21999	up	0.000190327	Probable sugar phosphate/phosphate translocator At3g11320 [Source:UniProtKB/Swiss-Prot;Acc:Q5XF09]
XLOC_017122	3:4195785-4201265	AT3G13080	ago2	ago2-Ss	8.71171	25.2428	2.89756	1.53484	up	0.000190327	ABC transporter C family member 3 [Source:UniProtKB/Swiss-Prot;Acc:Q9LK64]
XLOC_017169	3:4497975-4500920	AT3G13730	ago2	ago2-Ss	3.07441	7.20893	2.34482	1.22948	up	0.000190327	3-epi-6-deoxocathasterone 23-monooxygenase [Source:UniProtKB/Swiss-Prot;Acc:Q94IA6]
XLOC_017217	3:4831242-4833925	AT3G14440	ago2	ago2-Ss	6.32001	38.4181	6.07881	2.60379	up	0.000190327	9-cis-epoxycarotenoid dioxygenase NCED3, chloroplastic [Source:UniProtKB/Swiss-Prot;Acc:Q9LRR7]
XLOC_017228	3:4903011-4908198	AT3G14590	ago2	ago2-Ss	0.984489	2.14798	2.18183	1.12554	up	0.000190327	Calcium-dependent lipid-binding (CaLB domain) family protein [Source:TAIR;Acc:AT3G14590]
XLOC_017294	3:5397560-5402661	AT3G15950	ago2	ago2-Ss	2.05717	5.14331	2.50018	1.32203	up	0.000190327	TSA1-like protein [Source:UniProtKB/Swiss-Prot;Acc:Q9LSB4]
XLOC_017313	3:5595928-5599224	AT3G16470	ago2	ago2-Ss	28.1975	130.799	4.63867	2.21371	up	0.000190327	Jacalin-related lectin 35 [Source:UniProtKB/Swiss-Prot;Acc:O04309]
XLOC_017367	3:5959211-5962179	AT3G17420	ago2	ago2-Ss	2.38987	5.58203	2.33571	1.22386	up	0.000190327	Probable receptor-like protein kinase At3g17420 [Source:UniProtKB/Swiss-Prot;Acc:Q9LRP3]
XLOC_017429	3:6434082-6435561	AT3G18710	ago2	ago2-Ss	3.63316	11.3375	3.12057	1.64181	up	0.000190327	U-box domain-containing protein 29 [Source:UniProtKB/Swiss-Prot;Acc:Q9LSA6]
XLOC_017491	3:6884655-6890575	AT3G19830	ago2	ago2-Ss	7.77076	34.4843	4.43769	2.14981	up	0.000190327	Calcium-dependent lipid-binding (CaLB domain) family protein [Source:TAIR;Acc:AT3G19830]
XLOC_017660	3:8134077-8138084	AT3G22950	ago2	ago2-Ss	17.9452	44.0622	2.45537	1.29594	up	0.000190327	ADP-ribosylation factor C1 [Source:TAIR;Acc:AT3G22950]
XLOC_017663	3:8180767-8181800	AT3G23030	ago2	ago2-Ss	104.483	327.066	3.13032	1.64631	up	0.000190327	Auxin-responsive protein IAA2 [Source:UniProtKB/Swiss-Prot;Acc:P49678]
XLOC_017672	3:8267941-8268735	AT3G23170	ago2	ago2-Ss	13.3325	43.2857	3.24662	1.69894	up	0.000190327	unknown protein; BEST Arabidopsis thaliana protein match is: unknown protein (TAIR:AT4G14450.1); Has 74 Blast hits to 74 proteins in 6 species: Archae - 0; Bacteria - 0; Metazoa - 0; Fungi - 0; Plants - 74; Viruses - 0; Other Eukaryotes - 0 (source: /.../BLink). [Source:TAIR;Acc:AT3G23170]
XLOC_017701	3:8587663-8589713	AT3G23810	ago2	ago2-Ss	48.3515	108.93	2.25286	1.17176	up	0.000190327	Adenosylhomocysteinase 2 [Source:UniProtKB/Swiss-Prot;Acc:Q9LK36]
XLOC_017723	3:8729509-8734562	AT3G24170	ago2	ago2-Ss	40.5806	129.172	3.18309	1.67043	up	0.000190327	Glutathione reductase, cytosolic [Source:UniProtKB/Swiss-Prot;Acc:P48641]
XLOC_017746	3:8876026-8878416	AT3G24440	ago2	ago2-Ss	5.61673	11.4028	2.03014	1.02158	up	0.000190327	VIN3-like protein 1 [Source:UniProtKB/Swiss-Prot;Acc:Q9LHF5]
XLOC_017750	3:8900138-8923272	AT3G24480|AT3G24503	ago2	ago2-Ss	132.523	297.576	2.24546	1.16701	up	0.000190327	Leucine-rich repeat extensin-like protein 4 [Source:UniProtKB/Swiss-Prot;Acc:Q9LHF1]|Aldehyde dehydrogenase family 2 member C4 [Source:UniProtKB/Swiss-Prot;Acc:Q56YU0]
XLOC_017796	3:9287177-9289509	AT3G25570	ago2	ago2-Ss	9.32146	21.6737	2.32514	1.21732	up	0.000190327	S-adenosylmethionine decarboxylase proenzyme 3 [Source:UniProtKB/Swiss-Prot;Acc:Q9LSU6]
XLOC_017801	3:9337531-9338065	AT3G25655	ago2	ago2-Ss	0	1.34768	NA	inf	up	0.000190327	Protein IDA-LIKE 1 [Source:UniProtKB/Swiss-Prot;Acc:Q29PV4]
XLOC_017877	3:9881127-9885243	AT3G26820	ago2	ago2-Ss	0	0.649752	NA	inf	up	0.000190327	Esterase/lipase/thioesterase family protein [Source:TAIR;Acc:AT3G26820]
XLOC_017946	3:10306588-10310308	AT3G27809	ago2	ago2-Ss	0	1.78077	NA	inf	up	0.000190327	unknown protein; FUNCTIONS IN: molecular_function unknown; INVOLVED IN: biological_process unknown; LOCATED IN: cellular_component unknown; Has 30201 Blast hits to 17322 proteins in 780 species: Archae - 12; Bacteria - 1396; Metazoa - 17338; Fungi - /.../ Plants - 5037; Viruses - 0; Other Eukaryotes - 2996 (source: NCBI BLink). [Source:TAIR;Acc:AT3G27809]
XLOC_017961	3:10408091-10409745	AT3G28007	ago2	ago2-Ss	4.94672	10.9903	2.22172	1.15168	up	0.000190327	Bidirectional sugar transporter SWEET4 [Source:UniProtKB/Swiss-Prot;Acc:Q944M5]
XLOC_018058	3:11267090-11269229	AT3G29360	ago2	ago2-Ss	45.428	101.052	2.22444	1.15344	up	0.000190327	UDP-glucose 6-dehydrogenase 2 [Source:UniProtKB/Swiss-Prot;Acc:Q9LIA8]
XLOC_018483	3:15207366-15215108	AT3G43240	ago2	ago2-Ss	8.77271	22.2215	2.53302	1.34086	up	0.000190327	AT-rich interactive domain-containing protein 4 [Source:UniProtKB/Swiss-Prot;Acc:Q6NQ79]
XLOC_018485	3:15222124-15225460	AT3G43270	ago2	ago2-Ss	12.8728	35.1032	2.72693	1.44728	up	0.000190327	Probable pectinesterase/pectinesterase inhibitor 32 [Source:UniProtKB/Swiss-Prot;Acc:Q9LXK7]
XLOC_018569	3:15868793-15871256	AT3G44110	ago2	ago2-Ss	85.4997	195.545	2.28709	1.19351	up	0.000190327	Chaperone protein dnaJ 3 [Source:UniProtKB/Swiss-Prot;Acc:Q94AW8]
XLOC_018623	3:16374616-16376931	AT3G44850	ago2	ago2-Ss	4.09499	10.7875	2.6343	1.39742	up	0.000190327	Protein kinase superfamily protein [Source:TAIR;Acc:AT3G44850]
XLOC_018633	3:16472661-16475753	AT3G45040	ago2	ago2-Ss	12.1372	37.6703	3.1037	1.63399	up	0.000190327	phosphatidate cytidylyltransferase family protein [Source:TAIR;Acc:AT3G45040]
XLOC_018743	3:17188699-17196743	AT3G46670	ago2	ago2-Ss	5.72751	15.8502	2.76738	1.46852	up	0.000190327	UDP-glycosyltransferase 76E11 [Source:UniProtKB/Swiss-Prot;Acc:Q9SNB1]
XLOC_018857	3:18114525-18116499	AT3G48850	ago2	ago2-Ss	0.212306	54.1685	255.144	7.99517	up	0.000190327	Mitochondrial phosphate carrier protein 2, mitochondrial [Source:UniProtKB/Swiss-Prot;Acc:Q9M2Z8]
XLOC_018870	3:18218857-18224885	AT3G49160	ago2	ago2-Ss	0.553936	1.58923	2.86898	1.52054	up	0.000190327	Plastidial pyruvate kinase 4, chloroplastic [Source:UniProtKB/Swiss-Prot;Acc:Q9M3B6]
XLOC_018882	3:18297405-18300189	AT3G49350	ago2	ago2-Ss	8.14691	23.3859	2.87052	1.52131	up	0.000190327	Ypt/Rab-GAP domain of gyp1p superfamily protein [Source:TAIR;Acc:AT3G49350]
XLOC_018913	3:18474361-18477227	AT3G49810	ago2	ago2-Ss	4.67577	13.5556	2.89911	1.53561	up	0.000190327	U-box domain-containing protein 30 [Source:UniProtKB/Swiss-Prot;Acc:Q058P4]
XLOC_018993	3:18977981-18980003	AT3G51090	ago2	ago2-Ss	1.93633	4.8832	2.52188	1.3345	up	0.000190327	Protein of unknown function (DUF1640) [Source:TAIR;Acc:AT3G51090]
XLOC_019024	3:19173621-19174667	AT3G51680	ago2	ago2-Ss	0	0.750579	NA	inf	up	0.000190327	Short-chain dehydrogenase reductase 2a [Source:UniProtKB/Swiss-Prot;Acc:Q9SCU0]
XLOC_019094	3:19593172-19595822	AT3G52870	ago2	ago2-Ss	20.491	109.246	5.33138	2.41451	up	0.000190327	IQ calmodulin-binding motif family protein [Source:TAIR;Acc:AT3G52870]
XLOC_019111	3:19702329-19706663	AT3G53160|AT3G53170	ago2	ago2-Ss	1.58441	4.9013	3.09344	1.62921	up	0.000190327	UDP-glycosyltransferase 73C7 [Source:UniProtKB/Swiss-Prot;Acc:Q9SCP5]|Tetratricopeptide repeat (TPR)-like superfamily protein [Source:TAIR;Acc:AT3G53170]
XLOC_019113	3:19730977-19731423	AT3G53232	ago2	ago2-Ss	2.61974	11.4301	4.36306	2.12534	up	0.000190327	ROTUNDIFOLIA like 1 [Source:TAIR;Acc:AT3G53232]
XLOC_019153	3:19978121-19980959	AT3G53960	ago2	ago2-Ss	13.6615	28.2427	2.06732	1.04776	up	0.000190327	Protein NRT1/ PTR FAMILY 5.7 [Source:UniProtKB/Swiss-Prot;Acc:Q9M331]
XLOC_019188	3:20217853-20220438	AT3G54620	ago2	ago2-Ss	42.1367	93.934	2.22927	1.15657	up	0.000190327	Basic leucine zipper 25 [Source:UniProtKB/Swiss-Prot;Acc:Q9M1G6]
XLOC_019220	3:20424549-20427377	AT3G55110	ago2	ago2-Ss	0.350971	1.22805	3.49902	1.80695	up	0.000190327	ABC transporter G family member 18 [Source:UniProtKB/Swiss-Prot;Acc:Q9M2V5]
XLOC_019222	3:20433877-20436390	AT3G55130	ago2	ago2-Ss	19.5683	46.167	2.35927	1.23834	up	0.000190327	ABC transporter G family member 19 [Source:UniProtKB/Swiss-Prot;Acc:Q9M3D6]
XLOC_019286	3:20915496-20921495	AT3G56410	ago2	ago2-Ss	9.03356	27.3439	3.02692	1.59785	up	0.000190327	Protein of unknown function (DUF3133) [Source:TAIR;Acc:AT3G56410]
XLOC_019295	3:20972502-20974660	AT3G56620	ago2	ago2-Ss	1.41311	3.80496	2.6926	1.429	up	0.000190327	WAT1-related protein At3g56620 [Source:UniProtKB/Swiss-Prot;Acc:Q9LXX8]
XLOC_019338	3:21277935-21279354	AT3G57480	ago2	ago2-Ss	4.43779	10.172	2.29213	1.19669	up	0.000190327	Zinc finger AN1 and C2H2 domain-containing stress-associated protein 13 [Source:UniProtKB/Swiss-Prot;Acc:Q9SCM4]
XLOC_019358	3:21430956-21434600	AT3G57880	ago2	ago2-Ss	7.18441	17.5709	2.4457	1.29025	up	0.000190327	Calcium-dependent lipid-binding (CaLB domain) plant phosphoribosyltransferase family protein [Source:TAIR;Acc:AT3G57880]
XLOC_019523	3:22467172-22469592	AT3G60800	ago2	ago2-Ss	11.2545	23.098	2.05233	1.03726	up	0.000190327	Probable protein S-acyltransferase 14 [Source:UniProtKB/Swiss-Prot;Acc:Q8VYP5]
XLOC_019588	3:22874395-22878646	AT3G61800	ago2	ago2-Ss	4.00813	8.40977	2.09818	1.06914	up	0.000190327	UV-stimulated scaffold protein A homolog [Source:UniProtKB/Swiss-Prot;Acc:Q9M358]
XLOC_019705	3:18412627-18412783	-	ago2	ago2-Ss	0	691.539	NA	inf	up	0.000190327	-
XLOC_019722	4:126508-130761	AT4G00300	ago2	ago2-Ss	57.5489	130.127	2.26116	1.17706	up	0.000190327	fringe-related protein [Source:TAIR;Acc:AT4G00300]
XLOC_019758	4:418174-421775	AT4G00970	ago2	ago2-Ss	14.5925	37.5519	2.57337	1.36366	up	0.000190327	Cysteine-rich receptor-like protein kinase 41 [Source:UniProtKB/Swiss-Prot;Acc:O23081]
XLOC_019835	4:972587-976154	AT4G02200	ago2	ago2-Ss	9.67039	30.187	3.12159	1.64228	up	0.000190327	Protein DEHYDRATION-INDUCED 19 homolog 5 [Source:UniProtKB/Swiss-Prot;Acc:O04259]
XLOC_019908	4:1511838-1514030	AT4G03420	ago2	ago2-Ss	21.5888	50.8054	2.35332	1.2347	up	0.000190327	Protein of unknown function (DUF789) [Source:TAIR;Acc:AT4G03420]
XLOC_019913	4:1573347-1579696	AT4G03550	ago2	ago2-Ss	9.96227	20.8055	2.08843	1.06242	up	0.000190327	Callose synthase 12 [Source:UniProtKB/Swiss-Prot;Acc:Q9ZT82]
XLOC_020038	4:2439535-2442726	AT4G04800|AT4G04810	ago2	ago2-Ss	29.5871	67.2215	2.27198	1.18395	up	0.000190327	Peptide methionine sulfoxide reductase B3 [Source:UniProtKB/Swiss-Prot;Acc:Q9M0Z6]|Peptide methionine sulfoxide reductase B4 [Source:UniProtKB/Swiss-Prot;Acc:Q9M0Z5]
XLOC_020040	4:2449559-2451589	AT4G04840	ago2	ago2-Ss	39.5525	96.247	2.43339	1.28297	up	0.000190327	Peptide methionine sulfoxide reductase B6 [Source:UniProtKB/Swiss-Prot;Acc:Q8GWF4]
XLOC_020333	4:5169483-5174069	AT4G08180	ago2	ago2-Ss	10.5503	27.3777	2.59497	1.37572	up	0.000190327	Oxysterol-binding protein-related protein 1C [Source:UniProtKB/Swiss-Prot;Acc:Q8L751]
XLOC_020351	4:5314904-5317750	AT4G08390	ago2	ago2-Ss	14.8358	36.6414	2.46979	1.30439	up	0.000190327	L-ascorbate peroxidase S, chloroplastic/mitochondrial [Source:UniProtKB/Swiss-Prot;Acc:Q42592]
XLOC_020420	4:5898797-5901014	AT4G09300	ago2	ago2-Ss	0	1.08505	NA	inf	up	0.000190327	LisH and RanBPM domains containing protein [Source:TAIR;Acc:AT4G09300]
XLOC_020445	4:6049455-6054480	AT4G09570	ago2	ago2-Ss	10.6011	28.9995	2.73551	1.45181	up	0.000190327	Calcium-dependent protein kinase 4 [Source:UniProtKB/Swiss-Prot;Acc:Q38869]
XLOC_020557	4:6892054-6894149	AT4G11330	ago2	ago2-Ss	19.8185	56.7186	2.86189	1.51697	up	0.000190327	Mitogen-activated protein kinase 5 [Source:UniProtKB/Swiss-Prot;Acc:Q39025]
XLOC_020559	4:6905905-6913494	AT4G11360	ago2	ago2-Ss	46.7042	102.458	2.19377	1.13341	up	0.000190327	E3 ubiquitin-protein ligase RHA1B [Source:UniProtKB/Swiss-Prot;Acc:Q9SUS5]
XLOC_020569	4:6967701-6970535	AT4G11470	ago2	ago2-Ss	0.751481	5.51591	7.34005	2.87579	up	0.000190327	Putative cysteine-rich receptor-like protein kinase 31 [Source:UniProtKB/Swiss-Prot;Acc:Q9LDM5]
XLOC_020570	4:6971407-6974073	AT4G11480	ago2	ago2-Ss	0	1.37915	NA	inf	up	0.000190327	Putative cysteine-rich receptor-like protein kinase 32 [Source:UniProtKB/Swiss-Prot;Acc:Q9LDS6]
XLOC_020572	4:6982214-6983619	AT4G11500	ago2	ago2-Ss	0	0.87267	NA	inf	up	0.000190327	pseudogene, similar to putative receptor-like serine-threonine protein kinase, blastp match of 59% identity and 6.5e-66 P-value to GP [Source:TAIR;Acc:AT4G11500]
XLOC_020599	4:7231821-7234501	AT4G12070	ago2	ago2-Ss	12.8481	30.2177	2.35192	1.23384	up	0.000190327	unknown protein; INVOLVED IN: biological_process unknown; LOCATED IN: plasma membrane; EXPRESSED IN: 22 plant structures; EXPRESSED DURING: 13 growth stages; Has 30201 Blast hits to 17322 proteins in 780 species: Archae - 12; Bacteria - 1396; Metazo /.../338; Fungi - 3422; Plants - 5037; Viruses - 0; Other Eukaryotes - 2996 (source: NCBI BLink). [Source:TAIR;Acc:AT4G12070]
XLOC_020610	4:7297807-7307191	AT4G12270|AT4G12290	ago2	ago2-Ss	26.1508	52.9975	2.02661	1.01907	up	0.000190327	Copper amine oxidase family protein [Source:TAIR;Acc:AT4G12270]|Copper amine oxidase family protein [Source:TAIR;Acc:AT4G12290]
XLOC_020651	4:7641377-7642598	AT4G13110	ago2	ago2-Ss	5.87321	16.0462	2.7321	1.45001	up	0.000190327	BSD domain-containing protein [Source:TAIR;Acc:AT4G13110]
XLOC_020744	4:8392840-8393813	AT4G14630	ago2	ago2-Ss	0	2.97486	NA	inf	up	0.000190327	Germin-like protein subfamily 1 member 8 [Source:UniProtKB/Swiss-Prot;Acc:Q9LEA7]
XLOC_020776	4:8618342-8619646	AT4G15093	ago2	ago2-Ss	3.24519	6.61151	2.03733	1.02668	up	0.000190327	Extradiol ring-cleavage dioxygenase [Source:UniProtKB/Swiss-Prot;Acc:Q949R4]
XLOC_020803	4:8835494-8838676	AT4G15440	ago2	ago2-Ss	2.86146	10.2394	3.57839	1.83931	up	0.000190327	Probable inactive linolenate hydroperoxide lyase [Source:UniProtKB/Swiss-Prot;Acc:B3LF83]
XLOC_020888	4:9407767-9410993	AT4G16740	ago2	ago2-Ss	0.198051	2.99152	15.1049	3.91694	up	0.000190327	Tricyclene synthase, chloroplastic [Source:UniProtKB/Swiss-Prot;Acc:A4FVP2]
XLOC_020893	4:9472745-9475609	AT4G16835|AT4G16840	ago2	ago2-Ss	11.0677	27.8084	2.51258	1.32917	up	0.000190327	Pentatricopeptide repeat-containing protein At4g16835, mitochondrial [Source:UniProtKB/Swiss-Prot;Acc:Q9M4P3]|unknown protein; BEST Arabidopsis thaliana protein match is: unknown protein (TAIR:AT2G35658.3); Has 30201 Blast hits to 17322 proteins in 780 species: Archae - 12; Bacteria - 1396; Metazoa - 17338; Fungi - 3422; Plants - 5037; Viruses - 0; Other Eu /.../es - 2996 (source: NCBI BLink). [S…
XLOC_020913	4:9673990-9675448	AT4G17260	ago2	ago2-Ss	6.44873	16.1788	2.50882	1.32701	up	0.000190327	Lactate/malate dehydrogenase family protein [Source:TAIR;Acc:AT4G17260]
XLOC_020930	4:9827514-9829659	AT4G17650	ago2	ago2-Ss	15.2648	40.4091	2.64721	1.40447	up	0.000190327	Polyketide cyclase / dehydrase and lipid transport protein [Source:TAIR;Acc:AT4G17650]
XLOC_020945	4:9945869-9948078	AT4G17900	ago2	ago2-Ss	38.1799	88.5865	2.32023	1.21427	up	0.000190327	PLATZ transcription factor family protein [Source:TAIR;Acc:AT4G17900]
XLOC_021015	4:10469655-10472742	AT4G19140	ago2	ago2-Ss	12.6976	26.7898	2.10983	1.07713	up	0.000190327	unknown protein; Has 30201 Blast hits to 17322 proteins in 780 species: Archae - 12; Bacteria - 1396; Metazoa - 17338; Fungi - 3422; Plants - 5037; Viruses - 0; Other Eukaryotes - 2996 (source: NCBI BLink). [Source:TAIR;Acc:AT4G19140]
XLOC_021051	4:10809876-10811084	AT4G19950	ago2	ago2-Ss	2.69217	6.24523	2.31978	1.21399	up	0.000190327	unknown protein; BEST Arabidopsis thaliana protein match is: unknown protein (TAIR:AT5G44860.1); Has 338 Blast hits to 330 proteins in 72 species: Archae - 2; Bacteria - 94; Metazoa - 7; Fungi - 0; Plants - 232; Viruses - 0; Other Eukaryotes - 3 (so /.../NCBI BLink). [Source:TAIR;Acc:AT4G19950]
XLOC_021055	4:10838309-10839142	AT4G20000	ago2	ago2-Ss	0.702405	7.23959	10.3068	3.36553	up	0.000190327	VQ motif-containing protein [Source:TAIR;Acc:AT4G20000]
XLOC_021060	4:10875232-10878797	AT4G20110	ago2	ago2-Ss	4.78014	12.4679	2.60826	1.38309	up	0.000190327	Vacuolar-sorting receptor 7 [Source:UniProtKB/Swiss-Prot;Acc:Q8L7E3]
XLOC_021072	4:10974462-10979464	AT4G20320	ago2	ago2-Ss	0.514222	1.35548	2.63598	1.39834	up	0.000190327	CTP synthase family protein [Source:TAIR;Acc:AT4G20320]
XLOC_021165	4:11569525-11572549	AT4G21790	ago2	ago2-Ss	54.271	161.812	2.98157	1.57607	up	0.000190327	Tobamovirus multiplication protein 1 [Source:UniProtKB/Swiss-Prot;Acc:Q9FEG2]
XLOC_021195	4:11773327-11778123	AT4G22270	ago2	ago2-Ss	1.45657	3.66954	2.51931	1.33303	up	0.000190327	Protein of unknown function (DUF3537) [Source:TAIR;Acc:AT4G22270]
XLOC_021230	4:12080059-12084256	AT4G23050	ago2	ago2-Ss	6.90608	16.7526	2.42577	1.27844	up	0.000190327	PAS domain-containing protein tyrosine kinase family protein [Source:TAIR;Acc:AT4G23050]
XLOC_021246	4:12243655-12254312	AT4G23470	ago2	ago2-Ss	76.4621	166.514	2.17774	1.12283	up	0.000190327	PLAC8 family protein [Source:TAIR;Acc:AT4G23470]
XLOC_021249	4:12291819-12293096	AT4G23550	ago2	ago2-Ss	5.20709	17.5096	3.36265	1.7496	up	0.000190327	Probable WRKY transcription factor 29 [Source:UniProtKB/Swiss-Prot;Acc:Q9SUS1]
XLOC_021251	4:12307125-12313212	AT4G23590|AT4G23600	ago2	ago2-Ss	101.974	313.633	3.07563	1.62088	up	0.000190327	Probable aminotransferase TAT4 [Source:UniProtKB/Swiss-Prot;Acc:Q8VYP2]|Cystine lyase CORI3 [Source:UniProtKB/Swiss-Prot;Acc:Q9SUR6]
XLOC_021258	4:12362483-12365098	AT4G23730	ago2	ago2-Ss	17.9171	39.1901	2.1873	1.12915	up	0.000190327	Galactose mutarotase-like superfamily protein [Source:TAIR;Acc:AT4G23730]
XLOC_021271	4:12431276-12433864	AT4G23920	ago2	ago2-Ss	5.21007	11.7106	2.24769	1.16844	up	0.000190327	UDP-glucose 4-epimerase 2 [Source:UniProtKB/Swiss-Prot;Acc:Q9T0A7]
XLOC_021277	4:12462029-12465625	AT4G24000	ago2	ago2-Ss	0.107438	1.60929	14.9788	3.90485	up	0.000190327	Cellulose synthase-like protein G2 [Source:UniProtKB/Swiss-Prot;Acc:Q8VYR4]
XLOC_021328	4:12827935-12829243	AT4G24960	ago2	ago2-Ss	25.0049	61.8272	2.4726	1.30603	up	0.000190327	HVA22-like protein d [Source:UniProtKB/Swiss-Prot;Acc:Q9S760]
XLOC_021469	4:13743106-13749031	AT4G27500	ago2	ago2-Ss	77.5396	173.856	2.24216	1.16489	up	0.000190327	Proton pump-interactor 1 [Source:UniProtKB/Swiss-Prot;Acc:O23144]
XLOC_021494	4:13904473-13907294	AT4G27940	ago2	ago2-Ss	2.67254	7.50348	2.80762	1.48935	up	0.000190327	Mitochondrial carrier protein MTM1 [Source:UniProtKB/Swiss-Prot;Acc:Q944H5]
XLOC_021601	4:14517447-14518329	AT4G29610	ago2	ago2-Ss	10.3081	30.3414	2.94345	1.55751	up	0.000190327	Cytidine deaminase 6 [Source:UniProtKB/Swiss-Prot;Acc:Q9SU86]
XLOC_021635	4:14847613-14851172	AT4G30350	ago2	ago2-Ss	9.21341	47.4983	5.15535	2.36607	up	0.000190327	Double Clp-N motif-containing P-loop nucleoside triphosphate hydrolases superfamily protein [Source:TAIR;Acc:AT4G30350]
XLOC_021706	4:15373585-15379025	AT4G31780|AT4G31790	ago2	ago2-Ss	46.8908	114.308	2.43775	1.28555	up	0.000190327	Monogalactosyldiacylglycerol synthase 1, chloroplastic [Source:UniProtKB/Swiss-Prot;Acc:O81770]|Probable diphthine synthase [Source:UniProtKB/Swiss-Prot;Acc:O81769]
XLOC_021719	4:15487943-15489450	AT4G32020	ago2	ago2-Ss	351.36	726.555	2.06783	1.04812	up	0.000190327	unknown protein; FUNCTIONS IN: molecular_function unknown; INVOLVED IN: biological_process unknown; LOCATED IN: chloroplast; EXPRESSED IN: 24 plant structures; EXPRESSED DURING: 15 growth stages; BEST Arabidopsis thaliana protein match is: unknown p /.../ (TAIR:AT2G25250.1); Has 65 Blast hits to 65 proteins in 19 species: Archae - 0; Bacteria - 0; Metazoa - 3; Fungi - 8; Plants - 54; Viruses - 0;…
XLOC_021821	4:16310774-16312216	AT4G34050	ago2	ago2-Ss	136.651	336.867	2.46516	1.30168	up	0.000190327	Caffeoyl-CoA O-methyltransferase 1 [Source:UniProtKB/Swiss-Prot;Acc:O49499]
XLOC_021828	4:16340928-16345094	AT4G34120	ago2	ago2-Ss	145.248	384.464	2.64695	1.40433	up	0.000190327	CBS domain-containing protein CBSX2, chloroplastic [Source:UniProtKB/Swiss-Prot;Acc:Q9C5D0]
XLOC_021889	4:16735122-16735883	AT4G35165	ago2	ago2-Ss	0	1.16595	NA	inf	up	0.000190327	Protein of unknown function (DUF1278) [Source:TAIR;Acc:AT4G35165]
XLOC_021907	4:16857298-16859603	AT4G35500	ago2	ago2-Ss	0.99428	4.52336	4.54938	2.18567	up	0.000190327	Protein kinase superfamily protein [Source:TAIR;Acc:AT4G35500]
XLOC_021961	4:17218131-17221481	AT4G36480	ago2	ago2-Ss	14.9195	42.474	2.84688	1.50938	up	0.000190327	Long chain base biosynthesis protein 1 [Source:UniProtKB/Swiss-Prot;Acc:Q94IB8]
XLOC_022121	4:18484874-18486814	AT4G39840	ago2	ago2-Ss	11.8692	34.2592	2.88638	1.52926	up	0.000190327	unknown protein; FUNCTIONS IN: molecular_function unknown; INVOLVED IN: biological_process unknown; LOCATED IN: endomembrane system; EXPRESSED IN: 23 plant structures; EXPRESSED DURING: 13 growth stages; Has 20719 Blast hits to 6096 proteins in 607 /.../s: Archae - 22; Bacteria - 3243; Metazoa - 4364; Fungi - 2270; Plants - 237; Viruses - 128; Other Eukaryotes - 10455 (source: NCBI BLink). [Sourc…
XLOC_022163	4:142600-144523	AT4G00330	ago2	ago2-Ss	39.2885	86.0441	2.19006	1.13097	up	0.000190327	Calmodulin-binding receptor-like cytoplasmic kinase 2 [Source:UniProtKB/Swiss-Prot;Acc:Q8VZJ9]
XLOC_022224	4:522603-524216	AT4G01250	ago2	ago2-Ss	10.0341	23.4857	2.34057	1.22686	up	0.000190327	WRKY transcription factor 22 [Source:UniProtKB/Swiss-Prot;Acc:O04609]
XLOC_022256	4:796096-798286	AT4G01850	ago2	ago2-Ss	99.8663	260.793	2.61141	1.38483	up	0.000190327	S-adenosylmethionine synthase 2 [Source:UniProtKB/Swiss-Prot;Acc:P17562]
XLOC_022290	4:1059888-1062153	AT4G02410	ago2	ago2-Ss	15.02	40.5114	2.69716	1.43144	up	0.000190327	L-type lectin-domain containing receptor kinase IV.3 [Source:UniProtKB/Swiss-Prot;Acc:O81292]
XLOC_022364	4:1536403-1540111	AT4G03460	ago2	ago2-Ss	0.193608	1.0926	5.64338	2.49656	up	0.000190327	Ankyrin repeat family protein [Source:TAIR;Acc:AT4G03460]
XLOC_022477	4:2626404-2635089	AT4G05110|AT4G05120	ago2	ago2-Ss	8.48485	18.9113	2.22884	1.15629	up	0.000190327	Equilibrative nucleotide transporter 6 [Source:UniProtKB/Swiss-Prot;Acc:Q944N8]|Equilibrative nucleotide transporter 3 [Source:UniProtKB/Swiss-Prot;Acc:Q9M0Y3]
XLOC_022762	4:5163398-5167219	AT4G08170	ago2	ago2-Ss	9.3685	24.9681	2.66512	1.4142	up	0.000190327	Inositol-tetrakisphosphate 1-kinase 3 [Source:UniProtKB/Swiss-Prot;Acc:Q9SUG3]
XLOC_022893	4:6379700-6381739	AT4G10290	ago2	ago2-Ss	0	1.32102	NA	inf	up	0.000190327	RmlC-like cupins superfamily protein [Source:TAIR;Acc:AT4G10290]
XLOC_022938	4:6713556-6718596	AT4G10955|AT4G10960	ago2	ago2-Ss	2.02349	7.17423	3.54548	1.82598	up	0.000190327	GDSL esterase/lipase At4g10955 [Source:UniProtKB/Swiss-Prot;Acc:Q680C0]|UDP-glucose 4-epimerase 5 [Source:UniProtKB/Swiss-Prot;Acc:Q9SN58]
XLOC_023008	4:7287744-7290982	AT4G12250	ago2	ago2-Ss	6.69794	13.8738	2.07135	1.05057	up	0.000190327	UDP-glucuronate 4-epimerase 5 [Source:UniProtKB/Swiss-Prot;Acc:Q9STI6]
XLOC_023044	4:7506381-7519623	AT4G12790	ago2	ago2-Ss	29.4934	69.142	2.34432	1.22917	up	0.000190327	P-loop containing nucleoside triphosphate hydrolases superfamily protein [Source:TAIR;Acc:AT4G12790]
XLOC_023097	4:7792061-7795853	AT4G13410	ago2	ago2-Ss	0.517448	1.77726	3.43464	1.78016	up	0.000190327	Probable mannan synthase 15 [Source:UniProtKB/Swiss-Prot;Acc:Q9T0L2]
XLOC_023176	4:8301945-8303915	AT4G14420	ago2	ago2-Ss	30.0382	69.217	2.3043	1.20433	up	0.000190327	HR-like lesion-inducing protein-related [Source:TAIR;Acc:AT4G14420]
XLOC_023253	4:8975277-8977474	AT4G15765	ago2	ago2-Ss	3.94449	8.3842	2.12554	1.08783	up	0.000190327	FAD/NAD(P)-binding oxidoreductase family protein [Source:TAIR;Acc:AT4G15765]
XLOC_023298	4:9300714-9302422	AT4G16500	ago2	ago2-Ss	63.6012	164.748	2.59032	1.37313	up	0.000190327	Cysteine proteinase inhibitor 4 [Source:UniProtKB/Swiss-Prot;Acc:Q84WT8]
XLOC_023311	4:9385203-9391518	AT4G16680	ago2	ago2-Ss	3.21157	6.47769	2.01698	1.0122	up	0.000190327	P-loop containing nucleoside triphosphate hydrolases superfamily protein [Source:TAIR;Acc:AT4G16680]
XLOC_023335	4:9604496-9607505	AT4G17090	ago2	ago2-Ss	161.069	494.439	3.06975	1.61812	up	0.000190327	Beta-amylase 3, chloroplastic [Source:UniProtKB/Swiss-Prot;Acc:O23553]
XLOC_023372	4:9833660-9834727	AT4G17670	ago2	ago2-Ss	5.18698	13.3289	2.56968	1.36159	up	0.000190327	Protein of unknown function (DUF581) [Source:TAIR;Acc:AT4G17670]
XLOC_023486	4:10639268-10647225	AT4G19520	ago2	ago2-Ss	10.2526	24.3672	2.37668	1.24895	up	0.000190327	disease resistance protein (TIR-NBS-LRR class) family [Source:TAIR;Acc:AT4G19520]
XLOC_023577	4:11399041-11412357	AT4G21400|AT4G21410	ago2	ago2-Ss	12.2165	37.004	3.02902	1.59885	up	0.000190327	cysteine-rich RLK (RECEPTOR-like protein kinase) 28 [Source:TAIR;Acc:AT4G21400]|Cysteine-rich receptor-like protein kinase 29 [Source:UniProtKB/Swiss-Prot;Acc:Q8S9L6]
XLOC_023586	4:11470882-11472981	AT4G21570	ago2	ago2-Ss	25.82	86.8016	3.36179	1.74923	up	0.000190327	Protein of unknown function (DUF300) [Source:TAIR;Acc:AT4G21570]
XLOC_023604	4:11620902-11631117	AT4G21903|AT4G21910	ago2	ago2-Ss	16.9585	38.0535	2.24392	1.16602	up	0.000190327	MATE efflux family protein [Source:TAIR;Acc:AT4G21903]|MATE efflux family protein [Source:TAIR;Acc:AT4G21910]
XLOC_023645	4:11849700-11850331	AT4G22490	ago2	ago2-Ss	2.1545	6.82422	3.16742	1.66331	up	0.000190327	Bifunctional inhibitor/lipid-transfer protein/seed storage 2S albumin superfamily protein [Source:TAIR;Acc:AT4G22490]
XLOC_023664	4:11963614-11965839	AT4G22770	ago2	ago2-Ss	1.33131	3.96962	2.98173	1.57615	up	0.000190327	AT-hook motif nuclear-localized protein 2 [Source:UniProtKB/Swiss-Prot;Acc:O49658]
XLOC_023668	4:11987704-11989006	AT4G22820	ago2	ago2-Ss	17.3703	37.0605	2.13356	1.09326	up	0.000190327	Zinc finger A20 and AN1 domain-containing stress-associated protein 9 [Source:UniProtKB/Swiss-Prot;Acc:O49663]
XLOC_023673	4:12016524-12018570	AT4G22920	ago2	ago2-Ss	10.3866	22.1547	2.13299	1.09288	up	0.000190327	Protein STAY-GREEN 1, chloroplastic [Source:UniProtKB/Swiss-Prot;Acc:O82741]
XLOC_023676	4:12033436-12043728	AT4G22970	ago2	ago2-Ss	0.305842	0.863957	2.82484	1.49817	up	0.000190327	Separase [Source:UniProtKB/Swiss-Prot;Acc:Q5IBC5]
XLOC_023691	4:12157568-12170197	AT4G23230|AT4G23240|AT4G23250|AT4G23260	ago2	ago2-Ss	20.6928	41.7272	2.01651	1.01186	up	0.000190327	cysteine-rich RLK (RECEPTOR-like protein kinase) 15 [Source:TAIR;Acc:AT4G23230]|cysteine-rich RLK (RECEPTOR-like protein kinase) 16 [Source:TAIR;Acc:AT4G23240]|kinases;protein kinases [Source:TAIR;Acc:AT4G23250]|cysteine-rich RLK (RECEPTOR-like protein kinase) 18 [Source:TAIR;Acc:AT4G23260]
XLOC_023734	4:12529874-12533842	AT4G24140	ago2	ago2-Ss	1.93744	4.05085	2.09082	1.06407	up	0.000190327	alpha/beta-Hydrolases superfamily protein [Source:TAIR;Acc:AT4G24140]
XLOC_023737	4:12556645-12560944	AT4G24200	ago2	ago2-Ss	5.80037	12.4768	2.15103	1.10503	up	0.000190327	Transcription elongation factor (TFIIS) family protein [Source:TAIR;Acc:AT4G24200]
XLOC_023773	4:12819510-12826200	AT4G24920|AT4G24930	ago2	ago2-Ss	92.3152	206.018	2.23168	1.15813	up	0.000190327	Protein transport protein Sec61 subunit gamma-1 [Source:UniProtKB/Swiss-Prot;Acc:P0DI74]|Thylakoid lumenal 17.9 kDa protein, chloroplastic [Source:UniProtKB/Swiss-Prot;Acc:Q9SW33]
XLOC_023778	4:12860633-12861975	AT4G25020	ago2	ago2-Ss	1.76519	4.83503	2.7391	1.4537	up	0.000190327	D111/G-patch domain-containing protein [Source:TAIR;Acc:AT4G25020]
XLOC_023781	4:12887517-12890262	AT4G25110	ago2	ago2-Ss	5.43262	11.1843	2.05874	1.04176	up	0.000190327	Metacaspase-2 [Source:UniProtKB/Swiss-Prot;Acc:Q7XJE5]
XLOC_023791	4:12963015-12966529	AT4G25350	ago2	ago2-Ss	0.725284	2.18498	3.01258	1.591	up	0.000190327	Phosphate transporter PHO1 homolog 4 [Source:UniProtKB/Swiss-Prot;Acc:Q6R8G6]
XLOC_023908	4:13707239-13709182	AT4G27410	ago2	ago2-Ss	27.5553	95.3374	3.45985	1.79071	up	0.000190327	NAC domain-containing protein 72 [Source:UniProtKB/Swiss-Prot;Acc:Q93VY3]
XLOC_024012	4:14472339-14477935	AT4G29440	ago2	ago2-Ss	3.90912	8.59515	2.19874	1.13668	up	0.000190327	Regulator of Vps4 activity in the MVB pathway protein [Source:TAIR;Acc:AT4G29440]
XLOC_024023	4:14534254-14537364	AT4G29660|AT4G29670	ago2	ago2-Ss	95.1925	309.445	3.25072	1.70076	up	0.000190327	Uncharacterized protein At4g29660 [Source:UniProtKB/Swiss-Prot;Acc:Q94K18]|Thioredoxin-like 2-2, chloroplastic [Source:UniProtKB/Swiss-Prot;Acc:Q8LCT3]
XLOC_024034	4:14597626-14601189	AT4G29840	ago2	ago2-Ss	27.3923	63.5856	2.3213	1.21493	up	0.000190327	Threonine synthase 1, chloroplastic [Source:UniProtKB/Swiss-Prot;Acc:Q9S7B5]
XLOC_024035	4:14601609-14608379	AT4G29850|AT4G29860	ago2	ago2-Ss	3.61607	15.5049	4.28778	2.10023	up	0.000190327	Eukaryotic protein of unknown function (DUF872) [Source:TAIR;Acc:AT4G29850]|Protein DECREASED SIZE EXCLUSION LIMIT 1 [Source:UniProtKB/Swiss-Prot;Acc:Q3MV14]
XLOC_024059	4:14807918-14809985	AT4G30240	ago2	ago2-Ss	12.1094	39.0239	3.22263	1.68824	up	0.000190327	Syntaxin/t-SNARE family protein [Source:TAIR;Acc:AT4G30240]
XLOC_024062	4:14819187-14821426	AT4G30270	ago2	ago2-Ss	244.614	624.619	2.55349	1.35247	up	0.000190327	Xyloglucan endotransglucosylase/hydrolase protein 24 [Source:UniProtKB/Swiss-Prot;Acc:P24806]
XLOC_024083	4:14937839-14941298	AT4G30600	ago2	ago2-Ss	57.1125	152.333	2.66724	1.41535	up	0.000190327	signal recognition particle receptor alpha subunit family protein [Source:TAIR;Acc:AT4G30600]
XLOC_024133	4:15289946-15291539	AT4G31550	ago2	ago2-Ss	31.6847	106.22	3.35239	1.74519	up	0.000190327	Probable WRKY transcription factor 11 [Source:UniProtKB/Swiss-Prot;Acc:Q9SV15]
XLOC_024147	4:15370065-15372596	AT4G31770	ago2	ago2-Ss	3.97406	10.6663	2.68397	1.42437	up	0.000190327	Lariat debranching enzyme [Source:UniProtKB/Swiss-Prot;Acc:Q94K01]
XLOC_024161	4:15503891-15510820	AT4G32070|AT4G32090	ago2	ago2-Ss	10.8566	23.7863	2.19096	1.13156	up	0.000190327	Octicosapeptide/Phox/Bem1p (PB1) domain-containing protein / tetratricopeptide repeat (TPR)-containing protein [Source:TAIR;Acc:AT4G32070]|Beta-1,3-N-Acetylglucosaminyltransferase family protein [Source:TAIR;Acc:AT4G32090]
XLOC_024251	4:16193417-16196428	AT4G33770	ago2	ago2-Ss	3.70617	8.56101	2.30993	1.20785	up	0.000190327	Inositol-tetrakisphosphate 1-kinase 2 [Source:UniProtKB/Swiss-Prot;Acc:O81893]
XLOC_024255	4:16213176-16216308	AT4G33810	ago2	ago2-Ss	0.589793	1.75754	2.97991	1.57527	up	0.000190327	Glycosyl hydrolase superfamily protein [Source:TAIR;Acc:AT4G33810]
XLOC_024314	4:16661328-16662367	AT4G34990	ago2	ago2-Ss	1.63896	4.05631	2.47493	1.30739	up	0.000190327	Transcription factor MYB32 [Source:UniProtKB/Swiss-Prot;Acc:O49608]
XLOC_024349	4:16972597-16978057	AT4G35830	ago2	ago2-Ss	203.516	414.562	2.03701	1.02645	up	0.000190327	Aconitate hydratase 1 [Source:UniProtKB/Swiss-Prot;Acc:Q42560]
XLOC_024357	4:17032267-17033862	AT4G35985	ago2	ago2-Ss	1.98577	4.4209	2.22629	1.15464	up	0.000190327	Senescence/dehydration-associated protein-related [Source:TAIR;Acc:AT4G35985]
XLOC_024393	4:17280347-17282799	AT4G36648	ago2	ago2-Ss	26.9008	71.0233	2.64019	1.40064	up	0.000190327	other RNA [Source:TAIR;Acc:AT4G36648]
XLOC_024394	4:17283069-17289878	AT4G36650|AT4G36660|AT4G36670	ago2	ago2-Ss	85.992	225.848	2.62639	1.39308	up	0.000190327	plant-specific TFIIB-related protein [Source:TAIR;Acc:AT4G36650]|Protein of unknown function (DUF1195) [Source:TAIR;Acc:AT4G36660]|Probable polyol transporter 6 [Source:UniProtKB/Swiss-Prot;Acc:Q8GXR2]
XLOC_024409	4:17416829-17422321	AT4G36945	ago2	ago2-Ss	6.04601	19.3307	3.19727	1.67684	up	0.000190327	PLC-like phosphodiesterases superfamily protein [Source:TAIR;Acc:AT4G36945]
XLOC_024410	4:17422559-17424058	AT4G36950	ago2	ago2-Ss	0.356273	34.5067	96.8547	6.59775	up	0.000190327	mitogen-activated protein kinase kinase kinase 21 [Source:TAIR;Acc:AT4G36950]
XLOC_024563	4:18475988-18478015	AT4G39820	ago2	ago2-Ss	10.3319	20.7246	2.00589	1.00424	up	0.000190327	Tetratricopeptide repeat (TPR)-like superfamily protein [Source:TAIR;Acc:AT4G39820]
XLOC_024663	5:526433-529973	AT5G02430	ago2	ago2-Ss	0.771052	1.62758	2.11084	1.07782	up	0.000190327	Transducin/WD40 repeat-like superfamily protein [Source:TAIR;Acc:AT5G02430]
XLOC_024719	5:802026-804398	AT5G03320	ago2	ago2-Ss	14.5974	29.7041	2.03489	1.02495	up	0.000190327	Protein kinase superfamily protein [Source:TAIR;Acc:AT5G03320]
XLOC_024767	5:1145430-1149284	AT5G04170	ago2	ago2-Ss	56.3003	117.743	2.09133	1.06442	up	0.000190327	Probable calcium-binding protein CML50 [Source:UniProtKB/Swiss-Prot;Acc:Q9FYE4]
XLOC_024819	5:1519703-1522768	AT5G05140	ago2	ago2-Ss	10.3443	43.2086	4.17704	2.06248	up	0.000190327	Probable mediator of RNA polymerase II transcription subunit 26b [Source:UniProtKB/Swiss-Prot;Acc:Q9FHK9]
XLOC_024985	5:2616283-2617905	AT5G08139	ago2	ago2-Ss	6.52254	15.2423	2.33687	1.22458	up	0.000190327	RING/U-box superfamily protein [Source:TAIR;Acc:AT5G08139]
XLOC_025082	5:3271914-3273395	AT5G10410	ago2	ago2-Ss	2.5387	5.19064	2.0446	1.03182	up	0.000190327	Putative clathrin assembly protein At5g10410 [Source:UniProtKB/Swiss-Prot;Acc:Q8H0W9]
XLOC_025143	5:3744979-3747125	AT5G11650	ago2	ago2-Ss	14.3256	46.7108	3.26065	1.70516	up	0.000190327	alpha/beta-Hydrolases superfamily protein [Source:TAIR;Acc:AT5G11650]
XLOC_025276	5:4828510-4830971	AT5G14930	ago2	ago2-Ss	10.3832	20.9395	2.01668	1.01198	up	0.000190327	Senescence-associated carboxylesterase 101 [Source:UniProtKB/Swiss-Prot;Acc:Q4F883]
XLOC_025430	5:5898521-5901355	AT5G17847|AT5G17850	ago2	ago2-Ss	3.34886	9.52801	2.84516	1.50851	up	0.000190327	unknown protein; LOCATED IN: endomembrane system; Has 30201 Blast hits to 17322 proteins in 780 species: Archae - 12; Bacteria - 1396; Metazoa - 17338; Fungi - 3422; Plants - 5037; Viruses - 0; Other Eukaryotes - 2996 (source: NCBI BLink). [Source:TAIR;Acc:AT5G17847]|Cation/calcium exchanger 2 [Source:UniProtKB/Swiss-Prot;Acc:Q9FKP2]
XLOC_025434	5:5927318-5932958	AT5G17910	ago2	ago2-Ss	14.0025	28.7534	2.05345	1.03805	up	0.000190327	unknown protein; FUNCTIONS IN: molecular_function unknown; INVOLVED IN: biological_process unknown; LOCATED IN: mitochondrion; EXPRESSED IN: 23 plant structures; EXPRESSED DURING: 15 growth stages; BEST Arabidopsis thaliana protein match is: unknown /.../in (TAIR:AT2G29620.1); Has 1807 Blast hits to 1807 proteins in 277 species: Archae - 0; Bacteria - 0; Metazoa - 736; Fungi - 347; Plants - 385; …
XLOC_025531	5:6598016-6601819	AT5G19550	ago2	ago2-Ss	37.4989	79.3491	2.11604	1.08137	up	0.000190327	Aspartate aminotransferase, cytoplasmic isozyme 1 [Source:UniProtKB/Swiss-Prot;Acc:P46645]
XLOC_025552	5:6774276-6775896	AT5G20050	ago2	ago2-Ss	21.3613	47.2046	2.20982	1.14393	up	0.000190327	Probable receptor-like protein kinase At5g20050 [Source:UniProtKB/Swiss-Prot;Acc:Q94C25]
XLOC_025592	5:7090599-7094451	AT5G20900	ago2	ago2-Ss	44.8124	90.4029	2.01736	1.01247	up	0.000190327	Protein TIFY 3B [Source:UniProtKB/Swiss-Prot;Acc:Q9C5K8]
XLOC_025599	5:7164602-7167255	AT5G21090	ago2	ago2-Ss	171.059	403.441	2.35848	1.23786	up	0.000190327	Leucine-rich repeat (LRR) family protein [Source:TAIR;Acc:AT5G21090]
XLOC_025664	5:7696134-7697927	AT5G23000	ago2	ago2-Ss	0	1.05468	NA	inf	up	0.000190327	Transcription factor RAX1 [Source:UniProtKB/Swiss-Prot;Acc:Q9FG68]
XLOC_025770	5:8631536-8640217	AT5G25050	ago2	ago2-Ss	5.28708	13.4297	2.54011	1.34489	up	0.000190327	Probable folate-biopterin transporter 2 [Source:UniProtKB/Swiss-Prot;Acc:Q5FV41]
XLOC_026027	5:10856790-10858668	AT5G28830	ago2	ago2-Ss	17.9187	41.7154	2.32805	1.21912	up	0.000190327	calcium-binding EF hand family protein [Source:TAIR;Acc:AT5G28830]
XLOC_026444	5:14651011-14652286	AT5G37070	ago2	ago2-Ss	25.1492	55.0867	2.19039	1.13119	up	0.000190327	Protein of unknown function, DUF538 [Source:TAIR;Acc:AT5G37070]
XLOC_026480	5:14912834-14914431	AT5G37540	ago2	ago2-Ss	3.36266	9.57092	2.84625	1.50906	up	0.000190327	Eukaryotic aspartyl protease family protein [Source:TAIR;Acc:AT5G37540]
XLOC_026509	5:15213733-15216217	AT5G38120	ago2	ago2-Ss	0.451834	2.00106	4.42875	2.1469	up	0.000190327	4-coumarate--CoA ligase-like 8 [Source:UniProtKB/Swiss-Prot;Acc:Q84P26]
XLOC_026537	5:15375845-15376301	AT5G38400	ago2	ago2-Ss	0	1.44857	NA	inf	up	0.000190327	unknown protein; Has 1807 Blast hits to 1807 proteins in 277 species: Archae - 0; Bacteria - 0; Metazoa - 736; Fungi - 347; Plants - 385; Viruses - 0; Other Eukaryotes - 339 (source: NCBI BLink). [Source:TAIR;Acc:AT5G38400]
XLOC_026554	5:15516099-15521270	-	ago2	ago2-Ss	0.138074	0.719213	5.20887	2.38097	up	0.000190327	-
XLOC_026576	5:15620065-15622486	AT5G39030	ago2	ago2-Ss	7.40883	15.6139	2.10747	1.07551	up	0.000190327	Probable receptor-like protein kinase At5g39030 [Source:UniProtKB/Swiss-Prot;Acc:Q9FID5]
XLOC_026640	5:16136593-16141361	AT5G40348	ago2	ago2-Ss	0	1.21993	NA	inf	up	0.000190327	other RNA [Source:TAIR;Acc:AT5G40348]
XLOC_026688	5:16441647-16444023	AT5G41080	ago2	ago2-Ss	3.59943	11.5728	3.21518	1.6849	up	0.000190327	Glycerophosphodiester phosphodiesterase GDPD2 [Source:UniProtKB/Swiss-Prot;Acc:Q9FLM1]
XLOC_026738	5:16768952-16771696	AT5G41900	ago2	ago2-Ss	5.60455	13.9906	2.4963	1.31979	up	0.000190327	alpha/beta-Hydrolases superfamily protein [Source:TAIR;Acc:AT5G41900]
XLOC_026873	5:17722260-17726443	AT5G44050	ago2	ago2-Ss	2.71105	23.4839	8.6623	3.11475	up	0.000190327	MATE efflux family protein [Source:TAIR;Acc:AT5G44050]
XLOC_026887	5:17816903-17825763	AT5G44240	ago2	ago2-Ss	14.3588	33.2015	2.31227	1.20931	up	0.000190327	Phospholipid-transporting ATPase 2 [Source:UniProtKB/Swiss-Prot;Acc:P98205]
XLOC_026899	5:17920532-17923767	AT5G44480	ago2	ago2-Ss	0.175738	13.8453	78.7834	6.29982	up	0.000190327	Putative UDP-arabinose 4-epimerase 4 [Source:UniProtKB/Swiss-Prot;Acc:Q9FI17]
XLOC_026949	5:18244264-18246450	AT5G45130	ago2	ago2-Ss	48.6612	118.439	2.43395	1.2833	up	0.000190327	Ras-related protein RABF2a [Source:UniProtKB/Swiss-Prot;Acc:P31582]
XLOC_026974	5:18540823-18542866	AT5G45710	ago2	ago2-Ss	6.55989	13.1497	2.00457	1.00329	up	0.000190327	Heat stress transcription factor A-4c [Source:UniProtKB/Swiss-Prot;Acc:Q9FK72]
XLOC_026977	5:18559115-18560842	AT5G45750	ago2	ago2-Ss	25.7608	70.0026	2.71741	1.44223	up	0.000190327	Ras-related protein RABA1c [Source:UniProtKB/Swiss-Prot;Acc:Q9FK68]
XLOC_027030	5:18973898-18976517	AT5G46760	ago2	ago2-Ss	37.8054	90.1072	2.38345	1.25305	up	0.000190327	Transcription factor MYC3 [Source:UniProtKB/Swiss-Prot;Acc:Q9FIP9]
XLOC_027059	5:19166887-19171273	AT5G47200	ago2	ago2-Ss	61.195	158.058	2.58286	1.36897	up	0.000190327	Ras-related protein RABD2b [Source:UniProtKB/Swiss-Prot;Acc:Q9FPJ4]
XLOC_027129	5:19684005-19687151	AT5G48560	ago2	ago2-Ss	1.94971	4.19764	2.15296	1.10632	up	0.000190327	Transcription factor bHLH78 [Source:UniProtKB/Swiss-Prot;Acc:Q9FJL4]
XLOC_027397	5:21673479-21675760	AT5G53420	ago2	ago2-Ss	15.1472	36.515	2.41068	1.26944	up	0.000190327	CCT motif family protein [Source:TAIR;Acc:AT5G53420]
XLOC_027407	5:21759366-21763469	AT5G53560	ago2	ago2-Ss	130.771	343.702	2.62828	1.39412	up	0.000190327	Cytochrome b5 isoform E [Source:UniProtKB/Swiss-Prot;Acc:Q42342]
XLOC_027422	5:21822320-21826453	AT5G53760	ago2	ago2-Ss	2.82138	11.9931	4.25079	2.08773	up	0.000190327	MLO-like protein 11 [Source:UniProtKB/Swiss-Prot;Acc:Q9FI00]
XLOC_027445	5:21981883-21987438	AT5G54160|AT5G54165	ago2	ago2-Ss	93.5817	338.509	3.61724	1.85489	up	0.000190327	Flavone 3'-O-methyltransferase 1 [Source:UniProtKB/Swiss-Prot;Acc:Q9FK25]|unknown protein; FUNCTIONS IN: molecular_function unknown; INVOLVED IN: biological_process unknown; LOCATED IN: cellular_component unknown; Has 30201 Blast hits to 17322 proteins in 780 species: Archae - 12; Bacteria - 1396; Metazoa - 17338; Fungi - /.../ Plants - 5037; Viruses - 0; Other Eukaryotes - 2996 (source: NCBI BLi…
XLOC_027463	5:22085997-22088017	AT5G54390	ago2	ago2-Ss	44.5826	99.7681	2.23783	1.1621	up	0.000190327	PAP-specific phosphatase HAL2-like [Source:UniProtKB/Swiss-Prot;Acc:Q38945]
XLOC_027550	5:22652714-22658084	AT5G55930	ago2	ago2-Ss	18.5795	42.4128	2.28278	1.19079	up	0.000190327	Oligopeptide transporter 1 [Source:UniProtKB/Swiss-Prot;Acc:Q9FG72]
XLOC_027552	5:22667214-22669549	AT5G55970	ago2	ago2-Ss	8.81938	19.44	2.20424	1.14028	up	0.000190327	RING/U-box superfamily protein [Source:TAIR;Acc:AT5G55970]
XLOC_027617	5:23087177-23089843	AT5G57050	ago2	ago2-Ss	6.30113	14.9058	2.36557	1.24219	up	0.000190327	Protein phosphatase 2C 77 [Source:UniProtKB/Swiss-Prot;Acc:O04719]
XLOC_027618	5:23090112-23092394	AT5G57060	ago2	ago2-Ss	22.3931	52.7596	2.35607	1.23638	up	0.000190327	FUNCTIONS IN: molecular_function unknown; INVOLVED IN: defense response to Gram-negative bacterium, cytolysis; LOCATED IN: integral to membrane; EXPRESSED IN: 22 plant structures; EXPRESSED DURING: 13 growth stages; CONTAINS InterPro DOMAIN/s: Chann /.../ming colicin, C-terminal cytotoxic (InterPro:IPR000293); BEST Arabidopsis thaliana protein match is: Ribosomal protein L18ae family (TAIR:AT4G26…
XLOC_027648	5:23384202-23388655	AT5G57710	ago2	ago2-Ss	81.8299	165.054	2.01704	1.01224	up	0.000190327	Double Clp-N motif-containing P-loop nucleoside triphosphate hydrolases superfamily protein [Source:TAIR;Acc:AT5G57710]
XLOC_027682	5:23593116-23599243	AT5G58370|AT5G58375	ago2	ago2-Ss	30.1863	70.4623	2.33425	1.22296	up	0.000190327	P-loop containing nucleoside triphosphate hydrolases superfamily protein [Source:TAIR;Acc:AT5G58370]|Methyltransferase-related protein [Source:TAIR;Acc:AT5G58375]
XLOC_027777	5:24277729-24279147	AT5G60350	ago2	ago2-Ss	0	1.10432	NA	inf	up	0.000190327	unknown protein; Has 110 Blast hits to 97 proteins in 36 species: Archae - 0; Bacteria - 10; Metazoa - 39; Fungi - 2; Plants - 5; Viruses - 0; Other Eukaryotes - 54 (source: NCBI BLink). [Source:TAIR;Acc:AT5G60350]
XLOC_027783	5:24294757-24301149	AT5G60410	ago2	ago2-Ss	28.9648	61.0944	2.10926	1.07674	up	0.000190327	E3 SUMO-protein ligase SIZ1 [Source:UniProtKB/Swiss-Prot;Acc:Q680Q4]
XLOC_027808	5:24494589-24496389	AT5G60890	ago2	ago2-Ss	8.36031	18.5068	2.21364	1.14642	up	0.000190327	Transcription factor MYB34 [Source:UniProtKB/Swiss-Prot;Acc:O64399]
XLOC_027824	5:24623298-24626978	AT5G61210	ago2	ago2-Ss	51.7318	167.492	3.2377	1.69497	up	0.000190327	SNAP25 homologous protein SNAP33 [Source:UniProtKB/Swiss-Prot;Acc:Q9S7P9]
XLOC_027853	5:24821251-24834073	AT5G61780	ago2	ago2-Ss	26.3189	82.7337	3.14352	1.65238	up	0.000190327	TUDOR-SN protein 2 [Source:TAIR;Acc:AT5G61780]
XLOC_027893	5:25113797-25118892	AT5G62570|AT5G62575	ago2	ago2-Ss	31.5533	82.71	2.62128	1.39027	up	0.000190327	Calmodulin-binding protein 60 A [Source:UniProtKB/Swiss-Prot;Acc:C0SVV6]|Succinate dehydrogenase subunit 7B, mitochondrial [Source:UniProtKB/Swiss-Prot;Acc:Q3E870]
XLOC_027906	5:25210494-25211607	AT5G62770	ago2	ago2-Ss	3.71931	8.92949	2.40084	1.26354	up	0.000190327	Protein of unknown function (DUF1645) [Source:TAIR;Acc:AT5G62770]
XLOC_027911	5:25234063-25234849	AT5G62865	ago2	ago2-Ss	21.0455	55.1666	2.62131	1.39029	up	0.000190327	unknown protein; BEST Arabidopsis thaliana protein match is: unknown protein (TAIR:AT3G48020.1). [Source:TAIR;Acc:AT5G62865]
XLOC_027955	5:25518377-25523621	AT5G63770	ago2	ago2-Ss	5.14919	11.5653	2.24603	1.16738	up	0.000190327	Diacylglycerol kinase 2 [Source:UniProtKB/Swiss-Prot;Acc:Q9FFN7]
XLOC_027961	5:25563723-25568206	AT5G63880	ago2	ago2-Ss	12.8042	33.0886	2.58419	1.36971	up	0.000190327	Vacuolar protein sorting-associated protein 20 homolog 1 [Source:UniProtKB/Swiss-Prot;Acc:Q8GXN6]
XLOC_028019	5:25934567-25935521	AT5G64890	ago2	ago2-Ss	0	33.7796	NA	inf	up	0.000190327	Elicitor peptide 2 [Source:UniProtKB/Swiss-Prot;Acc:Q9LV88]
XLOC_028041	5:26083327-26084714	AT5G65270	ago2	ago2-Ss	29.5538	69.4005	2.34827	1.2316	up	0.000190327	Ras-related protein RABA4a [Source:UniProtKB/Swiss-Prot;Acc:Q9FJN8]
XLOC_028115	5:26653657-26657536	AT5G66760	ago2	ago2-Ss	29.9199	64.1813	2.14511	1.10105	up	0.000190327	Succinate dehydrogenase [ubiquinone] flavoprotein subunit 1, mitochondrial [Source:UniProtKB/Swiss-Prot;Acc:O82663]
XLOC_028146	5:26853772-26861119	AT5G67300|AT5G67320	ago2	ago2-Ss	83.2221	211.154	2.53724	1.34326	up	0.000190327	Transcription factor MYB44 [Source:UniProtKB/Swiss-Prot;Acc:Q9FDW1]|WD-40 repeat family protein [Source:TAIR;Acc:AT5G67320]
XLOC_028176	5:143054-144720	AT5G01340	ago2	ago2-Ss	2.41405	10.8065	4.4765	2.16237	up	0.000190327	Mitochondrial succinate-fumarate transporter 1 [Source:UniProtKB/Swiss-Prot;Acc:Q9M038]
XLOC_028213	5:363113-379911	AT5G01940|AT5G01950	ago2	ago2-Ss	16.8887	37.7833	2.23719	1.16169	up	0.000190327	eukaryotic translation initiation factor 2B family protein / eIF-2B family protein [Source:TAIR;Acc:AT5G01940]|Leucine-rich repeat protein kinase family protein [Source:TAIR;Acc:AT5G01950]
XLOC_028259	5:682576-694515	AT5G02940	ago2	ago2-Ss	26.642	91.3775	3.42984	1.77814	up	0.000190327	Putative ion channel POLLUX-like 1 [Source:UniProtKB/Swiss-Prot;Acc:Q8VZM7]
XLOC_028261	5:707256-709923	AT5G03030	ago2	ago2-Ss	17.2531	40.1402	2.32655	1.21819	up	0.000190327	Mitochondrial import inner membrane translocase subunit TIM14-3 [Source:UniProtKB/Swiss-Prot;Acc:Q9LYY2]
XLOC_028321	5:1081606-1086779	AT5G04020	ago2	ago2-Ss	8.28152	22.7845	2.75124	1.46008	up	0.000190327	calmodulin binding [Source:TAIR;Acc:AT5G04020]
XLOC_028347	5:1296441-1302594	AT5G04540	ago2	ago2-Ss	9.11908	19.3856	2.12582	1.08802	up	0.000190327	Phosphatidylinositol-3-phosphatase myotubularin-2 [Source:UniProtKB/Swiss-Prot;Acc:F4JWB3]
XLOC_028363	5:1416707-1420479	AT5G04870	ago2	ago2-Ss	25.4293	64.5498	2.5384	1.34392	up	0.000190327	Calcium-dependent protein kinase 1 [Source:UniProtKB/Swiss-Prot;Acc:Q06850]
XLOC_028394	5:1590035-1591903	AT5G05370	ago2	ago2-Ss	125.415	291.271	2.32245	1.21565	up	0.000190327	Cytochrome b-c1 complex, subunit 8 protein [Source:TAIR;Acc:AT5G05370]
XLOC_028450	5:2003303-2006188	AT5G06560	ago2	ago2-Ss	14.0824	30.3354	2.15414	1.10711	up	0.000190327	Myosin-binding protein 7 [Source:UniProtKB/Swiss-Prot;Acc:Q9FG14]
XLOC_028451	5:2007599-2011041	AT5G06570	ago2	ago2-Ss	6.37966	15.5179	2.4324	1.28238	up	0.000190327	Probable carboxylesterase 15 [Source:UniProtKB/Swiss-Prot;Acc:Q9FG13]
XLOC_028460	5:2077419-2079005	AT5G06720	ago2	ago2-Ss	0.342361	2.05948	6.01552	2.58869	up	0.000190327	Peroxidase 53 [Source:UniProtKB/Swiss-Prot;Acc:Q42578]
XLOC_028462	5:2084061-2089287	AT5G06750|AT5G06755	ago2	ago2-Ss	5.2084	10.9789	2.10793	1.07583	up	0.000190327	Probable protein phosphatase 2C 68 [Source:UniProtKB/Swiss-Prot;Acc:Q84JD5]|unknown protein; FUNCTIONS IN: molecular_function unknown; INVOLVED IN: biological_process unknown; LOCATED IN: cellular_component unknown; Has 0 Blast hits to 0 proteins in 0 species (source: NCBI BLink). [Source:TAIR;Acc:AT5G06755]
XLOC_028481	5:2196414-2198557	AT5G07070	ago2	ago2-Ss	2.9586	8.67806	2.93317	1.55246	up	0.000190327	CBL-interacting serine/threonine-protein kinase 2 [Source:UniProtKB/Swiss-Prot;Acc:Q9LYQ8]
XLOC_028494	5:2317133-2325429	AT5G07350	ago2	ago2-Ss	25.397	64.0571	2.52223	1.3347	up	0.000190327	TUDOR-SN protein 1 [Source:TAIR;Acc:AT5G07350]
XLOC_028592	5:2999199-3005587	AT5G09680|AT5G09690|AT5G09700	ago2	ago2-Ss	24.8508	64.6132	2.60005	1.37854	up	0.000190327	Cytochrome b5 domain-containing protein RLF [Source:UniProtKB/Swiss-Prot;Acc:Q9LXD1]|Magnesium transporter MRS2-7 [Source:UniProtKB/Swiss-Prot;Acc:Q304A0]|Glycosyl hydrolase family protein [Source:TAIR;Acc:AT5G09700]
XLOC_028601	5:3038977-3041139	AT5G09790	ago2	ago2-Ss	2.54735	6.84848	2.68848	1.42679	up	0.000190327	Histone-lysine N-methyltransferase ATXR5 [Source:UniProtKB/Swiss-Prot;Acc:Q8VZJ1]
XLOC_028674	5:3571073-3574929	AT5G11210	ago2	ago2-Ss	0.040693	4.99387	122.72	6.93923	up	0.000190327	glutamate receptor 2.5 [Source:TAIR;Acc:AT5G11210]
XLOC_028692	5:3685053-3687764	AT5G11520	ago2	ago2-Ss	41.9831	109.128	2.59933	1.37814	up	0.000190327	Aspartate aminotransferase 3, chloroplastic [Source:UniProtKB/Swiss-Prot;Acc:P46644]
XLOC_028716	5:3877811-3879539	AT5G12010	ago2	ago2-Ss	17.6801	59.1309	3.34448	1.74178	up	0.000190327	unknown protein; INVOLVED IN: response to salt stress; LOCATED IN: chloroplast, plasma membrane, membrane; EXPRESSED IN: 23 plant structures; EXPRESSED DURING: 13 growth stages; BEST Arabidopsis thaliana protein match is: unknown protein (TAIR:AT4G2 /.../); Has 1807 Blast hits to 1807 proteins in 277 species: Archae - 0; Bacteria - 0; Metazoa - 736; Fungi - 347; Plants - 385; Viruses - 0; Other E…
XLOC_028734	5:3978312-3979795	AT5G12300	ago2	ago2-Ss	1.87784	7.91799	4.21654	2.07606	up	0.000190327	Calcium-dependent lipid-binding (CaLB domain) family protein [Source:TAIR;Acc:AT5G12300]
XLOC_028783	5:4355275-4359552	AT5G13550	ago2	ago2-Ss	12.5505	35.7112	2.84542	1.50864	up	0.000190327	Sulfate transporter 4.1, chloroplastic [Source:UniProtKB/Swiss-Prot;Acc:Q9FY46]
XLOC_028798	5:4473088-4474402	AT5G13860	ago2	ago2-Ss	4.78024	12.7712	2.67167	1.41774	up	0.000190327	Protein ELC-like [Source:UniProtKB/Swiss-Prot;Acc:Q9FFY6]
XLOC_028889	5:5020957-5024759	AT5G15470	ago2	ago2-Ss	7.92837	17.6448	2.22552	1.15414	up	0.000190327	Probable galacturonosyltransferase 14 [Source:UniProtKB/Swiss-Prot;Acc:Q8GWT1]
XLOC_028965	5:5579053-5587182	AT5G16980|AT5G16990|AT5G17000	ago2	ago2-Ss	39.4119	108.999	2.76563	1.46761	up	0.000190327	Zinc-binding dehydrogenase family protein [Source:TAIR;Acc:AT5G16980]|NADP-dependent alkenal double bond reductase P2 [Source:UniProtKB/Swiss-Prot;Acc:Q39173]|Zinc-binding dehydrogenase family protein [Source:TAIR;Acc:AT5G17000]
XLOC_028989	5:5755320-5759795	AT5G17460	ago2	ago2-Ss	7.07887	15.6993	2.21777	1.14911	up	0.000190327	unknown protein; FUNCTIONS IN: molecular_function unknown; INVOLVED IN: response to salt stress; LOCATED IN: mitochondrion; Has 30201 Blast hits to 17322 proteins in 780 species: Archae - 12; Bacteria - 1396; Metazoa - 17338; Fungi - 3422; Plants - /.../Viruses - 0; Other Eukaryotes - 2996 (source: NCBI BLink). [Source:TAIR;Acc:AT5G17460]
XLOC_029010	5:5864250-5866709	AT5G17770	ago2	ago2-Ss	58.2924	122.914	2.10858	1.07627	up	0.000190327	NADH--cytochrome b5 reductase 1 [Source:UniProtKB/Swiss-Prot;Acc:Q9ZNT1]
XLOC_029128	5:6720383-6722475	AT5G19880	ago2	ago2-Ss	0	1.30344	NA	inf	up	0.000190327	Peroxidase 58 [Source:UniProtKB/Swiss-Prot;Acc:P59120]
XLOC_029221	5:7372232-7373102	AT5G22270	ago2	ago2-Ss	28.2283	72.1684	2.55659	1.35422	up	0.000190327	unknown protein; BEST Arabidopsis thaliana protein match is: unknown protein (TAIR:AT3G11600.1); Has 136 Blast hits to 136 proteins in 15 species: Archae - 0; Bacteria - 0; Metazoa - 0; Fungi - 0; Plants - 136; Viruses - 0; Other Eukaryotes - 0 (sou /.../CBI BLink). [Source:TAIR;Acc:AT5G22270]
XLOC_029227	5:7397385-7400937	AT5G22350	ago2	ago2-Ss	15.1336	39.4947	2.60973	1.3839	up	0.000190327	Mitochondrial fission protein ELM1 [Source:UniProtKB/Swiss-Prot;Acc:Q93YN4]
XLOC_029252	5:7579221-7588336	AT5G22770	ago2	ago2-Ss	16.1213	33.4338	2.07389	1.05234	up	0.000190327	AP-2 complex subunit alpha-1 [Source:UniProtKB/Swiss-Prot;Acc:Q8LPL6]
XLOC_029253	5:7589510-7598099	AT5G22780	ago2	ago2-Ss	16.9973	40.9977	2.41202	1.27024	up	0.000190327	AP-2 complex subunit alpha-2 [Source:UniProtKB/Swiss-Prot;Acc:Q8LPK4]
XLOC_029345	5:8339143-8343102	AT5G24430	ago2	ago2-Ss	9.80699	34.8655	3.55517	1.82992	up	0.000190327	CDPK-related kinase 4 [Source:UniProtKB/Swiss-Prot;Acc:Q9FIM9]
XLOC_029355	5:8416661-8418933	AT5G24590	ago2	ago2-Ss	12.0191	35.7206	2.97199	1.57143	up	0.000190327	TCV-interacting protein [Source:TAIR;Acc:AT5G24590]
XLOC_029367	5:8515122-8522767	AT5G24810	ago2	ago2-Ss	19.5885	52.9308	2.70214	1.4341	up	0.000190327	ABC1 family protein [Source:TAIR;Acc:AT5G24810]
XLOC_029402	5:8854774-8856761	AT5G25440	ago2	ago2-Ss	24.6109	63.087	2.56338	1.35805	up	0.000190327	Protein kinase superfamily protein [Source:TAIR;Acc:AT5G25440]
XLOC_029420	5:8986770-8987787	AT5G25810	ago2	ago2-Ss	0.903741	3.66951	4.06037	2.02161	up	0.000190327	Ethylene-responsive transcription factor TINY [Source:UniProtKB/Swiss-Prot;Acc:Q39127]
XLOC_029447	5:9162968-9164685	AT5G26220	ago2	ago2-Ss	4.85839	18.3387	3.77464	1.91634	up	0.000190327	ChaC-like family protein [Source:TAIR;Acc:AT5G26220]
XLOC_029467	5:9398006-9402493	AT5G26749|AT5G26751	ago2	ago2-Ss	34.7539	73.5881	2.11741	1.0823	up	0.000190327	C2H2 and C2HC zinc fingers superfamily protein [Source:TAIR;Acc:AT5G26749]|Shaggy-related protein kinase alpha [Source:UniProtKB/Swiss-Prot;Acc:P43288]
XLOC_029484	5:9521803-9525487	AT5G27060	ago2	ago2-Ss	0.123494	4.06099	32.8839	5.03931	up	0.000190327	receptor like protein 53 [Source:TAIR;Acc:AT5G27060]
XLOC_029879	5:13363936-13364275	AT5G35110	ago2	ago2-Ss	0	1.59027	NA	inf	up	0.000190327	unknown protein; BEST Arabidopsis thaliana protein match is: unknown protein (TAIR:AT2G46490.1); Has 1807 Blast hits to 1807 proteins in 277 species: Archae - 0; Bacteria - 0; Metazoa - 736; Fungi - 347; Plants - 385; Viruses - 0; Other Eukaryotes - /.../source: NCBI BLink). [Source:TAIR;Acc:AT5G35110]
XLOC_030088	5:14997167-14999626	AT5G37770	ago2	ago2-Ss	55.0599	127.378	2.31344	1.21004	up	0.000190327	Calcium-binding protein CML24 [Source:UniProtKB/Swiss-Prot;Acc:P25070]
XLOC_030114	5:15276928-15279358	AT5G38240	ago2	ago2-Ss	1.02316	3.23447	3.16124	1.66049	up	0.000190327	Protein kinase family protein [Source:TAIR;Acc:AT5G38240]
XLOC_030177	5:15750928-15754940	AT5G39360	ago2	ago2-Ss	11.2129	22.5187	2.00829	1.00597	up	0.000190327	EID1-like F-box protein 2 [Source:UniProtKB/Swiss-Prot;Acc:Q9FLZ8]
XLOC_030234	5:16064652-16073380	AT5G40170	ago2	ago2-Ss	27.5856	56.9529	2.0646	1.04586	up	0.000190327	receptor like protein 54 [Source:TAIR;Acc:AT5G40170]
XLOC_030247	5:16147593-16149198	AT5G40370	ago2	ago2-Ss	138.472	322.723	2.3306	1.2207	up	0.000190327	Glutaredoxin-C2 [Source:UniProtKB/Swiss-Prot;Acc:Q9FNE2]
XLOC_030282	5:16451469-16463382	AT5G41120|AT5G41130	ago2	ago2-Ss	3.84069	9.6823	2.52097	1.33398	up	0.000190327	Esterase/lipase/thioesterase family protein [Source:TAIR;Acc:AT5G41120]|Esterase/lipase/thioesterase family protein [Source:TAIR;Acc:AT5G41130]
XLOC_030307	5:16632085-16633896	AT5G41590	ago2	ago2-Ss	2.96393	6.63545	2.23873	1.16268	up	0.000190327	Protein LURP-one-related 17 [Source:UniProtKB/Swiss-Prot;Acc:A0MFL4]
XLOC_030316	5:16684602-16687569	AT5G41730	ago2	ago2-Ss	0	0.860905	NA	inf	up	0.000190327	Protein kinase family protein [Source:TAIR;Acc:AT5G41730]
XLOC_030326	5:16793605-16798059	AT5G41992	ago2	ago2-Ss	25.3862	58.1181	2.28937	1.19495	up	0.000190327	conserved peptide upstream open reading frame 58 [Source:TAIR;Acc:AT5G41992]
XLOC_030355	5:17021309-17022583	AT5G42570	ago2	ago2-Ss	16.2996	47.2425	2.89837	1.53524	up	0.000190327	B-cell receptor-associated 31-like [Source:TAIR;Acc:AT5G42570]
XLOC_030377	5:17210545-17214220	AT5G42930	ago2	ago2-Ss	0	0.871117	NA	inf	up	0.000190327	alpha/beta-Hydrolases superfamily protein [Source:TAIR;Acc:AT5G42930]
XLOC_030394	5:17336329-17337872	AT5G43180	ago2	ago2-Ss	1.25229	4.30015	3.43383	1.77982	up	0.000190327	Protein of unknown function, DUF599 [Source:TAIR;Acc:AT5G43180]
XLOC_030418	5:17457124-17461751	AT5G43450	ago2	ago2-Ss	21.9446	50.8323	2.31639	1.21188	up	0.000190327	1-aminocyclopropane-1-carboxylate oxidase homolog 10 [Source:UniProtKB/Swiss-Prot;Acc:Q9LSW6]
XLOC_030462	5:17840407-17843751	AT5G44290	ago2	ago2-Ss	34.7298	73.0012	2.10197	1.07174	up	0.000190327	Protein kinase superfamily protein [Source:TAIR;Acc:AT5G44290]
XLOC_030532	5:18368641-18370991	AT5G45340	ago2	ago2-Ss	7.06797	21.9356	3.10353	1.63391	up	0.000190327	Abscisic acid 8'-hydroxylase 3 [Source:UniProtKB/Swiss-Prot;Acc:Q9FH76]
XLOC_030535	5:18401907-18403800	AT5G45410	ago2	ago2-Ss	34.6534	86.7368	2.50299	1.32365	up	0.000190327	unknown protein; BEST Arabidopsis thaliana protein match is: unknown protein (TAIR:AT4G25030.2); Has 124 Blast hits to 124 proteins in 34 species: Archae - 2; Bacteria - 31; Metazoa - 0; Fungi - 0; Plants - 91; Viruses - 0; Other Eukaryotes - 0 (sou /.../CBI BLink). [Source:TAIR;Acc:AT5G45410]
XLOC_030564	5:18593793-18598090	AT5G45840	ago2	ago2-Ss	3.03538	6.55185	2.15849	1.11002	up	0.000190327	Leucine-rich repeat protein kinase family protein [Source:TAIR;Acc:AT5G45840]
XLOC_030616	5:18950864-18954701	AT5G46710	ago2	ago2-Ss	11.353	28.9984	2.55425	1.3529	up	0.000190327	PLATZ transcription factor family protein [Source:TAIR;Acc:AT5G46710]
XLOC_030630	5:19062173-19062780	AT5G46960	ago2	ago2-Ss	0	1.92916	NA	inf	up	0.000190327	Plant invertase/pectin methylesterase inhibitor superfamily protein [Source:TAIR;Acc:AT5G46960]
XLOC_030704	5:19559098-19563927	AT5G48250	ago2	ago2-Ss	11.7907	35.3046	2.99428	1.58221	up	0.000190327	Zinc finger protein CONSTANS-LIKE 10 [Source:UniProtKB/Swiss-Prot;Acc:Q9LUA9]
XLOC_030711	5:19604088-19607059	AT5G48380	ago2	ago2-Ss	35.4083	111.561	3.15069	1.65567	up	0.000190327	Probably inactive leucine-rich repeat receptor-like protein kinase At5g48380 [Source:UniProtKB/Swiss-Prot;Acc:Q9ASS4]
XLOC_030715	5:19627711-19629163	AT5G48430	ago2	ago2-Ss	0.852369	2.86556	3.36188	1.74927	up	0.000190327	Eukaryotic aspartyl protease family protein [Source:TAIR;Acc:AT5G48430]
XLOC_030799	5:20296517-20302445	AT5G49900	ago2	ago2-Ss	4.23717	11.927	2.81485	1.49306	up	0.000190327	Beta-glucosidase, GBA2 type family protein [Source:TAIR;Acc:AT5G49900]
XLOC_030824	5:20509158-20510703	AT5G50370	ago2	ago2-Ss	11.234	23.3773	2.08095	1.05724	up	0.000190327	Adenylate kinase 3 [Source:UniProtKB/Swiss-Prot;Acc:Q9FK35]
XLOC_030847	5:20633192-20634552	AT5G50720	ago2	ago2-Ss	7.00353	14.0164	2.00135	1.00097	up	0.000190327	HVA22-like protein e [Source:UniProtKB/Swiss-Prot;Acc:Q9FED2]
XLOC_030895	5:20975179-20977670	AT5G51640	ago2	ago2-Ss	7.17611	17.7948	2.47972	1.31018	up	0.000190327	Protein YLS7 [Source:UniProtKB/Swiss-Prot;Acc:Q9FHM0]
XLOC_030920	5:21176421-21180310	AT5G52120	ago2	ago2-Ss	6.12853	13.6469	2.22678	1.15496	up	0.000190327	F-box protein PP2-A14 [Source:UniProtKB/Swiss-Prot;Acc:Q9FJ80]
XLOC_030971	5:21509860-21513651	AT5G53050	ago2	ago2-Ss	36.5742	121.231	3.31468	1.72887	up	0.000190327	alpha/beta-Hydrolases superfamily protein [Source:TAIR;Acc:AT5G53050]
XLOC_031012	5:21915549-21917149	AT5G53990	ago2	ago2-Ss	0	0.685341	NA	inf	up	0.000190327	UDP-glycosyltransferase 79B9 [Source:UniProtKB/Swiss-Prot;Acc:Q9FN28]
XLOC_031049	5:22196336-22202134	AT5G54650	ago2	ago2-Ss	2.61427	8.05874	3.0826	1.62415	up	0.000190327	Formin-like protein 5 [Source:UniProtKB/Swiss-Prot;Acc:Q94B77]
XLOC_031059	5:22280582-22282352	AT5G54850	ago2	ago2-Ss	3.69156	11.4261	3.09517	1.63002	up	0.000190327	unknown protein; Has 1807 Blast hits to 1807 proteins in 277 species: Archae - 0; Bacteria - 0; Metazoa - 736; Fungi - 347; Plants - 385; Viruses - 0; Other Eukaryotes - 339 (source: NCBI BLink). [Source:TAIR;Acc:AT5G54850]
XLOC_031137	5:22820005-22822766	AT5G56350	ago2	ago2-Ss	27.7585	66.6354	2.40054	1.26336	up	0.000190327	Pyruvate kinase family protein [Source:TAIR;Acc:AT5G56350]
XLOC_031159	5:22961308-22962660	AT5G56760	ago2	ago2-Ss	41.2413	92.4508	2.24171	1.1646	up	0.000190327	Serine acetyltransferase 5 [Source:UniProtKB/Swiss-Prot;Acc:Q42538]
XLOC_031212	5:23340787-23343460	AT5G57630	ago2	ago2-Ss	40.7114	149.593	3.67448	1.87754	up	0.000190327	CBL-interacting serine/threonine-protein kinase 21 [Source:UniProtKB/Swiss-Prot;Acc:Q94CG0]
XLOC_031307	5:23978555-23981878	AT5G59480	ago2	ago2-Ss	10.4151	21.4281	2.05741	1.04083	up	0.000190327	Haloacid dehalogenase-like hydrolase (HAD) superfamily protein [Source:TAIR;Acc:AT5G59480]
XLOC_031367	5:24397022-24406494	AT5G60700	ago2	ago2-Ss	7.04616	15.24	2.16289	1.11296	up	0.000190327	glycosyltransferase family protein 2 [Source:TAIR;Acc:AT5G60700]
XLOC_031418	5:24766196-24767681	AT5G61600	ago2	ago2-Ss	65.8513	147.689	2.24277	1.16528	up	0.000190327	Ethylene-responsive transcription factor ERF104 [Source:UniProtKB/Swiss-Prot;Acc:Q9FKG1]
XLOC_031426	5:24813724-24815443	AT5G61760	ago2	ago2-Ss	8.20957	18.3225	2.23185	1.15824	up	0.000190327	Inositol polyphosphate multikinase beta [Source:UniProtKB/Swiss-Prot;Acc:Q9FLT2]
XLOC_031431	5:24855620-24864172	AT5G61900|AT5G61910	ago2	ago2-Ss	14.0906	43.2041	3.06617	1.61644	up	0.000190327	Protein BONZAI 1 [Source:UniProtKB/Swiss-Prot;Acc:Q941L3]|DCD (Development and Cell Death) domain protein [Source:TAIR;Acc:AT5G61910]
XLOC_031437	5:24929918-24932576	AT5G62070	ago2	ago2-Ss	19.5379	44.749	2.29037	1.19558	up	0.000190327	IQ-domain 23 [Source:TAIR;Acc:AT5G62070]
XLOC_031459	5:25088626-25089620	AT5G62480	ago2	ago2-Ss	0.261425	12.2037	46.6815	5.54478	up	0.000190327	Glutathione S-transferase U9 [Source:UniProtKB/Swiss-Prot;Acc:Q9FUT0]
XLOC_031469	5:25159210-25168024	AT5G62680	ago2	ago2-Ss	20.1394	51.5826	2.56127	1.35686	up	0.000190327	Protein NRT1/ PTR FAMILY 2.11 [Source:UniProtKB/Swiss-Prot;Acc:Q9LV10]
XLOC_031508	5:25408894-25410573	AT5G63450	ago2	ago2-Ss	0.2042	11.3319	55.494	5.79426	up	0.000190327	Cytochrome P450 94B1 [Source:UniProtKB/Swiss-Prot;Acc:Q9FMV7]
XLOC_031601	5:26074401-26078256	AT5G65240	ago2	ago2-Ss	4.15611	10.4725	2.5198	1.33331	up	0.000190327	Probable LRR receptor-like serine/threonine-protein kinase At5g65240 [Source:UniProtKB/Swiss-Prot;Acc:C0LGX1]
XLOC_031626	5:26215895-26229550	AT5G65630	ago2	ago2-Ss	23.3258	58.5531	2.51023	1.32782	up	0.000190327	Transcription factor GTE7 [Source:UniProtKB/Swiss-Prot;Acc:Q7Y214]
XLOC_031678	5:26614848-26617009	AT5G66675	ago2	ago2-Ss	8.2747	32.2332	3.8954	1.96177	up	0.000190327	UPF0496 protein At5g66675 [Source:UniProtKB/Swiss-Prot;Acc:Q8GW16]
XLOC_031711	5:26828690-26834901	AT5G67250	ago2	ago2-Ss	22.493	52.3617	2.32792	1.21904	up	0.000190327	F-box protein SKIP2 [Source:UniProtKB/Swiss-Prot;Acc:Q9FE83]
XLOC_031725	5:26918792-26919949	AT5G67450	ago2	ago2-Ss	1.19594	6.41122	5.36081	2.42245	up	0.000190327	Zinc finger protein AZF1 [Source:UniProtKB/Swiss-Prot;Acc:Q9SSW1]
XLOC_031864	Pt:382-1444	ATCG00020	ago2	ago2-Ss	35.9026	97.6182	2.71897	1.44306	up	0.000190327	Photosystem II protein D1 [Source:UniProtKB/Swiss-Prot;Acc:P83755]
XLOC_003663	1:27346208-27353742	AT1G72645|AT1G72650	ago2	ago2-Ss	34.4241	16.2978	0.473442	-1.07874	down	0.000363054	unknown protein; FUNCTIONS IN: molecular_function unknown; INVOLVED IN: biological_process unknown; LOCATED IN: endomembrane system; Has 35333 Blast hits to 34131 proteins in 2444 species: Archae - 798; Bacteria - 22429; Metazoa - 974; Fungi - 991; /.../ - 531; Viruses - 0; Other Eukaryotes - 9610 (source: NCBI BLink). [Source:TAIR;Acc:AT1G72645]|TRF-like 6 [Source:TAIR;Acc:AT1G72650]
XLOC_004205	1:865910-867733	AT1G03470	ago2	ago2-Ss	2.52043	1.10167	0.437098	-1.19397	down	0.000363054	Protein NETWORKED 3A [Source:UniProtKB/Swiss-Prot;Acc:Q66GR8]
XLOC_005572	1:10304506-10305108	AT1G29440	ago2	ago2-Ss	11.7354	5.00555	0.426536	-1.22926	down	0.000363054	Auxin-responsive protein SAUR63 [Source:UniProtKB/Swiss-Prot;Acc:F4I1H5]
XLOC_009712	2:13269925-13274641	AT2G31150	ago2	ago2-Ss	5.57576	2.51785	0.45157	-1.14698	down	0.000363054	ATP binding;ATPases, coupled to transmembrane movement of ions, phosphorylative mechanism [Source:TAIR;Acc:AT2G31150]
XLOC_010709	2:328074-334707	AT2G01755	ago2	ago2-Ss	36.1294	16.1916	0.448155	-1.15793	down	0.000363054	unknown protein; FUNCTIONS IN: molecular_function unknown; INVOLVED IN: biological_process unknown; LOCATED IN: chloroplast; Has 120 Blast hits to 120 proteins in 52 species: Archae - 0; Bacteria - 80; Metazoa - 0; Fungi - 0; Plants - 24; Viruses - /.../er Eukaryotes - 16 (source: NCBI BLink). [Source:TAIR;Acc:AT2G01755]
XLOC_015642	3:17879565-17881312	AT3G48280	ago2	ago2-Ss	2.26092	1.02089	0.451535	-1.14709	down	0.000363054	Cytochrome P450 71A25 [Source:UniProtKB/Swiss-Prot;Acc:Q9STK8]
XLOC_015815	3:19097758-19107797	AT3G51480	ago2	ago2-Ss	2.22673	0.863874	0.387957	-1.36603	down	0.000363054	Glutamate receptor 3.6 [Source:UniProtKB/Swiss-Prot;Acc:Q84W41]
XLOC_021870	4:16594468-16595153	AT4G34790	ago2	ago2-Ss	8.21356	3.55667	0.433024	-1.20748	down	0.000363054	SAUR-like auxin-responsive protein family [Source:TAIR;Acc:AT4G34790]
XLOC_024499	4:18076458-18077177	AT4G38700	ago2	ago2-Ss	6.5488	2.92182	0.446162	-1.16436	down	0.000363054	Dirigent protein 15 [Source:UniProtKB/Swiss-Prot;Acc:F4JUF8]
XLOC_024925	5:2209783-2212620	AT5G07130	ago2	ago2-Ss	1.78853	0.794274	0.444092	-1.17107	down	0.000363054	Laccase-13 [Source:UniProtKB/Swiss-Prot;Acc:Q9LYQ2]
XLOC_028484	5:2212825-2218173	AT5G07152	ago2	ago2-Ss	4.1485	1.68254	0.40558	-1.30194	down	0.000363054	Potential natural antisense gene, locus overlaps with AT5G07150 [Source:TAIR;Acc:AT5G07152]
XLOC_031356	5:24325726-24326702	AT5G60490	ago2	ago2-Ss	4.42873	1.96996	0.444813	-1.16873	down	0.000363054	Fasciclin-like arabinogalactan protein 12 [Source:UniProtKB/Swiss-Prot;Acc:Q8LEE9]
XLOC_002654	1:20137685-20139725	AT1G53920	ago2	ago2-Ss	2.40029	4.89316	2.03856	1.02755	up	0.000363054	GDSL esterase/lipase 5 [Source:UniProtKB/Swiss-Prot;Acc:Q9SSA7]
XLOC_003867	1:28784588-28787370	AT1G76705	ago2	ago2-Ss	1.52009	3.22449	2.12124	1.08491	up	0.000363054	calmodulin binding [Source:TAIR;Acc:AT1G76705]
XLOC_006829	1:21701184-21704815	AT1G58410	ago2	ago2-Ss	0.199665	0.639985	3.2053	1.68046	up	0.000363054	Probable disease resistance protein RXW24L [Source:UniProtKB/Swiss-Prot;Acc:Q9C646]
XLOC_006963	1:22650337-22658431	AT1G61390|AT1G61400	ago2	ago2-Ss	0.331141	0.805082	2.43124	1.28169	up	0.000363054	G-type lectin S-receptor-like serine/threonine-protein kinase At1g61390 [Source:UniProtKB/Swiss-Prot;Acc:O64781]|S-locus lectin protein kinase family protein [Source:TAIR;Acc:AT1G61400]
XLOC_010838	2:1376889-1379130	AT2G04100	ago2	ago2-Ss	0.244986	1.36703	5.58002	2.48027	up	0.000363054	MATE efflux family protein 9 [Source:UniProtKB/Swiss-Prot;Acc:Q8RWF5]
XLOC_012425	2:13798820-13799939	AT2G32510	ago2	ago2-Ss	0.723443	2.27595	3.146	1.65352	up	0.000363054	mitogen-activated protein kinase kinase kinase 17 [Source:TAIR;Acc:AT2G32510]
XLOC_012870	2:16848284-16852673	AT2G40340	ago2	ago2-Ss	0.713605	2.12611	2.9794	1.57502	up	0.000363054	Dehydration-responsive element-binding protein 2C [Source:UniProtKB/Swiss-Prot;Acc:Q8LFR2]
XLOC_021164	4:11567129-11567699	AT4G21780	ago2	ago2-Ss	3.00635	8.30519	2.76255	1.466	up	0.000363054	unknown protein; Has 30201 Blast hits to 17322 proteins in 780 species: Archae - 12; Bacteria - 1396; Metazoa - 17338; Fungi - 3422; Plants - 5037; Viruses - 0; Other Eukaryotes - 2996 (source: NCBI BLink). [Source:TAIR;Acc:AT4G21780]
XLOC_028338	5:1195968-1207959	AT5G04310	ago2	ago2-Ss	4.49592	10.6912	2.37797	1.24973	up	0.000363054	Pectin lyase-like superfamily protein [Source:TAIR;Acc:AT5G04310]
XLOC_030226	5:16022752-16024316	AT5G40020	ago2	ago2-Ss	1.80565	4.34294	2.40521	1.26616	up	0.000363054	Pathogenesis-related thaumatin superfamily protein [Source:TAIR;Acc:AT5G40020]
XLOC_010722	2:424109-425713	AT2G01918	ago2	ago2-Ss	6.25893	2.50185	0.399725	-1.32292	down	0.000528119	PsbQ-like protein 3, chloroplastic [Source:UniProtKB/Swiss-Prot;Acc:Q2V4B2]
XLOC_011390	2:6027431-6030201	AT2G14230	ago2	ago2-Ss	1.27259	0.136668	0.107394	-3.21901	down	0.000528119	transposable element gene [Source:TAIR;Acc:AT2G14230]
XLOC_019311	3:21080050-21085262	AT3G56970	ago2	ago2-Ss	13.0196	2.89305	0.222208	-2.17002	down	0.000528119	Transcription factor ORG2 [Source:UniProtKB/Swiss-Prot;Acc:Q9M1K1]
XLOC_022400	4:1868808-1876850	AT4G03935	ago2	ago2-Ss	4.82927	1.87457	0.38817	-1.36524	down	0.000528119	other RNA [Source:TAIR;Acc:AT4G03935]
XLOC_025332	5:5173139-5178421	AT5G15853	ago2	ago2-Ss	5.83861	0.391437	0.067043	-3.89877	down	0.000528119	unknown protein; LOCATED IN: endomembrane system; Has 30201 Blast hits to 17322 proteins in 780 species: Archae - 12; Bacteria - 1396; Metazoa - 17338; Fungi - 3422; Plants - 5037; Viruses - 0; Other Eukaryotes - 2996 (source: NCBI BLink). [Source:TAIR;Acc:AT5G15853]
XLOC_027300	5:21020206-21022781	AT5G51750	ago2	ago2-Ss	1.61536	0.777487	0.481311	-1.05496	down	0.000528119	subtilase 1.3 [Source:TAIR;Acc:AT5G51750]
XLOC_002645	1:20098521-20100889	AT1G53830	ago2	ago2-Ss	0.833237	1.68064	2.017	1.01221	up	0.000528119	Pectinesterase 2 [Source:UniProtKB/Swiss-Prot;Acc:Q42534]
XLOC_006489	1:19257514-19261761	AT1G51860	ago2	ago2-Ss	0.13901	0.669749	4.81802	2.26844	up	0.000528119	Probable LRR receptor-like serine/threonine-protein kinase At1g51860 [Source:UniProtKB/Swiss-Prot;Acc:C0LGG4]
XLOC_007859	1:29393938-29396086	AT1G78120	ago2	ago2-Ss	0.717423	1.75573	2.44726	1.29117	up	0.000528119	Tetratricopeptide repeat (TPR)-like superfamily protein [Source:TAIR;Acc:AT1G78120]
XLOC_009736	2:13440902-13448133	AT2G31585	ago2	ago2-Ss	8.08607	18.4929	2.28701	1.19346	up	0.000528119	other RNA [Source:TAIR;Acc:AT2G31585]
XLOC_010231	2:16886803-16888638	AT2G40435	ago2	ago2-Ss	1.97192	4.58296	2.32411	1.21668	up	0.000528119	BEST Arabidopsis thaliana protein match is: transcription regulators (TAIR:AT3G56220.1); Has 289 Blast hits to 289 proteins in 30 species: Archae - 0; Bacteria - 0; Metazoa - 0; Fungi - 0; Plants - 289; Viruses - 0; Other Eukaryotes - 0 (source: NCB /.../k). [Source:TAIR;Acc:AT2G40435]
XLOC_014244	3:6558876-6562340	AT3G19020	ago2	ago2-Ss	2.11953	4.57102	2.15662	1.10877	up	0.000528119	Pollen-specific leucine-rich repeat extensin-like protein 1 [Source:UniProtKB/Swiss-Prot;Acc:Q9LJ64]
XLOC_016467	3:159465-162837	AT3G01420	ago2	ago2-Ss	0.117773	1.27222	10.8024	3.43328	up	0.000528119	Alpha-dioxygenase 1 [Source:UniProtKB/Swiss-Prot;Acc:Q9SGH6]
XLOC_017336	3:5763585-5764654	AT3G16870	ago2	ago2-Ss	2.78638	5.63582	2.02263	1.01623	up	0.000528119	GATA transcription factor 17 [Source:UniProtKB/Swiss-Prot;Acc:Q9LIB5]
XLOC_022431	4:2231956-2292886	AT4G04490	ago2	ago2-Ss	1.10802	13.0088	11.7406	3.55344	up	0.000528119	Cysteine-rich receptor-like protein kinase 36 [Source:UniProtKB/Swiss-Prot;Acc:Q9XEC6]
XLOC_025294	5:4947665-4952803	AT5G15240	ago2	ago2-Ss	1.62021	3.3273	2.05362	1.03817	up	0.000528119	Transmembrane amino acid transporter family protein [Source:TAIR;Acc:AT5G15240]
XLOC_010329	2:17587406-17589635	AT2G42200	ago2	ago2-Ss	3.04958	1.47838	0.484783	-1.04459	down	0.000686879	Squamosa promoter-binding-like protein 9 [Source:UniProtKB/Swiss-Prot;Acc:Q700W2]
XLOC_019443	3:21901569-21903284	AT3G59250	ago2	ago2-Ss	1.36559	0.416522	0.305012	-1.71306	down	0.000686879	F-box/LRR-repeat protein At3g59250 [Source:UniProtKB/Swiss-Prot;Acc:Q9LX46]
XLOC_027207	5:20348614-20350830	AT5G50012	ago2	ago2-Ss	0.887201	0.221668	0.249851	-2.00086	down	0.000686879	conserved peptide upstream open reading frame 36 [Source:TAIR;Acc:AT5G50012]
XLOC_027712	5:23805716-23816143	AT5G58960	ago2	ago2-Ss	11.7788	4.92988	0.418538	-1.25657	down	0.000686879	Plant protein of unknown function (DUF641) [Source:TAIR;Acc:AT5G58960]
XLOC_030792	5:20234641-20236184	AT5G49800	ago2	ago2-Ss	3.70912	1.58058	0.426131	-1.23063	down	0.000686879	Polyketide cyclase/dehydrase and lipid transport superfamily protein [Source:TAIR;Acc:AT5G49800]
XLOC_005066	1:6626795-6633377	AT1G19210|AT1G19220	ago2	ago2-Ss	5.87122	11.9019	2.02716	1.01946	up	0.000686879	Ethylene-responsive transcription factor ERF017 [Source:UniProtKB/Swiss-Prot;Acc:Q84QC2]|Auxin response factor 19 [Source:UniProtKB/Swiss-Prot;Acc:Q8RYC8]
XLOC_005625	1:10898025-10900081	AT1G30720	ago2	ago2-Ss	1.60486	6.65691	4.14795	2.0524	up	0.000686879	FAD-binding Berberine family protein [Source:TAIR;Acc:AT1G30720]
XLOC_006622	1:20154168-20156419	AT1G54000	ago2	ago2-Ss	0.0986583	5.83517	59.1452	5.88619	up	0.000686879	GDSL esterase/lipase 22 [Source:UniProtKB/Swiss-Prot;Acc:Q1H583]
XLOC_029386	5:8657625-8659322	AT5G25110	ago2	ago2-Ss	0.785091	1.84169	2.34583	1.2301	up	0.000686879	CBL-interacting serine/threonine-protein kinase 25 [Source:UniProtKB/Swiss-Prot;Acc:Q8W1D5]
XLOC_009484	2:11365097-11365965	AT2G26695	ago2	ago2-Ss	5.22017	1.79312	0.3435	-1.54162	down	0.000842918	Ran BP2/NZF zinc finger-like superfamily protein [Source:TAIR;Acc:AT2G26695]
XLOC_011391	2:6030707-6032684	AT2G14245	ago2	ago2-Ss	1.02226	0.189007	0.184891	-2.43525	down	0.000842918	transposable element gene [Source:TAIR;Acc:AT2G14245]
XLOC_027155	5:19862288-19863625	AT5G48990	ago2	ago2-Ss	3.1992	1.55823	0.487066	-1.03781	down	0.000842918	F-box/kelch-repeat protein At5g48990 [Source:UniProtKB/Swiss-Prot;Acc:Q9FI71]
XLOC_028346	5:1291821-1293688	AT5G04530	ago2	ago2-Ss	1.35244	0.433932	0.320852	-1.64002	down	0.000842918	3-ketoacyl-CoA synthase 21 [Source:UniProtKB/Swiss-Prot;Acc:Q9LZ72]
XLOC_030668	5:19301187-19301913	AT5G47610	ago2	ago2-Ss	6.70799	2.867	0.4274	-1.22634	down	0.000842918	RING-H2 finger protein ATL79 [Source:UniProtKB/Swiss-Prot;Acc:Q9FGJ6]
XLOC_000900	1:6149190-6154003	AT1G17860	ago2	ago2-Ss	20.9595	54.725	2.611	1.3846	up	0.000842918	Kunitz family trypsin and protease inhibitor protein [Source:TAIR;Acc:AT1G17860]
XLOC_030729	5:19738715-19739841	AT5G48670	ago2	ago2-Ss	0.474499	1.67129	3.52223	1.81649	up	0.000842918	Agamous-like MADS-box protein AGL80 [Source:UniProtKB/Swiss-Prot;Acc:Q9FJK3]
XLOC_013436	3:981071-981798	AT3G03840	ago2	ago2-Ss	4.38345	1.43824	0.328107	-1.60776	down	0.000998504	SAUR-like auxin-responsive protein family [Source:TAIR;Acc:AT3G03840]
XLOC_018862	3:18152287-18153375	AT3G48970	ago2	ago2-Ss	5.9157	2.37286	0.401113	-1.31792	down	0.000998504	Heavy metal transport/detoxification superfamily protein [Source:TAIR;Acc:AT3G48970]
XLOC_019431	3:21792141-21794061	AT3G58975	ago2	ago2-Ss	1.54633	0.699371	0.452277	-1.14472	down	0.000998504	pseudogene of F-box family protein [Source:TAIR;Acc:AT3G58975]
XLOC_021363	4:13060636-13062595	AT4G25600	ago2	ago2-Ss	2.87819	1.28439	0.446249	-1.16408	down	0.000998504	Probable prolyl 4-hydroxylase 12 [Source:UniProtKB/Swiss-Prot;Acc:Q8GXT7]
XLOC_029156	5:6910416-6913317	AT5G20450	ago2	ago2-Ss	2.27946	1.13043	0.49592	-1.01182	down	0.000998504	CONTAINS InterPro DOMAIN/s: Dilute (InterPro:IPR002710); BEST Arabidopsis thaliana protein match is: Myosin family protein with Dil domain (TAIR:AT5G20490.2); Has 1723 Blast hits to 1458 proteins in 355 species: Archae - 28; Bacteria - 353; Metazoa /.../ Fungi - 121; Plants - 353; Viruses - 3; Other Eukaryotes - 412 (source: NCBI BLink). [Source:TAIR;Acc:AT5G20450]
XLOC_031007	5:21876486-21883440	AT5G53900	ago2	ago2-Ss	7.56028	3.76736	0.498308	-1.00489	down	0.000998504	Serine/threonine-protein kinase WNK (With No Lysine)-related [Source:TAIR;Acc:AT5G53900]
XLOC_001375	1:9486981-9494069	AT1G27320|AT1G27330	ago2	ago2-Ss	71.3937	147.576	2.06707	1.04759	up	0.000998504	Histidine kinase 3 [Source:UniProtKB/Swiss-Prot;Acc:Q9C5U1]|Ribosome associated membrane protein RAMP4 [Source:TAIR;Acc:AT1G27330]
XLOC_001551	1:10618965-10619802	AT1G30190	ago2	ago2-Ss	0.69817	2.65361	3.80082	1.92631	up	0.000998504	unknown protein; BEST Arabidopsis thaliana protein match is: unknown protein (TAIR:AT2G34610.1); Has 56 Blast hits to 56 proteins in 13 species: Archae - 0; Bacteria - 0; Metazoa - 0; Fungi - 0; Plants - 44; Viruses - 0; Other Eukaryotes - 12 (sourc /.../I BLink). [Source:TAIR;Acc:AT1G30190]
XLOC_016113	3:21128481-21141235	AT3G57120	ago2	ago2-Ss	7.63638	15.6868	2.05422	1.03859	up	0.000998504	Protein kinase superfamily protein [Source:TAIR;Acc:AT3G57120]
XLOC_003984	1:29741491-29743657	AT1G79060	ago2	ago2-Ss	1.75685	0.867817	0.493961	-1.01753	down	0.00115386	unknown protein; BEST Arabidopsis thaliana protein match is: unknown protein (TAIR:AT1G56020.1); Has 3399 Blast hits to 980 proteins in 195 species: Archae - 0; Bacteria - 839; Metazoa - 390; Fungi - 256; Plants - 154; Viruses - 9; Other Eukaryotes /.../ (source: NCBI BLink). [Source:TAIR;Acc:AT1G79060]
XLOC_006624	1:20161669-20163748	AT1G54020	ago2	ago2-Ss	0.0933883	1.43789	15.3968	3.94456	up	0.00115386	GDSL esterase/lipase At1g54020 [Source:UniProtKB/Swiss-Prot;Acc:Q9C5N8]
XLOC_012206	2:12186568-12188142	AT2G28500	ago2	ago2-Ss	0.659262	2.85503	4.33064	2.11458	up	0.00115386	LOB domain-containing protein 11 [Source:UniProtKB/Swiss-Prot;Acc:Q9SK08]
XLOC_017004	3:3492859-3494653	AT3G11150	ago2	ago2-Ss	0.258944	1.20424	4.65058	2.21741	up	0.00115386	2-oxoglutarate (2OG) and Fe(II)-dependent oxygenase superfamily protein [Source:TAIR;Acc:AT3G11150]
XLOC_031125	5:22700961-22702116	AT5G56050	ago2	ago2-Ss	0.411331	1.59281	3.87232	1.9532	up	0.00115386	FUNCTIONS IN: molecular_function unknown; INVOLVED IN: biological_process unknown; LOCATED IN: chloroplast; BEST Arabidopsis thaliana protein match is: Late embryogenesis abundant (LEA) hydroxyproline-rich glycoprotein family (TAIR:AT4G26490.1); Has /.../Blast hits to 1807 proteins in 277 species: Archae - 0; Bacteria - 0; Metazoa - 736; Fungi - 347; Plants - 385; Viruses - 0; Other Eukaryotes - …
XLOC_006548	1:19630890-19634043	AT1G52700	ago2	ago2-Ss	2.6559	1.17819	0.443612	-1.17263	down	0.00130285	alpha/beta-Hydrolases superfamily protein [Source:TAIR;Acc:AT1G52700]
XLOC_007331	1:25376750-25379144	AT1G67710	ago2	ago2-Ss	2.10596	1.02793	0.488107	-1.03473	down	0.00130285	Two-component response regulator ARR11 [Source:UniProtKB/Swiss-Prot;Acc:Q9FXD6]
XLOC_028140	5:26808871-26810296	AT5G67190	ago2	ago2-Ss	8.38498	3.24339	0.386808	-1.37031	down	0.00130285	Ethylene-responsive transcription factor ERF010 [Source:UniProtKB/Swiss-Prot;Acc:Q9FH94]
XLOC_012565	2:14751573-14753319	AT2G35000	ago2	ago2-Ss	0.121862	1.30007	10.6684	3.41527	up	0.00130285	E3 ubiquitin-protein ligase ATL9 [Source:UniProtKB/Swiss-Prot;Acc:O64763]
XLOC_024386	4:17243582-17248664	AT4G36550	ago2	ago2-Ss	2.65332	7.6284	2.87504	1.52358	up	0.00130285	U-box domain-containing protein 5 [Source:UniProtKB/Swiss-Prot;Acc:O23225]
XLOC_027018	5:18905324-18906848	AT5G46590	ago2	ago2-Ss	0.202825	2.7721	13.6674	3.77267	up	0.00130285	NAC domain containing protein 96 [Source:TAIR;Acc:AT5G46590]
XLOC_010727	2:465000-466724	AT2G01990	ago2	ago2-Ss	4.83378	2.40699	0.497952	-1.00592	down	0.00144885	unknown protein; BEST Arabidopsis thaliana protein match is: unknown protein (TAIR:AT1G14630.1); Has 118 Blast hits to 118 proteins in 14 species: Archae - 0; Bacteria - 0; Metazoa - 0; Fungi - 0; Plants - 118; Viruses - 0; Other Eukaryotes - 0 (sou /.../CBI BLink). [Source:TAIR;Acc:AT2G01990]
XLOC_011024	2:2919952-2922249	AT2G07042	ago2	ago2-Ss	5.53371	2.76377	0.499442	-1.00161	down	0.00144885	other RNA [Source:TAIR;Acc:AT2G07042]
XLOC_014989	3:12349035-12349843	AT3G30720	ago2	ago2-Ss	9.70193	4.82899	0.497735	-1.00655	down	0.00144885	Protein QQS [Source:UniProtKB/Swiss-Prot;Acc:Q3E7K4]
XLOC_028289	5:896676-897925	AT5G03552	ago2	ago2-Ss	2.02129	0.680903	0.336864	-1.56976	down	0.00144885	MIR822a; miRNA [Source:TAIR;Acc:AT5G03552]
XLOC_028400	5:1636291-1654829	AT5G05550	ago2	ago2-Ss	11.2725	5.04896	0.4479	-1.15875	down	0.00144885	sequence-specific DNA binding transcription factors [Source:TAIR;Acc:AT5G05550]
XLOC_025417	5:5755320-5759795	AT5G17450	ago2	ago2-Ss	15.3102	31.0356	2.02712	1.01943	up	0.00144885	Heavy metal transport/detoxification superfamily protein [Source:TAIR;Acc:AT5G17450]
XLOC_031596	5:26031183-26033889	AT5G65160	ago2	ago2-Ss	0.783296	1.57189	2.00676	1.00487	up	0.00144885	tetratricopeptide repeat (TPR)-containing protein [Source:TAIR;Acc:AT5G65160]
XLOC_003913	1:29130402-29137555	AT1G77520|AT1G77530	ago2	ago2-Ss	0.158164	0.929981	5.87985	2.55578	up	0.0015965	O-methyltransferase family protein [Source:TAIR;Acc:AT1G77520]|O-methyltransferase family protein [Source:TAIR;Acc:AT1G77530]
XLOC_009438	2:11014889-11015800	AT2G25820	ago2	ago2-Ss	0.502847	2.01709	4.01136	2.00409	up	0.0015965	Ethylene-responsive transcription factor ERF042 [Source:UniProtKB/Swiss-Prot;Acc:Q52QU1]
XLOC_024073	4:14877068-14880331	AT4G30430	ago2	ago2-Ss	0.232253	5.99711	25.8215	4.6905	up	0.0015965	Tetraspanin-9 [Source:UniProtKB/Swiss-Prot;Acc:Q9M0B7]
XLOC_031698	5:26759459-26761197	AT5G67050	ago2	ago2-Ss	0.298724	1.09807	3.67588	1.87809	up	0.0015965	alpha/beta-Hydrolases superfamily protein [Source:TAIR;Acc:AT5G67050]
XLOC_013019	2:17836415-17837763	AT2G42870	ago2	ago2-Ss	8.7214	2.56942	0.29461	-1.76312	down	0.00174301	Transcription factor PAR1 [Source:UniProtKB/Swiss-Prot;Acc:Q9SJH0]
XLOC_031349	5:24250090-24251628	AT5G60230	ago2	ago2-Ss	3.18615	1.5715	0.493229	-1.01967	down	0.00174301	tRNA-splicing endonuclease subunit Sen2-2 [Source:UniProtKB/Swiss-Prot;Acc:Q9LSS3]
XLOC_001589	1:10918277-10920677	AT1G30760	ago2	ago2-Ss	0.150791	0.93442	6.19679	2.63152	up	0.00174301	FAD-binding Berberine family protein [Source:TAIR;Acc:AT1G30760]
XLOC_015877	3:19547357-19549589	AT3G52748	ago2	ago2-Ss	1.90062	7.35579	3.87021	1.95241	up	0.00174301	other RNA [Source:TAIR;Acc:AT3G52748]
XLOC_001702	1:11858210-11859292	AT1G32760	ago2	ago2-Ss	2.38559	0.958695	0.40187	-1.3152	down	0.0018863	Glutaredoxin family protein [Source:TAIR;Acc:AT1G32760]
XLOC_002291	1:17443182-17446628	AT1G47520	ago2	ago2-Ss	0.74408	0.314927	0.423244	-1.24044	down	0.0018863	transposable element gene [Source:TAIR;Acc:AT1G47520]
XLOC_004375	1:1938962-1940459	AT1G06360	ago2	ago2-Ss	1.38052	0.308762	0.223655	-2.16065	down	0.0018863	Delta-9 desaturase-like 5 protein [Source:UniProtKB/Swiss-Prot;Acc:Q9LMI3]
XLOC_011925	2:10076368-10080232	AT2G23700	ago2	ago2-Ss	0.964044	0.464864	0.482202	-1.05229	down	0.0018863	Protein of unknown function, DUF547 [Source:TAIR;Acc:AT2G23700]
XLOC_027930	5:25328118-25329799	AT5G63140	ago2	ago2-Ss	1.87044	0.809597	0.432838	-1.2081	down	0.0018863	Probable inactive purple acid phosphatase 29 [Source:UniProtKB/Swiss-Prot;Acc:Q9FMK9]
XLOC_001418	1:9825285-9828067	AT1G28130	ago2	ago2-Ss	1.02592	0.373189	0.36376	-1.45894	down	0.00203026	Indole-3-acetic acid-amido synthetase GH3.17 [Source:UniProtKB/Swiss-Prot;Acc:Q9FZ87]
XLOC_005275	1:8170754-8172992	AT1G23060	ago2	ago2-Ss	1.86279	0.873888	0.469127	-1.09195	down	0.00203026	BEST Arabidopsis thaliana protein match is: TPX2 (targeting protein for Xklp2) protein family (TAIR:AT1G70950.1); Has 35333 Blast hits to 34131 proteins in 2444 species: Archae - 798; Bacteria - 22429; Metazoa - 974; Fungi - 991; Plants - 531; Virus /.../; Other Eukaryotes - 9610 (source: NCBI BLink). [Source:TAIR;Acc:AT1G23060]
XLOC_013598	3:2167729-2169222	AT3G06868	ago2	ago2-Ss	3.92812	1.77566	0.452039	-1.14548	down	0.00203026	unknown protein; FUNCTIONS IN: molecular_function unknown; INVOLVED IN: biological_process unknown; LOCATED IN: cellular_component unknown; BEST Arabidopsis thaliana protein match is: unknown protein (TAIR:AT5G49100.1); Has 30201 Blast hits to 17322 /.../ins in 780 species: Archae - 12; Bacteria - 1396; Metazoa - 17338; Fungi - 3422; Plants - 5037; Viruses - 0; Other Eukaryotes - 2996 (source: NC…
XLOC_014769	3:10373185-10376462	AT3G27940	ago2	ago2-Ss	4.23415	1.95606	0.461973	-1.11412	down	0.00203026	LOB domain-containing protein 26 [Source:UniProtKB/Swiss-Prot;Acc:Q9LIJ0]
XLOC_019840	4:994926-998967	AT4G02280	ago2	ago2-Ss	0.432747	0.927176	2.14254	1.09932	up	0.00203026	Sucrose synthase 3 [Source:UniProtKB/Swiss-Prot;Acc:Q9M111]
XLOC_027843	5:24770098-24771252	AT5G61610	ago2	ago2-Ss	0.682524	2.34677	3.43836	1.78172	up	0.00203026	Oleosin family protein [Source:TAIR;Acc:AT5G61610]
XLOC_002972	1:22080788-22088116	AT1G59980	ago2	ago2-Ss	2.67553	1.25664	0.469677	-1.09026	down	0.00217158	Chaperone protein dnaJ 39 [Source:UniProtKB/Swiss-Prot;Acc:Q6XL73]
XLOC_017397	3:6243554-6244813	AT3G18217	ago2	ago2-Ss	2.01921	0.58579	0.290108	-1.78534	down	0.00217158	MIR157C; miRNA [Source:TAIR;Acc:AT3G18217]
XLOC_022724	4:4838848-4843827	AT4G08020	ago2	ago2-Ss	1.65641	0.673944	0.40687	-1.29736	down	0.00217158	transposable element gene [Source:TAIR;Acc:AT4G08020]
XLOC_027470	5:22152724-22154429	AT5G54530	ago2	ago2-Ss	4.50545	2.12889	0.472514	-1.08157	down	0.00217158	Protein of unknown function, DUF538 [Source:TAIR;Acc:AT5G54530]
XLOC_003158	1:23563314-23565555	AT1G63530	ago2	ago2-Ss	0.432365	1.0119	2.34039	1.22675	up	0.00217158	BEST Arabidopsis thaliana protein match is: hydroxyproline-rich glycoprotein family protein (TAIR:AT1G63540.1); Has 10212 Blast hits to 4024 proteins in 434 species: Archae - 1; Bacteria - 1259; Metazoa - 3608; Fungi - 2247; Plants - 291; Viruses - /.../her Eukaryotes - 2716 (source: NCBI BLink). [Source:TAIR;Acc:AT1G63530]
XLOC_014243	3:6553521-6558618	AT3G19002	ago2	ago2-Ss	0.717766	4.52837	6.30899	2.65741	up	0.00217158	other RNA [Source:TAIR;Acc:AT3G19002]
XLOC_017915	3:10079559-10081533	AT3G27290	ago2	ago2-Ss	0.348677	0.965292	2.76845	1.46908	up	0.00217158	F-box protein At3g27290 [Source:UniProtKB/Swiss-Prot;Acc:Q9LK24]
XLOC_030115	5:15280487-15282727	AT5G38250	ago2	ago2-Ss	0.301358	0.862622	2.86245	1.51725	up	0.00217158	Protein kinase family protein [Source:TAIR;Acc:AT5G38250]
XLOC_014228	3:6470218-6471389	AT3G18777	ago2	ago2-Ss	0.328093	1.27009	3.87114	1.95276	up	0.00231469	pseudogene, similar to RING-H2 zinc finger protein, similar to putative RING zinc finger protein GB:AAF16660 from (Arabidopsis thaliana); blastp match of 47% identity and 3.3e-31 P-value to GP [Source:TAIR;Acc:AT3G18777]
XLOC_023836	4:13285824-13288974	AT4G26240	ago2	ago2-Ss	12.1701	25.3087	2.07958	1.05629	up	0.00231469	unknown protein; Has 30201 Blast hits to 17322 proteins in 780 species: Archae - 12; Bacteria - 1396; Metazoa - 17338; Fungi - 3422; Plants - 5037; Viruses - 0; Other Eukaryotes - 2996 (source: NCBI BLink). [Source:TAIR;Acc:AT4G26240]
XLOC_031542	5:25650640-25652123	AT5G64100	ago2	ago2-Ss	0.324313	1.36541	4.21017	2.07388	up	0.00231469	Peroxidase 69 [Source:UniProtKB/Swiss-Prot;Acc:Q96511]
XLOC_010095	2:15859238-15859907	AT2G37870	ago2	ago2-Ss	4.40225	1.16229	0.264022	-1.92127	down	0.00245156	Bifunctional inhibitor/lipid-transfer protein/seed storage 2S albumin superfamily protein [Source:TAIR;Acc:AT2G37870]
XLOC_015493	3:16770932-16773030	AT3G45680	ago2	ago2-Ss	0.768871	0.185495	0.241257	-2.05136	down	0.00245156	Protein NRT1/ PTR FAMILY 2.3 [Source:UniProtKB/Swiss-Prot;Acc:Q9M175]
XLOC_018085	3:11478439-11480033	AT3G29639	ago2	ago2-Ss	2.86769	0.818842	0.285541	-1.80823	down	0.00245156	BEST Arabidopsis thaliana protein match is: SPOC domain / Transcription elongation factor S-II protein (TAIR:AT5G11430.1); Has 45 Blast hits to 45 proteins in 8 species: Archae - 0; Bacteria - 0; Metazoa - 0; Fungi - 0; Plants - 45; Viruses - 0; Oth /.../aryotes - 0 (source: NCBI BLink). [Source:TAIR;Acc:AT3G29639]
XLOC_023722	4:12383169-12384496	AT4G23770	ago2	ago2-Ss	2.17114	0.690091	0.317846	-1.6536	down	0.00245156	unknown protein; BEST Arabidopsis thaliana protein match is: unknown protein (TAIR:AT4G23780.1); Has 17 Blast hits to 17 proteins in 6 species: Archae - 0; Bacteria - 2; Metazoa - 0; Fungi - 0; Plants - 13; Viruses - 0; Other Eukaryotes - 2 (source: /.../BLink). [Source:TAIR;Acc:AT4G23770]
XLOC_004646	1:3702564-3709577	AT1G11100	ago2	ago2-Ss	0.128005	0.769752	6.01344	2.58819	up	0.00245156	SNF2 domain-containing protein / helicase domain-containing protein / zinc finger protein-related [Source:TAIR;Acc:AT1G11100]
XLOC_004649	1:3750065-3752780	AT1G11190	ago2	ago2-Ss	0.735615	1.73825	2.36298	1.24061	up	0.00245156	Endonuclease 1 [Source:UniProtKB/Swiss-Prot;Acc:Q9SXA6]
XLOC_019088	3:19557720-19559007	AT3G52770	ago2	ago2-Ss	1.36667	5.48516	4.01353	2.00487	up	0.00245156	protein binding [Source:TAIR;Acc:AT3G52770]
XLOC_000891	1:6089516-6090323	AT1G17700	ago2	ago2-Ss	4.41908	2.01851	0.456773	-1.13045	down	0.00258969	PRA1 family protein F1 [Source:UniProtKB/Swiss-Prot;Acc:Q9FZ63]
XLOC_005538	1:10056192-10057825	AT1G28620	ago2	ago2-Ss	1.84022	0.756031	0.410838	-1.28336	down	0.00258969	pseudogene, lipase, similar to lipase Arab-1 GB:S68410 GI:2129636 (Arabidopsis thaliana); blastp match of 44% identity and 1.2e-48 P-value to GP [Source:TAIR;Acc:AT1G28620]
XLOC_031302	5:23925084-23925852	AT5G59310	ago2	ago2-Ss	3.73492	1.13903	0.304968	-1.71327	down	0.00258969	Non-specific lipid-transfer protein 4 [Source:UniProtKB/Swiss-Prot;Acc:Q9LLR6]
XLOC_027475	5:22167305-22170538	AT5G54569	ago2	ago2-Ss	2.63183	1.24752	0.474013	-1.077	down	0.00272862	other RNA [Source:TAIR;Acc:AT5G54569]
XLOC_003283	1:24442503-24446291	AT1G65730	ago2	ago2-Ss	0.346785	0.840227	2.42291	1.27674	up	0.00272862	Probable metal-nicotianamine transporter YSL7 [Source:UniProtKB/Swiss-Prot;Acc:Q9SHY2]
XLOC_004255	1:1167337-1170815	AT1G04360	ago2	ago2-Ss	1.38956	3.55824	2.5607	1.35654	up	0.00272862	RING-H2 finger protein ATL1 [Source:UniProtKB/Swiss-Prot;Acc:P93823]
XLOC_022271	4:876852-879741	AT4G02005	ago2	ago2-Ss	1.13016	0.493408	0.436581	-1.19568	down	0.00287118	other RNA [Source:TAIR;Acc:AT4G02005]
XLOC_001088	1:7483780-7488730	AT1G21370	ago2	ago2-Ss	7.17928	15.5883	2.1713	1.11856	up	0.00287118	unknown protein; CONTAINS InterPro DOMAIN/s: Protein of unknown function DUF218 (InterPro:IPR003848); Has 160 Blast hits to 160 proteins in 86 species: Archae - 0; Bacteria - 0; Metazoa - 0; Fungi - 102; Plants - 44; Viruses - 0; Other Eukaryotes - /.../urce: NCBI BLink). [Source:TAIR;Acc:AT1G21370]
XLOC_010215	2:16750034-16751084	AT2G40113	ago2	ago2-Ss	0.216728	9.95118	45.9155	5.52091	up	0.00300867	Pollen Ole e 1 allergen and extensin family protein [Source:TAIR;Acc:AT2G40113]
XLOC_013773	3:3299892-3303839	AT3G10570	ago2	ago2-Ss	0.923521	0.330602	0.35798	-1.48205	down	0.00314819	cytochrome P450, family 77, subfamily A, polypeptide 6 [Source:TAIR;Acc:AT3G10570]
XLOC_021778	4:15920229-15922959	AT4G32990	ago2	ago2-Ss	0.873689	0.220743	0.252657	-1.98475	down	0.00314819	Transducin/WD40 repeat-like superfamily protein [Source:TAIR;Acc:AT4G32990]
XLOC_007746	1:28540771-28543904	AT1G76060	ago2	ago2-Ss	10.8711	22.8882	2.10542	1.07411	up	0.00314819	LYR family of Fe/S cluster biogenesis protein [Source:TAIR;Acc:AT1G76060]
XLOC_012987	2:17640665-17645993	AT2G42365	ago2	ago2-Ss	1.36224	4.43889	3.25853	1.70422	up	0.00314819	other RNA [Source:TAIR;Acc:AT2G42365]
XLOC_031202	5:23288871-23289716	AT5G57510	ago2	ago2-Ss	1.08127	143.394	132.617	7.05112	up	0.00314819	unknown protein; Has 27 Blast hits to 27 proteins in 9 species: Archae - 0; Bacteria - 0; Metazoa - 0; Fungi - 0; Plants - 27; Viruses - 0; Other Eukaryotes - 0 (source: NCBI BLink). [Source:TAIR;Acc:AT5G57510]
XLOC_021147	4:11463009-11468679	AT4G21550	ago2	ago2-Ss	0.690271	0.302611	0.438394	-1.1897	down	0.00328505	B3 domain-containing transcription factor VAL3 [Source:UniProtKB/Swiss-Prot;Acc:O65420]
XLOC_024684	5:625011-629313	AT5G02760	ago2	ago2-Ss	33.5794	12.248	0.364748	-1.45503	down	0.00328505	Probable protein phosphatase 2C 67 [Source:UniProtKB/Swiss-Prot;Acc:Q501F9]
XLOC_005291	1:8283643-8286832	AT1G23340	ago2	ago2-Ss	1.38315	0.605439	0.437726	-1.1919	down	0.00341965	Protein of Unknown Function (DUF239) [Source:TAIR;Acc:AT1G23340]
XLOC_013307	3:129137-130749	AT3G01345	ago2	ago2-Ss	0.245623	0.916294	3.73048	1.89936	up	0.00341965	Expressed protein [Source:TAIR;Acc:AT3G01345]
XLOC_001595	1:10974444-10976298	AT1G30840	ago2	ago2-Ss	1.74277	0.838953	0.481391	-1.05472	down	0.00355493	Probable purine permease 4 [Source:UniProtKB/Swiss-Prot;Acc:Q9SY29]
XLOC_012886	2:16957918-16963215	AT2G40640	ago2	ago2-Ss	4.75759	1.61753	0.339989	-1.55644	down	0.00355493	U-box domain-containing protein 63 [Source:UniProtKB/Swiss-Prot;Acc:Q58FY4]
XLOC_008778	2:6244780-6246233	AT2G14620	ago2	ago2-Ss	0.441394	1.28929	2.92095	1.54644	up	0.00355493	Probable xyloglucan endotransglucosylase/hydrolase protein 10 [Source:UniProtKB/Swiss-Prot;Acc:Q9ZVK1]
XLOC_016910	3:2914713-2915321	AT3G09480	ago2	ago2-Ss	1.49801	3.9267	2.62128	1.39027	up	0.00355493	Histone H2B.5 [Source:UniProtKB/Swiss-Prot;Acc:Q9SF55]
XLOC_003642	1:27179789-27182430	AT1G72210	ago2	ago2-Ss	0.241077	0.966938	4.01091	2.00393	up	0.00368983	Transcription factor bHLH96 [Source:UniProtKB/Swiss-Prot;Acc:Q9C7T4]
XLOC_023020	4:7342955-7343590	AT4G12410	ago2	ago2-Ss	0.335164	3.85516	11.5023	3.52385	up	0.00368983	SAUR-like auxin-responsive protein family [Source:TAIR;Acc:AT4G12410]
XLOC_028195	5:241382-242225	AT5G01640	ago2	ago2-Ss	1.49401	3.25007	2.1754	1.12128	up	0.00368983	PRA1 family protein B5 [Source:UniProtKB/Swiss-Prot;Acc:Q9M012]
XLOC_021208	4:11907630-11908113	AT4G22620	ago2	ago2-Ss	1.30299	4.99657	3.83469	1.93911	up	0.00395008	SAUR-like auxin-responsive protein family [Source:TAIR;Acc:AT4G22620]
XLOC_024276	4:16340928-16345094	AT4G34131	ago2	ago2-Ss	1.93897	14.6344	7.54751	2.916	up	0.00395008	UDP-glycosyltransferase 73B3 [Source:UniProtKB/Swiss-Prot;Acc:Q8W491]
XLOC_016609	3:1098825-1101874	AT3G04184	ago2	ago2-Ss	2.81189	0.929292	0.330486	-1.59734	down	0.0040785	unknown protein; Has 30201 Blast hits to 17322 proteins in 780 species: Archae - 12; Bacteria - 1396; Metazoa - 17338; Fungi - 3422; Plants - 5037; Viruses - 0; Other Eukaryotes - 2996 (source: NCBI BLink). [Source:TAIR;Acc:AT3G04184]
XLOC_005964	1:13853170-13853687	AT1G36640	ago2	ago2-Ss	0	2.27985	NA	inf	up	0.0042065	unknown protein; FUNCTIONS IN: molecular_function unknown; INVOLVED IN: biological_process unknown; LOCATED IN: endomembrane system; EXPRESSED IN: sperm cell, root; BEST Arabidopsis thaliana protein match is: unknown protein (TAIR:AT1G36622.1); Has /.../st hits to 14 proteins in 2 species: Archae - 0; Bacteria - 0; Metazoa - 0; Fungi - 0; Plants - 14; Viruses - 0; Other Eukaryotes - 0 (source: NC…
XLOC_014459	3:7941013-7941564	AT3G22415	ago2	ago2-Ss	1.69831	8.54409	5.03095	2.33083	up	0.0042065	unknown protein; Has 35333 Blast hits to 34131 proteins in 2444 species: Archae - 798; Bacteria - 22429; Metazoa - 974; Fungi - 991; Plants - 531; Viruses - 0; Other Eukaryotes - 9610 (source: NCBI BLink). [Source:TAIR;Acc:AT3G22415]
XLOC_006244	1:17236677-17238053	AT1G46480	ago2	ago2-Ss	2.44148	1.17384	0.48079	-1.05652	down	0.00446971	WUSCHEL-related homeobox 4 [Source:UniProtKB/Swiss-Prot;Acc:Q6X7J9]
XLOC_023247	4:8925741-8938482	AT4G15670|AT4G15680	ago2	ago2-Ss	18.8994	53.1594	2.81275	1.49198	up	0.00446971	Monothiol glutaredoxin-S7 [Source:UniProtKB/Swiss-Prot;Acc:Q6NLU2]|Monothiol glutaredoxin-S4 [Source:UniProtKB/Swiss-Prot;Acc:O23419]
XLOC_030196	5:15837209-15840638	AT5G39550	ago2	ago2-Ss	1.16085	0.575556	0.495803	-1.01216	down	0.00459709	E3 ubiquitin-protein ligase ORTHRUS 1 [Source:UniProtKB/Swiss-Prot;Acc:Q9FKA7]
XLOC_008337	2:2457572-2459811	AT2G06255	ago2	ago2-Ss	2.04072	4.42878	2.1702	1.11783	up	0.00459709	Protein ELF4-LIKE 3 [Source:UniProtKB/Swiss-Prot;Acc:Q8S8F5]
XLOC_021798	4:16102589-16133960	AT4G33540	ago2	ago2-Ss	18.4295	90.0921	4.88846	2.28938	up	0.00459709	metallo-beta-lactamase family protein [Source:TAIR;Acc:AT4G33540]
XLOC_012807	2:16446550-16449187	AT2G39380	ago2	ago2-Ss	0.618981	1.53548	2.48065	1.31072	up	0.00485946	exocyst subunit exo70 family protein H2 [Source:TAIR;Acc:AT2G39380]
XLOC_018837	3:17944028-17945009	AT3G48450	ago2	ago2-Ss	0.252733	154.71	612.149	9.25774	up	0.00485946	RPM1-interacting protein 4 (RIN4) family protein [Source:TAIR;Acc:AT3G48450]
XLOC_012239	2:12494850-12499723	AT2G29090	ago2	ago2-Ss	0.662985	0.107172	0.161651	-2.62905	down	0.00498433	Abscisic acid 8'-hydroxylase 2 [Source:UniProtKB/Swiss-Prot;Acc:O81077]
XLOC_030964	5:21457559-21463159	AT5G52910	ago2	ago2-Ss	2.50135	1.13001	0.45176	-1.14637	down	0.00498433	timeless family protein [Source:TAIR;Acc:AT5G52910]
XLOC_012213	2:12289106-12291127	AT2G28650	ago2	ago2-Ss	0.607147	1.50039	2.47121	1.30522	up	0.00498433	exocyst subunit exo70 family protein H8 [Source:TAIR;Acc:AT2G28650]
XLOC_029321	5:8139206-8142403	AT5G24080	ago2	ago2-Ss	0.0456732	0.78278	17.1388	4.09919	up	0.00498433	Protein kinase superfamily protein [Source:TAIR;Acc:AT5G24080]
XLOC_031185	5:23187817-23189875	AT5G57220	ago2	ago2-Ss	0.259904	2.7348	10.5224	3.39539	up	0.00511247	cytochrome P450, family 81, subfamily F, polypeptide 2 [Source:TAIR;Acc:AT5G57220]
XLOC_022281	4:1002393-1005253	AT4G02290	ago2	ago2-Ss	0.645068	0.16941	0.262624	-1.92893	down	0.00523393	Endoglucanase 17 [Source:UniProtKB/Swiss-Prot;Acc:O81416]
XLOC_019161	3:20038641-20044564	AT3G54120|AT3G54130	ago2	ago2-Ss	8.36972	18.1923	2.17359	1.12008	up	0.00523393	Reticulon-like protein B12 [Source:UniProtKB/Swiss-Prot;Acc:Q9M392]|Ataxin-3 homolog [Source:UniProtKB/Swiss-Prot;Acc:Q9M391]
XLOC_001303	1:9066345-9076743	AT1G26220	ago2	ago2-Ss	26.9801	12.6243	0.467909	-1.0957	down	0.0053614	Acyl-CoA N-acyltransferases (NAT) superfamily protein [Source:TAIR;Acc:AT1G26220]
XLOC_016889	3:2803527-2808311	AT3G09160|AT3G09162	ago2	ago2-Ss	14.3315	6.86337	0.478901	-1.0622	down	0.0053614	RNA-binding (RRM/RBD/RNP motifs) family protein [Source:TAIR;Acc:AT3G09160]|unknown protein; FUNCTIONS IN: molecular_function unknown; INVOLVED IN: biological_process unknown; LOCATED IN: endomembrane system; EXPRESSED IN: stem, root, inflorescence, cultured cell, leaf; Has 35333 Blast hits to 34131 proteins in 2444 species /.../ae - 798; Bacteria - 22429; Metazoa - 974; Fungi - 991; Plants - 531…
XLOC_013458	3:1098825-1101874	AT3G04181	ago2	ago2-Ss	0.549717	3.59115	6.5327	2.70768	up	0.0053614	unknown protein; FUNCTIONS IN: molecular_function unknown; INVOLVED IN: biological_process unknown; LOCATED IN: cellular_component unknown; Has 30201 Blast hits to 17322 proteins in 780 species: Archae - 12; Bacteria - 1396; Metazoa - 17338; Fungi - /.../ Plants - 5037; Viruses - 0; Other Eukaryotes - 2996 (source: NCBI BLink). [Source:TAIR;Acc:AT3G04181]
XLOC_019747	4:324981-334483	AT4G00755	ago2	ago2-Ss	8.81023	3.98174	0.451945	-1.14578	down	0.00548821	F-box protein At4g00755 [Source:UniProtKB/Swiss-Prot;Acc:Q8LG03]
XLOC_013991	3:4940317-4943055	AT3G14700|AT3G14710	ago2	ago2-Ss	0.366393	1.5543	4.24216	2.0848	up	0.00548821	SART-1 family [Source:TAIR;Acc:AT3G14700]|F-box/FBD/LRR-repeat protein At3g14710 [Source:UniProtKB/Swiss-Prot;Acc:Q9LUC4]
XLOC_015787	3:18935671-18941560	AT3G50970	ago2	ago2-Ss	13.8313	80.9363	5.85168	2.54885	up	0.00548821	Dehydrin Xero 2 [Source:UniProtKB/Swiss-Prot;Acc:P42758]
XLOC_031139	5:22835981-22837941	AT5G56370	ago2	ago2-Ss	0.858482	0.285997	0.333142	-1.58579	down	0.00561709	FBD-associated F-box protein At5g56370 [Source:UniProtKB/Swiss-Prot;Acc:Q9FM94]
XLOC_003491	1:26097786-26099388	AT1G69430	ago2	ago2-Ss	0.285826	0.837847	2.93132	1.55155	up	0.00561709	unknown protein; BEST Arabidopsis thaliana protein match is: unknown protein (TAIR:AT1G26650.1); Has 216 Blast hits to 215 proteins in 17 species: Archae - 0; Bacteria - 0; Metazoa - 0; Fungi - 0; Plants - 216; Viruses - 0; Other Eukaryotes - 0 (sou /.../CBI BLink). [Source:TAIR;Acc:AT1G69430]
XLOC_003796	1:28291697-28293008	AT1G75390	ago2	ago2-Ss	1.80261	0.869642	0.482433	-1.0516	down	0.00586945	basic leucine-zipper 44 [Source:TAIR;Acc:AT1G75390]
XLOC_009231	2:9503363-9504603	AT2G22390	ago2	ago2-Ss	3.05585	1.33729	0.437617	-1.19226	down	0.00599953	pseudogene, putative GTP-binding protein, similar to GTP-binding protein GI:303738 from (Pisum sativum); blastp match of 75% identity and 3.6e-56 P-value to GP [Source:TAIR;Acc:AT2G22390]
XLOC_020031	4:2367550-2372216	AT4G04670	ago2	ago2-Ss	2.02945	0.956377	0.471249	-1.08544	down	0.00612232	tRNA wybutosine-synthesizing protein 2/3/4 [Source:UniProtKB/Swiss-Prot;Acc:Q8W4K1]
XLOC_028790	5:4410360-4423033	AT5G13700	ago2	ago2-Ss	0.484097	6.2447	12.8997	3.68927	up	0.00612232	Polyamine oxidase 1 [Source:UniProtKB/Swiss-Prot;Acc:Q9FNA2]
XLOC_025248	5:4615189-4618960	AT5G14310	ago2	ago2-Ss	11.0682	30.0228	2.71255	1.43965	up	0.00662577	Probable carboxylesterase 16 [Source:UniProtKB/Swiss-Prot;Acc:Q8LED9]
XLOC_007724	1:28382895-28383768	AT1G75590	ago2	ago2-Ss	1.71093	0.502597	0.293756	-1.76731	down	0.00687668	SAUR-like auxin-responsive protein family [Source:TAIR;Acc:AT1G75590]
XLOC_025997	5:10610878-10637619	AT5G28610|AT5G28630	ago2	ago2-Ss	114.309	237.918	2.08137	1.05753	up	0.00687668	BEST Arabidopsis thaliana protein match is: glycine-rich protein (TAIR:AT5G28630.1); Has 1536 Blast hits to 1202 proteins in 136 species: Archae - 0; Bacteria - 8; Metazoa - 888; Fungi - 120; Plants - 71; Viruses - 39; Other Eukaryotes - 410 (source /.../ BLink). [Source:TAIR;Acc:AT5G28610]|glycine-rich protein [Source:TAIR;Acc:AT5G28630]
XLOC_014816	3:10737905-10741050	-	ago2	ago2-Ss	10.1708	4.80112	0.472049	-1.08299	down	0.00699979	-
XLOC_007508	1:26767296-26768076	AT1G70990	ago2	ago2-Ss	0.529295	1.81812	3.43498	1.7803	up	0.00699979	proline-rich family protein [Source:TAIR;Acc:AT1G70990]
XLOC_005962	1:13838375-13839165	-	ago2	ago2-Ss	0.195932	3.79722	19.3803	4.27652	up	0.00711117	-
XLOC_013659	3:2541005-2543432	AT3G07970	ago2	ago2-Ss	0.0539143	1.59257	29.539	4.88455	up	0.00711117	Polygalacturonase QRT2 [Source:UniProtKB/Swiss-Prot;Acc:Q9SFB7]
XLOC_029275	5:7795255-7796346	AT5G23160	ago2	ago2-Ss	0.0796935	3.87939	48.6791	5.60523	up	0.00711117	Uncharacterized protein At5g23160 [Source:UniProtKB/Swiss-Prot;Acc:Q9FMY4]
XLOC_029325	5:8164346-8167673	AT5G24140	ago2	ago2-Ss	0.0404329	0.633065	15.6572	3.96875	up	0.00711117	Squalene epoxidase 4 [Source:UniProtKB/Swiss-Prot;Acc:O65403]
XLOC_024962	5:2450042-2451725	AT5G07700	ago2	ago2-Ss	2.08299	0.942405	0.452428	-1.14424	down	0.00723425	Transcription factor MYB76 [Source:UniProtKB/Swiss-Prot;Acc:Q9SPG5]
XLOC_004216	1:910022-911193	AT1G03650	ago2	ago2-Ss	1.60815	3.39131	2.10883	1.07644	up	0.00736263	Acyl-CoA N-acyltransferases (NAT) superfamily protein [Source:TAIR;Acc:AT1G03650]
XLOC_007268	1:24911790-24913715	AT1G66783	ago2	ago2-Ss	1.31545	0.508502	0.386562	-1.37123	down	0.00760069	MIR157A; miRNA [Source:TAIR;Acc:AT1G66783]
XLOC_007217	1:24512456-24514659	AT1G65890	ago2	ago2-Ss	0.0851634	1.40998	16.5562	4.0493	up	0.00760069	Probable acyl-activating enzyme 12, peroxisomal [Source:UniProtKB/Swiss-Prot;Acc:Q9SS00]
XLOC_005194	1:7537086-7537649	AT1G21525	ago2	ago2-Ss	0.864047	3.11385	3.6038	1.84952	up	0.00772192	pseudogene of unknown protein [Source:TAIR;Acc:AT1G21525]
XLOC_005921	1:13363002-13365060	AT1G35910	ago2	ago2-Ss	0.175423	1.11742	6.3699	2.67127	up	0.00784026	Probable trehalose-phosphate phosphatase D [Source:UniProtKB/Swiss-Prot;Acc:Q67XC9]
XLOC_023872	4:13487208-13489604	AT4G26795	ago2	ago2-Ss	2.52916	1.20004	0.47448	-1.07558	down	0.00795684	other RNA [Source:TAIR;Acc:AT4G26795]
XLOC_023952	4:13979731-13983885	AT4G28180	ago2	ago2-Ss	8.88587	4.09904	0.461298	-1.11623	down	0.00795684	unknown protein; FUNCTIONS IN: molecular_function unknown; INVOLVED IN: N-terminal protein myristoylation; LOCATED IN: cellular_component unknown; EXPRESSED IN: 15 plant structures; EXPRESSED DURING: 8 growth stages; Has 1508 Blast hits to 1315 prot /.../n 223 species: Archae - 4; Bacteria - 127; Metazoa - 687; Fungi - 310; Plants - 142; Viruses - 28; Other Eukaryotes - 210 (source: NCBI BLink). …
XLOC_007278	1:24945483-24955710	AT1G66880	ago2	ago2-Ss	1.23308	2.83818	2.3017	1.2027	up	0.00795684	Protein kinase superfamily protein [Source:TAIR;Acc:AT1G66880]
XLOC_026462	5:14767498-14770249	AT5G37300	ago2	ago2-Ss	0.475677	1.05326	2.21424	1.14681	up	0.00807914	O-acyltransferase WSD1 [Source:UniProtKB/Swiss-Prot;Acc:Q93ZR6]
XLOC_023220	4:8637665-8640291	AT4G15140	ago2	ago2-Ss	5.16153	11.1397	2.1582	1.10983	up	0.00819345	unknown protein; Has 26 Blast hits to 26 proteins in 10 species: Archae - 0; Bacteria - 0; Metazoa - 0; Fungi - 0; Plants - 26; Viruses - 0; Other Eukaryotes - 0 (source: NCBI BLink). [Source:TAIR;Acc:AT4G15140]
XLOC_029011	5:5867282-5869050	AT5G17780	ago2	ago2-Ss	0.559553	1.23817	2.21278	1.14586	up	0.00819345	alpha/beta-Hydrolases superfamily protein [Source:TAIR;Acc:AT5G17780]
XLOC_013438	3:983120-983751	AT3G03850	ago2	ago2-Ss	3.85567	1.56204	0.405128	-1.30355	down	0.0083149	SAUR-like auxin-responsive protein family [Source:TAIR;Acc:AT3G03850]
XLOC_010693	2:228744-229237	AT2G01505	ago2	ago2-Ss	4.2719	1.32454	0.310058	-1.68939	down	0.00843988	CLAVATA3/ESR (CLE)-related protein 16 [Source:UniProtKB/Swiss-Prot;Acc:Q8S8M2]
XLOC_006876	1:22113840-22116845	AT1G60030	ago2	ago2-Ss	0.391021	0.845166	2.16144	1.11199	up	0.00843988	Nucleobase-ascorbate transporter 7 [Source:UniProtKB/Swiss-Prot;Acc:Q0WPE9]
XLOC_006291	1:17704178-17706460	AT1G48000	ago2	ago2-Ss	0.356064	1.41931	3.98611	1.99498	up	0.00855535	myb domain protein 112 [Source:TAIR;Acc:AT1G48000]
XLOC_013869	3:3967064-3972005	AT3G12510	ago2	ago2-Ss	2.42301	6.23157	2.57184	1.3628	up	0.00855535	MADS-box family protein [Source:TAIR;Acc:AT3G12510]
XLOC_013303	3:85543-89576	AT3G01280	ago2	ago2-Ss	59.6494	119.815	2.00866	1.00623	up	0.008673	Mitochondrial outer membrane protein porin 1 [Source:UniProtKB/Swiss-Prot;Acc:Q9SRH5]
XLOC_019845	4:1037679-1047090	AT4G02350	ago2	ago2-Ss	18.4732	41.929	2.26973	1.18252	up	0.008673	Exocyst complex component SEC15B [Source:UniProtKB/Swiss-Prot;Acc:F4JHH5]
XLOC_005707	1:11475806-11478765	AT1G31950	ago2	ago2-Ss	1.16373	0.266799	0.229262	-2.12493	down	0.00878347	Terpenoid cyclases/Protein prenyltransferases superfamily protein [Source:TAIR;Acc:AT1G31950]
XLOC_010388	2:18007696-18010606	AT2G43340	ago2	ago2-Ss	12.4999	6.1716	0.493732	-1.0182	down	0.00878347	Protein of unknown function (DUF1685) [Source:TAIR;Acc:AT2G43340]
XLOC_009305	2:10063025-10065748	AT2G23672|AT2G23673	ago2	ago2-Ss	21.8196	4.95927	0.227284	-2.13743	down	0.00889881	other RNA [Source:TAIR;Acc:AT2G23672]|Pseudogene of AT2G23680; stress-responsive protein, putative [Source:TAIR;Acc:AT2G23673]
XLOC_030424	5:17507882-17508668	AT5G43580	ago2	ago2-Ss	5.33039	2.27304	0.42643	-1.22962	down	0.00889881	Serine protease inhibitor, potato inhibitor I-type family protein [Source:TAIR;Acc:AT5G43580]
XLOC_005373	1:8765641-8842397	AT1G24909	ago2	ago2-Ss	0.942868	39.3171	41.6996	5.38196	up	0.00889881	Glutamine amidotransferase type 1 family protein [Source:TAIR;Acc:AT1G24909]
XLOC_010277	2:17206509-17207698	AT2G41260	ago2	ago2-Ss	1.1105	0.182042	0.163929	-2.60886	down	0.0090192	glycine-rich protein / late embryogenesis abundant protein (M17) [Source:TAIR;Acc:AT2G41260]
XLOC_007004	1:22934687-22935343	AT1G62045	ago2	ago2-Ss	3.60133	7.51869	2.08775	1.06195	up	0.00925476	BEST Arabidopsis thaliana protein match is: ankyrin repeat family protein (TAIR:AT1G11740.1); Has 26 Blast hits to 26 proteins in 7 species: Archae - 0; Bacteria - 0; Metazoa - 0; Fungi - 0; Plants - 26; Viruses - 0; Other Eukaryotes - 0 (source: NC /.../nk). [Source:TAIR;Acc:AT1G62045]
XLOC_016481	3:259633-261840	AT3G01710	ago2	ago2-Ss	0.802342	0.311082	0.387718	-1.36692	down	0.00937412	TPX2 (targeting protein for Xklp2) protein family [Source:TAIR;Acc:AT3G01710]
XLOC_007725	1:28394778-28396596	AT1G75620	ago2	ago2-Ss	0.2641	0.686793	2.6005	1.37879	up	0.0094917	glyoxal oxidase-related protein [Source:TAIR;Acc:AT1G75620]
XLOC_010463	2:18429191-18432290	AT2G44690|AT2G44700	ago2	ago2-Ss	1.61067	0.681562	0.423156	-1.24074	down	0.00960165	Rac-like GTP-binding protein ARAC9 [Source:UniProtKB/Swiss-Prot;Acc:Q9XGU0]|F-box/kelch-repeat protein At2g44700 [Source:UniProtKB/Swiss-Prot;Acc:Q84RE1]
XLOC_024461	4:17812735-17815178	AT4G37890	ago2	ago2-Ss	1.39993	0.673209	0.480887	-1.05623	down	0.00960165	Zinc finger (C3HC4-type RING finger) family protein [Source:TAIR;Acc:AT4G37890]
XLOC_028871	5:4921265-4922648	AT5G15160	ago2	ago2-Ss	2.67718	0.791382	0.295602	-1.75827	down	0.00960165	Transcription factor PRE2 [Source:UniProtKB/Swiss-Prot;Acc:Q9LXG5]
XLOC_000853	1:5844499-5850934	AT1G17100	ago2	ago2-Ss	31.174	15.0299	0.482129	-1.05251	down	0.00971404	SOUL heme-binding family protein [Source:TAIR;Acc:AT1G17100]
XLOC_004017	1:30012047-30013495	AT1G79760	ago2	ago2-Ss	1.33371	0.612719	0.459409	-1.12215	down	0.00971404	downstream target of AGL15-4 [Source:TAIR;Acc:AT1G79760]
XLOC_022022	4:17707893-17709847	AT4G37690	ago2	ago2-Ss	0.324103	0.756742	2.33488	1.22335	up	0.00982598	Glycosyltransferase 6 [Source:UniProtKB/Swiss-Prot;Acc:Q9SZG1]
XLOC_025729	5:8203000-8205793	AT5G24200	ago2	ago2-Ss	0.410055	0.965831	2.35536	1.23595	up	0.00982598	alpha/beta-Hydrolases superfamily protein [Source:TAIR;Acc:AT5G24200]
XLOC_003273	1:24349522-24350306	AT1G65486	ago2	ago2-Ss	11.4163	24.6938	2.16302	1.11305	up	0.0102987	unknown protein; FUNCTIONS IN: molecular_function unknown; INVOLVED IN: biological_process unknown; LOCATED IN: endomembrane system; BEST Arabidopsis thaliana protein match is: unknown protein (TAIR:AT1G65490.1); Has 30201 Blast hits to 17322 protei /.../780 species: Archae - 12; Bacteria - 1396; Metazoa - 17338; Fungi - 3422; Plants - 5037; Viruses - 0; Other Eukaryotes - 2996 (source: NCBI BLin…
XLOC_023057	4:7598092-7599257	AT4G13000	ago2	ago2-Ss	0.263597	0.822739	3.1212	1.6421	up	0.0102987	AGC (cAMP-dependent, cGMP-dependent and protein kinase C) kinase family protein [Source:TAIR;Acc:AT4G13000]
XLOC_031629	5:26292058-26295665	AT5G65710	ago2	ago2-Ss	1.47892	0.62832	0.424848	-1.23498	down	0.0105247	LRR receptor-like serine/threonine-protein kinase HSL2 [Source:UniProtKB/Swiss-Prot;Acc:C0LGX3]
XLOC_024556	4:18429891-18430950	AT4G39720	ago2	ago2-Ss	1.89769	0.906721	0.477804	-1.06551	down	0.0106339	VQ motif-containing protein [Source:TAIR;Acc:AT4G39720]
XLOC_000750	1:5290744-5292535	AT1G15380	ago2	ago2-Ss	2.22361	1.08897	0.489734	-1.02993	down	0.0107491	Lactoylglutathione lyase / glyoxalase I family protein [Source:TAIR;Acc:AT1G15380]
XLOC_019027	3:19188896-19192051	AT3G51740	ago2	ago2-Ss	0.682654	0.183469	0.26876	-1.89561	down	0.0108624	Probably inactive leucine-rich repeat receptor-like protein kinase IMK2 [Source:UniProtKB/Swiss-Prot;Acc:Q9SCT4]
XLOC_013240	2:19344627-19356231	AT2G47130|AT2G47140	ago2	ago2-Ss	2.94888	17.5081	5.93719	2.56978	up	0.0108624	Short-chain dehydrogenase reductase 3a [Source:UniProtKB/Swiss-Prot;Acc:O80713]|Short-chain dehydrogenase reductase 3b [Source:UniProtKB/Swiss-Prot;Acc:Q94K41]
XLOC_011900	2:9940806-9942864	AT2G23348	ago2	ago2-Ss	1.65804	0.356348	0.214923	-2.21811	down	0.0109786	unknown protein; FUNCTIONS IN: molecular_function unknown; INVOLVED IN: biological_process unknown; LOCATED IN: endomembrane system; Has 3 Blast hits to 3 proteins in 2 species: Archae - 0; Bacteria - 0; Metazoa - 0; Fungi - 0; Plants - 3; Viruses - /.../her Eukaryotes - 0 (source: NCBI BLink). [Source:TAIR;Acc:AT2G23348]
XLOC_001526	1:10424575-10425801	AT1G29770	ago2	ago2-Ss	0.970194	0.35727	0.368246	-1.44126	down	0.0112086	Haloacid dehalogenase-like hydrolase (HAD) superfamily protein [Source:TAIR;Acc:AT1G29770]
XLOC_024644	5:409710-411686	AT5G02080	ago2	ago2-Ss	1.69779	0.817554	0.481541	-1.05427	down	0.0112086	DNA / pantothenate metabolism flavoprotein [Source:TAIR;Acc:AT5G02080]
XLOC_000265	1:1864795-1866472	AT1G06140	ago2	ago2-Ss	0.340924	0.830549	2.43616	1.28461	up	0.0112086	Pentatricopeptide repeat-containing protein At1g06140, mitochondrial [Source:UniProtKB/Swiss-Prot;Acc:Q9LND4]
XLOC_023503	4:10767169-10769206	AT4G19820	ago2	ago2-Ss	1.90816	0.811702	0.425385	-1.23316	down	0.0113173	Glycosyl hydrolase family protein with chitinase insertion domain [Source:TAIR;Acc:AT4G19820]
XLOC_010370	2:17902483-17904443	AT2G43050	ago2	ago2-Ss	0.241287	0.660439	2.73714	1.45267	up	0.0113173	Probable pectinesterase/pectinesterase inhibitor 16 [Source:UniProtKB/Swiss-Prot;Acc:Q9SKX2]
XLOC_007825	1:29081903-29084285	AT1G77390	ago2	ago2-Ss	0.332796	0.862895	2.59285	1.37454	up	0.0119929	Cyclin-A1-2 [Source:UniProtKB/Swiss-Prot;Acc:Q9FVX0]
XLOC_029374	5:8567580-8570358	AT5G24910	ago2	ago2-Ss	0.0452679	2.34792	51.8672	5.69675	up	0.0121116	Cytochrome P450 714A1 [Source:UniProtKB/Swiss-Prot;Acc:Q93Z79]
XLOC_004661	1:3824509-3825196	AT1G11362	ago2	ago2-Ss	0.506363	1.82418	3.60253	1.84901	up	0.0122265	Plant invertase/pectin methylesterase inhibitor superfamily protein [Source:TAIR;Acc:AT1G11362]
XLOC_029356	5:8421623-8423499	AT5G24600	ago2	ago2-Ss	0.126424	6.24649	49.4093	5.62671	up	0.0125735	Protein of unknown function, DUF599 [Source:TAIR;Acc:AT5G24600]
XLOC_027803	5:24450838-24452756	AT5G60780	ago2	ago2-Ss	0.222866	0.652371	2.9272	1.54952	up	0.0126838	High affinity nitrate transporter 2.3 [Source:UniProtKB/Swiss-Prot;Acc:Q9FJH7]
XLOC_016673	3:1466572-1470551	AT3G05180	ago2	ago2-Ss	2.75611	0.91984	0.333745	-1.58318	down	0.0129035	GDSL esterase/lipase At3g05180 [Source:UniProtKB/Swiss-Prot;Acc:Q9MAA1]
XLOC_003929	1:29285077-29285889	AT1G77870	ago2	ago2-Ss	2.27565	0.673313	0.295877	-1.75693	down	0.0130111	Membrane-anchored ubiquitin-fold protein 5 [Source:UniProtKB/Swiss-Prot;Acc:Q9SH14]
XLOC_021399	4:13275306-13277188	AT4G26200	ago2	ago2-Ss	0.193984	0.738555	3.8073	1.92877	up	0.0130111	1-aminocyclopropane-1-carboxylate synthase 7 [Source:UniProtKB/Swiss-Prot;Acc:Q9STR4]
XLOC_013633	3:2392264-2394690	AT3G07500	ago2	ago2-Ss	3.67962	1.48409	0.403326	-1.30998	down	0.013124	Far-red impaired responsive (FAR1) family protein [Source:TAIR;Acc:AT3G07500]
XLOC_003304	1:24631333-24648846	AT1G66160	ago2	ago2-Ss	8.30907	33.6037	4.04422	2.01586	up	0.013124	U-box domain-containing protein 20 [Source:UniProtKB/Swiss-Prot;Acc:Q9C8D1]
XLOC_025392	5:5568392-5572405	AT5G16930	ago2	ago2-Ss	0.98626	2.04845	2.07698	1.05449	up	0.013124	AAA-type ATPase family protein [Source:TAIR;Acc:AT5G16930]
XLOC_010645	2:19599930-19602283	AT2G47860	ago2	ago2-Ss	1.98889	0.976987	0.491223	-1.02555	down	0.0134439	BTB/POZ domain-containing protein SETH6 [Source:UniProtKB/Swiss-Prot;Acc:O82253]
XLOC_018908	3:18450425-18451494	AT3G49750	ago2	ago2-Ss	1.17445	0.39573	0.336948	-1.5694	down	0.0135559	receptor like protein 44 [Source:TAIR;Acc:AT3G49750]
XLOC_028315	5:1068259-1069978	AT5G03960	ago2	ago2-Ss	0.77125	0.239021	0.309914	-1.69006	down	0.0136636	IQ-domain 12 [Source:TAIR;Acc:AT5G03960]
XLOC_003443	1:25768274-25772543	AT1G68630	ago2	ago2-Ss	0.0342739	1.28997	37.637	5.23408	up	0.013773	Protein PLANT CADMIUM RESISTANCE 12 [Source:UniProtKB/Swiss-Prot;Acc:Q9SX26]
XLOC_016786	3:2153841-2156148	AT3G06830	ago2	ago2-Ss	0.974316	0.440172	0.451776	-1.14632	down	0.0144244	Probable pectinesterase/pectinesterase inhibitor 23 [Source:UniProtKB/Swiss-Prot;Acc:Q8GXA1]
XLOC_005103	1:6927751-6928598	AT1G19960	ago2	ago2-Ss	4.18721	0.251476	0.060058	-4.0575	down	0.0146353	BEST Arabidopsis thaliana protein match is: transmembrane receptors (TAIR:AT2G32140.1); Has 41 Blast hits to 41 proteins in 17 species: Archae - 0; Bacteria - 2; Metazoa - 23; Fungi - 0; Plants - 11; Viruses - 0; Other Eukaryotes - 5 (source: NCBI BLink). [Source:TAIR;Acc:AT1G19960]
XLOC_000505	1:3611535-3616194	AT1G10850	ago2	ago2-Ss	2.65538	1.32314	0.498287	-1.00495	down	0.0147404	Leucine-rich repeat protein kinase family protein [Source:TAIR;Acc:AT1G10850]
XLOC_016272	3:22349526-22350371	AT3G60490	ago2	ago2-Ss	0.312923	1.14564	3.66108	1.87227	up	0.0148558	Ethylene-responsive transcription factor ERF035 [Source:UniProtKB/Swiss-Prot;Acc:Q9M210]
XLOC_007950	1:29984979-29993945	AT1G79700	ago2	ago2-Ss	43.2118	19.2604	0.44572	-1.16579	down	0.0149689	AP2-like ethylene-responsive transcription factor At1g79700 [Source:UniProtKB/Swiss-Prot;Acc:A0JPZ8]
XLOC_010318	2:17507342-17519305	AT2G41940	ago2	ago2-Ss	36.6139	17.5169	0.478423	-1.06364	down	0.0150861	Zinc finger protein 8 [Source:UniProtKB/Swiss-Prot;Acc:P93751]
XLOC_016856	3:2602257-2604412	AT3G08570	ago2	ago2-Ss	0.720865	0.320839	0.445075	-1.16788	down	0.015186	BTB/POZ domain-containing protein At3g08570 [Source:UniProtKB/Swiss-Prot;Acc:Q9C9Z7]
XLOC_012741	2:15922556-15925623	AT2G38060	ago2	ago2-Ss	0.15435	0.72978	4.7281	2.24126	up	0.015186	Probable anion transporter 3, chloroplastic [Source:UniProtKB/Swiss-Prot;Acc:Q7XJR2]
XLOC_007085	1:23473948-23475541	AT1G63295	ago2	ago2-Ss	1.48061	2.98212	2.01411	1.01014	up	0.0152964	Remorin family protein [Source:TAIR;Acc:AT1G63295]
XLOC_030744	5:19805436-19807759	AT5G48850	ago2	ago2-Ss	0.625952	1.39895	2.23492	1.16022	up	0.015622	Protein SULFUR DEFICIENCY-INDUCED 1 [Source:UniProtKB/Swiss-Prot;Acc:Q8GXU5]
XLOC_030996	5:21805258-21805794	AT5G53710	ago2	ago2-Ss	1.11672	3.30392	2.95861	1.56492	up	0.015725	unknown protein; FUNCTIONS IN: molecular_function unknown; INVOLVED IN: biological_process unknown; LOCATED IN: endomembrane system; EXPRESSED IN: 8 plant structures; EXPRESSED DURING: 4 anthesis, C globular stage, petal differentiation and expansio /.../e; Has 30201 Blast hits to 17322 proteins in 780 species: Archae - 12; Bacteria - 1396; Metazoa - 17338; Fungi - 3422; Plants - 5037; Viruses - …
XLOC_004424	1:2242016-2244882	AT1G07290	ago2	ago2-Ss	1.25028	0.591425	0.473035	-1.07998	down	0.0158322	GDP-mannose transporter GONST2 [Source:UniProtKB/Swiss-Prot;Acc:Q84L09]
XLOC_020483	4:6328135-6329589	AT4G10150	ago2	ago2-Ss	1.53743	0.260328	0.169328	-2.56211	down	0.0159346	RING-H2 finger protein ATL7 [Source:UniProtKB/Swiss-Prot;Acc:Q9SN28]
XLOC_010674	2:119440-121846	AT2G01210	ago2	ago2-Ss	0.680259	0.334439	0.491635	-1.02434	down	0.0160413	Leucine-rich repeat protein kinase family protein [Source:TAIR;Acc:AT2G01210]
XLOC_011953	2:10300090-10305016	AT2G24230	ago2	ago2-Ss	2.5766	1.24235	0.482165	-1.0524	down	0.0162518	Probable LRR receptor-like serine/threonine-protein kinase At2g24230 [Source:UniProtKB/Swiss-Prot;Acc:C0LGK9]
XLOC_012819	2:16504845-16506008	AT2G39560	ago2	ago2-Ss	1.16171	0.47821	0.411644	-1.28053	down	0.0162518	Putative membrane lipoprotein [Source:TAIR;Acc:AT2G39560]
XLOC_003398	1:25437328-25443560	AT1G67856	ago2	ago2-Ss	0.774716	10.7272	13.8466	3.79146	up	0.0162518	RING/U-box superfamily protein [Source:TAIR;Acc:AT1G67856]
XLOC_024631	5:324551-325516	AT5G01840	ago2	ago2-Ss	0.902486	1.867	2.06872	1.04874	up	0.0165717	Transcription repressor OFP1 [Source:UniProtKB/Swiss-Prot;Acc:Q9LZW2]
XLOC_023794	4:12990883-12992458	AT4G25420	ago2	ago2-Ss	1.09255	0.480677	0.439962	-1.18455	down	0.0166795	Gibberellin 20 oxidase 1 [Source:UniProtKB/Swiss-Prot;Acc:Q39110]
XLOC_003337	1:24909212-24911485	AT1G66780	ago2	ago2-Ss	0.120421	1.2708	10.5529	3.39957	up	0.0167895	MATE efflux family protein [Source:TAIR;Acc:AT1G66780]
XLOC_026005	5:10674586-10677234	AT5G28646	ago2	ago2-Ss	0.118056	55.2717	468.183	8.87093	up	0.0167895	Protein WAVE-DAMPENED 2 [Source:UniProtKB/Swiss-Prot;Acc:Q84ZT9]
XLOC_025591	5:7043897-7045712	AT5G20810	ago2	ago2-Ss	0.318614	0.981774	3.08139	1.62358	up	0.0170066	SAUR-like auxin-responsive protein family [Source:TAIR;Acc:AT5G20810]
XLOC_019259	3:20760456-20769324	AT3G55970	ago2	ago2-Ss	5.15915	34.3031	6.64897	2.73313	up	0.017223	jasmonate-regulated gene 21 [Source:TAIR;Acc:AT3G55970]
XLOC_013460	3:1140039-1142663	AT3G04300	ago2	ago2-Ss	1.14771	2.73187	2.38028	1.25113	up	0.0175599	RmlC-like cupins superfamily protein [Source:TAIR;Acc:AT3G04300]
XLOC_030320	5:16743590-16748424	AT5G41830	ago2	ago2-Ss	0.112653	0.71268	6.32629	2.66136	up	0.0177698	RNI-like superfamily protein [Source:TAIR;Acc:AT5G41830]
XLOC_018746	3:17200300-17201897	AT3G46700	ago2	ago2-Ss	0.108405	3.17261	29.2663	4.87117	up	0.0178658	UDP-glycosyltransferase 76E3 [Source:UniProtKB/Swiss-Prot;Acc:Q494Q1]
XLOC_012309	2:12960816-12962162	AT2G30420	ago2	ago2-Ss	2.08025	0.872469	0.419406	-1.25358	down	0.0181799	MYB-like transcription factor ETC2 [Source:UniProtKB/Swiss-Prot;Acc:Q84RD1]
XLOC_013375	3:555625-557723	AT3G02610	ago2	ago2-Ss	0.327858	0.785556	2.39602	1.26064	up	0.0181799	Plant stearoyl-acyl-carrier-protein desaturase family protein [Source:TAIR;Acc:AT3G02610]
XLOC_021498	4:13940345-13943732	AT4G28040	ago2	ago2-Ss	1.70888	0.22841	0.133661	-2.90335	down	0.0185154	WAT1-related protein At4g28040 [Source:UniProtKB/Swiss-Prot;Acc:Q9SUD5]
XLOC_012563	2:14746185-14750002	AT2G34970	ago2	ago2-Ss	2.13934	4.7989	2.24317	1.16554	up	0.0186253	Trimeric LpxA-like enzyme [Source:TAIR;Acc:AT2G34970]
XLOC_028870	5:4913698-4915892	AT5G15150	ago2	ago2-Ss	0.645599	0.225767	0.349702	-1.5158	down	0.0201016	Homeobox-leucine zipper protein HAT7 [Source:UniProtKB/Swiss-Prot;Acc:Q00466]
XLOC_021615	4:14644008-14647591	AT4G29930	ago2	ago2-Ss	0.088822	2.77325	31.2226	4.96452	up	0.0203117	Transcription factor bHLH27 [Source:UniProtKB/Swiss-Prot;Acc:Q700E3]
XLOC_026488	5:14995788-14997046	AT5G37750	ago2	ago2-Ss	0.463392	1.05784	2.28281	1.19081	up	0.0205211	Chaperone DnaJ-domain superfamily protein [Source:TAIR;Acc:AT5G37750]
XLOC_006367	1:18275049-18276543	AT1G49370	ago2	ago2-Ss	0.636361	0.20137	0.316439	-1.66	down	0.0210538	pseudogene, similar to OSJNBa0072F16.8, blastp match of 42% identity and 6.6e-73 P-value to GP [Source:TAIR;Acc:AT1G49370]
XLOC_012481	2:14196751-14200593	AT2G33530	ago2	ago2-Ss	28.1369	13.1091	0.465903	-1.1019	down	0.0210538	Serine carboxypeptidase-like 46 [Source:UniProtKB/Swiss-Prot;Acc:Q8VY01]
XLOC_013060	2:18087839-18089224	AT2G43610	ago2	ago2-Ss	0.445893	1.09208	2.4492	1.29231	up	0.0210538	Chitinase family protein [Source:TAIR;Acc:AT2G43610]
XLOC_005793	1:12203944-12214182	AT1G33700	ago2	ago2-Ss	2.27009	0.86358	0.380416	-1.39435	down	0.0211605	Beta-glucosidase, GBA2 type family protein [Source:TAIR;Acc:AT1G33700]
XLOC_019479	3:22139550-22140320	AT3G59930	ago2	ago2-Ss	2.06712	0.798511	0.386291	-1.37224	down	0.0213591	Defensin-like protein 206 [Source:UniProtKB/Swiss-Prot;Acc:Q94JR6]
XLOC_010088	2:15830988-15831558	AT2G37750	ago2	ago2-Ss	1.44086	3.29806	2.28896	1.19469	up	0.02156	unknown protein; Has 21 Blast hits to 21 proteins in 7 species: Archae - 0; Bacteria - 0; Metazoa - 0; Fungi - 0; Plants - 21; Viruses - 0; Other Eukaryotes - 0 (source: NCBI BLink). [Source:TAIR;Acc:AT2G37750]
XLOC_009303	2:10026374-10030382	AT2G23550	ago2	ago2-Ss	0.70628	0.19817	0.280583	-1.8335	down	0.022107	Putative methylesterase 6 [Source:UniProtKB/Swiss-Prot;Acc:F4IMK2]
XLOC_022340	4:1402186-1407367	AT4G03190	ago2	ago2-Ss	12.0804	5.82833	0.482463	-1.05151	down	0.0222065	GRR1-like protein 1 [Source:UniProtKB/Swiss-Prot;Acc:Q9ZR12]
XLOC_025766	5:8610536-8611694	AT5G24990	ago2	ago2-Ss	0.978959	0.399209	0.407788	-1.29411	down	0.0222999	Protein of unknown function (DUF1336) [Source:TAIR;Acc:AT5G24990]
XLOC_021395	4:13242729-13249860	AT4G26140	ago2	ago2-Ss	1.92105	0.938485	0.488527	-1.03349	down	0.0227018	Beta-galactosidase 12 [Source:UniProtKB/Swiss-Prot;Acc:Q9SCV0]
XLOC_011262	2:4890079-4891502	AT2G12170	ago2	ago2-Ss	1.64455	0.798891	0.485782	-1.04162	down	0.0230156	BEST Arabidopsis thaliana protein match is: Transcriptional factor B3 family protein (TAIR:AT2G24645.1); Has 18 Blast hits to 18 proteins in 1 species: Archae - 0; Bacteria - 0; Metazoa - 0; Fungi - 0; Plants - 18; Viruses - 0; Other Eukaryotes - 0 /.../e: NCBI BLink). [Source:TAIR;Acc:AT2G12170]
XLOC_028662	5:3455435-3457306	AT5G10946	ago2	ago2-Ss	2.98419	1.31293	0.439962	-1.18455	down	0.0233347	unknown protein; FUNCTIONS IN: molecular_function unknown; INVOLVED IN: biological_process unknown; LOCATED IN: endomembrane system; Has 30201 Blast hits to 17322 proteins in 780 species: Archae - 12; Bacteria - 1396; Metazoa - 17338; Fungi - 3422; /.../ - 5037; Viruses - 0; Other Eukaryotes - 2996 (source: NCBI BLink). [Source:TAIR;Acc:AT5G10946]
XLOC_026801	5:17154775-17155757	AT5G42780	ago2	ago2-Ss	1.23529	0.510177	0.413002	-1.27578	down	0.0234324	Zinc-finger homeodomain protein 13 [Source:UniProtKB/Swiss-Prot;Acc:Q9FMY7]
XLOC_020537	4:6759094-6763481	AT4G11070	ago2	ago2-Ss	0.105651	4.10619	38.8655	5.28042	up	0.0234324	Probable WRKY transcription factor 41 [Source:UniProtKB/Swiss-Prot;Acc:Q8H0Y8]
XLOC_025951	5:10024812-10025382	AT5G28010	ago2	ago2-Ss	5.10009	2.50179	0.490539	-1.02756	down	0.0236434	Polyketide cyclase/dehydrase and lipid transport superfamily protein [Source:TAIR;Acc:AT5G28010]
XLOC_009485	2:11368595-11371099	AT2G26700	ago2	ago2-Ss	0.596345	0.258248	0.433051	-1.20739	down	0.024264	Protein kinase PINOID 2 [Source:UniProtKB/Swiss-Prot;Acc:Q64FQ2]
XLOC_024662	5:523388-524076	AT5G02420	ago2	ago2-Ss	1.27617	0.422801	0.331305	-1.59377	down	0.0247617	Cyclin-dependent protein kinase inhibitor SMR3 [Source:UniProtKB/Swiss-Prot;Acc:Q9LZ60]
XLOC_009474	2:11277944-11279091	-	ago2	ago2-Ss	1.31373	0.572126	0.435499	-1.19926	down	0.0248409	-
XLOC_023421	4:10176149-10176590	AT4G18422	ago2	ago2-Ss	0.844103	6.52163	7.7261	2.94974	up	0.0258757	unknown protein; FUNCTIONS IN: molecular_function unknown; INVOLVED IN: biological_process unknown; LOCATED IN: cellular_component unknown; Has 0 Blast hits to 0 proteins in 0 species (source: NCBI BLink). [Source:TAIR;Acc:AT4G18422]
XLOC_001625	1:11228901-11230067	AT1G31355	ago2	ago2-Ss	1.63278	0.73802	0.452002	-1.1456	down	0.0261722	60S ribosomal protein L21 (RPL21D), pseudogene, similar to 60s ribosomal protein L21 GB:Q43291 from (Arabidopsis thaliana); blastp match of 74% identity and 3.6e-50 P-value to GP [Source:TAIR;Acc:AT1G31355]
XLOC_015754	3:18709747-18710760	AT3G50410	ago2	ago2-Ss	0.593646	1.30452	2.19746	1.13584	up	0.0262592	Dof zinc finger protein DOF3.4 [Source:UniProtKB/Swiss-Prot;Acc:Q39088]
XLOC_017755	3:8938105-8942874	AT3G24517	ago2	ago2-Ss	5.92773	2.84988	0.48077	-1.05658	down	0.0263599	unknown protein; BEST Arabidopsis thaliana protein match is: unknown protein (TAIR:AT2G05752.1); Has 3 Blast hits to 3 proteins in 2 species: Archae - 0; Bacteria - 0; Metazoa - 0; Fungi - 0; Plants - 3; Viruses - 0; Other Eukaryotes - 0 (source: NC /.../nk). [Source:TAIR;Acc:AT3G24517]
XLOC_011744	2:8833164-8838598	AT2G20500|AT2G20510	ago2	ago2-Ss	0.799254	0.0354296	0.0443282	-4.49563	down	0.0269444	unknown protein; FUNCTIONS IN: molecular_function unknown; INVOLVED IN: biological_process unknown; LOCATED IN: mitochondrion; EXPRESSED IN: 21 plant structures; EXPRESSED DURING: 13 growth stages; Has 13 Blast hits to 13 proteins in 5 species: Arch /.../; Bacteria - 0; Metazoa - 0; Fungi - 0; Plants - 13; Viruses - 0; Other Eukaryotes - 0 (source: NCBI BLink). [Source:TAIR;Acc:AT2G20500]|translo…
XLOC_027151	5:19846152-19847435	AT5G48950	ago2	ago2-Ss	0.58836	1.514	2.57325	1.36359	up	0.0269444	1,4-dihydroxy-2-naphthoyl-CoA thioesterase 2 [Source:UniProtKB/Swiss-Prot;Acc:Q9FI76]
XLOC_002600	1:19781367-19782219	AT1G53080	ago2	ago2-Ss	0.123257	1.55446	12.6115	3.65667	up	0.0270479	Lectin-like protein At1g53080 [Source:UniProtKB/Swiss-Prot;Acc:Q9LNN3]
XLOC_009015	2:8078287-8079360	AT2G18620	ago2	ago2-Ss	0.373083	0.948703	2.54287	1.34646	up	0.0273435	Geranylgeranyl pyrophosphate synthase 7, chloroplastic [Source:UniProtKB/Swiss-Prot;Acc:Q9ZU77]
XLOC_014403	3:7673275-7678597	AT3G21770	ago2	ago2-Ss	0.202251	5.84168	28.8832	4.85216	up	0.0273435	Peroxidase 30 [Source:UniProtKB/Swiss-Prot;Acc:Q9LSY7]
XLOC_030401	5:17356173-17356566	AT5G43250	ago2	ago2-Ss	4.38092	1.41004	0.321861	-1.63549	down	0.0279244	nuclear factor Y, subunit C13 [Source:TAIR;Acc:AT5G43250]
XLOC_029322	5:8143698-8145252	AT5G24090	ago2	ago2-Ss	0.263655	1.00593	3.81531	1.9318	up	0.0279244	Acidic endochitinase [Source:UniProtKB/Swiss-Prot;Acc:P19172]
XLOC_008960	2:7664102-7670495	AT2G17620|AT2G17630	ago2	ago2-Ss	0.51994	3.11726	5.99542	2.58386	up	0.0280269	Cyclin-B2-1 [Source:UniProtKB/Swiss-Prot;Acc:Q39068]|Phosphoserine aminotransferase 2, chloroplastic [Source:UniProtKB/Swiss-Prot;Acc:Q9SHP0]
XLOC_023601	4:11604985-11612954	AT4G21890	ago2	ago2-Ss	2.94037	1.44987	0.493092	-1.02007	down	0.0281294	unknown protein; FUNCTIONS IN: molecular_function unknown; INVOLVED IN: biological_process unknown; LOCATED IN: nucleus; EXPRESSED IN: 13 plant structures; EXPRESSED DURING: 7 growth stages; Has 14 Blast hits to 14 proteins in 5 species: Archae - 0; /.../ria - 0; Metazoa - 0; Fungi - 0; Plants - 14; Viruses - 0; Other Eukaryotes - 0 (source: NCBI BLink). [Source:TAIR;Acc:AT4G21890]
XLOC_003129	1:23328849-23330776	AT1G62975	ago2	ago2-Ss	0.359751	0.96257	2.67565	1.41989	up	0.0282206	Transcription factor bHLH125 [Source:UniProtKB/Swiss-Prot;Acc:Q9LQ08]
XLOC_025640	5:7469652-7477941	AT5G22500	ago2	ago2-Ss	2.56231	9.56516	3.73301	1.90034	up	0.0283155	Fatty acyl-CoA reductase 1 [Source:UniProtKB/Swiss-Prot;Acc:Q39152]
XLOC_015930	3:19889357-19889774	AT3G53650	ago2	ago2-Ss	2.5426	5.86265	2.30577	1.20525	up	0.0288141	Histone H2B.8 [Source:UniProtKB/Swiss-Prot;Acc:Q9LFF6]
XLOC_012320	2:13008913-13011893	AT2G30540	ago2	ago2-Ss	2.87428	9.50408	3.3066	1.72535	up	0.0290925	Monothiol glutaredoxin-S9 [Source:UniProtKB/Swiss-Prot;Acc:O04341]
XLOC_019743	4:283913-289550	AT4G00695|AT4G00700	ago2	ago2-Ss	0.404521	1.00051	2.47332	1.30645	up	0.0297812	FUNCTIONS IN: molecular_function unknown; INVOLVED IN: microtubule cytoskeleton organization; LOCATED IN: spindle pole, microtubule organizing center; EXPRESSED IN: cotyledon; CONTAINS InterPro DOMAIN/s: Spc97/Spc98 (InterPro:IPR007259); BEST Arabid /.../thaliana protein match is: Spc97 / Spc98 family of spindle pole body (SBP) component (TAIR:AT1G80245.3); Has 27 Blast hits to 27 proteins in 8 s…
XLOC_027393	5:21647880-21651593	AT5G53360	ago2	ago2-Ss	4.28436	9.30447	2.17174	1.11885	up	0.030091	TRAF-like superfamily protein [Source:TAIR;Acc:AT5G53360]
XLOC_021794	4:16084784-16090967	AT4G33420	ago2	ago2-Ss	5.28647	14.3105	2.70701	1.4367	up	0.0304043	Peroxidase 47 [Source:UniProtKB/Swiss-Prot;Acc:Q9SZB9]
XLOC_006984	1:22767459-22768530	AT1G61667	ago2	ago2-Ss	0.562924	2.13161	3.78667	1.92093	up	0.0306049	Protein of unknown function, DUF538 [Source:TAIR;Acc:AT1G61667]
XLOC_023094	4:7775032-7780366	AT4G13370	ago2	ago2-Ss	0.691953	2.10285	3.03901	1.6036	up	0.0307973	Plant protein of unknown function (DUF936) [Source:TAIR;Acc:AT4G13370]
XLOC_027569	5:22754068-22757937	AT5G56220	ago2	ago2-Ss	1.24843	0.558729	0.447547	-1.15989	down	0.0312886	P-loop containing nucleoside triphosphate hydrolases superfamily protein [Source:TAIR;Acc:AT5G56220]
XLOC_013367	3:512311-513027	AT3G02480	ago2	ago2-Ss	3.50004	0.391119	0.111747	-3.16169	down	0.0318729	Late embryogenesis abundant protein (LEA) family protein [Source:TAIR;Acc:AT3G02480]
XLOC_026789	5:17097536-17099396	AT5G42650	ago2	ago2-Ss	12.3446	50.8949	4.12284	2.04364	up	0.0318729	Allene oxide synthase, chloroplastic [Source:UniProtKB/Swiss-Prot;Acc:Q96242]
XLOC_017259	3:5152098-5153642	AT3G15310	ago2	ago2-Ss	0.719551	0.332475	0.462059	-1.11385	down	0.0319556	transposable element gene [Source:TAIR;Acc:AT3G15310]
XLOC_004569	1:3227489-3230043	AT1G09930	ago2	ago2-Ss	0.0379131	1.47039	38.7832	5.27736	up	0.0319556	Oligopeptide transporter 2 [Source:UniProtKB/Swiss-Prot;Acc:O04514]
XLOC_016126	3:21229801-21231729	AT3G57380	ago2	ago2-Ss	0.0487942	0.900203	18.449	4.20547	up	0.0323553	Glycosyltransferase family 61 protein [Source:TAIR;Acc:AT3G57380]
XLOC_027697	5:23701466-23703999	AT5G58660	ago2	ago2-Ss	0.540117	1.16615	2.15907	1.11041	up	0.0325401	2-oxoglutarate (2OG) and Fe(II)-dependent oxygenase superfamily protein [Source:TAIR;Acc:AT5G58660]
XLOC_031182	5:23149802-23163280	AT5G57160|AT5G57170	ago2	ago2-Ss	33.843	16.0391	0.473928	-1.07726	down	0.0329296	DNA ligase 4 [Source:UniProtKB/Swiss-Prot;Acc:Q9LL84]|Tautomerase/MIF superfamily protein [Source:TAIR;Acc:AT5G57170]
XLOC_027464	5:22090532-22092126	AT5G54400	ago2	ago2-Ss	0.082756	0.990405	11.9677	3.58108	up	0.0331175	S-adenosyl-L-methionine-dependent methyltransferases superfamily protein [Source:TAIR;Acc:AT5G54400]
XLOC_009978	2:15027713-15030307	AT2G35750	ago2	ago2-Ss	6.1554	2.6836	0.435976	-1.19768	down	0.0336112	unknown protein; FUNCTIONS IN: molecular_function unknown; INVOLVED IN: biological_process unknown; LOCATED IN: endomembrane system; EXPRESSED IN: 23 plant structures; EXPRESSED DURING: 13 growth stages; Has 1 Blast hits to 1 proteins in 1 species: /.../ - 0; Bacteria - 0; Metazoa - 0; Fungi - 0; Plants - 1; Viruses - 0; Other Eukaryotes - 0 (source: NCBI BLink). [Source:TAIR;Acc:AT2G35750]
XLOC_006438	1:18807671-18812716	AT1G50750	ago2	ago2-Ss	0.0967511	1.27498	13.1779	3.72005	up	0.0340729	Plant mobile domain protein family [Source:TAIR;Acc:AT1G50750]
XLOC_006824	1:21628011-21629996	AT1G58300	ago2	ago2-Ss	0.430255	1.08883	2.53065	1.33951	up	0.0350464	Heme oxygenase 4, chloroplastic [Source:UniProtKB/Swiss-Prot;Acc:Q9LQC0]
XLOC_023705	4:12236876-12242706	AT4G23450	ago2	ago2-Ss	1.89134	4.28253	2.26429	1.17906	up	0.0368863	RING/U-box superfamily protein [Source:TAIR;Acc:AT4G23450]
XLOC_000742	1:5227052-5228202	AT1G15190	ago2	ago2-Ss	0.437656	0.971794	2.22045	1.15085	up	0.0371622	Fasciclin-like arabinogalactan protein 19 [Source:UniProtKB/Swiss-Prot;Acc:Q5Q0H2]
XLOC_000766	1:5374858-5375828	-	ago2	ago2-Ss	0.141115	17.1148	121.283	6.92223	up	0.0371622	-
XLOC_017405	3:6289226-6290383	AT3G18320	ago2	ago2-Ss	1.57712	0.746132	0.473098	-1.07979	down	0.0373286	F-box and associated interaction domains-containing protein [Source:TAIR;Acc:AT3G18320]
XLOC_014630	3:9212807-9216590	AT3G25400	ago2	ago2-Ss	3.2106	8.9367	2.7835	1.4769	up	0.0385789	CONTAINS InterPro DOMAIN/s: NTP Pyrophosphohydrolase MazG-related, RS21-C6 (InterPro:IPR011394), EAR (InterPro:IPR009039), NTP pyrophosphohydrolase MazG, putative catalytic core (InterPro:IPR004518); Has 1123 Blast hits to 1121 proteins in 452 speci /.../chae - 22; Bacteria - 753; Metazoa - 81; Fungi - 3; Plants - 83; Viruses - 0; Other Eukaryotes - 181 (source: NCBI BLink). [Source:TAIR;Acc:AT3G…
XLOC_010069	2:15686757-15688003	AT2G37380	ago2	ago2-Ss	0.883579	0.418338	0.473459	-1.07869	down	0.0387617	Probable membrane-associated kinase regulator 3 [Source:UniProtKB/Swiss-Prot;Acc:Q9ZUS8]
XLOC_003990	1:29786494-29787802	AT1G79180	ago2	ago2-Ss	0.256383	0.912276	3.55826	1.83117	up	0.0390281	myb domain protein 63 [Source:TAIR;Acc:AT1G79180]
XLOC_030914	5:21123957-21124948	AT5G52020	ago2	ago2-Ss	0.0996869	0.752387	7.54751	2.916	up	0.0395194	Ethylene-responsive transcription factor ERF025 [Source:UniProtKB/Swiss-Prot;Acc:Q9FJ90]
XLOC_008818	2:6523668-6528513	AT2G15060	ago2	ago2-Ss	0.731721	0.332147	0.453926	-1.13947	down	0.0399698	transposable element gene [Source:TAIR;Acc:AT2G15060]
XLOC_022482	4:2667989-2669364	AT4G05170	ago2	ago2-Ss	0.828571	0.206801	0.249588	-2.00238	down	0.040283	basic helix-loop-helix (bHLH) DNA-binding superfamily protein [Source:TAIR;Acc:AT4G05170]
XLOC_007999	1:30331921-30335887	AT1G80710	ago2	ago2-Ss	0.688462	1.74084	2.52858	1.33833	up	0.0405809	DROUGHT SENSITIVE 1 [Source:TAIR;Acc:AT1G80710]
XLOC_021125	4:11302684-11306652	AT4G21200	ago2	ago2-Ss	0.267887	0.688489	2.57007	1.36181	up	0.0408532	Gibberellin 2-beta-dioxygenase 8 [Source:UniProtKB/Swiss-Prot;Acc:O49561]
XLOC_007109	1:23682421-23684367	AT1G63820	ago2	ago2-Ss	0.0716581	0.698702	9.75053	3.28548	up	0.0413549	CCT motif family protein [Source:TAIR;Acc:AT1G63820]
XLOC_028053	5:26185828-26193106	AT5G65510	ago2	ago2-Ss	0.0536976	0.861137	16.0368	4.00331	up	0.0414417	AP2-like ethylene-responsive transcription factor AIL7 [Source:UniProtKB/Swiss-Prot;Acc:Q6J9N8]
XLOC_009744	2:13517980-13523890	AT2G31790	ago2	ago2-Ss	27.5384	13.0216	0.472852	-1.08054	down	0.0420995	UDP-glycosyltransferase 74C1 [Source:UniProtKB/Swiss-Prot;Acc:Q9SKC1]
XLOC_003817	1:28449923-28453724	AT1G75770	ago2	ago2-Ss	5.58283	2.48476	0.445072	-1.16789	down	0.0423843	unknown protein; Has 6 Blast hits to 5 proteins in 2 species: Archae - 0; Bacteria - 0; Metazoa - 0; Fungi - 0; Plants - 6; Viruses - 0; Other Eukaryotes - 0 (source: NCBI BLink). [Source:TAIR;Acc:AT1G75770]
XLOC_031563	5:25779309-25780308	AT5G64490	ago2	ago2-Ss	1.13336	0.539156	0.475715	-1.07183	down	0.042658	Pumilio homolog 26 [Source:UniProtKB/Swiss-Prot;Acc:Q9FGE7]
XLOC_026871	5:17697685-17703964	AT5G43990	ago2	ago2-Ss	0.788409	0.25863	0.328041	-1.60805	down	0.0429903	Histone-lysine N-methyltransferase SUVR2 [Source:UniProtKB/Swiss-Prot;Acc:Q9FNC7]
XLOC_013292	3:19591-20719	AT3G01070	ago2	ago2-Ss	0.369321	0.992034	2.68609	1.42551	up	0.0442303	early nodulin-like protein 16 [Source:TAIR;Acc:AT3G01070]
XLOC_009458	2:11159520-11162465	AT2G26211|AT2G26220	ago2	ago2-Ss	1.36555	0.331062	0.242438	-2.04431	down	0.0445002	MIR825a; miRNA [Source:TAIR;Acc:AT2G26211]|pseudogene, similar to phosphoenolpyruvate/phosphate translocator precursor, similar to AraPPT, GB:U66321; blastp match of 88% identity and 4.2e-35 P-value to GP [Source:TAIR;Acc:AT2G26220]
XLOC_000745	1:5243434-5252121	AT1G15260	ago2	ago2-Ss	42.7763	20.9816	0.490495	-1.02769	down	0.0449816	unknown protein; BEST Arabidopsis thaliana protein match is: unknown protein (TAIR:AT3G16070.1); Has 28 Blast hits to 28 proteins in 7 species: Archae - 0; Bacteria - 0; Metazoa - 0; Fungi - 0; Plants - 28; Viruses - 0; Other Eukaryotes - 0 (source: /.../BLink). [Source:TAIR;Acc:AT1G15260]
XLOC_016590	3:976932-977223	AT3G03820	ago2	ago2-Ss	24.9073	4.92585	0.197767	-2.33813	down	0.0457965	SAUR-like auxin-responsive protein family [Source:TAIR;Acc:AT3G03820]
XLOC_020701	4:8041291-8050141	AT4G13920	ago2	ago2-Ss	2.03101	5.89302	2.90152	1.53681	up	0.0457965	receptor like protein 50 [Source:TAIR;Acc:AT4G13920]
XLOC_004187	1:697872-698591	AT1G03020	ago2	ago2-Ss	1.20685	3.02787	2.50891	1.32706	up	0.0462464	Monothiol glutaredoxin-S1 [Source:UniProtKB/Swiss-Prot;Acc:Q9SA68]
XLOC_009713	2:13277810-13278745	AT2G31160	ago2	ago2-Ss	0.817835	0.287024	0.350955	-1.51064	down	0.0464896	Protein LIGHT-DEPENDENT SHORT HYPOCOTYLS 3 [Source:UniProtKB/Swiss-Prot;Acc:O82268]
XLOC_030075	5:14918900-14919868	AT5G37550	ago2	ago2-Ss	0.210615	1.06612	5.06197	2.3397	up	0.0464896	unknown protein; BEST Arabidopsis thaliana protein match is: unknown protein (TAIR:AT1G66190.1); Has 1807 Blast hits to 1807 proteins in 277 species: Archae - 0; Bacteria - 0; Metazoa - 736; Fungi - 347; Plants - 385; Viruses - 0; Other Eukaryotes - /.../source: NCBI BLink). [Source:TAIR;Acc:AT5G37550]
XLOC_027002	5:18769123-18773658	AT5G46280	ago2	ago2-Ss	2.27927	1.0363	0.454663	-1.13713	down	0.0466607	DNA replication licensing factor MCM3 [Source:UniProtKB/Swiss-Prot;Acc:Q9FL33]
XLOC_024507	4:18121525-18122010	AT4G38820	ago2	ago2-Ss	9.62047	2.3088	0.239989	-2.05896	down	0.0468259	unknown protein; Has 4 Blast hits to 4 proteins in 1 species: Archae - 0; Bacteria - 0; Metazoa - 0; Fungi - 0; Plants - 4; Viruses - 0; Other Eukaryotes - 0 (source: NCBI BLink). [Source:TAIR;Acc:AT4G38820]
XLOC_028683	5:3638430-3639883	AT5G11410	ago2	ago2-Ss	0.455238	0.998401	2.19314	1.133	up	0.0470136	Protein kinase superfamily protein [Source:TAIR;Acc:AT5G11410]
XLOC_014868	3:11278588-11279108	AT3G29370	ago2	ago2-Ss	3.24114	0.659442	0.20346	-2.29718	down	0.0474417	unknown protein; BEST Arabidopsis thaliana protein match is: unknown protein (TAIR:AT5G39240.1); Has 16 Blast hits to 16 proteins in 5 species: Archae - 0; Bacteria - 0; Metazoa - 0; Fungi - 0; Plants - 16; Viruses - 0; Other Eukaryotes - 0 (source: /.../BLink). [Source:TAIR;Acc:AT3G29370]
[truncated: 8 more rows]

## Sheet: Table S9B
Supplementary Table S9B.DEGs significantly differentially expressed in both comparisons WT-Ss/WT and ago2-Ss/ago2 in the same direction
[truncated: 3,509 more rows]
