# Supplementary material for: Integrated miRNAome and Transcriptome Analysis Reveals Argonaute 2-Mediated Defense Responses Against the Devastating Phytopathogen Sclerotinia sclerotiorum
Source: Front Plant Sci. 2020 Apr 29;11:500. doi: 10.3389/fpls.2020.00500 (PMC7201365; doi:10.3389/fpls.2020.00500)
Supplement: Supplementary file 11 [file Table_10.XLSX]

## Sheet: Table S10A
Supplementary Table S10A. 24 DEGs shared in comparison groups WT-Ss/WT, ago2/WT, ago2-Ss/WT-Ss and ago2-Ss/ago2
Tracking ID	Gene ID	Descrption
XLOC_007610	AT1G73260	kunitz trypsin inhibitor 1 [Source:TAIR;Acc:AT1G73260]
XLOC_025199	AT5G13330	Ethylene-responsive transcription factor ERF113 [Source:UniProtKB/Swiss-Prot;Acc:Q9LYU3]
XLOC_014657	AT3G25780	Allene oxide cyclase 3, chloroplastic [Source:UniProtKB/Swiss-Prot;Acc:Q9LS01]
XLOC_012257	AT2G29480|AT2G29490	Glutathione S-transferase U2 [Source:UniProtKB/Swiss-Prot;Acc:Q9ZW29]|Glutathione S-transferase U1 [Source:UniProtKB/Swiss-Prot;Acc:Q9ZW30]
XLOC_025707	AT5G23820	MD-2-related lipid recognition domain-containing protein [Source:TAIR;Acc:AT5G23820]
XLOC_031150	AT5G56550	oxidative stress 3 [Source:TAIR;Acc:AT5G56550]
XLOC_023354	AT4G17470	alpha/beta-Hydrolases superfamily protein [Source:TAIR;Acc:AT4G17470]
XLOC_015412	AT3G44300	Nitrilase 2 [Source:UniProtKB/Swiss-Prot;Acc:P32962]
XLOC_015715	AT3G49620|AT3G49630	Probable 2-oxoglutarate-dependent dioxygenase DIN11 [Source:UniProtKB/Swiss-Prot;Acc:Q8H113]|Probable 2-oxoglutarate-dependent dioxygenase At3g49630 [Source:UniProtKB/Swiss-Prot;Acc:F4IY03]
XLOC_009619	AT2G29350	Senescence-associated protein 13 [Source:UniProtKB/Swiss-Prot;Acc:Q9ZW18]
XLOC_024846	AT5G05600	2-oxoglutarate (2OG) and Fe(II)-dependent oxygenase superfamily protein [Source:TAIR;Acc:AT5G05600]
XLOC_028476	AT5G07010	Cytosolic sulfotransferase 15 [Source:UniProtKB/Swiss-Prot;Acc:Q8L5A7]
XLOC_010284	AT2G41380	S-adenosyl-L-methionine-dependent methyltransferases superfamily protein [Source:TAIR;Acc:AT2G41380]
XLOC_026517	AT5G38200	Class I glutamine amidotransferase-like superfamily protein [Source:TAIR;Acc:AT5G38200]
XLOC_019326	AT3G57240	beta-1,3-glucanase 3 [Source:TAIR;Acc:AT3G57240]
XLOC_014132	AT3G17110	pseudogene, glycine-rich protein [Source:TAIR;Acc:AT3G17110]
XLOC_000434	AT1G09500	NAD(P)-binding Rossmann-fold superfamily protein [Source:TAIR;Acc:AT1G09500]
XLOC_006265	AT1G47510	Type I inositol 1,4,5-trisphosphate 5-phosphatase 11 [Source:UniProtKB/Swiss-Prot;Acc:Q5EAF2]
XLOC_023643	AT4G22470	protease inhibitor/seed storage/lipid transfer protein (LTP) family protein [Source:TAIR;Acc:AT4G22470]
XLOC_023172	AT4G14368|AT4G14370	Regulator of chromosome condensation (RCC1) family protein [Source:TAIR;Acc:AT4G14368]|Disease resistance protein (TIR-NBS-LRR class) family [Source:TAIR;Acc:AT4G14370]
XLOC_017875	AT3G26815|AT3G26816	MIR169K; miRNA [Source:TAIR;Acc:AT3G26815]|MIR169L; miRNA [Source:TAIR;Acc:AT3G26816]
XLOC_024947	AT5G07440	Glutamate dehydrogenase 2 [Source:UniProtKB/Swiss-Prot;Acc:Q38946]
XLOC_018718	AT3G46280	protein kinase-related [Source:TAIR;Acc:AT3G46280]
XLOC_012802	AT2G39310|AT2G39330	Jacalin-related lectin 22 [Source:UniProtKB/Swiss-Prot;Acc:O80950]|Jacalin-related lectin 23 [Source:UniProtKB/Swiss-Prot;Acc:O80948]

## Sheet: Table S10B
Supplementary Table S10B. 372 DEGs included exclusively in the comparison group WT-Ss/WT
Tracking ID	Gene ID	Descrption
XLOC_031124	AT5G56020	Got1/Sft2-like vescicle transport protein family [Source:TAIR;Acc:AT5G56020]
XLOC_022273	AT4G02075	RING/FYVE/PHD zinc finger superfamily protein [Source:TAIR;Acc:AT4G02075]
XLOC_009566	AT2G28315	Nucleotide/sugar transporter family protein [Source:TAIR;Acc:AT2G28315]
XLOC_025703	AT5G23700	unknown protein; BEST Arabidopsis thaliana protein match is: unknown protein (TAIR:AT3G48860.2); Has 30201 Blast hits to 17322 proteins in 780 species: Archae - 12; Bacteria - 1396; Metazoa - 17338; Fungi - 3422; Plants - 5037; Viruses - 0; Other Eu /.../es - 2996 (source: NCBI BLink). [Source:TAIR;Acc:AT5G23700]
XLOC_009475	AT2G26520	unknown protein; BEST Arabidopsis thaliana protein match is: unknown protein (TAIR:AT3G57500.1); Has 51 Blast hits to 51 proteins in 11 species: Archae - 0; Bacteria - 1; Metazoa - 0; Fungi - 0; Plants - 50; Viruses - 0; Other Eukaryotes - 0 (source /.../ BLink). [Source:TAIR;Acc:AT2G26520]
XLOC_004605	AT1G10460	Germin-like protein subfamily 1 member 1 [Source:UniProtKB/Swiss-Prot;Acc:P92998]
XLOC_017379	AT3G17680	Kinase interacting (KIP1-like) family protein [Source:TAIR;Acc:AT3G17680]
XLOC_000105	AT1G03070	Bax inhibitor-1 family protein [Source:TAIR;Acc:AT1G03070]
XLOC_000228	AT1G05562	Potential natural antisense gene, locus overlaps with AT1G05560 [Source:TAIR;Acc:AT1G05562]
XLOC_019011	AT3G51400	Arabidopsis protein of unknown function (DUF241) [Source:TAIR;Acc:AT3G51400]
XLOC_028987	AT5G17420	Cellulose synthase A catalytic subunit 7 [UDP-forming] [Source:UniProtKB/Swiss-Prot;Acc:Q9SWW6]
XLOC_009557	AT2G28210	alpha carbonic anhydrase 2 [Source:TAIR;Acc:AT2G28210]
XLOC_022914	AT4G10600	RING/FYVE/PHD zinc finger superfamily protein [Source:TAIR;Acc:AT4G10600]
XLOC_012186	AT2G28085	SAUR-like auxin-responsive protein family [Source:TAIR;Acc:AT2G28085]
XLOC_031713	AT5G67270	Microtubule-associated protein RP/EB family member 1C [Source:UniProtKB/Swiss-Prot;Acc:Q9FGQ6]
XLOC_000280	AT1G06420	unknown protein; Has 1017 Blast hits to 654 proteins in 124 species: Archae - 0; Bacteria - 39; Metazoa - 232; Fungi - 69; Plants - 40; Viruses - 0; Other Eukaryotes - 637 (source: NCBI BLink). [Source:TAIR;Acc:AT1G06420]
XLOC_009534	AT2G27740	Family of unknown function (DUF662) [Source:TAIR;Acc:AT2G27740]
XLOC_031379	AT5G60910	Agamous-like MADS-box protein AGL8 [Source:UniProtKB/Swiss-Prot;Acc:Q38876]
XLOC_022006	AT4G37430	Cytochrome P450 81F1 [Source:UniProtKB/Swiss-Prot;Acc:O65790]
XLOC_009554	AT2G28160	Transcription factor FER-LIKE IRON DEFICIENCY-INDUCED TRANSCRIPTION FACTOR [Source:UniProtKB/Swiss-Prot;Acc:Q0V7X4]
XLOC_019466	AT3G59765	other RNA [Source:TAIR;Acc:AT3G59765]
XLOC_020987	AT4G18630	Protein of unknown function (DUF688) [Source:TAIR;Acc:AT4G18630]
XLOC_027799	AT5G60730	Anion-transporting ATPase [Source:TAIR;Acc:AT5G60730]
XLOC_029432	AT5G26010	Probable protein phosphatase 2C 72 [Source:UniProtKB/Swiss-Prot;Acc:Q9XGZ9]
XLOC_019663	AT3G62930	Monothiol glutaredoxin-S6 [Source:UniProtKB/Swiss-Prot;Acc:Q9LYC8]
XLOC_005779	AT1G33440	Protein NRT1/ PTR FAMILY 4.4 [Source:UniProtKB/Swiss-Prot;Acc:Q56XQ6]
XLOC_024665	AT5G02440	unknown protein; Has 71 Blast hits to 71 proteins in 12 species: Archae - 0; Bacteria - 0; Metazoa - 0; Fungi - 0; Plants - 71; Viruses - 0; Other Eukaryotes - 0 (source: NCBI BLink). [Source:TAIR;Acc:AT5G02440]
XLOC_028119	AT5G66800	unknown protein; BEST Arabidopsis thaliana protein match is: unknown protein (TAIR:AT3G50640.1); Has 1807 Blast hits to 1807 proteins in 277 species: Archae - 0; Bacteria - 0; Metazoa - 736; Fungi - 347; Plants - 385; Viruses - 0; Other Eukaryotes - /.../source: NCBI BLink). [Source:TAIR;Acc:AT5G66800]
XLOC_031242	AT5G58310	Methylesterase 18 [Source:UniProtKB/Swiss-Prot;Acc:Q9LVL9]
XLOC_015457	AT3G44960	unknown protein; Has 34 Blast hits to 34 proteins in 10 species: Archae - 0; Bacteria - 0; Metazoa - 3; Fungi - 0; Plants - 31; Viruses - 0; Other Eukaryotes - 0 (source: NCBI BLink). [Source:TAIR;Acc:AT3G44960]
XLOC_020683	-	-
XLOC_024581	AT4G40090	Classical arabinogalactan protein 3 [Source:UniProtKB/Swiss-Prot;Acc:Q9ZT17]
XLOC_024419	AT4G37140,AT4G37150	Putative inactive methylesterase 20 [Source:UniProtKB/Swiss-Prot;Acc:F4JRA6]|Methylesterase 9 [Source:UniProtKB/Swiss-Prot;Acc:O23171]
XLOC_031731	AT5G67550	unknown protein; FUNCTIONS IN: molecular_function unknown; INVOLVED IN: biological_process unknown; LOCATED IN: endomembrane system; EXPRESSED IN: flower; EXPRESSED DURING: 4 anthesis; BEST Arabidopsis thaliana protein match is: unknown protein (TAI /.../71110.1); Has 161 Blast hits to 154 proteins in 16 species: Archae - 0; Bacteria - 0; Metazoa - 0; Fungi - 0; Plants - 161; Viruses - 0; Other E…
XLOC_021203	AT4G22470	protease inhibitor/seed storage/lipid transfer protein (LTP) family protein [Source:TAIR;Acc:AT4G22470]
XLOC_024583	-	-
XLOC_001624	AT1G31320	LOB domain-containing protein 4 [Source:UniProtKB/Swiss-Prot;Acc:Q9SHE9]
XLOC_017505	AT3G20260	Protein of unknown function (DUF1666) [Source:TAIR;Acc:AT3G20260]
XLOC_021299	AT4G24310	Protein of unknown function (DUF679) [Source:TAIR;Acc:AT4G24310]
XLOC_026851	AT5G43620	Polyadenylation and cleavage factor homolog 5 [Source:UniProtKB/Swiss-Prot;Acc:Q9FIX8]
XLOC_005083	AT1G19610	Defensin-like protein 19 [Source:UniProtKB/Swiss-Prot;Acc:P82787]
XLOC_020669	AT4G13390	Proline-rich extensin-like family protein [Source:TAIR;Acc:AT4G13390]
XLOC_022035	AT4G37970	Probable cinnamyl alcohol dehydrogenase 6 [Source:UniProtKB/Swiss-Prot;Acc:O65621]
XLOC_010896	AT2G05040	transposable element gene [Source:TAIR;Acc:AT2G05040]
XLOC_019836	AT4G02220	zinc finger (MYND type) family protein / programmed cell death 2 C-terminal domain-containing protein [Source:TAIR;Acc:AT4G02220]
XLOC_017238	AT3G14900	unknown protein; FUNCTIONS IN: molecular_function unknown; INVOLVED IN: embryo development; LOCATED IN: chloroplast; EXPRESSED IN: 19 plant structures; EXPRESSED DURING: 13 growth stages; Has 17135 Blast hits to 10204 proteins in 644 species: Archae /.../ Bacteria - 1684; Metazoa - 5536; Fungi - 2506; Plants - 1043; Viruses - 361; Other Eukaryotes - 5958 (source: NCBI BLink). [Source:TAIR;Acc:AT3…
XLOC_005702	AT1G31835	unknown protein; FUNCTIONS IN: molecular_function unknown; INVOLVED IN: biological_process unknown; LOCATED IN: endomembrane system; Has 35333 Blast hits to 34131 proteins in 2444 species: Archae - 798; Bacteria - 22429; Metazoa - 974; Fungi - 991; /.../ - 531; Viruses - 0; Other Eukaryotes - 9610 (source: NCBI BLink). [Source:TAIR;Acc:AT1G31835]
XLOC_030513	AT5G45090	Uncharacterized protein PHLOEM PROTEIN 2-LIKE A7 [Source:UniProtKB/Swiss-Prot;Acc:Q9FHE5]
XLOC_030779	AT5G49525	unknown protein; Has 23 Blast hits to 23 proteins in 7 species: Archae - 0; Bacteria - 0; Metazoa - 0; Fungi - 0; Plants - 23; Viruses - 0; Other Eukaryotes - 0 (source: NCBI BLink). [Source:TAIR;Acc:AT5G49525]
XLOC_018712	AT3G46210	Ribosomal protein S5 domain 2-like superfamily protein [Source:TAIR;Acc:AT3G46210]
XLOC_031866	ATCG00040	maturase K [Source:TAIR;Acc:ATCG00040]
XLOC_000524	AT1G11185	other RNA [Source:TAIR;Acc:AT1G11185]
XLOC_009489	AT2G26760	Cyclin-B1-4 [Source:UniProtKB/Swiss-Prot;Acc:O48790]
XLOC_025619	AT5G22100	Probable RNA 3'-terminal phosphate cyclase-like protein [Source:UniProtKB/Swiss-Prot;Acc:Q9C578]
XLOC_018628	AT3G44940	Protein of unknown function (DUF1635) [Source:TAIR;Acc:AT3G44940]
XLOC_020016	AT4G04450	Probable WRKY transcription factor 42 [Source:UniProtKB/Swiss-Prot;Acc:Q9XEC3]
XLOC_012311	AT2G30432	MYB-like transcription factor TCL1 [Source:UniProtKB/Swiss-Prot;Acc:D3GKW6]
XLOC_002209	AT1G44830	Ethylene-responsive transcription factor ERF014 [Source:UniProtKB/Swiss-Prot;Acc:Q9LPE8]
XLOC_010455	AT2G44510	Protein BCCIP homolog [Source:UniProtKB/Swiss-Prot;Acc:O64885]
XLOC_030026	AT5G36800	unknown protein; FUNCTIONS IN: molecular_function unknown; INVOLVED IN: N-terminal protein myristoylation; LOCATED IN: endomembrane system; BEST Arabidopsis thaliana protein match is: unknown protein (TAIR:AT5G36710.1); Has 1807 Blast hits to 1807 p /.../s in 277 species: Archae - 0; Bacteria - 0; Metazoa - 736; Fungi - 347; Plants - 385; Viruses - 0; Other Eukaryotes - 339 (source: NCBI BLink). …
XLOC_000916	AT1G18320	Mitochondrial import inner membrane translocase subunit TIM22-4 [Source:UniProtKB/Swiss-Prot;Acc:A1XJK0]
XLOC_021442	AT4G27010	CONTAINS InterPro DOMAIN/s: Ribosome 60S biogenesis N-terminal (InterPro:IPR021714); BEST Arabidopsis thaliana protein match is: unknown protein (TAIR:AT1G72270.1); Has 30201 Blast hits to 17322 proteins in 780 species: Archae - 12; Bacteria - 1396; /.../oa - 17338; Fungi - 3422; Plants - 5037; Viruses - 0; Other Eukaryotes - 2996 (source: NCBI BLink). [Source:TAIR;Acc:AT4G27010]
XLOC_018828	AT3G48250	Pentatricopeptide repeat-containing protein At3g48250, chloroplastic [Source:UniProtKB/Swiss-Prot;Acc:Q9STK5]
XLOC_005422	AT1G26410	FAD-binding Berberine family protein [Source:TAIR;Acc:AT1G26410]
XLOC_023430	AT4G18540	unknown protein; Has 209 Blast hits to 205 proteins in 54 species: Archae - 0; Bacteria - 17; Metazoa - 2; Fungi - 150; Plants - 40; Viruses - 0; Other Eukaryotes - 0 (source: NCBI BLink). [Source:TAIR;Acc:AT4G18540]
XLOC_001341	AT1G26840	Origin of replication complex subunit 6 [Source:UniProtKB/Swiss-Prot;Acc:Q9ZVH3]
XLOC_021432	AT4G26790	GDSL esterase/lipase At4g26790 [Source:UniProtKB/Swiss-Prot;Acc:Q8VY93]
XLOC_007777	AT1G76540	Cyclin-dependent kinase B2-1 [Source:UniProtKB/Swiss-Prot;Acc:Q8LF80]
XLOC_011407	AT2G14460	unknown protein; Has 3 Blast hits to 3 proteins in 1 species: Archae - 0; Bacteria - 0; Metazoa - 0; Fungi - 0; Plants - 3; Viruses - 0; Other Eukaryotes - 0 (source: NCBI BLink). [Source:TAIR;Acc:AT2G14460]
XLOC_003223	AT1G64625	Transcription factor bHLH157 [Source:UniProtKB/Swiss-Prot;Acc:Q7XJU0]
XLOC_018880	AT3G49320	Metal-dependent protein hydrolase [Source:TAIR;Acc:AT3G49320]
XLOC_004160	AT1G02620	Ras-related small GTP-binding family protein [Source:TAIR;Acc:AT1G02620]
XLOC_007657	AT1G74200	receptor like protein 16 [Source:TAIR;Acc:AT1G74200]
XLOC_007407	AT1G69140	pseudogene, hypothetical protein [Source:TAIR;Acc:AT1G69140]
XLOC_010087	AT2G37720	Protein trichome birefringence-like 15 [Source:UniProtKB/Swiss-Prot;Acc:O80940]
XLOC_002213	AT1G44890	BEST Arabidopsis thaliana protein match is: homolog of yeast oxidase assembly 1 (OXA1) (TAIR:AT5G62050.1); Has 40 Blast hits to 40 proteins in 7 species: Archae - 0; Bacteria - 0; Metazoa - 0; Fungi - 0; Plants - 39; Viruses - 0; Other Eukaryotes - /.../rce: NCBI BLink). [Source:TAIR;Acc:AT1G44890]
XLOC_019152	AT3G53940	Mitochondrial substrate carrier family protein [Source:TAIR;Acc:AT3G53940]
XLOC_018925	AT3G50040	unknown protein; BEST Arabidopsis thaliana protein match is: unknown protein (TAIR:AT4G37440.2); Has 70 Blast hits to 70 proteins in 12 species: Archae - 0; Bacteria - 0; Metazoa - 0; Fungi - 0; Plants - 70; Viruses - 0; Other Eukaryotes - 0 (source /.../ BLink). [Source:TAIR;Acc:AT3G50040]
XLOC_010187	AT2G39725	LYR family of Fe/S cluster biogenesis protein [Source:TAIR;Acc:AT2G39725]
XLOC_023198	AT4G14770	Protein tesmin/TSO1-like CXC 2 [Source:UniProtKB/Swiss-Prot;Acc:F4JIF5]
XLOC_025157	AT5G11920	Beta-fructofuranosidase, insoluble isoenzyme CWINV6 [Source:UniProtKB/Swiss-Prot;Acc:Q8W4S6]
XLOC_012101	AT2G26790	Pentatricopeptide repeat-containing protein At2g26790, mitochondrial [Source:UniProtKB/Swiss-Prot;Acc:O81028]
XLOC_005022	AT1G18250	Thaumatin-like protein [Source:UniProtKB/Swiss-Prot;Acc:P50699]
XLOC_022808	AT4G08770	Peroxidase 37 [Source:UniProtKB/Swiss-Prot;Acc:Q9LDN9]
XLOC_014795	AT3G28270	UPF0496 protein At3g28270 [Source:UniProtKB/Swiss-Prot;Acc:Q9LHD9]
XLOC_023968	AT4G28450	nucleotide binding;protein binding [Source:TAIR;Acc:AT4G28450]
XLOC_028429	AT5G06150	Cyclin-B1-2 [Source:UniProtKB/Swiss-Prot;Acc:Q39067]
XLOC_005642	AT1G30960	GTP-binding protein ERG [Source:UniProtKB/Swiss-Prot;Acc:O82653]
XLOC_024769	AT5G04200	Metacaspase-9 [Source:UniProtKB/Swiss-Prot;Acc:Q9FYE1]
XLOC_022347	AT4G03360	Ubiquitin family protein [Source:TAIR;Acc:AT4G03360]
XLOC_009390	AT2G25060	Early nodulin-like protein 1 [Source:UniProtKB/Swiss-Prot;Acc:Q9SK27]
XLOC_003795	AT1G75360	unknown protein; Has 74 Blast hits to 71 proteins in 15 species: Archae - 0; Bacteria - 4; Metazoa - 4; Fungi - 0; Plants - 54; Viruses - 0; Other Eukaryotes - 12 (source: NCBI BLink). [Source:TAIR;Acc:AT1G75360]
XLOC_023437	AT4G18740	Rho termination factor [Source:TAIR;Acc:AT4G18740]
XLOC_010248	AT2G40740	WRKY transcription factor 55 [Source:UniProtKB/Swiss-Prot;Acc:Q9SHB5]
XLOC_009902	AT2G34430	light-harvesting chlorophyll-protein complex II subunit B1 [Source:TAIR;Acc:AT2G34430]
XLOC_027995	AT5G64510	unknown protein; FUNCTIONS IN: molecular_function unknown; INVOLVED IN: biological_process unknown; LOCATED IN: endomembrane system; EXPRESSED IN: 17 plant structures; EXPRESSED DURING: 10 growth stages; Has 35333 Blast hits to 34131 proteins in 244 /.../ies: Archae - 798; Bacteria - 22429; Metazoa - 974; Fungi - 991; Plants - 531; Viruses - 0; Other Eukaryotes - 9610 (source: NCBI BLink). [Sourc…
XLOC_009066	AT2G19490	DNA repair protein recA homolog 3, mitochondrial [Source:UniProtKB/Swiss-Prot;Acc:Q9ZUP2]
XLOC_006774	AT1G56650	Transcription factor MYB75 [Source:UniProtKB/Swiss-Prot;Acc:Q9FE25]
XLOC_024017	AT4G29520	LOCATED IN: endoplasmic reticulum, plasma membrane; EXPRESSED IN: 23 plant structures; EXPRESSED DURING: 14 growth stages; CONTAINS InterPro DOMAIN/s: Saposin B (InterPro:IPR008139); Has 137 Blast hits to 137 proteins in 50 species: Archae - 2; Bact /.../ 0; Metazoa - 41; Fungi - 10; Plants - 36; Viruses - 0; Other Eukaryotes - 48 (source: NCBI BLink). [Source:TAIR;Acc:AT4G29520]
XLOC_004062	AT1G80720	Mitochondrial glycoprotein family protein [Source:TAIR;Acc:AT1G80720]
XLOC_003222	AT1G64620	Dof zinc finger protein DOF1.8 [Source:UniProtKB/Swiss-Prot;Acc:Q84JQ8]
XLOC_013744	AT3G10110	Mitochondrial import inner membrane translocase subunit TIM22-1 [Source:UniProtKB/Swiss-Prot;Acc:A2RVP7]
XLOC_028697	AT5G11590	Dehydration-responsive element-binding protein 3 [Source:UniProtKB/Swiss-Prot;Acc:Q9LYD3]
XLOC_028486	AT5G07180	LRR receptor-like serine/threonine-protein kinase ERL2 [Source:UniProtKB/Swiss-Prot;Acc:Q6XAT2]
XLOC_000473	AT1G10270	Pentatricopeptide repeat-containing protein At1g10270 [Source:UniProtKB/Swiss-Prot;Acc:Q9SY69]
XLOC_025330	AT5G15830	basic leucine-zipper 3 [Source:TAIR;Acc:AT5G15830]
XLOC_010244	AT2G40670	Two-component response regulator ARR16 [Source:UniProtKB/Swiss-Prot;Acc:Q9SHC2]
XLOC_009841	AT2G33510	CONTAINS InterPro DOMAIN/s: WW/Rsp5/WWP (InterPro:IPR001202); BEST Arabidopsis thaliana protein match is: unknown protein (TAIR:AT1G28070.1); Has 3898 Blast hits to 1138 proteins in 179 species: Archae - 0; Bacteria - 40; Metazoa - 2353; Fungi - 242 /.../ts - 298; Viruses - 92; Other Eukaryotes - 873 (source: NCBI BLink). [Source:TAIR;Acc:AT2G33510]
XLOC_008001	AT1G80760	Aquaporin NIP6-1 [Source:UniProtKB/Swiss-Prot;Acc:Q9SAI4]
XLOC_002716	AT1G55040	zinc finger (Ran-binding) family protein [Source:TAIR;Acc:AT1G55040]
XLOC_024225	AT4G33260,AT4G33270	Cell division cycle 20.2, cofactor of APC complex [Source:UniProtKB/Swiss-Prot;Acc:Q9S7I8]|Cell division cycle 20.1, cofactor of APC complex [Source:UniProtKB/Swiss-Prot;Acc:Q9SZA4]
XLOC_023544	AT4G20500	transposable element gene [Source:TAIR;Acc:AT4G20500]
XLOC_004968	AT1G17250	receptor like protein 3 [Source:TAIR;Acc:AT1G17250]
XLOC_017980	AT3G28345	ABC transporter B family member 15 [Source:UniProtKB/Swiss-Prot;Acc:Q9LHD1]
XLOC_014551	AT3G23890	DNA topoisomerase 2 [Source:UniProtKB/Swiss-Prot;Acc:P30182]
XLOC_003324	AT1G66540	Cytochrome P450 superfamily protein [Source:TAIR;Acc:AT1G66540]
XLOC_025125	AT5G11230	Probable sugar phosphate/phosphate translocator At5g11230 [Source:UniProtKB/Swiss-Prot;Acc:Q9LFN3]
XLOC_013402	AT3G03060	P-loop containing nucleoside triphosphate hydrolases superfamily protein [Source:TAIR;Acc:AT3G03060]
XLOC_028930	AT5G16250	unknown protein; BEST Arabidopsis thaliana protein match is: unknown protein (TAIR:AT3G02640.1); Has 1807 Blast hits to 1807 proteins in 277 species: Archae - 0; Bacteria - 0; Metazoa - 736; Fungi - 347; Plants - 385; Viruses - 0; Other Eukaryotes - /.../source: NCBI BLink). [Source:TAIR;Acc:AT5G16250]
XLOC_027000	AT5G46220	Protein of unknown function (DUF616) [Source:TAIR;Acc:AT5G46220]
XLOC_008198	AT2G04039	unknown protein; FUNCTIONS IN: molecular_function unknown; LOCATED IN: chloroplast; EXPRESSED IN: 21 plant structures; EXPRESSED DURING: 13 growth stages; CONTAINS InterPro DOMAIN/s: Protein of unknown function DUF2996 (InterPro:IPR021374); Has 159 /.../hits to 159 proteins in 52 species: Archae - 0; Bacteria - 76; Metazoa - 0; Fungi - 0; Plants - 38; Viruses - 0; Other Eukaryotes - 45 (source: N…
XLOC_004644	AT1G11070	BEST Arabidopsis thaliana protein match is: Hydroxyproline-rich glycoprotein family protein (TAIR:AT1G61080.1); Has 579 Blast hits to 567 proteins in 152 species: Archae - 0; Bacteria - 68; Metazoa - 159; Fungi - 113; Plants - 172; Viruses - 0; Othe /.../ryotes - 67 (source: NCBI BLink). [Source:TAIR;Acc:AT1G11070]
XLOC_003944	AT1G78090	Trehalose-phosphate phosphatase B [Source:UniProtKB/Swiss-Prot;Acc:Q9C9S4]
XLOC_023423	AT4G18430	Ras-related protein RABA1e [Source:UniProtKB/Swiss-Prot;Acc:O49513]
XLOC_021653	AT4G30800	40S ribosomal protein S11-2 [Source:UniProtKB/Swiss-Prot;Acc:O65569]
XLOC_017771	AT3G24982,AT3G25010,AT3G25011,AT3G25020	receptor like protein 40 [Source:TAIR;Acc:AT3G24982]|receptor like protein 41 [Source:TAIR;Acc:AT3G25010]|unknown protein; Has 30201 Blast hits to 17322 proteins in 780 species: Archae - 12; Bacteria - 1396; Metazoa - 17338; Fungi - 3422; Plants - 5037; Viruses - 0; Other Eukaryotes - 2996 (source: NCBI BLink). [Source:TAIR;Acc:AT3G25011]|receptor like protein 42 [Source:TAIR;Acc:AT3G25020]
XLOC_004042	AT1G80245	Spc97 / Spc98 family of spindle pole body (SBP) component [Source:TAIR;Acc:AT1G80245]
XLOC_004037	AT1G80150	Pentatricopeptide repeat-containing protein At1g80150, mitochondrial [Source:UniProtKB/Swiss-Prot;Acc:Q8GW57]
XLOC_016473	AT3G01500	Beta carbonic anhydrase 1, chloroplastic [Source:UniProtKB/Swiss-Prot;Acc:P27140]
XLOC_030038	AT5G36970	NDR1/HIN1-like 25 [Source:TAIR;Acc:AT5G36970]
XLOC_000396	AT1G08830	Superoxide dismutase [Cu-Zn] 1 [Source:UniProtKB/Swiss-Prot;Acc:P24704]
XLOC_011416	AT2G14610	Pathogenesis-related protein 1 [Source:UniProtKB/Swiss-Prot;Acc:P33154]
XLOC_004165	AT1G02730	Cellulose synthase-like protein D5 [Source:UniProtKB/Swiss-Prot;Acc:Q9SRW9]
XLOC_020312	AT4G08040	1-aminocyclopropane-1-carboxylate synthase 11 [Source:UniProtKB/Swiss-Prot;Acc:Q9S9U6]
XLOC_001434	AT1G28360	Ethylene-responsive transcription factor 12 [Source:UniProtKB/Swiss-Prot;Acc:Q94ID6]
XLOC_024685	AT5G02780	Glutathione S-transferase L1 [Source:UniProtKB/Swiss-Prot;Acc:Q6NLB0]
XLOC_007214	AT1G65860	Flavin-containing monooxygenase FMO GS-OX1 [Source:UniProtKB/Swiss-Prot;Acc:Q9SS04]
XLOC_031246	AT5G58390	Peroxidase 67 [Source:UniProtKB/Swiss-Prot;Acc:Q9LVL2]
XLOC_012691	AT2G37130	Peroxidase 21 [Source:UniProtKB/Swiss-Prot;Acc:Q42580]
XLOC_016406	AT3G62950	Glutaredoxin-C11 [Source:UniProtKB/Swiss-Prot;Acc:Q9LYC6]
XLOC_023611	AT4G22070	Probable WRKY transcription factor 31 [Source:UniProtKB/Swiss-Prot;Acc:Q93WT0]
XLOC_012890	AT2G40750	Probable WRKY transcription factor 54 [Source:UniProtKB/Swiss-Prot;Acc:Q93WU8]
XLOC_027442	AT5G54130	Calcium-binding endonuclease/exonuclease/phosphatase family [Source:TAIR;Acc:AT5G54130]
XLOC_010564	AT2G46440,AT2G46450	Cyclic nucleotide-gated ion channel 11 [Source:UniProtKB/Swiss-Prot;Acc:Q9SKD6]|Probable cyclic nucleotide-gated ion channel 12 [Source:UniProtKB/Swiss-Prot;Acc:Q8GWD2]
XLOC_000323	AT1G07390,AT1G07400	receptor like protein 1 [Source:TAIR;Acc:AT1G07390]|17.8 kDa class I heat shock protein [Source:UniProtKB/Swiss-Prot;Acc:Q9LNW0]
XLOC_016998	AT3G11010	receptor like protein 34 [Source:TAIR;Acc:AT3G11010]
XLOC_028653	AT5G10760	Eukaryotic aspartyl protease family protein [Source:TAIR;Acc:AT5G10760]
XLOC_031696	AT5G67030	Zeaxanthin epoxidase, chloroplastic [Source:UniProtKB/Swiss-Prot;Acc:Q9FGC7]
XLOC_031583	AT5G64830,AT5G64840	programmed cell death 2 C-terminal domain-containing protein [Source:TAIR;Acc:AT5G64830]|ABC transporter F family member 5 [Source:UniProtKB/Swiss-Prot;Acc:Q9LV93]
XLOC_031537	AT5G64040	Photosystem I reaction center subunit N, chloroplastic [Source:UniProtKB/Swiss-Prot;Acc:P49107]
XLOC_031442	AT5G62130	Per1-like family protein [Source:TAIR;Acc:AT5G62130]
XLOC_031243	AT5G58330	lactate/malate dehydrogenase family protein [Source:TAIR;Acc:AT5G58330]
XLOC_031191	AT5G57345	unknown protein; Has 30201 Blast hits to 17322 proteins in 780 species: Archae - 12; Bacteria - 1396; Metazoa - 17338; Fungi - 3422; Plants - 5037; Viruses - 0; Other Eukaryotes - 2996 (source: NCBI BLink). [Source:TAIR;Acc:AT5G57345]
XLOC_030635	AT5G47040	Lon protease homolog 2, peroxisomal [Source:UniProtKB/Swiss-Prot;Acc:O64948]
XLOC_030432	AT5G43750	Photosynthetic NDH subunit of subcomplex B 5, chloroplastic [Source:UniProtKB/Swiss-Prot;Acc:Q9FG89]
XLOC_030126	AT5G38420	Ribulose bisphosphate carboxylase small chain 2B, chloroplastic [Source:UniProtKB/Swiss-Prot;Acc:P10797]
XLOC_030125	AT5G38410,AT5G38430	Ribulose bisphosphate carboxylase small chain 3B, chloroplastic [Source:UniProtKB/Swiss-Prot;Acc:P10798]|Ribulose bisphosphate carboxylase small chain 1B, chloroplastic [Source:UniProtKB/Swiss-Prot;Acc:P10796]
XLOC_029960	AT5G35970	P-loop containing nucleoside triphosphate hydrolases superfamily protein [Source:TAIR;Acc:AT5G35970]
XLOC_029303	AT5G23750	Remorin family protein [Source:TAIR;Acc:AT5G23750]
XLOC_029272	AT5G23060	Calcium sensing receptor, chloroplastic [Source:UniProtKB/Swiss-Prot;Acc:Q9FN48]
XLOC_029230	AT5G22390	Protein of unknown function (DUF3049) [Source:TAIR;Acc:AT5G22390]
XLOC_028689	AT5G11470	bromo-adjacent homology (BAH) domain-containing protein [Source:TAIR;Acc:AT5G11470]
XLOC_028595	AT5G09730	Beta-D-xylosidase 3 [Source:UniProtKB/Swiss-Prot;Acc:Q9LXD6]
XLOC_028050	AT5G65470	O-fucosyltransferase family protein [Source:TAIR;Acc:AT5G65470]
XLOC_027807	AT5G60860	Ras-related protein RABA1f [Source:UniProtKB/Swiss-Prot;Acc:Q9FJH0]
XLOC_027453	AT5G54270	light-harvesting chlorophyll B-binding protein 3 [Source:TAIR;Acc:AT5G54270]
XLOC_026251	AT5G34830	unknown protein; Has 19 Blast hits to 19 proteins in 6 species: Archae - 0; Bacteria - 0; Metazoa - 3; Fungi - 0; Plants - 16; Viruses - 0; Other Eukaryotes - 0 (source: NCBI BLink). [Source:TAIR;Acc:AT5G34830]
XLOC_024766	AT5G04140	Ferredoxin-dependent glutamate synthase 1, chloroplastic/mitochondrial [Source:UniProtKB/Swiss-Prot;Acc:Q9ZNZ7]
XLOC_024647	AT5G02120	High-light-induced protein, chloroplastic [Source:UniProtKB/Swiss-Prot;Acc:O81208]
XLOC_024329	AT4G35250	NAD(P)-binding Rossmann-fold superfamily protein [Source:TAIR;Acc:AT4G35250]
XLOC_024209	AT4G33010	Glycine dehydrogenase (decarboxylating) 1, mitochondrial [Source:UniProtKB/Swiss-Prot;Acc:Q94B78]
XLOC_023505	AT4G19830	Peptidyl-prolyl cis-trans isomerase FKBP17-1, chloroplastic [Source:UniProtKB/Swiss-Prot;Acc:O81864]
XLOC_023442	AT4G18810	NAD(P)-binding Rossmann-fold superfamily protein [Source:TAIR;Acc:AT4G18810]
XLOC_023312	AT4G16690	Probable pheophorbidase [Source:UniProtKB/Swiss-Prot;Acc:O23512]
XLOC_023110	-	-
XLOC_022825	AT4G09010	Thylakoid lumenal 29 kDa protein, chloroplastic [Source:UniProtKB/Swiss-Prot;Acc:P82281]
XLOC_022027	AT4G37760	Squalene epoxidase 3 [Source:UniProtKB/Swiss-Prot;Acc:Q8VYH2]
XLOC_021835	AT4G34260	Alpha-L-fucosidase 2 [Source:UniProtKB/Swiss-Prot;Acc:Q8L7W8]
XLOC_021737	AT4G32350	Regulator of Vps4 activity in the MVB pathway protein [Source:TAIR;Acc:AT4G32350]
XLOC_019675	AT3G63140	Chloroplast stem-loop binding protein of 41 kDa a, chloroplastic [Source:UniProtKB/Swiss-Prot;Acc:Q9LYA9]
XLOC_019227	AT3G55240	Plant protein 1589 of unknown function [Source:TAIR;Acc:AT3G55240]
XLOC_017682	AT3G23430	Phosphate transporter PHO1 [Source:UniProtKB/Swiss-Prot;Acc:Q8S403]
XLOC_017572	AT3G21460	Monothiol glutaredoxin-S10 [Source:UniProtKB/Swiss-Prot;Acc:Q9LIF1]
XLOC_017271	AT3G15520	Peptidyl-prolyl cis-trans isomerase CYP37, chloroplastic [Source:UniProtKB/Swiss-Prot;Acc:P82869]
XLOC_017017	AT3G11410	Protein phosphatase 2C 37 [Source:UniProtKB/Swiss-Prot;Acc:P49598]
XLOC_016805	AT3G07130	Purple acid phosphatase 15 [Source:UniProtKB/Swiss-Prot;Acc:Q9SFU3]
XLOC_016478	AT3G01550	Phosphoenolpyruvate/phosphate translocator 2, chloroplastic [Source:UniProtKB/Swiss-Prot;Acc:Q8H0T6]
XLOC_016359	AT3G61870	unknown protein; FUNCTIONS IN: molecular_function unknown; INVOLVED IN: biological_process unknown; LOCATED IN: chloroplast, chloroplast inner membrane; EXPRESSED IN: 23 plant structures; EXPRESSED DURING: 14 growth stages; Has 35333 Blast hits to 3 /.../roteins in 2444 species: Archae - 798; Bacteria - 22429; Metazoa - 974; Fungi - 991; Plants - 531; Viruses - 0; Other Eukaryotes - 9610 (source:…
XLOC_016301	AT3G60930	transposable element gene [Source:TAIR;Acc:AT3G60930]
XLOC_016054	AT3G55800	Sedoheptulose-1,7-bisphosphatase, chloroplastic [Source:UniProtKB/Swiss-Prot;Acc:P46283]
XLOC_015919	AT3G53470	unknown protein; FUNCTIONS IN: molecular_function unknown; INVOLVED IN: biological_process unknown; LOCATED IN: chloroplast thylakoid membrane, chloroplast; EXPRESSED IN: 22 plant structures; EXPRESSED DURING: 13 growth stages; Has 35 Blast hits to /.../teins in 13 species: Archae - 0; Bacteria - 0; Metazoa - 0; Fungi - 0; Plants - 35; Viruses - 0; Other Eukaryotes - 0 (source: NCBI BLink). [Sour…
XLOC_015802	AT3G51240	Naringenin,2-oxoglutarate 3-dioxygenase [Source:UniProtKB/Swiss-Prot;Acc:Q9S818]
XLOC_015654	AT3G48420	Haloacid dehalogenase-like hydrolase domain-containing protein At3g48420 [Source:UniProtKB/Swiss-Prot;Acc:Q94K71]
XLOC_015554	AT3G46780	plastid transcriptionally active 16 [Source:TAIR;Acc:AT3G46780]
XLOC_014702	AT3G26640,AT3G26650	WD repeat-containing protein LWD2 [Source:UniProtKB/Swiss-Prot;Acc:Q38960]|Glyceraldehyde-3-phosphate dehydrogenase GAPA1, chloroplastic [Source:UniProtKB/Swiss-Prot;Acc:P25856]
XLOC_014006	AT3G14940	Phosphoenolpyruvate carboxylase 3 [Source:UniProtKB/Swiss-Prot;Acc:Q84VW9]
XLOC_013940	AT3G13750	Beta-galactosidase 1 [Source:UniProtKB/Swiss-Prot;Acc:Q9SCW1]
XLOC_013887	AT3G12915	Ribosomal protein S5/Elongation factor G/III/V family protein [Source:TAIR;Acc:AT3G12915]
XLOC_013762	AT3G10420	P-loop containing nucleoside triphosphate hydrolases superfamily protein [Source:TAIR;Acc:AT3G10420]
XLOC_013387	AT3G02830	Zinc finger CCCH domain-containing protein 33 [Source:UniProtKB/Swiss-Prot;Acc:Q8GXX7]
XLOC_012832	AT2G39730	Ribulose bisphosphate carboxylase/oxygenase activase, chloroplastic [Source:UniProtKB/Swiss-Prot;Acc:P10896]
XLOC_012680	AT2G36895	unknown protein; FUNCTIONS IN: molecular_function unknown; INVOLVED IN: biological_process unknown; LOCATED IN: chloroplast; Has 32 Blast hits to 32 proteins in 14 species: Archae - 0; Bacteria - 0; Metazoa - 0; Fungi - 0; Plants - 32; Viruses - 0; /.../Eukaryotes - 0 (source: NCBI BLink). [Source:TAIR;Acc:AT2G36895]
XLOC_012064	AT2G26080	Glycine dehydrogenase (decarboxylating) 2, mitochondrial [Source:UniProtKB/Swiss-Prot;Acc:O80988]
XLOC_011334	AT2G13360	Serine--glyoxylate aminotransferase [Source:UniProtKB/Swiss-Prot;Acc:Q56YA5]
XLOC_010903	AT2G05100	photosystem II light harvesting complex gene 2.1 [Source:TAIR;Acc:AT2G05100]
XLOC_010589	AT2G46820	Protein CURVATURE THYLAKOID 1B, chloroplastic [Source:UniProtKB/Swiss-Prot;Acc:Q8LCA1]
XLOC_010588	AT2G46810	Transcription factor bHLH70 [Source:UniProtKB/Swiss-Prot;Acc:O81037]
XLOC_010213	AT2G40100	Chlorophyll a-b binding protein CP29.3, chloroplastic [Source:UniProtKB/Swiss-Prot;Acc:Q9S7W1]
XLOC_010091	AT2G37790	Aldo-keto reductase family 4 member C10 [Source:UniProtKB/Swiss-Prot;Acc:Q84TF0]
XLOC_009972	AT2G35650,AT2G35660	Probable mannan synthase 7 [Source:UniProtKB/Swiss-Prot;Acc:Q9ZQN8]|FAD/NAD(P)-binding oxidoreductase family protein [Source:TAIR;Acc:AT2G35660]
XLOC_009907	AT2G34560	P-loop containing nucleoside triphosphate hydrolases superfamily protein [Source:TAIR;Acc:AT2G34560]
XLOC_009635	AT2G29680	Cell division control protein 6 homolog [Source:UniProtKB/Swiss-Prot;Acc:O82387]
XLOC_007785	AT1G76720	eukaryotic translation initiation factor 2 (eIF-2) family protein [Source:TAIR;Acc:AT1G76720]
XLOC_007729	AT1G75690	Protein disulfide-isomerase LQY1, chloroplastic [Source:UniProtKB/Swiss-Prot;Acc:Q8GSJ6]
XLOC_007332	AT1G67740	Photosystem II core complex proteins psbY, chloroplastic [Source:UniProtKB/Swiss-Prot;Acc:O49347]
XLOC_006626	AT1G54040	Epithiospecifier protein [Source:UniProtKB/Swiss-Prot;Acc:Q8RY71]
XLOC_006595	AT1G53520	Fatty-acid-binding protein 3 [Source:UniProtKB/Swiss-Prot;Acc:Q9C8L2]
XLOC_005735	AT1G32470	Glycine cleavage system H protein 3, mitochondrial [Source:UniProtKB/Swiss-Prot;Acc:Q9LQL0]
XLOC_005667	AT1G31330	Photosystem I reaction center subunit III, chloroplastic [Source:UniProtKB/Swiss-Prot;Acc:Q9SHE8]
XLOC_005191	AT1G21500	unknown protein; Has 29 Blast hits to 29 proteins in 12 species: Archae - 0; Bacteria - 0; Metazoa - 0; Fungi - 2; Plants - 27; Viruses - 0; Other Eukaryotes - 0 (source: NCBI BLink). [Source:TAIR;Acc:AT1G21500]
XLOC_005109	AT1G20070	unknown protein; FUNCTIONS IN: molecular_function unknown; INVOLVED IN: biological_process unknown; LOCATED IN: chloroplast; EXPRESSED IN: 20 plant structures; EXPRESSED DURING: 11 growth stages; Has 26 Blast hits to 26 proteins in 9 species: Archae /.../Bacteria - 0; Metazoa - 0; Fungi - 2; Plants - 24; Viruses - 0; Other Eukaryotes - 0 (source: NCBI BLink). [Source:TAIR;Acc:AT1G20070]
XLOC_004988	AT1G17650	Glyoxylate/succinic semialdehyde reductase 2, chloroplastic [Source:UniProtKB/Swiss-Prot;Acc:F4I907]
XLOC_004912	AT1G15820	light harvesting complex photosystem II subunit 6 [Source:TAIR;Acc:AT1G15820]
XLOC_004680	AT1G11740	ankyrin repeat family protein [Source:TAIR;Acc:AT1G11740]
XLOC_004378	AT1G06430,AT1G06440	ATP-dependent zinc metalloprotease FTSH 8, chloroplastic [Source:UniProtKB/Swiss-Prot;Acc:Q8W585]|Ubiquitin carboxyl-terminal hydrolase family protein [Source:TAIR;Acc:AT1G06440]
XLOC_004194	AT1G03130,AT1G03140	Photosystem I reaction center subunit II-2, chloroplastic [Source:UniProtKB/Swiss-Prot;Acc:Q9SA56]|splicing factor Prp18 family protein [Source:TAIR;Acc:AT1G03140]
XLOC_003405	AT1G67990,AT1G68000,AT1G68010	Tapetum-specific methyltransferase 1 [Source:UniProtKB/Swiss-Prot;Acc:Q9C9W4]|CDP-diacylglycerol--inositol 3-phosphatidyltransferase 1 [Source:UniProtKB/Swiss-Prot;Acc:Q8LBA6]|Glycerate dehydrogenase HPR, peroxisomal [Source:UniProtKB/Swiss-Prot;Acc:Q9C9W5]
XLOC_003389	AT1G67780	Zinc-finger domain of monoamine-oxidase A repressor R1 protein [Source:TAIR;Acc:AT1G67780]
XLOC_002931	AT1G58520	CSC1-like protein RXW8 [Source:UniProtKB/Swiss-Prot;Acc:F4IBD7]
XLOC_002429	AT1G49840	Protein of unknown function (DUF620) [Source:TAIR;Acc:AT1G49840]
XLOC_001657	AT1G32060	Phosphoribulokinase, chloroplastic [Source:UniProtKB/Swiss-Prot;Acc:P25697]
XLOC_001561	AT1G30380	Photosystem I reaction center subunit psaK, chloroplastic [Source:UniProtKB/Swiss-Prot;Acc:Q9SUI5]
XLOC_001160	AT1G22640	Transcription factor MYB3 [Source:UniProtKB/Swiss-Prot;Acc:Q9S9K9]
XLOC_000830	AT1G16720	high chlorophyll fluorescence phenotype 173 [Source:TAIR;Acc:AT1G16720]
XLOC_000705	AT1G14345	NAD(P)-linked oxidoreductase superfamily protein [Source:TAIR;Acc:AT1G14345]
XLOC_000698	AT1G14230,AT1G14250	Probable apyrase 4 [Source:UniProtKB/Swiss-Prot;Acc:Q8H1D8]|Probable apyrase 5 [Source:UniProtKB/Swiss-Prot;Acc:Q6NQA8]
XLOC_000570	AT1G11860,AT1G11870	Aminomethyltransferase, mitochondrial [Source:UniProtKB/Swiss-Prot;Acc:O65396]|Seryl-tRNA synthetase [Source:TAIR;Acc:AT1G11870]
XLOC_000527	AT1G11260	Sugar transport protein 1 [Source:UniProtKB/Swiss-Prot;Acc:P23586]
XLOC_000492	AT1G10657	Plant protein 1589 of unknown function [Source:TAIR;Acc:AT1G10657]
XLOC_000424	AT1G09340	Chloroplast stem-loop binding protein of 41 kDa b, chloroplastic [Source:UniProtKB/Swiss-Prot;Acc:Q9SA52]
XLOC_000313	AT1G07180	Internal alternative NAD(P)H-ubiquinone oxidoreductase A1, mitochondrial [Source:UniProtKB/Swiss-Prot;Acc:Q8GWA1]
XLOC_000060	AT1G02190,AT1G02205	Protein CER1-like 1 [Source:UniProtKB/Swiss-Prot;Acc:F4HVX7]|Protein ECERIFERUM 1 [Source:UniProtKB/Swiss-Prot;Acc:F4HVY0]
XLOC_007180	AT1G65330	MADS-box transcription factor PHERES 1 [Source:UniProtKB/Swiss-Prot;Acc:O80805]
XLOC_003732	AT1G74080	Transcription factor MYB122 [Source:UniProtKB/Swiss-Prot;Acc:Q9C9C8]
XLOC_007385	AT1G68765	Protein IDA [Source:UniProtKB/Swiss-Prot;Acc:Q8LAD7]
XLOC_008014	-	-
XLOC_010420	AT2G44010	unknown protein; BEST Arabidopsis thaliana protein match is: unknown protein (TAIR:AT3G59880.1); Has 18 Blast hits to 18 proteins in 7 species: Archae - 0; Bacteria - 0; Metazoa - 0; Fungi - 0; Plants - 18; Viruses - 0; Other Eukaryotes - 0 (source: /.../BLink). [Source:TAIR;Acc:AT2G44010]
XLOC_012607	AT2G35730	Heavy metal transport/detoxification superfamily protein [Source:TAIR;Acc:AT2G35730]
XLOC_013917	AT3G13433	unknown protein; FUNCTIONS IN: molecular_function unknown; INVOLVED IN: biological_process unknown; LOCATED IN: endomembrane system; Has 0 Blast hits to 0 proteins in 0 species (source: NCBI BLink). [Source:TAIR;Acc:AT3G13433]
XLOC_014625	AT3G25240	Protein of unknown function (DUF506) [Source:TAIR;Acc:AT3G25240]
XLOC_021715	AT4G31950	Cytochrome P450 82C3 [Source:UniProtKB/Swiss-Prot;Acc:O49396]
XLOC_024587	-	-
XLOC_026908	AT5G44570	unknown protein; FUNCTIONS IN: molecular_function unknown; INVOLVED IN: biological_process unknown; LOCATED IN: endomembrane system; EXPRESSED IN: leaf whorl, hypocotyl, sepal, flower, leaf; EXPRESSED DURING: petal differentiation and expansion stag /.../08 eight leaves visible; Has 7 Blast hits to 7 proteins in 2 species: Archae - 0; Bacteria - 0; Metazoa - 0; Fungi - 0; Plants - 7; Viruses - 0;…
XLOC_027353	AT5G52720	Copper transport protein family [Source:TAIR;Acc:AT5G52720]
XLOC_026476	AT5G37490	U-box domain-containing protein 21 [Source:UniProtKB/Swiss-Prot;Acc:Q5PNY6]
XLOC_009931	AT2G34940	Vacuolar-sorting receptor 5 [Source:UniProtKB/Swiss-Prot;Acc:O64758]
XLOC_001232	AT1G24147	unknown protein; FUNCTIONS IN: molecular_function unknown; INVOLVED IN: biological_process unknown; LOCATED IN: endomembrane system; BEST Arabidopsis thaliana protein match is: unknown protein (TAIR:AT1G24148.1); Has 4 Blast hits to 4 proteins in 2 /.../s: Archae - 0; Bacteria - 0; Metazoa - 0; Fungi - 0; Plants - 4; Viruses - 0; Other Eukaryotes - 0 (source: NCBI BLink). [Source:TAIR;Acc:AT1G241…
XLOC_018813	AT3G48080	Protein EDS1B [Source:UniProtKB/Swiss-Prot;Acc:Q9SU71]
XLOC_002802	AT1G56660	unknown protein; Has 665200 Blast hits to 205811 proteins in 4684 species: Archae - 3320; Bacteria - 107592; Metazoa - 249086; Fungi - 76753; Plants - 38542; Viruses - 3008; Other Eukaryotes - 186899 (source: NCBI BLink). [Source:TAIR;Acc:AT1G56660]
XLOC_007800	AT1G76960	unknown protein; FUNCTIONS IN: molecular_function unknown; INVOLVED IN: biological_process unknown; LOCATED IN: endomembrane system; EXPRESSED IN: 9 plant structures; EXPRESSED DURING: 8 growth stages; Has 8 Blast hits to 8 proteins in 2 species: Ar /.../ 0; Bacteria - 0; Metazoa - 0; Fungi - 0; Plants - 8; Viruses - 0; Other Eukaryotes - 0 (source: NCBI BLink). [Source:TAIR;Acc:AT1G76960]
XLOC_021365	AT4G25630	Mediator of RNA polymerase II transcription subunit 36a [Source:UniProtKB/Swiss-Prot;Acc:Q94AH9]
XLOC_026958	AT5G45380	Urea-proton symporter DUR3 [Source:UniProtKB/Swiss-Prot;Acc:F4KD71]
XLOC_016648	AT3G04770	40S ribosomal protein Sa-2 [Source:UniProtKB/Swiss-Prot;Acc:Q8H173]
XLOC_013770	AT3G10530	Transducin/WD40 repeat-like superfamily protein [Source:TAIR;Acc:AT3G10530]
XLOC_016322	AT3G61280	Arabidopsis thaliana protein of unknown function (DUF821) [Source:TAIR;Acc:AT3G61280]
XLOC_025884	AT5G27120,AT5G27140	Probable nucleolar protein 5-1 [Source:UniProtKB/Swiss-Prot;Acc:O04658]|NOP56-like pre RNA processing ribonucleoprotein [Source:TAIR;Acc:AT5G27140]
XLOC_030352	AT5G42530	unknown protein; FUNCTIONS IN: molecular_function unknown; INVOLVED IN: biological_process unknown; LOCATED IN: endomembrane system; BEST Arabidopsis thaliana protein match is: unknown protein (TAIR:AT2G25510.2); Has 30201 Blast hits to 17322 protei /.../780 species: Archae - 12; Bacteria - 1396; Metazoa - 17338; Fungi - 3422; Plants - 5037; Viruses - 0; Other Eukaryotes - 2996 (source: NCBI BLin…
XLOC_017420	AT3G18600	DEAD-box ATP-dependent RNA helicase 51 [Source:UniProtKB/Swiss-Prot;Acc:Q9LIH9]
XLOC_006967	AT1G61460	S-locus protein kinase, putative [Source:TAIR;Acc:AT1G61460]
XLOC_012348	AT2G31060	elongation factor family protein [Source:TAIR;Acc:AT2G31060]
XLOC_023284	AT4G16265	DNA-directed RNA polymerases II, IV and V subunit 9B [Source:UniProtKB/Swiss-Prot;Acc:Q8L5V0]
XLOC_010086	AT2G37690	phosphoribosylaminoimidazole carboxylase, putative / AIR carboxylase, putative [Source:TAIR;Acc:AT2G37690]
XLOC_025484	AT5G18820	Chaperonin 60 subunit alpha 2, chloroplastic [Source:UniProtKB/Swiss-Prot;Acc:Q56XV8]
XLOC_031120	AT5G55920	S-adenosyl-L-methionine-dependent methyltransferases superfamily protein [Source:TAIR;Acc:AT5G55920]
XLOC_000129	AT1G03495	Coumaroyl-CoA:anthocyanidin 3-O-glucoside-6''-O-coumaroyltransferase 2 [Source:UniProtKB/Swiss-Prot;Acc:Q9LR73]
XLOC_028449	AT5G06540,AT5G06550	Pentatricopeptide repeat-containing protein At5g06540 [Source:UniProtKB/Swiss-Prot;Acc:Q9FG16]|F-box protein At5g06550 [Source:UniProtKB/Swiss-Prot;Acc:Q67XX3]
XLOC_005646	AT1G31000,AT1G31010	F-box and associated interaction domains-containing protein [Source:TAIR;Acc:AT1G31000]|Protein OSB4, chloroplastic [Source:UniProtKB/Swiss-Prot;Acc:Q9FYJ2]
XLOC_014450	AT3G22310	DEAD-box ATP-dependent RNA helicase 9 [Source:UniProtKB/Swiss-Prot;Acc:Q9LUW6]
XLOC_005692	AT1G31660	CONTAINS InterPro DOMAIN/s: Bystin (InterPro:IPR007955); Has 475 Blast hits to 467 proteins in 210 species: Archae - 0; Bacteria - 9; Metazoa - 155; Fungi - 139; Plants - 55; Viruses - 0; Other Eukaryotes - 117 (source: NCBI BLink). [Source:TAIR;Acc:AT1G31660]
XLOC_006743	AT1G56110	homolog of nucleolar protein NOP56 [Source:TAIR;Acc:AT1G56110]
XLOC_013581	AT3G06530	Uncharacterized protein At3g06530 [Source:UniProtKB/Swiss-Prot;Acc:Q9C8Z4]
XLOC_004910	AT1G15790	unknown protein; BEST Arabidopsis thaliana protein match is: unknown protein (TAIR:AT1G15780.1); Has 170 Blast hits to 94 proteins in 14 species: Archae - 0; Bacteria - 0; Metazoa - 0; Fungi - 0; Plants - 170; Viruses - 0; Other Eukaryotes - 0 (sour /.../BI BLink). [Source:TAIR;Acc:AT1G15790]
XLOC_016026	AT3G55510	Noc2p family [Source:TAIR;Acc:AT3G55510]
XLOC_000050	AT1G01940	Peptidyl-prolyl cis-trans isomerase CYP18-1 [Source:UniProtKB/Swiss-Prot;Acc:Q9LPC7]
XLOC_007727	AT1G75670	DNA-directed RNA polymerases [Source:TAIR;Acc:AT1G75670]
XLOC_007081	AT1G63250	Probable DEAD-box ATP-dependent RNA helicase 48 [Source:UniProtKB/Swiss-Prot;Acc:Q9C8S9]
XLOC_031378	AT5G60900	receptor-like protein kinase 1 [Source:TAIR;Acc:AT5G60900]
XLOC_017578	AT3G21540	transducin family protein / WD-40 repeat family protein [Source:TAIR;Acc:AT3G21540]
XLOC_017332	AT3G16810	Pumilio homolog 24 [Source:UniProtKB/Swiss-Prot;Acc:Q9LRZ3]
XLOC_016154	AT3G57940	UPF0202 protein At3g57940 [Source:UniProtKB/Swiss-Prot;Acc:Q9M2Q4]
XLOC_017419	AT3G18580	Nucleic acid-binding, OB-fold-like protein [Source:TAIR;Acc:AT3G18580]
XLOC_024148	AT4G31810	3-hydroxyisobutyryl-CoA hydrolase-like protein 2, mitochondrial [Source:UniProtKB/Swiss-Prot;Acc:Q8RXN4]
XLOC_006977	AT1G61570	Mitochondrial import inner membrane translocase subunit TIM13 [Source:UniProtKB/Swiss-Prot;Acc:Q9XH48]
XLOC_016834	AT3G07580	unknown protein; FUNCTIONS IN: molecular_function unknown; INVOLVED IN: biological_process unknown; LOCATED IN: chloroplast; EXPRESSED IN: 18 plant structures; EXPRESSED DURING: 12 growth stages; BEST Arabidopsis thaliana protein match is: unknown p /.../ (TAIR:AT5G48335.1); Has 30201 Blast hits to 17322 proteins in 780 species: Archae - 12; Bacteria - 1396; Metazoa - 17338; Fungi - 3422; Plants …
XLOC_015438	AT3G44750	Histone deacetylase HDT1 [Source:UniProtKB/Swiss-Prot;Acc:Q9FVE6]
XLOC_013860	AT3G12270	Probable protein arginine N-methyltransferase 3 [Source:UniProtKB/Swiss-Prot;Acc:Q0WVD6]
XLOC_005053	AT1G18850	unknown protein; FUNCTIONS IN: molecular_function unknown; INVOLVED IN: biological_process unknown; LOCATED IN: nucleolus; EXPRESSED IN: 22 plant structures; EXPRESSED DURING: 13 growth stages; Has 40 Blast hits to 40 proteins in 13 species: Archae /.../acteria - 0; Metazoa - 0; Fungi - 0; Plants - 40; Viruses - 0; Other Eukaryotes - 0 (source: NCBI BLink). [Source:TAIR;Acc:AT1G18850]
XLOC_009539	AT2G27840	Histone deacetylase HDT4 [Source:UniProtKB/Swiss-Prot;Acc:Q9M4T3]
XLOC_019457	AT3G59570	Ypt/Rab-GAP domain of gyp1p superfamily protein [Source:TAIR;Acc:AT3G59570]
XLOC_004789	AT1G13750	Probable inactive purple acid phosphatase 1 [Source:UniProtKB/Swiss-Prot;Acc:Q9LMX4]
XLOC_020824	AT4G15770	RNA binding [Source:TAIR;Acc:AT4G15770]
XLOC_014273	AT3G19440	RNA pseudouridine synthase 4, mitochondrial [Source:UniProtKB/Swiss-Prot;Acc:Q9LT72]
XLOC_001498	AT1G29320	Transducin/WD40 repeat-like superfamily protein [Source:TAIR;Acc:AT1G29320]
XLOC_006603	AT1G53645	hydroxyproline-rich glycoprotein family protein [Source:TAIR;Acc:AT1G53645]
XLOC_006328	AT1G48630	Receptor for activated C kinase 1B [Source:UniProtKB/Swiss-Prot;Acc:Q9C4Z6]
XLOC_029497	AT5G27395	Mitochondrial inner membrane translocase complex, subunit Tim44-related protein [Source:TAIR;Acc:AT5G27395]
XLOC_019285	AT3G56400	Probable WRKY transcription factor 70 [Source:UniProtKB/Swiss-Prot;Acc:Q9LY00]
XLOC_019313	AT3G56990	embryo sac development arrest 7 [Source:TAIR;Acc:AT3G56990]
XLOC_029190	AT5G20950	Glycosyl hydrolase family protein [Source:TAIR;Acc:AT5G20950]
XLOC_005361	AT1G24575	unknown protein; Has 7 Blast hits to 7 proteins in 2 species: Archae - 0; Bacteria - 0; Metazoa - 0; Fungi - 0; Plants - 7; Viruses - 0; Other Eukaryotes - 0 (source: NCBI BLink). [Source:TAIR;Acc:AT1G24575]
XLOC_012465	AT2G33210	Chaperonin CPN60-like 1, mitochondrial [Source:UniProtKB/Swiss-Prot;Acc:Q8L7B5]
XLOC_022904	AT4G10450	60S ribosomal protein L9-2 [Source:UniProtKB/Swiss-Prot;Acc:Q9SZX9]
XLOC_014731	AT3G27280	Prohibitin-4, mitochondrial [Source:UniProtKB/Swiss-Prot;Acc:Q9LK25]
XLOC_003678	AT1G72910,AT1G72920,AT1G72930	Toll-Interleukin-Resistance (TIR) domain-containing protein [Source:TAIR;Acc:AT1G72910]|Toll-Interleukin-Resistance (TIR) domain family protein [Source:TAIR;Acc:AT1G72920]|Toll/interleukin-1 receptor-like protein [Source:UniProtKB/Swiss-Prot;Acc:Q9SSN3]
XLOC_007835	AT1G77660	Histone H3 K4-specific methyltransferase SET7/9 family protein [Source:TAIR;Acc:AT1G77660]
XLOC_008994	AT2G18220	Nucleolar complex protein 2 homolog [Source:UniProtKB/Swiss-Prot;Acc:Q9ZPV5]
XLOC_016181	AT3G58660	Ribosomal protein L1p/L10e family [Source:TAIR;Acc:AT3G58660]
XLOC_017640	AT3G22660	Probable rRNA-processing protein EBP2 homolog [Source:UniProtKB/Swiss-Prot;Acc:Q9LUJ5]
XLOC_021967	AT4G36580	AAA-type ATPase family protein [Source:TAIR;Acc:AT4G36580]
XLOC_008449	AT2G07667,AT2G07698,AT2G07798	unknown protein; FUNCTIONS IN: molecular_function unknown; INVOLVED IN: biological_process unknown; LOCATED IN: mitochondrion; BEST Arabidopsis thaliana protein match is: unknown protein (TAIR:ATMG01180.1); Has 3 Blast hits to 3 proteins in 1 specie /.../hae - 0; Bacteria - 0; Metazoa - 0; Fungi - 0; Plants - 3; Viruses - 0; Other Eukaryotes - 0 (source: NCBI BLink). [Source:TAIR;Acc:AT2G07667]|A…
XLOC_024909	AT5G06810,AT5G06820	Mitochondrial transcription termination factor family protein [Source:TAIR;Acc:AT5G06810]|Protein STRUBBELIG-RECEPTOR FAMILY 2 [Source:UniProtKB/Swiss-Prot;Acc:Q9FG24]
XLOC_009060	AT2G19380,AT2G19385	UBP1-associated proteins 1C [Source:UniProtKB/Swiss-Prot;Acc:O64571]|zinc ion binding [Source:TAIR;Acc:AT2G19385]
XLOC_027629	AT5G57280	S-adenosyl-L-methionine-dependent methyltransferases superfamily protein [Source:TAIR;Acc:AT5G57280]
XLOC_002589	AT1G52930	Ribosomal RNA processing Brix domain protein [Source:TAIR;Acc:AT1G52930]
XLOC_023712	AT4G23540	ARM repeat superfamily protein [Source:TAIR;Acc:AT4G23540]
XLOC_004390	AT1G06720	P-loop containing nucleoside triphosphate hydrolases superfamily protein [Source:TAIR;Acc:AT1G06720]
XLOC_007400	AT1G68990	DNA-directed RNA polymerase 1, mitochondrial [Source:UniProtKB/Swiss-Prot;Acc:P92969]
XLOC_020728	AT4G14400	ankyrin repeat family protein [Source:TAIR;Acc:AT4G14400]
XLOC_026613	AT5G39840	ATP-dependent RNA helicase SUV3L, mitochondrial [Source:UniProtKB/Swiss-Prot;Acc:F4KFV7]
XLOC_000531	AT1G11330	G-type lectin S-receptor-like serine/threonine-protein kinase At1g11330 [Source:UniProtKB/Swiss-Prot;Acc:Q9SXB8]
XLOC_024032	AT4G29810	Mitogen-activated protein kinase kinase 2 [Source:UniProtKB/Swiss-Prot;Acc:Q9S7U9]
XLOC_028219	AT5G02050	Mitochondrial glycoprotein family protein [Source:TAIR;Acc:AT5G02050]
XLOC_003912	AT1G77510	Protein disulfide isomerase-like 1-2 [Source:UniProtKB/Swiss-Prot;Acc:Q9SRG3]
XLOC_020624	AT4G12600	Ribosomal protein L7Ae/L30e/S12e/Gadd45 family protein [Source:TAIR;Acc:AT4G12600]
XLOC_021626	AT4G30150	CONTAINS InterPro DOMAIN/s: Nucleolar 27S pre-rRNA processing, Urb2/Npa2 (InterPro:IPR018849); Has 58 Blast hits to 49 proteins in 21 species: Archae - 0; Bacteria - 2; Metazoa - 2; Fungi - 0; Plants - 44; Viruses - 3; Other Eukaryotes - 7 (source: /.../Link). [Source:TAIR;Acc:AT4G30150]
XLOC_031061	AT5G54910	DEAD-box ATP-dependent RNA helicase 32 [Source:UniProtKB/Swiss-Prot;Acc:Q9FFT9]
XLOC_023813	AT4G25730	FtsJ-like methyltransferase family protein [Source:TAIR;Acc:AT4G25730]
XLOC_028533	AT5G08180	H/ACA ribonucleoprotein complex subunit 2-like protein [Source:UniProtKB/Swiss-Prot;Acc:Q9LEY9]
XLOC_014013	AT3G15080	Polynucleotidyl transferase, ribonuclease H-like superfamily protein [Source:TAIR;Acc:AT3G15080]
XLOC_017207	AT3G14310	Pectinesterase/pectinesterase inhibitor 3 [Source:UniProtKB/Swiss-Prot;Acc:O49006]
XLOC_029141	AT5G20160	Ribosomal protein L7Ae/L30e/S12e/Gadd45 family protein [Source:TAIR;Acc:AT5G20160]
XLOC_005524	AT1G28395	unknown protein; FUNCTIONS IN: molecular_function unknown; INVOLVED IN: biological_process unknown; LOCATED IN: chloroplast; EXPRESSED IN: 22 plant structures; EXPRESSED DURING: 13 growth stages; BEST Arabidopsis thaliana protein match is: unknown p /.../ (TAIR:AT2G33847.2); Has 89 Blast hits to 89 proteins in 11 species: Archae - 0; Bacteria - 0; Metazoa - 0; Fungi - 0; Plants - 89; Viruses - 0;…
XLOC_006997	AT1G61870	Pentatricopeptide repeat-containing protein At1g61870, mitochondrial [Source:UniProtKB/Swiss-Prot;Acc:Q8LE47]
XLOC_007934	AT1G79470	Inosine-5'-monophosphate dehydrogenase 1 [Source:UniProtKB/Swiss-Prot;Acc:P47996]
XLOC_028896	AT5G15550	Transducin/WD40 repeat-like superfamily protein [Source:TAIR;Acc:AT5G15550]
XLOC_007294	AT1G67120	ATPases;nucleotide binding;ATP binding;nucleoside-triphosphatases;transcription factor binding [Source:TAIR;Acc:AT1G67120]
XLOC_004867	AT1G14980	10 kDa chaperonin [Source:UniProtKB/Swiss-Prot;Acc:P34893]
XLOC_011457	AT2G15292	Unknown gene [Source:TAIR;Acc:AT2G15292]
XLOC_027702	AT5G58787	RING/U-box superfamily protein [Source:TAIR;Acc:AT5G58787]
XLOC_008116	AT2G02955	TATA box-binding protein-associated factor RNA polymerase I subunit B [Source:UniProtKB/Swiss-Prot;Acc:Q5XVF0]
XLOC_023481	AT4G19440	Tetratricopeptide repeat (TPR)-like superfamily protein [Source:TAIR;Acc:AT4G19440]
XLOC_031670	AT5G66540	FUNCTIONS IN: molecular_function unknown; INVOLVED IN: rRNA processing; LOCATED IN: cytosol, nucleolus, nucleus; EXPRESSED IN: 22 plant structures; EXPRESSED DURING: 12 growth stages; CONTAINS InterPro DOMAIN/s: U3 small nucleolar ribonucleoprotein /.../x, subunit Mpp10p (InterPro:IPR012173), Mpp10 protein (InterPro:IPR007151); Has 30201 Blast hits to 17322 proteins in 780 species: Archae - 12; B…
XLOC_019321	AT3G57150	H/ACA ribonucleoprotein complex subunit 4 [Source:UniProtKB/Swiss-Prot;Acc:Q9LD90]
XLOC_014556	AT3G23990	Chaperonin CPN60, mitochondrial [Source:UniProtKB/Swiss-Prot;Acc:P29197]
XLOC_002374	AT1G48920	Nucleolin 1 [Source:UniProtKB/Swiss-Prot;Acc:Q9FVQ1]
XLOC_012872	AT2G40360	Transducin/WD40 repeat-like superfamily protein [Source:TAIR;Acc:AT2G40360]
XLOC_002315	AT1G47870	Transcription factor E2FC [Source:UniProtKB/Swiss-Prot;Acc:Q9FV70]
XLOC_023453	AT4G19010	4-coumarate--CoA ligase-like 6 [Source:UniProtKB/Swiss-Prot;Acc:Q84P24]
XLOC_010654	AT2G48010	Probable LRR receptor-like serine/threonine-protein kinase RKF3 [Source:UniProtKB/Swiss-Prot;Acc:P93050]
XLOC_014024	AT3G15260	Probable protein phosphatase 2C 39 [Source:UniProtKB/Swiss-Prot;Acc:Q9LDA7]
XLOC_015699	AT3G49240	Pentatricopeptide repeat-containing protein At3g49240 [Source:UniProtKB/Swiss-Prot;Acc:Q9M3A8]
XLOC_027302	AT5G51770	Protein kinase superfamily protein [Source:TAIR;Acc:AT5G51770]
XLOC_019801	AT4G01660	ABC transporter 1 [Source:TAIR;Acc:AT4G01660]
XLOC_027074	AT5G47455	unknown protein; BEST Arabidopsis thaliana protein match is: unknown protein (TAIR:AT4G17310.2); Has 132 Blast hits to 132 proteins in 13 species: Archae - 0; Bacteria - 0; Metazoa - 0; Fungi - 0; Plants - 132; Viruses - 0; Other Eukaryotes - 0 (sou /.../CBI BLink). [Source:TAIR;Acc:AT5G47455]
XLOC_027852	AT5G61770	Peter Pan-like protein [Source:UniProtKB/Swiss-Prot;Acc:Q9ASU7]
XLOC_015490	AT3G45620	Transducin/WD40 repeat-like superfamily protein [Source:TAIR;Acc:AT3G45620]
XLOC_012852	AT2G40080	Protein EARLY FLOWERING 4 [Source:UniProtKB/Swiss-Prot;Acc:O04211]
XLOC_028838	AT5G14520	pescadillo-related [Source:TAIR;Acc:AT5G14520]
XLOC_007570	AT1G72440	CCAAT-binding factor [Source:TAIR;Acc:AT1G72440]
XLOC_007969	AT1G80130	Tetratricopeptide repeat (TPR)-like superfamily protein [Source:TAIR;Acc:AT1G80130]
XLOC_017393	AT3G18130	Receptor for activated C kinase 1C [Source:UniProtKB/Swiss-Prot;Acc:Q9LV28]
XLOC_027046	AT5G46920	Intron maturase, type II family protein [Source:TAIR;Acc:AT5G46920]

## Sheet: Table S10C
Supplementary Table S10C. 14 DEGs included exclusively in the comparison group ago2/WT
Tracking ID	Gene ID	Descrption
XLOC_028941	AT5G16410	HXXXD-type acyl-transferase family protein [Source:TAIR;Acc:AT5G16410]
XLOC_021981	AT4G36930	Transcription factor SPATULA [Source:UniProtKB/Swiss-Prot;Acc:Q9FUA4]
XLOC_014629	AT3G25290	Cytochrome b561 and DOMON domain-containing protein At3g25290 [Source:UniProtKB/Swiss-Prot;Acc:Q9LSE7]
XLOC_022230	AT4G01380,AT4G01390	plastocyanin-like domain-containing protein [Source:TAIR;Acc:AT4G01380]|TRAF-like family protein [Source:TAIR;Acc:AT4G01390]
XLOC_003571	AT1G70830	MLP-like protein 28 [Source:UniProtKB/Swiss-Prot;Acc:Q9SSK9]
XLOC_004018	AT1G79770	Protein of unknown function (DUF1677) [Source:TAIR;Acc:AT1G79770]
XLOC_010320	AT2G41990	CONTAINS InterPro DOMAIN/s: Late embryogenesis abundant protein, group 2 (InterPro:IPR004864); BEST Arabidopsis thaliana protein match is: Late embryogenesis abundant (LEA) hydroxyproline-rich glycoprotein family (TAIR:AT4G35170.1); Has 172 Blast hi /.../168 proteins in 15 species: Archae - 0; Bacteria - 0; Metazoa - 0; Fungi - 0; Plants - 172; Viruses - 0; Other Eukaryotes - 0 (source: NCBI BLin…
XLOC_028387	AT5G05250	unknown protein; BEST Arabidopsis thaliana protein match is: unknown protein (TAIR:AT3G56360.1); Has 30201 Blast hits to 17322 proteins in 780 species: Archae - 12; Bacteria - 1396; Metazoa - 17338; Fungi - 3422; Plants - 5037; Viruses - 0; Other Eu /.../es - 2996 (source: NCBI BLink). [Source:TAIR;Acc:AT5G05250]
XLOC_020556	AT4G11310,AT4G11320	Probable cysteine proteinase At4g11310 [Source:UniProtKB/Swiss-Prot;Acc:Q9SUT0]|Probable cysteine proteinase At4g11320 [Source:UniProtKB/Swiss-Prot;Acc:Q9SUS9]
XLOC_025745	AT5G24530	2-oxoglutarate (2OG) and Fe(II)-dependent oxygenase superfamily protein [Source:TAIR;Acc:AT5G24530]
XLOC_009688	AT2G30766	unknown protein; FUNCTIONS IN: molecular_function unknown; INVOLVED IN: biological_process unknown; LOCATED IN: cellular_component unknown; Has 30201 Blast hits to 17322 proteins in 780 species: Archae - 12; Bacteria - 1396; Metazoa - 17338; Fungi - /.../ Plants - 5037; Viruses - 0; Other Eukaryotes - 2996 (source: NCBI BLink). [Source:TAIR;Acc:AT2G30766]
XLOC_007683	AT1G74770	zinc ion binding [Source:TAIR;Acc:AT1G74770]
XLOC_027706	AT5G58830,AT5G58840	Subtilisin-like serine endopeptidase family protein [Source:TAIR;Acc:AT5G58830]|Subtilase family protein [Source:TAIR;Acc:AT5G58840]
XLOC_013461	AT3G04320	Kunitz family trypsin and protease inhibitor protein [Source:TAIR;Acc:AT3G04320]

## Sheet: Table S10D
Supplementary Table S10D. 127 DEGs included exclusively in comparison group ago2-Ss/WT-Ss
Tracking ID	Gene ID	Descrption
XLOC_027764	AT5G60020	Laccase-17 [Source:UniProtKB/Swiss-Prot;Acc:Q9FJD5]
XLOC_024533	AT4G39250	Protein RADIALIS-like 1 [Source:UniProtKB/Swiss-Prot;Acc:F4JVB8]
XLOC_030946	AT5G52570	Beta-carotene 3-hydroxylase 2, chloroplastic [Source:UniProtKB/Swiss-Prot;Acc:Q9LTG0]
XLOC_028420	AT5G05990	Mitochondrial glycoprotein family protein [Source:TAIR;Acc:AT5G05990]
XLOC_007581	AT1G72670	IQ-domain 8 [Source:TAIR;Acc:AT1G72670]
XLOC_010694	AT2G01510	Pentatricopeptide repeat-containing protein At2g01510, mitochondrial [Source:UniProtKB/Swiss-Prot;Acc:Q9ZVF4]
XLOC_014479	AT3G22886	MIR167A; miRNA [Source:TAIR;Acc:AT3G22886]
XLOC_018771	AT3G47180	RING/U-box superfamily protein [Source:TAIR;Acc:AT3G47180]
XLOC_018116	AT3G30122	pseudogene similar to peptide chain release factor protein [Source:TAIR;Acc:AT3G30122]
XLOC_007747	AT1G76065	LYR family of Fe/S cluster biogenesis protein [Source:TAIR;Acc:AT1G76065]
XLOC_010885	AT2G04860	Pentatricopeptide repeat-containing protein At2g04860 [Source:UniProtKB/Swiss-Prot;Acc:Q9SJ73]
XLOC_024614	AT5G01560	Lectin-domain containing receptor kinase VI.4 [Source:UniProtKB/Swiss-Prot;Acc:Q66GN2]
XLOC_013989	AT3G14680	Cytochrome P450 72A14 [Source:UniProtKB/Swiss-Prot;Acc:Q9LUC6]
XLOC_020881	AT4G16600	Putative glucuronosyltransferase PGSIP7 [Source:UniProtKB/Swiss-Prot;Acc:F4JMI5]
XLOC_015806	AT3G51280	Protein POLLENLESS 3-LIKE 2 [Source:UniProtKB/Swiss-Prot;Acc:Q9SD20]
XLOC_004038	AT1G80160	Lactoylglutathione lyase / glyoxalase I family protein [Source:TAIR;Acc:AT1G80160]
XLOC_031744	-	-
XLOC_019350	AT3G57710	Protein kinase superfamily protein [Source:TAIR;Acc:AT3G57710]
XLOC_024907	AT5G06740	Probable L-type lectin-domain containing receptor kinase S.5 [Source:UniProtKB/Swiss-Prot;Acc:Q9FG33]
XLOC_012082	AT2G26390	Serpin-Z3 [Source:UniProtKB/Swiss-Prot;Acc:O48706]
XLOC_024382	AT4G36470	S-adenosyl-L-methionine-dependent methyltransferases superfamily protein [Source:TAIR;Acc:AT4G36470]
XLOC_024677	AT5G02650	BEST Arabidopsis thaliana protein match is: Telomerase activating protein Est1 (TAIR:AT1G28260.2); Has 20 Blast hits to 20 proteins in 2 species: Archae - 0; Bacteria - 0; Metazoa - 0; Fungi - 0; Plants - 20; Viruses - 0; Other Eukaryotes - 0 (sourc /.../I BLink). [Source:TAIR;Acc:AT5G02650]
XLOC_006620	AT1G53950	Ubiquitin-like superfamily protein [Source:TAIR;Acc:AT1G53950]
XLOC_009581	AT2G28580	Plant protein of unknown function (DUF247) [Source:TAIR;Acc:AT2G28580]
XLOC_003421	AT1G68230	Reticulon family protein [Source:TAIR;Acc:AT1G68230]
XLOC_007177	AT1G65240	Aspartic proteinase-like protein 2 [Source:UniProtKB/Swiss-Prot;Acc:Q9S9K4]
XLOC_030236	AT5G40210	WAT1-related protein At5g40210 [Source:UniProtKB/Swiss-Prot;Acc:Q945L4]
XLOC_021448	AT4G27140	2S seed storage protein 1 [Source:UniProtKB/Swiss-Prot;Acc:P15457]
XLOC_019670	AT3G63050	unknown protein; BEST Arabidopsis thaliana protein match is: unknown protein (TAIR:AT2G48075.1); Has 30201 Blast hits to 17322 proteins in 780 species: Archae - 12; Bacteria - 1396; Metazoa - 17338; Fungi - 3422; Plants - 5037; Viruses - 0; Other Eu /.../es - 2996 (source: NCBI BLink). [Source:TAIR;Acc:AT3G63050]
XLOC_014169	AT3G17730	NAC domain containing protein 57 [Source:TAIR;Acc:AT3G17730]
XLOC_007908	AT1G78930	Mitochondrial transcription termination factor family protein [Source:TAIR;Acc:AT1G78930]
XLOC_003141	AT1G63150	Pentatricopeptide repeat-containing protein At1g63150 [Source:UniProtKB/Swiss-Prot;Acc:Q9CAM8]
XLOC_026557	AT5G38770	Protein GLUTAMINE DUMPER 7 [Source:UniProtKB/Swiss-Prot;Acc:Q3E8L0]
XLOC_008013	-	-
XLOC_023776	AT4G25000	Alpha-amylase 1 [Source:UniProtKB/Swiss-Prot;Acc:Q8VZ56]
XLOC_007219	AT1G65910	NAC domain containing protein 28 [Source:TAIR;Acc:AT1G65910]
XLOC_016086	AT3G56570	SET domain-containing protein [Source:TAIR;Acc:AT3G56570]
XLOC_024731	AT5G03510	C2H2-type zinc finger family protein [Source:TAIR;Acc:AT5G03510]
XLOC_017515	AT3G20440	1,4-alpha-glucan-branching enzyme 3, chloroplastic/amyloplastic [Source:UniProtKB/Swiss-Prot;Acc:D2WL32]
XLOC_002450	AT1G50180	Putative disease resistance protein At1g50180 [Source:UniProtKB/Swiss-Prot;Acc:Q9SX38]
XLOC_002535	AT1G51780	IAA-amino acid hydrolase ILR1-like 5 [Source:UniProtKB/Swiss-Prot;Acc:Q9SWX9]
XLOC_022000	AT4G37295	unknown protein; FUNCTIONS IN: molecular_function unknown; INVOLVED IN: biological_process unknown; LOCATED IN: endomembrane system; EXPRESSED IN: stem, root, leaf; EXPRESSED DURING: LP.06 six leaves visible, LP.04 four leaves visible; Has 30201 Bla /.../s to 17322 proteins in 780 species: Archae - 12; Bacteria - 1396; Metazoa - 17338; Fungi - 3422; Plants - 5037; Viruses - 0; Other Eukaryotes - …
XLOC_010651	AT2G47950	unknown protein; FUNCTIONS IN: molecular_function unknown; INVOLVED IN: biological_process unknown; LOCATED IN: endomembrane system; EXPRESSED IN: root, flower; EXPRESSED DURING: petal differentiation and expansion stage; BEST Arabidopsis thaliana p /.../ match is: unknown protein (TAIR:AT3G62990.1); Has 22 Blast hits to 22 proteins in 5 species: Archae - 0; Bacteria - 0; Metazoa - 0; Fungi - 0; …
XLOC_012818	AT2G39530	CASP-like protein 4D1 [Source:UniProtKB/Swiss-Prot;Acc:Q8GWD5]
XLOC_021937	AT4G35900	Protein FD [Source:UniProtKB/Swiss-Prot;Acc:Q84JK2]
XLOC_004552	AT1G09680	Putative pentatricopeptide repeat-containing protein At1g09680 [Source:UniProtKB/Swiss-Prot;Acc:O04491]
XLOC_025750	AT5G24640	unknown protein; BEST Arabidopsis thaliana protein match is: unknown protein (TAIR:AT2G41730.1); Has 1807 Blast hits to 1807 proteins in 277 species: Archae - 0; Bacteria - 0; Metazoa - 736; Fungi - 347; Plants - 385; Viruses - 0; Other Eukaryotes - /.../source: NCBI BLink). [Source:TAIR;Acc:AT5G24640]
XLOC_003999	AT1G79310	Metacaspase-7 [Source:UniProtKB/Swiss-Prot;Acc:Q6XPT5]
XLOC_020504	AT4G10500	2-oxoglutarate (2OG) and Fe(II)-dependent oxygenase superfamily protein [Source:TAIR;Acc:AT4G10500]
XLOC_009418	AT2G25530	AFG1-like ATPase family protein [Source:TAIR;Acc:AT2G25530]
XLOC_027917	AT5G62960	unknown protein; BEST Arabidopsis thaliana protein match is: unknown protein (TAIR:AT1G10660.1); Has 35333 Blast hits to 34131 proteins in 2444 species: Archae - 798; Bacteria - 22429; Metazoa - 974; Fungi - 991; Plants - 531; Viruses - 0; Other Euk /.../s - 9610 (source: NCBI BLink). [Source:TAIR;Acc:AT5G62960]
XLOC_012167	AT2G27775	FUNCTIONS IN: molecular_function unknown; INVOLVED IN: biological_process unknown; LOCATED IN: chloroplast; EXPRESSED IN: 22 plant structures; EXPRESSED DURING: 13 growth stages; BEST Arabidopsis thaliana protein match is: Tetratricopeptide repeat ( /.../ike superfamily protein (TAIR:AT2G27800.1); Has 21 Blast hits to 21 proteins in 5 species: Archae - 0; Bacteria - 0; Metazoa - 0; Fungi - 0; Pla…
XLOC_001348	AT1G26945	Transcription factor PRE6 [Source:UniProtKB/Swiss-Prot;Acc:Q8GW32]
XLOC_024106	AT4G31020	alpha/beta-Hydrolases superfamily protein [Source:TAIR;Acc:AT4G31020]
XLOC_007356	AT1G68250	unknown protein; Has 5 Blast hits to 5 proteins in 2 species: Archae - 0; Bacteria - 0; Metazoa - 0; Fungi - 0; Plants - 5; Viruses - 0; Other Eukaryotes - 0 (source: NCBI BLink). [Source:TAIR;Acc:AT1G68250]
XLOC_019781	AT4G01430	WAT1-related protein At4g01430 [Source:UniProtKB/Swiss-Prot;Acc:Q9M131]
XLOC_026906	-	-
XLOC_016957	AT3G10320	Glycosyltransferase family 61 protein [Source:TAIR;Acc:AT3G10320]
XLOC_030543	AT5G45530	Protein of unknown function (DUF594) [Source:TAIR;Acc:AT5G45530]
XLOC_007452	AT1G69930	Glutathione S-transferase U11 [Source:UniProtKB/Swiss-Prot;Acc:Q9CAS6]
XLOC_007451	AT1G69920	Glutathione S-transferase U12 [Source:UniProtKB/Swiss-Prot;Acc:Q6NMS0]
XLOC_023416	AT4G18360	Peroxisomal (S)-2-hydroxy-acid oxidase GLO5 [Source:UniProtKB/Swiss-Prot;Acc:O49506]
XLOC_005927	AT1G36060	Ethylene-responsive transcription factor ERF055 [Source:UniProtKB/Swiss-Prot;Acc:Q9SKW5]
XLOC_023450	AT4G18990	Probable xyloglucan endotransglucosylase/hydrolase protein 29 [Source:UniProtKB/Swiss-Prot;Acc:Q8L7H3]
XLOC_028210	AT5G01900	Probable WRKY transcription factor 62 [Source:UniProtKB/Swiss-Prot;Acc:Q9LZV6]
XLOC_003330	AT1G66600	Probable WRKY transcription factor 63 [Source:UniProtKB/Swiss-Prot;Acc:Q9C6H5]
XLOC_017349	AT3G17170	Translation elongation factor EF1B/ribosomal protein S6 family protein [Source:TAIR;Acc:AT3G17170]
XLOC_018613	AT3G44717	Pseudogene of AT5G03495; nucleotide binding protein [Source:TAIR;Acc:AT3G44717]
XLOC_009257	AT2G22760	Transcription factor bHLH19 [Source:UniProtKB/Swiss-Prot;Acc:Q1PF16]
XLOC_016256	AT3G60170	transposable element gene [Source:TAIR;Acc:AT3G60170]
XLOC_001707	AT1G32910	HXXXD-type acyl-transferase family protein [Source:TAIR;Acc:AT1G32910]
XLOC_021300	AT4G24340	Phosphorylase superfamily protein [Source:TAIR;Acc:AT4G24340]
XLOC_016686	AT3G05350	Metallopeptidase M24 family protein [Source:TAIR;Acc:AT3G05350]
XLOC_013930	AT3G13610	Feruloyl CoA ortho-hydroxylase 1 [Source:UniProtKB/Swiss-Prot;Acc:Q9LHN8]
XLOC_029087	AT5G19110	Eukaryotic aspartyl protease family protein [Source:TAIR;Acc:AT5G19110]
XLOC_029344	AT5G24420	Probable 6-phosphogluconolactonase 3 [Source:UniProtKB/Swiss-Prot;Acc:Q8LEV7]
XLOC_018741	AT3G46660	UDP-glycosyltransferase 76E12 [Source:UniProtKB/Swiss-Prot;Acc:Q94AB5]
XLOC_007465	AT1G70130	Putative L-type lectin-domain containing receptor kinase V.2 [Source:UniProtKB/Swiss-Prot;Acc:O04533]
XLOC_007258	AT1G66570	Sucrose transport protein SUC7 [Source:UniProtKB/Swiss-Prot;Acc:Q67YF8]
XLOC_011397	AT2G14290	F-box protein At2g14290 [Source:UniProtKB/Swiss-Prot;Acc:Q9ZQ60]
XLOC_022812	AT4G08870	Arginase 2, mitochondrial [Source:UniProtKB/Swiss-Prot;Acc:Q9ZPF5]
XLOC_025139	AT5G11510	myb domain protein 3r-4 [Source:TAIR;Acc:AT5G11510]
XLOC_023040	AT4G12735	unknown protein; FUNCTIONS IN: molecular_function unknown; INVOLVED IN: biological_process unknown; LOCATED IN: plasma membrane; EXPRESSED IN: rosette leaf, cultured cell; BEST Arabidopsis thaliana protein match is: unknown protein (TAIR:AT4G12731.1 /.../ 35333 Blast hits to 34131 proteins in 2444 species: Archae - 798; Bacteria - 22429; Metazoa - 974; Fungi - 991; Plants - 531; Viruses - 0; Othe…
XLOC_015920	AT3G53480	ABC transporter G family member 37 [Source:UniProtKB/Swiss-Prot;Acc:Q9LFH0]
XLOC_025741	AT5G24380	Metal-nicotianamine transporter YSL2 [Source:UniProtKB/Swiss-Prot;Acc:Q6R3K9]
XLOC_012365	AT2G31345	unknown protein; FUNCTIONS IN: molecular_function unknown; INVOLVED IN: biological_process unknown; LOCATED IN: endomembrane system; BEST Arabidopsis thaliana protein match is: unknown protein (TAIR:AT1G06135.1); Has 35333 Blast hits to 34131 protei /.../2444 species: Archae - 798; Bacteria - 22429; Metazoa - 974; Fungi - 991; Plants - 531; Viruses - 0; Other Eukaryotes - 9610 (source: NCBI BLink…
XLOC_006211	AT1G44800	WAT1-related protein At1g44800 [Source:UniProtKB/Swiss-Prot;Acc:Q9LPF1]
XLOC_013809	AT3G11340	UDP-Glycosyltransferase superfamily protein [Source:TAIR;Acc:AT3G11340]
XLOC_015854	AT3G52310	ABC-2 type transporter family protein [Source:TAIR;Acc:AT3G52310]
XLOC_001291	AT1G25425	CLAVATA3/ESR (CLE)-related protein 43 [Source:UniProtKB/Swiss-Prot;Acc:Q6IWB1]
XLOC_004775	AT1G13520	Protein of unknown function (DUF1262) [Source:TAIR;Acc:AT1G13520]
XLOC_024734	AT5G03545	Expressed in response to phosphate starvation, this response is enhanced by the presence of IAA. [Source:TAIR;Acc:AT5G03545]
XLOC_019239	AT3G55500	Expansin-A16 [Source:UniProtKB/Swiss-Prot;Acc:Q9M2S9]
XLOC_015744	AT3G50280	Uncharacterized acetyltransferase At3g50280 [Source:UniProtKB/Swiss-Prot;Acc:Q9SND9]
XLOC_024319	AT4G35060	Heavy metal transport/detoxification superfamily protein [Source:TAIR;Acc:AT4G35060]
XLOC_025339	AT5G15960	Stress-induced protein KIN1 [Source:UniProtKB/Swiss-Prot;Acc:P18612]
XLOC_030887	-	-
XLOC_001731	AT1G33260	Probable receptor-like protein kinase At1g33260 [Source:UniProtKB/Swiss-Prot;Acc:P0DKI6]
XLOC_021521	AT4G28460	unknown protein; FUNCTIONS IN: molecular_function unknown; INVOLVED IN: biological_process unknown; LOCATED IN: endomembrane system; EXPRESSED IN: 10 plant structures; EXPRESSED DURING: LP.04 four leaves visible, 4 anthesis, petal differentiation an /.../nsion stage; Has 8 Blast hits to 8 proteins in 3 species: Archae - 0; Bacteria - 0; Metazoa - 0; Fungi - 0; Plants - 8; Viruses - 0; Other Eukar…
XLOC_004429	AT1G07430	Protein phosphatase 2C 3 [Source:UniProtKB/Swiss-Prot;Acc:Q9LNW3]
XLOC_007619	AT1G73370	Sucrose synthase 6 [Source:UniProtKB/Swiss-Prot;Acc:Q9FX32]
XLOC_003274	AT1G65490	unknown protein; FUNCTIONS IN: molecular_function unknown; INVOLVED IN: biological_process unknown; LOCATED IN: endomembrane system; EXPRESSED IN: 22 plant structures; EXPRESSED DURING: 13 growth stages; BEST Arabidopsis thaliana protein match is: u /.../ protein (TAIR:AT1G65486.1); Has 23 Blast hits to 23 proteins in 2 species: Archae - 0; Bacteria - 0; Metazoa - 0; Fungi - 0; Plants - 23; Virus…
XLOC_019322	AT3G57160	unknown protein; Has 3 Blast hits to 3 proteins in 1 species: Archae - 0; Bacteria - 0; Metazoa - 0; Fungi - 0; Plants - 3; Viruses - 0; Other Eukaryotes - 0 (source: NCBI BLink). [Source:TAIR;Acc:AT3G57160]
XLOC_009106	AT2G20340	Tyrosine decarboxylase 1 [Source:UniProtKB/Swiss-Prot;Acc:Q8RY79]
XLOC_021235	AT4G23140	Cysteine-rich receptor-like protein kinase 6 [Source:UniProtKB/Swiss-Prot;Acc:Q9C5S9]
XLOC_005061	AT1G19050	Two-component response regulator ARR7 [Source:UniProtKB/Swiss-Prot;Acc:Q9ZWS7]
XLOC_015320	AT3G43250	Family of unknown function (DUF572) [Source:TAIR;Acc:AT3G43250]
XLOC_024363	AT4G36050	DNA-(apurinic or apyrimidinic site) lyase 2 [Source:UniProtKB/Swiss-Prot;Acc:F4JNY0]
XLOC_027652	AT5G57760	unknown protein; Has 5 Blast hits to 5 proteins in 2 species: Archae - 0; Bacteria - 0; Metazoa - 0; Fungi - 0; Plants - 5; Viruses - 0; Other Eukaryotes - 0 (source: NCBI BLink). [Source:TAIR;Acc:AT5G57760]
XLOC_009084	AT2G19810	Zinc finger CCCH domain-containing protein 20 [Source:UniProtKB/Swiss-Prot;Acc:O82199]
XLOC_012500	AT2G33830	Dormancy/auxin associated family protein [Source:TAIR;Acc:AT2G33830]
XLOC_002349	AT1G48460	unknown protein; FUNCTIONS IN: molecular_function unknown; INVOLVED IN: biological_process unknown; LOCATED IN: chloroplast envelope; EXPRESSED IN: 21 plant structures; EXPRESSED DURING: 13 growth stages; BEST Arabidopsis thaliana protein match is: /.../n protein (TAIR:AT5G63040.1); Has 60 Blast hits to 60 proteins in 14 species: Archae - 0; Bacteria - 0; Metazoa - 0; Fungi - 0; Plants - 60; Viru…
XLOC_005723	AT1G32190	alpha/beta-Hydrolases superfamily protein [Source:TAIR;Acc:AT1G32190]
XLOC_007677	AT1G74560	NAP1-related protein 1 [Source:UniProtKB/Swiss-Prot;Acc:Q9CA59]
XLOC_000731	AT1G15000	Serine carboxypeptidase-like 50 [Source:UniProtKB/Swiss-Prot;Acc:Q9M9Q6]
XLOC_001633	AT1G31690	Copper amine oxidase family protein [Source:TAIR;Acc:AT1G31690]
XLOC_025825	AT5G26180	S-adenosyl-L-methionine-dependent methyltransferases superfamily protein [Source:TAIR;Acc:AT5G26180]
XLOC_006872	AT1G59990	DEAD-box ATP-dependent RNA helicase 22 [Source:UniProtKB/Swiss-Prot;Acc:Q944S1]
XLOC_023871	AT4G26780	Co-chaperone GrpE family protein [Source:TAIR;Acc:AT4G26780]
XLOC_000064	AT1G02370	Pentatricopeptide repeat-containing protein At1g02370, mitochondrial [Source:UniProtKB/Swiss-Prot;Acc:Q9FZ24]
XLOC_004841	AT1G14620	decoy [Source:TAIR;Acc:AT1G14620]
XLOC_015364	AT3G43670	Copper amine oxidase family protein [Source:TAIR;Acc:AT3G43670]
XLOC_027818	AT5G61030	Glycine-rich RNA-binding protein 3, mitochondrial [Source:UniProtKB/Swiss-Prot;Acc:Q9FNR1]
XLOC_019050	AT3G52170	DNA binding [Source:TAIR;Acc:AT3G52170]
XLOC_005521	AT1G28330	dormancy-associated protein-like 1 [Source:TAIR;Acc:AT1G28330]
XLOC_015832	AT3G51910	Heat stress transcription factor A-7a [Source:UniProtKB/Swiss-Prot;Acc:Q9SV12]
XLOC_020133	AT4G06615	transposable element gene [Source:TAIR;Acc:AT4G06615]

## Sheet: Table S10E
Supplementary Table S10E. 1255 DEGs included exclusively in comparison group ago2-Ss/ago2
Tracking ID	Gene ID	Descrption
XLOC_030331	AT5G42100|AT5G42110	Glucan endo-1,3-beta-glucosidase 10 [Source:UniProtKB/Swiss-Prot;Acc:Q9FHX5]|unknown protein; FUNCTIONS IN: molecular_function unknown; INVOLVED IN: biological_process unknown; LOCATED IN: endomembrane system; EXPRESSED IN: 11 plant structures; EXPRESSED DURING: 6 growth stages; Has 36 Blast hits to 36 proteins in 8 species: /.../e - 0; Bacteria - 0; Metazoa - 0; Fungi - 0; Plants - 36; Viruses -…
XLOC_003590	AT1G71180	Probable 3-hydroxyisobutyrate dehydrogenase-like 3, mitochondrial [Source:UniProtKB/Swiss-Prot;Acc:Q949M8]
XLOC_017432	AT3G18750	Probable serine/threonine-protein kinase WNK6 [Source:UniProtKB/Swiss-Prot;Acc:Q8S8Y8]
XLOC_001430	AT1G28330	dormancy-associated protein-like 1 [Source:TAIR;Acc:AT1G28330]
XLOC_024824	AT5G05220	unknown protein; Has 30201 Blast hits to 17322 proteins in 780 species: Archae - 12; Bacteria - 1396; Metazoa - 17338; Fungi - 3422; Plants - 5037; Viruses - 0; Other Eukaryotes - 2996 (source: NCBI BLink). [Source:TAIR;Acc:AT5G05220]
XLOC_004382	AT1G06520	Glycerol-3-phosphate acyltransferase 1 [Source:UniProtKB/Swiss-Prot;Acc:Q9SHJ5]
XLOC_009750	AT2G31902	Potential natural antisense gene, locus overlaps with AT2G31900 [Source:TAIR;Acc:AT2G31902]
XLOC_024858	AT5G05810	RING/U-box superfamily protein [Source:TAIR;Acc:AT5G05810]
XLOC_016759	AT3G06433	pseudogene of nodulin MtN3 family protein [Source:TAIR;Acc:AT3G06433]
XLOC_014868	AT3G29370	unknown protein; BEST Arabidopsis thaliana protein match is: unknown protein (TAIR:AT5G39240.1); Has 16 Blast hits to 16 proteins in 5 species: Archae - 0; Bacteria - 0; Metazoa - 0; Fungi - 0; Plants - 16; Viruses - 0; Other Eukaryotes - 0 (source: /.../BLink). [Source:TAIR;Acc:AT3G29370]
XLOC_005317	AT1G23830	unknown protein; FUNCTIONS IN: molecular_function unknown; INVOLVED IN: biological_process unknown; LOCATED IN: endomembrane system; EXPRESSED IN: 12 plant structures; EXPRESSED DURING: 9 growth stages; BEST Arabidopsis thaliana protein match is: un /.../protein (TAIR:AT1G23840.1); Has 57 Blast hits to 52 proteins in 7 species: Archae - 0; Bacteria - 0; Metazoa - 0; Fungi - 0; Plants - 57; Viruse…
XLOC_028683	AT5G11410	Protein kinase superfamily protein [Source:TAIR;Acc:AT5G11410]
XLOC_024507	AT4G38820	unknown protein; Has 4 Blast hits to 4 proteins in 1 species: Archae - 0; Bacteria - 0; Metazoa - 0; Fungi - 0; Plants - 4; Viruses - 0; Other Eukaryotes - 0 (source: NCBI BLink). [Source:TAIR;Acc:AT4G38820]
XLOC_027002	AT5G46280	DNA replication licensing factor MCM3 [Source:UniProtKB/Swiss-Prot;Acc:Q9FL33]
XLOC_009713	AT2G31160	Protein LIGHT-DEPENDENT SHORT HYPOCOTYLS 3 [Source:UniProtKB/Swiss-Prot;Acc:O82268]
XLOC_030075	AT5G37550	unknown protein; BEST Arabidopsis thaliana protein match is: unknown protein (TAIR:AT1G66190.1); Has 1807 Blast hits to 1807 proteins in 277 species: Archae - 0; Bacteria - 0; Metazoa - 736; Fungi - 347; Plants - 385; Viruses - 0; Other Eukaryotes - /.../source: NCBI BLink). [Source:TAIR;Acc:AT5G37550]
XLOC_004187	AT1G03020	Monothiol glutaredoxin-S1 [Source:UniProtKB/Swiss-Prot;Acc:Q9SA68]
XLOC_016590	AT3G03820	SAUR-like auxin-responsive protein family [Source:TAIR;Acc:AT3G03820]
XLOC_020701	AT4G13920	receptor like protein 50 [Source:TAIR;Acc:AT4G13920]
XLOC_000745	AT1G15260	unknown protein; BEST Arabidopsis thaliana protein match is: unknown protein (TAIR:AT3G16070.1); Has 28 Blast hits to 28 proteins in 7 species: Archae - 0; Bacteria - 0; Metazoa - 0; Fungi - 0; Plants - 28; Viruses - 0; Other Eukaryotes - 0 (source: /.../BLink). [Source:TAIR;Acc:AT1G15260]
XLOC_000760	AT1G15550	Gibberellin 3-beta-dioxygenase 1 [Source:UniProtKB/Swiss-Prot;Acc:Q39103]
XLOC_009458	AT2G26211|AT2G26220	MIR825a; miRNA [Source:TAIR;Acc:AT2G26211]|pseudogene, similar to phosphoenolpyruvate/phosphate translocator precursor, similar to AraPPT, GB:U66321; blastp match of 88% identity and 4.2e-35 P-value to GP [Source:TAIR;Acc:AT2G26220]
XLOC_013292	AT3G01070	early nodulin-like protein 16 [Source:TAIR;Acc:AT3G01070]
XLOC_009122	AT2G20562	unknown protein; LOCATED IN: endomembrane system; BEST Arabidopsis thaliana protein match is: unknown protein (TAIR:AT2G31090.1); Has 70 Blast hits to 70 proteins in 13 species: Archae - 0; Bacteria - 0; Metazoa - 0; Fungi - 0; Plants - 70; Viruses /.../ther Eukaryotes - 0 (source: NCBI BLink). [Source:TAIR;Acc:AT2G20562]
XLOC_026871	AT5G43990	Histone-lysine N-methyltransferase SUVR2 [Source:UniProtKB/Swiss-Prot;Acc:Q9FNC7]
XLOC_003817	AT1G75770	unknown protein; Has 6 Blast hits to 5 proteins in 2 species: Archae - 0; Bacteria - 0; Metazoa - 0; Fungi - 0; Plants - 6; Viruses - 0; Other Eukaryotes - 0 (source: NCBI BLink). [Source:TAIR;Acc:AT1G75770]
XLOC_009744	AT2G31790	UDP-glycosyltransferase 74C1 [Source:UniProtKB/Swiss-Prot;Acc:Q9SKC1]
XLOC_028053	AT5G65510	AP2-like ethylene-responsive transcription factor AIL7 [Source:UniProtKB/Swiss-Prot;Acc:Q6J9N8]
XLOC_007109	AT1G63820	CCT motif family protein [Source:TAIR;Acc:AT1G63820]
XLOC_021125	AT4G21200	Gibberellin 2-beta-dioxygenase 8 [Source:UniProtKB/Swiss-Prot;Acc:O49561]
XLOC_007999	AT1G80710	DROUGHT SENSITIVE 1 [Source:TAIR;Acc:AT1G80710]
XLOC_022482	AT4G05170	basic helix-loop-helix (bHLH) DNA-binding superfamily protein [Source:TAIR;Acc:AT4G05170]
XLOC_008818	AT2G15060	transposable element gene [Source:TAIR;Acc:AT2G15060]
XLOC_025004	AT5G08480	VQ motif-containing protein 31 [Source:UniProtKB/Swiss-Prot;Acc:Q9FNP0]
XLOC_026981	AT5G45810	CBL-interacting serine/threonine-protein kinase 19 [Source:UniProtKB/Swiss-Prot;Acc:Q9FJ55]
XLOC_030914	AT5G52020	Ethylene-responsive transcription factor ERF025 [Source:UniProtKB/Swiss-Prot;Acc:Q9FJ90]
XLOC_003990	AT1G79180	myb domain protein 63 [Source:TAIR;Acc:AT1G79180]
XLOC_010069	AT2G37380	Probable membrane-associated kinase regulator 3 [Source:UniProtKB/Swiss-Prot;Acc:Q9ZUS8]
XLOC_007823	AT1G77360	Pentatricopeptide repeat-containing protein At1g77360, mitochondrial [Source:UniProtKB/Swiss-Prot;Acc:Q9FVX2]
XLOC_014630	AT3G25400	CONTAINS InterPro DOMAIN/s: NTP Pyrophosphohydrolase MazG-related, RS21-C6 (InterPro:IPR011394), EAR (InterPro:IPR009039), NTP pyrophosphohydrolase MazG, putative catalytic core (InterPro:IPR004518); Has 1123 Blast hits to 1121 proteins in 452 speci /.../chae - 22; Bacteria - 753; Metazoa - 81; Fungi - 3; Plants - 83; Viruses - 0; Other Eukaryotes - 181 (source: NCBI BLink). [Source:TAIR;Acc:AT3G…
XLOC_000742	AT1G15190	Fasciclin-like arabinogalactan protein 19 [Source:UniProtKB/Swiss-Prot;Acc:Q5Q0H2]
XLOC_000766	-	-
XLOC_023705	AT4G23450	RING/U-box superfamily protein [Source:TAIR;Acc:AT4G23450]
XLOC_006824	AT1G58300	Heme oxygenase 4, chloroplastic [Source:UniProtKB/Swiss-Prot;Acc:Q9LQC0]
XLOC_023881	AT4G26950	Protein of unknown function, DUF584 [Source:TAIR;Acc:AT4G26950]
XLOC_006438	AT1G50750	Plant mobile domain protein family [Source:TAIR;Acc:AT1G50750]
XLOC_019691	AT3G63380	Calcium-transporting ATPase 12, plasma membrane-type [Source:UniProtKB/Swiss-Prot;Acc:Q9LY77]
XLOC_009978	AT2G35750	unknown protein; FUNCTIONS IN: molecular_function unknown; INVOLVED IN: biological_process unknown; LOCATED IN: endomembrane system; EXPRESSED IN: 23 plant structures; EXPRESSED DURING: 13 growth stages; Has 1 Blast hits to 1 proteins in 1 species: /.../ - 0; Bacteria - 0; Metazoa - 0; Fungi - 0; Plants - 1; Viruses - 0; Other Eukaryotes - 0 (source: NCBI BLink). [Source:TAIR;Acc:AT2G35750]
XLOC_027464	AT5G54400	S-adenosyl-L-methionine-dependent methyltransferases superfamily protein [Source:TAIR;Acc:AT5G54400]
XLOC_031182	AT5G57160|AT5G57170	DNA ligase 4 [Source:UniProtKB/Swiss-Prot;Acc:Q9LL84]|Tautomerase/MIF superfamily protein [Source:TAIR;Acc:AT5G57170]
XLOC_016126	AT3G57380	Glycosyltransferase family 61 protein [Source:TAIR;Acc:AT3G57380]
XLOC_017259	AT3G15310	transposable element gene [Source:TAIR;Acc:AT3G15310]
XLOC_013367	AT3G02480	Late embryogenesis abundant protein (LEA) family protein [Source:TAIR;Acc:AT3G02480]
XLOC_026789	AT5G42650	Allene oxide synthase, chloroplastic [Source:UniProtKB/Swiss-Prot;Acc:Q96242]
XLOC_027569	AT5G56220	P-loop containing nucleoside triphosphate hydrolases superfamily protein [Source:TAIR;Acc:AT5G56220]
XLOC_005254	AT1G22600	Late embryogenesis abundant protein (LEA) family protein [Source:TAIR;Acc:AT1G22600]
XLOC_016591	AT3G03830	SAUR-like auxin-responsive protein family [Source:TAIR;Acc:AT3G03830]
XLOC_023094	AT4G13370	Plant protein of unknown function (DUF936) [Source:TAIR;Acc:AT4G13370]
XLOC_006984	AT1G61667	Protein of unknown function, DUF538 [Source:TAIR;Acc:AT1G61667]
XLOC_021794	AT4G33420	Peroxidase 47 [Source:UniProtKB/Swiss-Prot;Acc:Q9SZB9]
XLOC_027393	AT5G53360	TRAF-like superfamily protein [Source:TAIR;Acc:AT5G53360]
XLOC_019743	AT4G00695|AT4G00700	FUNCTIONS IN: molecular_function unknown; INVOLVED IN: microtubule cytoskeleton organization; LOCATED IN: spindle pole, microtubule organizing center; EXPRESSED IN: cotyledon; CONTAINS InterPro DOMAIN/s: Spc97/Spc98 (InterPro:IPR007259); BEST Arabid /.../thaliana protein match is: Spc97 / Spc98 family of spindle pole body (SBP) component (TAIR:AT1G80245.3); Has 27 Blast hits to 27 proteins in 8 s…
XLOC_003600	AT1G71400	Receptor-like protein 12 [Source:UniProtKB/Swiss-Prot;Acc:Q9C9H7]
XLOC_012320	AT2G30540	Monothiol glutaredoxin-S9 [Source:UniProtKB/Swiss-Prot;Acc:O04341]
XLOC_015930	AT3G53650	Histone H2B.8 [Source:UniProtKB/Swiss-Prot;Acc:Q9LFF6]
XLOC_025640	AT5G22500	Fatty acyl-CoA reductase 1 [Source:UniProtKB/Swiss-Prot;Acc:Q39152]
XLOC_003129	AT1G62975	Transcription factor bHLH125 [Source:UniProtKB/Swiss-Prot;Acc:Q9LQ08]
XLOC_023601	AT4G21890	unknown protein; FUNCTIONS IN: molecular_function unknown; INVOLVED IN: biological_process unknown; LOCATED IN: nucleus; EXPRESSED IN: 13 plant structures; EXPRESSED DURING: 7 growth stages; Has 14 Blast hits to 14 proteins in 5 species: Archae - 0; /.../ria - 0; Metazoa - 0; Fungi - 0; Plants - 14; Viruses - 0; Other Eukaryotes - 0 (source: NCBI BLink). [Source:TAIR;Acc:AT4G21890]
XLOC_008960	AT2G17620|AT2G17630	Cyclin-B2-1 [Source:UniProtKB/Swiss-Prot;Acc:Q39068]|Phosphoserine aminotransferase 2, chloroplastic [Source:UniProtKB/Swiss-Prot;Acc:Q9SHP0]
XLOC_030401	AT5G43250	nuclear factor Y, subunit C13 [Source:TAIR;Acc:AT5G43250]
XLOC_029322	AT5G24090	Acidic endochitinase [Source:UniProtKB/Swiss-Prot;Acc:P19172]
XLOC_024760	AT5G04020	calmodulin binding [Source:TAIR;Acc:AT5G04020]
XLOC_009015	AT2G18620	Geranylgeranyl pyrophosphate synthase 7, chloroplastic [Source:UniProtKB/Swiss-Prot;Acc:Q9ZU77]
XLOC_014403	AT3G21770	Peroxidase 30 [Source:UniProtKB/Swiss-Prot;Acc:Q9LSY7]
XLOC_002600	AT1G53080	Lectin-like protein At1g53080 [Source:UniProtKB/Swiss-Prot;Acc:Q9LNN3]
XLOC_011744	AT2G20500|AT2G20510	unknown protein; FUNCTIONS IN: molecular_function unknown; INVOLVED IN: biological_process unknown; LOCATED IN: mitochondrion; EXPRESSED IN: 21 plant structures; EXPRESSED DURING: 13 growth stages; Has 13 Blast hits to 13 proteins in 5 species: Arch /.../; Bacteria - 0; Metazoa - 0; Fungi - 0; Plants - 13; Viruses - 0; Other Eukaryotes - 0 (source: NCBI BLink). [Source:TAIR;Acc:AT2G20500]|translo…
XLOC_027151	AT5G48950	1,4-dihydroxy-2-naphthoyl-CoA thioesterase 2 [Source:UniProtKB/Swiss-Prot;Acc:Q9FI76]
XLOC_017755	AT3G24517	unknown protein; BEST Arabidopsis thaliana protein match is: unknown protein (TAIR:AT2G05752.1); Has 3 Blast hits to 3 proteins in 2 species: Archae - 0; Bacteria - 0; Metazoa - 0; Fungi - 0; Plants - 3; Viruses - 0; Other Eukaryotes - 0 (source: NC /.../nk). [Source:TAIR;Acc:AT3G24517]
XLOC_015754	AT3G50410	Dof zinc finger protein DOF3.4 [Source:UniProtKB/Swiss-Prot;Acc:Q39088]
XLOC_001625	AT1G31355	60S ribosomal protein L21 (RPL21D), pseudogene, similar to 60s ribosomal protein L21 GB:Q43291 from (Arabidopsis thaliana); blastp match of 74% identity and 3.6e-50 P-value to GP [Source:TAIR;Acc:AT1G31355]
XLOC_023421	AT4G18422	unknown protein; FUNCTIONS IN: molecular_function unknown; INVOLVED IN: biological_process unknown; LOCATED IN: cellular_component unknown; Has 0 Blast hits to 0 proteins in 0 species (source: NCBI BLink). [Source:TAIR;Acc:AT4G18422]
XLOC_031296	AT5G59240	40S ribosomal protein S8-2 [Source:UniProtKB/Swiss-Prot;Acc:Q9FIF3]
XLOC_024708	AT5G03130	unknown protein; Has 1 Blast hits to 1 proteins in 1 species: Archae - 0; Bacteria - 0; Metazoa - 0; Fungi - 0; Plants - 1; Viruses - 0; Other Eukaryotes - 0 (source: NCBI BLink). [Source:TAIR;Acc:AT5G03130]
XLOC_009474	-	-
XLOC_024662	AT5G02420	Cyclin-dependent protein kinase inhibitor SMR3 [Source:UniProtKB/Swiss-Prot;Acc:Q9LZ60]
XLOC_028004	AT5G64667	Protein IDA-LIKE 2 [Source:UniProtKB/Swiss-Prot;Acc:Q6DUW9]
XLOC_009485	AT2G26700	Protein kinase PINOID 2 [Source:UniProtKB/Swiss-Prot;Acc:Q64FQ2]
XLOC_025951	AT5G28010	Polyketide cyclase/dehydrase and lipid transport superfamily protein [Source:TAIR;Acc:AT5G28010]
XLOC_026801	AT5G42780	Zinc-finger homeodomain protein 13 [Source:UniProtKB/Swiss-Prot;Acc:Q9FMY7]
XLOC_028662	AT5G10946	unknown protein; FUNCTIONS IN: molecular_function unknown; INVOLVED IN: biological_process unknown; LOCATED IN: endomembrane system; Has 30201 Blast hits to 17322 proteins in 780 species: Archae - 12; Bacteria - 1396; Metazoa - 17338; Fungi - 3422; /.../ - 5037; Viruses - 0; Other Eukaryotes - 2996 (source: NCBI BLink). [Source:TAIR;Acc:AT5G10946]
XLOC_011262	AT2G12170	BEST Arabidopsis thaliana protein match is: Transcriptional factor B3 family protein (TAIR:AT2G24645.1); Has 18 Blast hits to 18 proteins in 1 species: Archae - 0; Bacteria - 0; Metazoa - 0; Fungi - 0; Plants - 18; Viruses - 0; Other Eukaryotes - 0 /.../e: NCBI BLink). [Source:TAIR;Acc:AT2G12170]
XLOC_031304	AT5G59360	unknown protein; Has 1807 Blast hits to 1807 proteins in 277 species: Archae - 0; Bacteria - 0; Metazoa - 736; Fungi - 347; Plants - 385; Viruses - 0; Other Eukaryotes - 339 (source: NCBI BLink). [Source:TAIR;Acc:AT5G59360]
XLOC_021395	AT4G26140	Beta-galactosidase 12 [Source:UniProtKB/Swiss-Prot;Acc:Q9SCV0]
XLOC_018590	AT3G44350	Putative NAC domain-containing protein 61 [Source:UniProtKB/Swiss-Prot;Acc:Q9M290]
XLOC_025766	AT5G24990	Protein of unknown function (DUF1336) [Source:TAIR;Acc:AT5G24990]
XLOC_022340	AT4G03190	GRR1-like protein 1 [Source:UniProtKB/Swiss-Prot;Acc:Q9ZR12]
XLOC_009303	AT2G23550	Putative methylesterase 6 [Source:UniProtKB/Swiss-Prot;Acc:F4IMK2]
XLOC_010088	AT2G37750	unknown protein; Has 21 Blast hits to 21 proteins in 7 species: Archae - 0; Bacteria - 0; Metazoa - 0; Fungi - 0; Plants - 21; Viruses - 0; Other Eukaryotes - 0 (source: NCBI BLink). [Source:TAIR;Acc:AT2G37750]
XLOC_012604	AT2G35658	unknown protein; FUNCTIONS IN: molecular_function unknown; INVOLVED IN: biological_process unknown; LOCATED IN: cellular_component unknown; BEST Arabidopsis thaliana protein match is: unknown protein (TAIR:AT4G16840.1); Has 30201 Blast hits to 17322 /.../ins in 780 species: Archae - 12; Bacteria - 1396; Metazoa - 17338; Fungi - 3422; Plants - 5037; Viruses - 0; Other Eukaryotes - 2996 (source: NC…
XLOC_019479	AT3G59930	Defensin-like protein 206 [Source:UniProtKB/Swiss-Prot;Acc:Q94JR6]
XLOC_005793	AT1G33700	Beta-glucosidase, GBA2 type family protein [Source:TAIR;Acc:AT1G33700]
XLOC_006367	AT1G49370	pseudogene, similar to OSJNBa0072F16.8, blastp match of 42% identity and 6.6e-73 P-value to GP [Source:TAIR;Acc:AT1G49370]
XLOC_012481	AT2G33530	Serine carboxypeptidase-like 46 [Source:UniProtKB/Swiss-Prot;Acc:Q8VY01]
XLOC_013060	AT2G43610	Chitinase family protein [Source:TAIR;Acc:AT2G43610]
XLOC_012959	AT2G41835	Zinc finger AN1 and C2H2 domain-containing stress-associated protein 11 [Source:UniProtKB/Swiss-Prot;Acc:Q8VZ42]
XLOC_026488	AT5G37750	Chaperone DnaJ-domain superfamily protein [Source:TAIR;Acc:AT5G37750]
XLOC_004793	AT1G13830	Carbohydrate-binding X8 domain superfamily protein [Source:TAIR;Acc:AT1G13830]
XLOC_028870	AT5G15150	Homeobox-leucine zipper protein HAT7 [Source:UniProtKB/Swiss-Prot;Acc:Q00466]
XLOC_012563	AT2G34970	Trimeric LpxA-like enzyme [Source:TAIR;Acc:AT2G34970]
XLOC_021498	AT4G28040	WAT1-related protein At4g28040 [Source:UniProtKB/Swiss-Prot;Acc:Q9SUD5]
XLOC_012309	AT2G30420	MYB-like transcription factor ETC2 [Source:UniProtKB/Swiss-Prot;Acc:Q84RD1]
XLOC_013375	AT3G02610	Plant stearoyl-acyl-carrier-protein desaturase family protein [Source:TAIR;Acc:AT3G02610]
XLOC_018746	AT3G46700	UDP-glycosyltransferase 76E3 [Source:UniProtKB/Swiss-Prot;Acc:Q494Q1]
XLOC_013460	AT3G04300	RmlC-like cupins superfamily protein [Source:TAIR;Acc:AT3G04300]
XLOC_025591	AT5G20810	SAUR-like auxin-responsive protein family [Source:TAIR;Acc:AT5G20810]
XLOC_023794	AT4G25420	Gibberellin 20 oxidase 1 [Source:UniProtKB/Swiss-Prot;Acc:Q39110]
XLOC_011953	AT2G24230	Probable LRR receptor-like serine/threonine-protein kinase At2g24230 [Source:UniProtKB/Swiss-Prot;Acc:C0LGK9]
XLOC_012819	AT2G39560	Putative membrane lipoprotein [Source:TAIR;Acc:AT2G39560]
XLOC_003398	AT1G67856	RING/U-box superfamily protein [Source:TAIR;Acc:AT1G67856]
XLOC_010674	AT2G01210	Leucine-rich repeat protein kinase family protein [Source:TAIR;Acc:AT2G01210]
XLOC_020483	AT4G10150	RING-H2 finger protein ATL7 [Source:UniProtKB/Swiss-Prot;Acc:Q9SN28]
XLOC_004424	AT1G07290	GDP-mannose transporter GONST2 [Source:UniProtKB/Swiss-Prot;Acc:Q84L09]
XLOC_030996	AT5G53710	unknown protein; FUNCTIONS IN: molecular_function unknown; INVOLVED IN: biological_process unknown; LOCATED IN: endomembrane system; EXPRESSED IN: 8 plant structures; EXPRESSED DURING: 4 anthesis, C globular stage, petal differentiation and expansio /.../e; Has 30201 Blast hits to 17322 proteins in 780 species: Archae - 12; Bacteria - 1396; Metazoa - 17338; Fungi - 3422; Plants - 5037; Viruses - …
XLOC_007085	AT1G63295	Remorin family protein [Source:TAIR;Acc:AT1G63295]
XLOC_016856	AT3G08570	BTB/POZ domain-containing protein At3g08570 [Source:UniProtKB/Swiss-Prot;Acc:Q9C9Z7]
XLOC_010318	AT2G41940	Zinc finger protein 8 [Source:UniProtKB/Swiss-Prot;Acc:P93751]
XLOC_007950	AT1G79700	AP2-like ethylene-responsive transcription factor At1g79700 [Source:UniProtKB/Swiss-Prot;Acc:A0JPZ8]
XLOC_016272	AT3G60490	Ethylene-responsive transcription factor ERF035 [Source:UniProtKB/Swiss-Prot;Acc:Q9M210]
XLOC_000505	AT1G10850	Leucine-rich repeat protein kinase family protein [Source:TAIR;Acc:AT1G10850]
XLOC_000668	AT1G13670	unknown protein; Has 22 Blast hits to 22 proteins in 7 species: Archae - 0; Bacteria - 0; Metazoa - 0; Fungi - 0; Plants - 22; Viruses - 0; Other Eukaryotes - 0 (source: NCBI BLink). [Source:TAIR;Acc:AT1G13670]
XLOC_005103	AT1G19960	BEST Arabidopsis thaliana protein match is: transmembrane receptors (TAIR:AT2G32140.1); Has 41 Blast hits to 41 proteins in 17 species: Archae - 0; Bacteria - 2; Metazoa - 23; Fungi - 0; Plants - 11; Viruses - 0; Other Eukaryotes - 5 (source: NCBI BLink). [Source:TAIR;Acc:AT1G19960]
XLOC_016786	AT3G06830	Probable pectinesterase/pectinesterase inhibitor 23 [Source:UniProtKB/Swiss-Prot;Acc:Q8GXA1]
XLOC_020800	AT4G15417	RNAse II-like 1 [Source:TAIR;Acc:AT4G15417]
XLOC_028315	AT5G03960	IQ-domain 12 [Source:TAIR;Acc:AT5G03960]
XLOC_018908	AT3G49750	receptor like protein 44 [Source:TAIR;Acc:AT3G49750]
XLOC_010645	AT2G47860	BTB/POZ domain-containing protein SETH6 [Source:UniProtKB/Swiss-Prot;Acc:O82253]
XLOC_030552	AT5G45630	Protein of unknown function, DUF584 [Source:TAIR;Acc:AT5G45630]
XLOC_013633	AT3G07500	Far-red impaired responsive (FAR1) family protein [Source:TAIR;Acc:AT3G07500]
XLOC_003304	AT1G66160	U-box domain-containing protein 20 [Source:UniProtKB/Swiss-Prot;Acc:Q9C8D1]
XLOC_021890	AT4G35170	Late embryogenesis abundant (LEA) hydroxyproline-rich glycoprotein family [Source:TAIR;Acc:AT4G35170]
XLOC_025392	AT5G16930	AAA-type ATPase family protein [Source:TAIR;Acc:AT5G16930]
XLOC_003929	AT1G77870	Membrane-anchored ubiquitin-fold protein 5 [Source:UniProtKB/Swiss-Prot;Acc:Q9SH14]
XLOC_021399	AT4G26200	1-aminocyclopropane-1-carboxylate synthase 7 [Source:UniProtKB/Swiss-Prot;Acc:Q9STR4]
XLOC_016673	AT3G05180	GDSL esterase/lipase At3g05180 [Source:UniProtKB/Swiss-Prot;Acc:Q9MAA1]
XLOC_027803	AT5G60780	High affinity nitrate transporter 2.3 [Source:UniProtKB/Swiss-Prot;Acc:Q9FJH7]
XLOC_004661	AT1G11362	Plant invertase/pectin methylesterase inhibitor superfamily protein [Source:TAIR;Acc:AT1G11362]
XLOC_029374	AT5G24910	Cytochrome P450 714A1 [Source:UniProtKB/Swiss-Prot;Acc:Q93Z79]
XLOC_007825	AT1G77390	Cyclin-A1-2 [Source:UniProtKB/Swiss-Prot;Acc:Q9FVX0]
XLOC_023503	AT4G19820	Glycosyl hydrolase family protein with chitinase insertion domain [Source:TAIR;Acc:AT4G19820]
XLOC_010370	AT2G43050	Probable pectinesterase/pectinesterase inhibitor 16 [Source:UniProtKB/Swiss-Prot;Acc:Q9SKX2]
XLOC_001526	AT1G29770	Haloacid dehalogenase-like hydrolase (HAD) superfamily protein [Source:TAIR;Acc:AT1G29770]
XLOC_024644	AT5G02080	DNA / pantothenate metabolism flavoprotein [Source:TAIR;Acc:AT5G02080]
XLOC_000265	AT1G06140	Pentatricopeptide repeat-containing protein At1g06140, mitochondrial [Source:UniProtKB/Swiss-Prot;Acc:Q9LND4]
XLOC_011900	AT2G23348	unknown protein; FUNCTIONS IN: molecular_function unknown; INVOLVED IN: biological_process unknown; LOCATED IN: endomembrane system; Has 3 Blast hits to 3 proteins in 2 species: Archae - 0; Bacteria - 0; Metazoa - 0; Fungi - 0; Plants - 3; Viruses - /.../her Eukaryotes - 0 (source: NCBI BLink). [Source:TAIR;Acc:AT2G23348]
XLOC_018531	AT3G43715	transposable element gene [Source:TAIR;Acc:AT3G43715]
XLOC_013240	AT2G47130|AT2G47140	Short-chain dehydrogenase reductase 3a [Source:UniProtKB/Swiss-Prot;Acc:O80713]|Short-chain dehydrogenase reductase 3b [Source:UniProtKB/Swiss-Prot;Acc:Q94K41]
XLOC_000750	AT1G15380	Lactoylglutathione lyase / glyoxalase I family protein [Source:TAIR;Acc:AT1G15380]
XLOC_012351	AT2G31100	Phospholipase A1-IIbeta [Source:UniProtKB/Swiss-Prot;Acc:O82274]
XLOC_024556	AT4G39720	VQ motif-containing protein [Source:TAIR;Acc:AT4G39720]
XLOC_031629	AT5G65710	LRR receptor-like serine/threonine-protein kinase HSL2 [Source:UniProtKB/Swiss-Prot;Acc:C0LGX3]
XLOC_003273	AT1G65486	unknown protein; FUNCTIONS IN: molecular_function unknown; INVOLVED IN: biological_process unknown; LOCATED IN: endomembrane system; BEST Arabidopsis thaliana protein match is: unknown protein (TAIR:AT1G65490.1); Has 30201 Blast hits to 17322 protei /.../780 species: Archae - 12; Bacteria - 1396; Metazoa - 17338; Fungi - 3422; Plants - 5037; Viruses - 0; Other Eukaryotes - 2996 (source: NCBI BLin…
XLOC_023057	AT4G13000	AGC (cAMP-dependent, cGMP-dependent and protein kinase C) kinase family protein [Source:TAIR;Acc:AT4G13000]
XLOC_025633	-	-
XLOC_022022	AT4G37690	Glycosyltransferase 6 [Source:UniProtKB/Swiss-Prot;Acc:Q9SZG1]
XLOC_025729	AT5G24200	alpha/beta-Hydrolases superfamily protein [Source:TAIR;Acc:AT5G24200]
XLOC_000853	AT1G17100	SOUL heme-binding family protein [Source:TAIR;Acc:AT1G17100]
XLOC_004017	AT1G79760	downstream target of AGL15-4 [Source:TAIR;Acc:AT1G79760]
XLOC_010463	AT2G44690|AT2G44700	Rac-like GTP-binding protein ARAC9 [Source:UniProtKB/Swiss-Prot;Acc:Q9XGU0]|F-box/kelch-repeat protein At2g44700 [Source:UniProtKB/Swiss-Prot;Acc:Q84RE1]
XLOC_024461	AT4G37890	Zinc finger (C3HC4-type RING finger) family protein [Source:TAIR;Acc:AT4G37890]
XLOC_028871	AT5G15160	Transcription factor PRE2 [Source:UniProtKB/Swiss-Prot;Acc:Q9LXG5]
XLOC_007725	AT1G75620	glyoxal oxidase-related protein [Source:TAIR;Acc:AT1G75620]
XLOC_016481	AT3G01710	TPX2 (targeting protein for Xklp2) protein family [Source:TAIR;Acc:AT3G01710]
XLOC_009305	AT2G23672|AT2G23673	other RNA [Source:TAIR;Acc:AT2G23672]|Pseudogene of AT2G23680; stress-responsive protein, putative [Source:TAIR;Acc:AT2G23673]
XLOC_030424	AT5G43580	Serine protease inhibitor, potato inhibitor I-type family protein [Source:TAIR;Acc:AT5G43580]
XLOC_005373	AT1G24909	Glutamine amidotransferase type 1 family protein [Source:TAIR;Acc:AT1G24909]
XLOC_027296	AT5G51680	hydroxyproline-rich glycoprotein family protein [Source:TAIR;Acc:AT5G51680]
XLOC_005707	AT1G31950	Terpenoid cyclases/Protein prenyltransferases superfamily protein [Source:TAIR;Acc:AT1G31950]
XLOC_010388	AT2G43340	Protein of unknown function (DUF1685) [Source:TAIR;Acc:AT2G43340]
XLOC_013303	AT3G01280	Mitochondrial outer membrane protein porin 1 [Source:UniProtKB/Swiss-Prot;Acc:Q9SRH5]
XLOC_019845	AT4G02350	Exocyst complex component SEC15B [Source:UniProtKB/Swiss-Prot;Acc:F4JHH5]
XLOC_006291	AT1G48000	myb domain protein 112 [Source:TAIR;Acc:AT1G48000]
XLOC_013869	AT3G12510	MADS-box family protein [Source:TAIR;Acc:AT3G12510]
XLOC_010693	AT2G01505	CLAVATA3/ESR (CLE)-related protein 16 [Source:UniProtKB/Swiss-Prot;Acc:Q8S8M2]
XLOC_006876	AT1G60030	Nucleobase-ascorbate transporter 7 [Source:UniProtKB/Swiss-Prot;Acc:Q0WPE9]
XLOC_013438	AT3G03850	SAUR-like auxin-responsive protein family [Source:TAIR;Acc:AT3G03850]
XLOC_023220	AT4G15140	unknown protein; Has 26 Blast hits to 26 proteins in 10 species: Archae - 0; Bacteria - 0; Metazoa - 0; Fungi - 0; Plants - 26; Viruses - 0; Other Eukaryotes - 0 (source: NCBI BLink). [Source:TAIR;Acc:AT4G15140]
XLOC_029011	AT5G17780	alpha/beta-Hydrolases superfamily protein [Source:TAIR;Acc:AT5G17780]
XLOC_026462	AT5G37300	O-acyltransferase WSD1 [Source:UniProtKB/Swiss-Prot;Acc:Q93ZR6]
XLOC_023872	AT4G26795	other RNA [Source:TAIR;Acc:AT4G26795]
XLOC_023952	AT4G28180	unknown protein; FUNCTIONS IN: molecular_function unknown; INVOLVED IN: N-terminal protein myristoylation; LOCATED IN: cellular_component unknown; EXPRESSED IN: 15 plant structures; EXPRESSED DURING: 8 growth stages; Has 1508 Blast hits to 1315 prot /.../n 223 species: Archae - 4; Bacteria - 127; Metazoa - 687; Fungi - 310; Plants - 142; Viruses - 28; Other Eukaryotes - 210 (source: NCBI BLink). …
XLOC_007278	AT1G66880	Protein kinase superfamily protein [Source:TAIR;Acc:AT1G66880]
XLOC_005194	AT1G21525	pseudogene of unknown protein [Source:TAIR;Acc:AT1G21525]
XLOC_024753	AT5G03890	unknown protein; INVOLVED IN: N-terminal protein myristoylation; LOCATED IN: cellular_component unknown; BEST Arabidopsis thaliana protein match is: unknown protein (TAIR:AT3G10120.1); Has 1807 Blast hits to 1807 proteins in 277 species: Archae - 0; /.../ria - 0; Metazoa - 736; Fungi - 347; Plants - 385; Viruses - 0; Other Eukaryotes - 339 (source: NCBI BLink). [Source:TAIR;Acc:AT5G03890]
XLOC_007268	AT1G66783	MIR157A; miRNA [Source:TAIR;Acc:AT1G66783]
XLOC_004216	AT1G03650	Acyl-CoA N-acyltransferases (NAT) superfamily protein [Source:TAIR;Acc:AT1G03650]
XLOC_024962	AT5G07700	Transcription factor MYB76 [Source:UniProtKB/Swiss-Prot;Acc:Q9SPG5]
XLOC_029325	AT5G24140	Squalene epoxidase 4 [Source:UniProtKB/Swiss-Prot;Acc:O65403]
XLOC_014816	-	-
XLOC_007724	AT1G75590	SAUR-like auxin-responsive protein family [Source:TAIR;Acc:AT1G75590]
XLOC_012059	AT2G26010	Defensin-like protein 14 [Source:UniProtKB/Swiss-Prot;Acc:O80995]
XLOC_025997	AT5G28610|AT5G28630	BEST Arabidopsis thaliana protein match is: glycine-rich protein (TAIR:AT5G28630.1); Has 1536 Blast hits to 1202 proteins in 136 species: Archae - 0; Bacteria - 8; Metazoa - 888; Fungi - 120; Plants - 71; Viruses - 39; Other Eukaryotes - 410 (source /.../ BLink). [Source:TAIR;Acc:AT5G28610]|glycine-rich protein [Source:TAIR;Acc:AT5G28630]
XLOC_025248	AT5G14310	Probable carboxylesterase 16 [Source:UniProtKB/Swiss-Prot;Acc:Q8LED9]
XLOC_028790	AT5G13700	Polyamine oxidase 1 [Source:UniProtKB/Swiss-Prot;Acc:Q9FNA2]
XLOC_009231	AT2G22390	pseudogene, putative GTP-binding protein, similar to GTP-binding protein GI:303738 from (Pisum sativum); blastp match of 75% identity and 3.6e-56 P-value to GP [Source:TAIR;Acc:AT2G22390]
XLOC_003796	AT1G75390	basic leucine-zipper 44 [Source:TAIR;Acc:AT1G75390]
XLOC_019747	AT4G00755	F-box protein At4g00755 [Source:UniProtKB/Swiss-Prot;Acc:Q8LG03]
XLOC_013991	AT3G14700|AT3G14710	SART-1 family [Source:TAIR;Acc:AT3G14700]|F-box/FBD/LRR-repeat protein At3g14710 [Source:UniProtKB/Swiss-Prot;Acc:Q9LUC4]
XLOC_015787	AT3G50970	Dehydrin Xero 2 [Source:UniProtKB/Swiss-Prot;Acc:P42758]
XLOC_001303	AT1G26220	Acyl-CoA N-acyltransferases (NAT) superfamily protein [Source:TAIR;Acc:AT1G26220]
XLOC_016889	AT3G09160|AT3G09162	RNA-binding (RRM/RBD/RNP motifs) family protein [Source:TAIR;Acc:AT3G09160]|unknown protein; FUNCTIONS IN: molecular_function unknown; INVOLVED IN: biological_process unknown; LOCATED IN: endomembrane system; EXPRESSED IN: stem, root, inflorescence, cultured cell, leaf; Has 35333 Blast hits to 34131 proteins in 2444 species /.../ae - 798; Bacteria - 22429; Metazoa - 974; Fungi - 991; Plants - 531…
XLOC_013458	AT3G04181	unknown protein; FUNCTIONS IN: molecular_function unknown; INVOLVED IN: biological_process unknown; LOCATED IN: cellular_component unknown; Has 30201 Blast hits to 17322 proteins in 780 species: Archae - 12; Bacteria - 1396; Metazoa - 17338; Fungi - /.../ Plants - 5037; Viruses - 0; Other Eukaryotes - 2996 (source: NCBI BLink). [Source:TAIR;Acc:AT3G04181]
XLOC_022281	AT4G02290	Endoglucanase 17 [Source:UniProtKB/Swiss-Prot;Acc:O81416]
XLOC_019161	AT3G54120|AT3G54130	Reticulon-like protein B12 [Source:UniProtKB/Swiss-Prot;Acc:Q9M392]|Ataxin-3 homolog [Source:UniProtKB/Swiss-Prot;Acc:Q9M391]
XLOC_031185	AT5G57220	cytochrome P450, family 81, subfamily F, polypeptide 2 [Source:TAIR;Acc:AT5G57220]
XLOC_012239	AT2G29090	Abscisic acid 8'-hydroxylase 2 [Source:UniProtKB/Swiss-Prot;Acc:O81077]
XLOC_030964	AT5G52910	timeless family protein [Source:TAIR;Acc:AT5G52910]
XLOC_029321	AT5G24080	Protein kinase superfamily protein [Source:TAIR;Acc:AT5G24080]
XLOC_012807	AT2G39380	exocyst subunit exo70 family protein H2 [Source:TAIR;Acc:AT2G39380]
XLOC_020823	AT4G15765	FAD/NAD(P)-binding oxidoreductase family protein [Source:TAIR;Acc:AT4G15765]
XLOC_030196	AT5G39550	E3 ubiquitin-protein ligase ORTHRUS 1 [Source:UniProtKB/Swiss-Prot;Acc:Q9FKA7]
XLOC_021798	AT4G33540	metallo-beta-lactamase family protein [Source:TAIR;Acc:AT4G33540]
XLOC_006244	AT1G46480	WUSCHEL-related homeobox 4 [Source:UniProtKB/Swiss-Prot;Acc:Q6X7J9]
XLOC_023247	AT4G15670|AT4G15680	Monothiol glutaredoxin-S7 [Source:UniProtKB/Swiss-Prot;Acc:Q6NLU2]|Monothiol glutaredoxin-S4 [Source:UniProtKB/Swiss-Prot;Acc:O23419]
XLOC_005964	AT1G36640	unknown protein; FUNCTIONS IN: molecular_function unknown; INVOLVED IN: biological_process unknown; LOCATED IN: endomembrane system; EXPRESSED IN: sperm cell, root; BEST Arabidopsis thaliana protein match is: unknown protein (TAIR:AT1G36622.1); Has /.../st hits to 14 proteins in 2 species: Archae - 0; Bacteria - 0; Metazoa - 0; Fungi - 0; Plants - 14; Viruses - 0; Other Eukaryotes - 0 (source: NC…
XLOC_014459	AT3G22415	unknown protein; Has 35333 Blast hits to 34131 proteins in 2444 species: Archae - 798; Bacteria - 22429; Metazoa - 974; Fungi - 991; Plants - 531; Viruses - 0; Other Eukaryotes - 9610 (source: NCBI BLink). [Source:TAIR;Acc:AT3G22415]
XLOC_016609	AT3G04184	unknown protein; Has 30201 Blast hits to 17322 proteins in 780 species: Archae - 12; Bacteria - 1396; Metazoa - 17338; Fungi - 3422; Plants - 5037; Viruses - 0; Other Eukaryotes - 2996 (source: NCBI BLink). [Source:TAIR;Acc:AT3G04184]
XLOC_024389	AT4G36620	GATA transcription factor 19 [Source:UniProtKB/Swiss-Prot;Acc:Q6QPM2]
XLOC_021208	AT4G22620	SAUR-like auxin-responsive protein family [Source:TAIR;Acc:AT4G22620]
XLOC_024276	AT4G34131	UDP-glycosyltransferase 73B3 [Source:UniProtKB/Swiss-Prot;Acc:Q8W491]
XLOC_028195	AT5G01640	PRA1 family protein B5 [Source:UniProtKB/Swiss-Prot;Acc:Q9M012]
XLOC_012886	AT2G40640	U-box domain-containing protein 63 [Source:UniProtKB/Swiss-Prot;Acc:Q58FY4]
XLOC_008778	AT2G14620	Probable xyloglucan endotransglucosylase/hydrolase protein 10 [Source:UniProtKB/Swiss-Prot;Acc:Q9ZVK1]
XLOC_016910	AT3G09480	Histone H2B.5 [Source:UniProtKB/Swiss-Prot;Acc:Q9SF55]
XLOC_005291	AT1G23340	Protein of Unknown Function (DUF239) [Source:TAIR;Acc:AT1G23340]
XLOC_021147	AT4G21550	B3 domain-containing transcription factor VAL3 [Source:UniProtKB/Swiss-Prot;Acc:O65420]
XLOC_024684	AT5G02760	Probable protein phosphatase 2C 67 [Source:UniProtKB/Swiss-Prot;Acc:Q501F9]
XLOC_013773	AT3G10570	cytochrome P450, family 77, subfamily A, polypeptide 6 [Source:TAIR;Acc:AT3G10570]
XLOC_021778	AT4G32990	Transducin/WD40 repeat-like superfamily protein [Source:TAIR;Acc:AT4G32990]
XLOC_007746	AT1G76060	LYR family of Fe/S cluster biogenesis protein [Source:TAIR;Acc:AT1G76060]
XLOC_012987	AT2G42365	other RNA [Source:TAIR;Acc:AT2G42365]
XLOC_031202	AT5G57510	unknown protein; Has 27 Blast hits to 27 proteins in 9 species: Archae - 0; Bacteria - 0; Metazoa - 0; Fungi - 0; Plants - 27; Viruses - 0; Other Eukaryotes - 0 (source: NCBI BLink). [Source:TAIR;Acc:AT5G57510]
XLOC_022271	AT4G02005	other RNA [Source:TAIR;Acc:AT4G02005]
XLOC_001088	AT1G21370	unknown protein; CONTAINS InterPro DOMAIN/s: Protein of unknown function DUF218 (InterPro:IPR003848); Has 160 Blast hits to 160 proteins in 86 species: Archae - 0; Bacteria - 0; Metazoa - 0; Fungi - 102; Plants - 44; Viruses - 0; Other Eukaryotes - /.../urce: NCBI BLink). [Source:TAIR;Acc:AT1G21370]
XLOC_027475	AT5G54569	other RNA [Source:TAIR;Acc:AT5G54569]
XLOC_003283	AT1G65730	Probable metal-nicotianamine transporter YSL7 [Source:UniProtKB/Swiss-Prot;Acc:Q9SHY2]
XLOC_004255	AT1G04360	RING-H2 finger protein ATL1 [Source:UniProtKB/Swiss-Prot;Acc:P93823]
XLOC_005538	AT1G28620	pseudogene, lipase, similar to lipase Arab-1 GB:S68410 GI:2129636 (Arabidopsis thaliana); blastp match of 44% identity and 1.2e-48 P-value to GP [Source:TAIR;Acc:AT1G28620]
XLOC_031589	AT5G64990	Ras-related protein RABH1a [Source:UniProtKB/Swiss-Prot;Acc:Q9LV79]
XLOC_010095	AT2G37870	Bifunctional inhibitor/lipid-transfer protein/seed storage 2S albumin superfamily protein [Source:TAIR;Acc:AT2G37870]
XLOC_015493	AT3G45680	Protein NRT1/ PTR FAMILY 2.3 [Source:UniProtKB/Swiss-Prot;Acc:Q9M175]
XLOC_018085	AT3G29639	BEST Arabidopsis thaliana protein match is: SPOC domain / Transcription elongation factor S-II protein (TAIR:AT5G11430.1); Has 45 Blast hits to 45 proteins in 8 species: Archae - 0; Bacteria - 0; Metazoa - 0; Fungi - 0; Plants - 45; Viruses - 0; Oth /.../aryotes - 0 (source: NCBI BLink). [Source:TAIR;Acc:AT3G29639]
XLOC_023722	AT4G23770	unknown protein; BEST Arabidopsis thaliana protein match is: unknown protein (TAIR:AT4G23780.1); Has 17 Blast hits to 17 proteins in 6 species: Archae - 0; Bacteria - 2; Metazoa - 0; Fungi - 0; Plants - 13; Viruses - 0; Other Eukaryotes - 2 (source: /.../BLink). [Source:TAIR;Acc:AT4G23770]
XLOC_004646	AT1G11100	SNF2 domain-containing protein / helicase domain-containing protein / zinc finger protein-related [Source:TAIR;Acc:AT1G11100]
XLOC_004649	AT1G11190	Endonuclease 1 [Source:UniProtKB/Swiss-Prot;Acc:Q9SXA6]
XLOC_019088	AT3G52770	protein binding [Source:TAIR;Acc:AT3G52770]
XLOC_014228	AT3G18777	pseudogene, similar to RING-H2 zinc finger protein, similar to putative RING zinc finger protein GB:AAF16660 from (Arabidopsis thaliana); blastp match of 47% identity and 3.3e-31 P-value to GP [Source:TAIR;Acc:AT3G18777]
XLOC_023836	AT4G26240	unknown protein; Has 30201 Blast hits to 17322 proteins in 780 species: Archae - 12; Bacteria - 1396; Metazoa - 17338; Fungi - 3422; Plants - 5037; Viruses - 0; Other Eukaryotes - 2996 (source: NCBI BLink). [Source:TAIR;Acc:AT4G26240]
XLOC_031542	AT5G64100	Peroxidase 69 [Source:UniProtKB/Swiss-Prot;Acc:Q96511]
XLOC_002972	AT1G59980	Chaperone protein dnaJ 39 [Source:UniProtKB/Swiss-Prot;Acc:Q6XL73]
XLOC_017397	AT3G18217	MIR157C; miRNA [Source:TAIR;Acc:AT3G18217]
XLOC_022724	AT4G08020	transposable element gene [Source:TAIR;Acc:AT4G08020]
XLOC_027470	AT5G54530	Protein of unknown function, DUF538 [Source:TAIR;Acc:AT5G54530]
XLOC_003158	AT1G63530	BEST Arabidopsis thaliana protein match is: hydroxyproline-rich glycoprotein family protein (TAIR:AT1G63540.1); Has 10212 Blast hits to 4024 proteins in 434 species: Archae - 1; Bacteria - 1259; Metazoa - 3608; Fungi - 2247; Plants - 291; Viruses - /.../her Eukaryotes - 2716 (source: NCBI BLink). [Source:TAIR;Acc:AT1G63530]
XLOC_014243	AT3G19002	other RNA [Source:TAIR;Acc:AT3G19002]
XLOC_017915	AT3G27290	F-box protein At3g27290 [Source:UniProtKB/Swiss-Prot;Acc:Q9LK24]
XLOC_030115	AT5G38250	Protein kinase family protein [Source:TAIR;Acc:AT5G38250]
XLOC_001418	AT1G28130	Indole-3-acetic acid-amido synthetase GH3.17 [Source:UniProtKB/Swiss-Prot;Acc:Q9FZ87]
XLOC_013598	AT3G06868	unknown protein; FUNCTIONS IN: molecular_function unknown; INVOLVED IN: biological_process unknown; LOCATED IN: cellular_component unknown; BEST Arabidopsis thaliana protein match is: unknown protein (TAIR:AT5G49100.1); Has 30201 Blast hits to 17322 /.../ins in 780 species: Archae - 12; Bacteria - 1396; Metazoa - 17338; Fungi - 3422; Plants - 5037; Viruses - 0; Other Eukaryotes - 2996 (source: NC…
XLOC_014769	AT3G27940	LOB domain-containing protein 26 [Source:UniProtKB/Swiss-Prot;Acc:Q9LIJ0]
XLOC_019840	AT4G02280	Sucrose synthase 3 [Source:UniProtKB/Swiss-Prot;Acc:Q9M111]
XLOC_027843	AT5G61610	Oleosin family protein [Source:TAIR;Acc:AT5G61610]
XLOC_002291	AT1G47520	transposable element gene [Source:TAIR;Acc:AT1G47520]
XLOC_011925	AT2G23700	Protein of unknown function, DUF547 [Source:TAIR;Acc:AT2G23700]
XLOC_028113	AT5G66740	Protein of unknown function (DUF620) [Source:TAIR;Acc:AT5G66740]
XLOC_031349	AT5G60230	tRNA-splicing endonuclease subunit Sen2-2 [Source:UniProtKB/Swiss-Prot;Acc:Q9LSS3]
XLOC_015877	AT3G52748	other RNA [Source:TAIR;Acc:AT3G52748]
XLOC_025796	AT5G25450	Cytochrome b-c1 complex subunit 7-2 [Source:UniProtKB/Swiss-Prot;Acc:F4JWS8]
XLOC_018634	AT3G45060	High affinity nitrate transporter 2.6 [Source:UniProtKB/Swiss-Prot;Acc:Q9LXH0]
XLOC_010727	AT2G01990	unknown protein; BEST Arabidopsis thaliana protein match is: unknown protein (TAIR:AT1G14630.1); Has 118 Blast hits to 118 proteins in 14 species: Archae - 0; Bacteria - 0; Metazoa - 0; Fungi - 0; Plants - 118; Viruses - 0; Other Eukaryotes - 0 (sou /.../CBI BLink). [Source:TAIR;Acc:AT2G01990]
XLOC_011024	AT2G07042	other RNA [Source:TAIR;Acc:AT2G07042]
XLOC_028400	AT5G05550	sequence-specific DNA binding transcription factors [Source:TAIR;Acc:AT5G05550]
XLOC_031596	AT5G65160	tetratricopeptide repeat (TPR)-containing protein [Source:TAIR;Acc:AT5G65160]
XLOC_006548	AT1G52700	alpha/beta-Hydrolases superfamily protein [Source:TAIR;Acc:AT1G52700]
XLOC_007331	AT1G67710	Two-component response regulator ARR11 [Source:UniProtKB/Swiss-Prot;Acc:Q9FXD6]
XLOC_028140	AT5G67190	Ethylene-responsive transcription factor ERF010 [Source:UniProtKB/Swiss-Prot;Acc:Q9FH94]
XLOC_024386	AT4G36550	U-box domain-containing protein 5 [Source:UniProtKB/Swiss-Prot;Acc:O23225]
XLOC_003984	AT1G79060	unknown protein; BEST Arabidopsis thaliana protein match is: unknown protein (TAIR:AT1G56020.1); Has 3399 Blast hits to 980 proteins in 195 species: Archae - 0; Bacteria - 839; Metazoa - 390; Fungi - 256; Plants - 154; Viruses - 9; Other Eukaryotes /.../ (source: NCBI BLink). [Source:TAIR;Acc:AT1G79060]
XLOC_000726	AT1G14780	MACPF domain-containing protein At1g14780 [Source:UniProtKB/Swiss-Prot;Acc:Q8L612]
XLOC_017004	AT3G11150	2-oxoglutarate (2OG) and Fe(II)-dependent oxygenase superfamily protein [Source:TAIR;Acc:AT3G11150]
XLOC_013436	AT3G03840	SAUR-like auxin-responsive protein family [Source:TAIR;Acc:AT3G03840]
XLOC_019431	AT3G58975	pseudogene of F-box family protein [Source:TAIR;Acc:AT3G58975]
XLOC_021363	AT4G25600	Probable prolyl 4-hydroxylase 12 [Source:UniProtKB/Swiss-Prot;Acc:Q8GXT7]
XLOC_029156	AT5G20450	CONTAINS InterPro DOMAIN/s: Dilute (InterPro:IPR002710); BEST Arabidopsis thaliana protein match is: Myosin family protein with Dil domain (TAIR:AT5G20490.2); Has 1723 Blast hits to 1458 proteins in 355 species: Archae - 28; Bacteria - 353; Metazoa /.../ Fungi - 121; Plants - 353; Viruses - 3; Other Eukaryotes - 412 (source: NCBI BLink). [Source:TAIR;Acc:AT5G20450]
XLOC_031007	AT5G53900	Serine/threonine-protein kinase WNK (With No Lysine)-related [Source:TAIR;Acc:AT5G53900]
XLOC_001375	AT1G27320|AT1G27330	Histidine kinase 3 [Source:UniProtKB/Swiss-Prot;Acc:Q9C5U1]|Ribosome associated membrane protein RAMP4 [Source:TAIR;Acc:AT1G27330]
XLOC_001551	AT1G30190	unknown protein; BEST Arabidopsis thaliana protein match is: unknown protein (TAIR:AT2G34610.1); Has 56 Blast hits to 56 proteins in 13 species: Archae - 0; Bacteria - 0; Metazoa - 0; Fungi - 0; Plants - 44; Viruses - 0; Other Eukaryotes - 12 (sourc /.../I BLink). [Source:TAIR;Acc:AT1G30190]
XLOC_016113	AT3G57120	Protein kinase superfamily protein [Source:TAIR;Acc:AT3G57120]
XLOC_009484	AT2G26695	Ran BP2/NZF zinc finger-like superfamily protein [Source:TAIR;Acc:AT2G26695]
XLOC_011391	AT2G14245	transposable element gene [Source:TAIR;Acc:AT2G14245]
XLOC_027155	AT5G48990	F-box/kelch-repeat protein At5g48990 [Source:UniProtKB/Swiss-Prot;Acc:Q9FI71]
XLOC_028346	AT5G04530	3-ketoacyl-CoA synthase 21 [Source:UniProtKB/Swiss-Prot;Acc:Q9LZ72]
XLOC_030668	AT5G47610	RING-H2 finger protein ATL79 [Source:UniProtKB/Swiss-Prot;Acc:Q9FGJ6]
XLOC_000900	AT1G17860	Kunitz family trypsin and protease inhibitor protein [Source:TAIR;Acc:AT1G17860]
XLOC_030729	AT5G48670	Agamous-like MADS-box protein AGL80 [Source:UniProtKB/Swiss-Prot;Acc:Q9FJK3]
XLOC_010329	AT2G42200	Squamosa promoter-binding-like protein 9 [Source:UniProtKB/Swiss-Prot;Acc:Q700W2]
XLOC_019443	AT3G59250	F-box/LRR-repeat protein At3g59250 [Source:UniProtKB/Swiss-Prot;Acc:Q9LX46]
XLOC_027207	AT5G50012	conserved peptide upstream open reading frame 36 [Source:TAIR;Acc:AT5G50012]
XLOC_027712	AT5G58960	Plant protein of unknown function (DUF641) [Source:TAIR;Acc:AT5G58960]
XLOC_030792	AT5G49800	Polyketide cyclase/dehydrase and lipid transport superfamily protein [Source:TAIR;Acc:AT5G49800]
XLOC_003522	AT1G69890	Protein of unknown function (DUF569) [Source:TAIR;Acc:AT1G69890]
XLOC_005066	AT1G19210|AT1G19220	Ethylene-responsive transcription factor ERF017 [Source:UniProtKB/Swiss-Prot;Acc:Q84QC2]|Auxin response factor 19 [Source:UniProtKB/Swiss-Prot;Acc:Q8RYC8]
XLOC_005625	AT1G30720	FAD-binding Berberine family protein [Source:TAIR;Acc:AT1G30720]
XLOC_017564	AT3G21300	RNA methyltransferase family protein [Source:TAIR;Acc:AT3G21300]
XLOC_010722	AT2G01918	PsbQ-like protein 3, chloroplastic [Source:UniProtKB/Swiss-Prot;Acc:Q2V4B2]
XLOC_027300	AT5G51750	subtilase 1.3 [Source:TAIR;Acc:AT5G51750]
XLOC_006489	AT1G51860	Probable LRR receptor-like serine/threonine-protein kinase At1g51860 [Source:UniProtKB/Swiss-Prot;Acc:C0LGG4]
XLOC_007859	AT1G78120	Tetratricopeptide repeat (TPR)-like superfamily protein [Source:TAIR;Acc:AT1G78120]
XLOC_009736	AT2G31585	other RNA [Source:TAIR;Acc:AT2G31585]
XLOC_014244	AT3G19020	Pollen-specific leucine-rich repeat extensin-like protein 1 [Source:UniProtKB/Swiss-Prot;Acc:Q9LJ64]
XLOC_017336	AT3G16870	GATA transcription factor 17 [Source:UniProtKB/Swiss-Prot;Acc:Q9LIB5]
XLOC_022249	AT4G01700	Chitinase family protein [Source:TAIR;Acc:AT4G01700]
XLOC_022431	AT4G04490	Cysteine-rich receptor-like protein kinase 36 [Source:UniProtKB/Swiss-Prot;Acc:Q9XEC6]
XLOC_025294	AT5G15240	Transmembrane amino acid transporter family protein [Source:TAIR;Acc:AT5G15240]
XLOC_003663	AT1G72645|AT1G72650	unknown protein; FUNCTIONS IN: molecular_function unknown; INVOLVED IN: biological_process unknown; LOCATED IN: endomembrane system; Has 35333 Blast hits to 34131 proteins in 2444 species: Archae - 798; Bacteria - 22429; Metazoa - 974; Fungi - 991; /.../ - 531; Viruses - 0; Other Eukaryotes - 9610 (source: NCBI BLink). [Source:TAIR;Acc:AT1G72645]|TRF-like 6 [Source:TAIR;Acc:AT1G72650]
XLOC_004205	AT1G03470	Protein NETWORKED 3A [Source:UniProtKB/Swiss-Prot;Acc:Q66GR8]
XLOC_005572	AT1G29440	Auxin-responsive protein SAUR63 [Source:UniProtKB/Swiss-Prot;Acc:F4I1H5]
XLOC_009712	AT2G31150	ATP binding;ATPases, coupled to transmembrane movement of ions, phosphorylative mechanism [Source:TAIR;Acc:AT2G31150]
XLOC_010709	AT2G01755	unknown protein; FUNCTIONS IN: molecular_function unknown; INVOLVED IN: biological_process unknown; LOCATED IN: chloroplast; Has 120 Blast hits to 120 proteins in 52 species: Archae - 0; Bacteria - 80; Metazoa - 0; Fungi - 0; Plants - 24; Viruses - /.../er Eukaryotes - 16 (source: NCBI BLink). [Source:TAIR;Acc:AT2G01755]
XLOC_015642	AT3G48280	Cytochrome P450 71A25 [Source:UniProtKB/Swiss-Prot;Acc:Q9STK8]
XLOC_015815	AT3G51480	Glutamate receptor 3.6 [Source:UniProtKB/Swiss-Prot;Acc:Q84W41]
XLOC_021870	AT4G34790	SAUR-like auxin-responsive protein family [Source:TAIR;Acc:AT4G34790]
XLOC_024499	AT4G38700	Dirigent protein 15 [Source:UniProtKB/Swiss-Prot;Acc:F4JUF8]
XLOC_024925	AT5G07130	Laccase-13 [Source:UniProtKB/Swiss-Prot;Acc:Q9LYQ2]
XLOC_028484	AT5G07152	Potential natural antisense gene, locus overlaps with AT5G07150 [Source:TAIR;Acc:AT5G07152]
XLOC_031356	AT5G60490	Fasciclin-like arabinogalactan protein 12 [Source:UniProtKB/Swiss-Prot;Acc:Q8LEE9]
XLOC_002654	AT1G53920	GDSL esterase/lipase 5 [Source:UniProtKB/Swiss-Prot;Acc:Q9SSA7]
XLOC_003867	AT1G76705	calmodulin binding [Source:TAIR;Acc:AT1G76705]
XLOC_006829	AT1G58410	Probable disease resistance protein RXW24L [Source:UniProtKB/Swiss-Prot;Acc:Q9C646]
XLOC_006963	AT1G61390|AT1G61400	G-type lectin S-receptor-like serine/threonine-protein kinase At1g61390 [Source:UniProtKB/Swiss-Prot;Acc:O64781]|S-locus lectin protein kinase family protein [Source:TAIR;Acc:AT1G61400]
XLOC_012870	AT2G40340	Dehydration-responsive element-binding protein 2C [Source:UniProtKB/Swiss-Prot;Acc:Q8LFR2]
XLOC_021475	AT4G27654	unknown protein; FUNCTIONS IN: molecular_function unknown; INVOLVED IN: biological_process unknown; LOCATED IN: endomembrane system; EXPRESSED IN: 17 plant structures; EXPRESSED DURING: 9 growth stages; Has 30201 Blast hits to 17322 proteins in 780 /.../s: Archae - 12; Bacteria - 1396; Metazoa - 17338; Fungi - 3422; Plants - 5037; Viruses - 0; Other Eukaryotes - 2996 (source: NCBI BLink). [Source…
XLOC_023027	AT4G12500	pEARLI1-like lipid transfer protein 3 [Source:UniProtKB/Swiss-Prot;Acc:Q9SU33]
XLOC_028338	AT5G04310	Pectin lyase-like superfamily protein [Source:TAIR;Acc:AT5G04310]
XLOC_030226	AT5G40020	Pathogenesis-related thaumatin superfamily protein [Source:TAIR;Acc:AT5G40020]
XLOC_000065	AT1G02380	unknown protein; BEST Arabidopsis thaliana protein match is: unknown protein (TAIR:AT4G01960.1); Has 66 Blast hits to 66 proteins in 11 species: Archae - 0; Bacteria - 0; Metazoa - 0; Fungi - 0; Plants - 66; Viruses - 0; Other Eukaryotes - 0 (source /.../ BLink). [Source:TAIR;Acc:AT1G02380]
XLOC_000137	AT1G03630	Protochlorophyllide reductase C, chloroplastic [Source:UniProtKB/Swiss-Prot;Acc:O48741]
XLOC_000247	AT1G05860	unknown protein; FUNCTIONS IN: molecular_function unknown; INVOLVED IN: biological_process unknown; LOCATED IN: chloroplast; EXPRESSED IN: 20 plant structures; EXPRESSED DURING: 11 growth stages; BEST Arabidopsis thaliana protein match is: unknown p /.../ (TAIR:AT2G31600.1); Has 101 Blast hits to 100 proteins in 32 species: Archae - 0; Bacteria - 0; Metazoa - 28; Fungi - 2; Plants - 66; Viruses -…
XLOC_000272	AT1G06240	Protein of unknown function DUF455 [Source:TAIR;Acc:AT1G06240]
XLOC_000428	AT1G09390	GDSL esterase/lipase At1g09390 [Source:UniProtKB/Swiss-Prot;Acc:O80522]
XLOC_000449	AT1G09750	Eukaryotic aspartyl protease family protein [Source:TAIR;Acc:AT1G09750]
XLOC_000519	AT1G11130	Protein STRUBBELIG [Source:UniProtKB/Swiss-Prot;Acc:Q8RWZ1]
XLOC_000532	AT1G11380	PLAC8 family protein [Source:TAIR;Acc:AT1G11380]
XLOC_000558	AT1G11700	Protein of unknown function, DUF584 [Source:TAIR;Acc:AT1G11700]
XLOC_000569	AT1G11850	unknown protein; FUNCTIONS IN: molecular_function unknown; INVOLVED IN: biological_process unknown; LOCATED IN: endomembrane system; EXPRESSED IN: 19 plant structures; EXPRESSED DURING: 12 growth stages; Has 38777 Blast hits to 8185 proteins in 741 /.../s: Archae - 46; Bacteria - 14846; Metazoa - 13013; Fungi - 1392; Plants - 5894; Viruses - 543; Other Eukaryotes - 3043 (source: NCBI BLink). [Sou…
XLOC_000576	AT1G12010	1-aminocyclopropane-1-carboxylate oxidase 3 [Source:UniProtKB/Swiss-Prot;Acc:O65378]
XLOC_000701	AT1G14280	Protein PHYTOCHROME KINASE SUBSTRATE 2 [Source:UniProtKB/Swiss-Prot;Acc:Q9M9T4]
XLOC_000722	AT1G14700	Purple acid phosphatase 3 [Source:UniProtKB/Swiss-Prot;Acc:Q8H129]
XLOC_001033	AT1G20390	transposable element gene [Source:TAIR;Acc:AT1G20390]
XLOC_001159	AT1G22630	unknown protein; LOCATED IN: chloroplast; EXPRESSED IN: 21 plant structures; EXPRESSED DURING: 13 growth stages; Has 87 Blast hits to 86 proteins in 34 species: Archae - 0; Bacteria - 13; Metazoa - 27; Fungi - 0; Plants - 40; Viruses - 0; Other Euka /.../ - 7 (source: NCBI BLink). [Source:TAIR;Acc:AT1G22630]
XLOC_001346	AT1G26920	unknown protein; BEST Arabidopsis thaliana protein match is: unknown protein (TAIR:AT1G69760.1); Has 47 Blast hits to 47 proteins in 13 species: Archae - 0; Bacteria - 0; Metazoa - 0; Fungi - 7; Plants - 34; Viruses - 0; Other Eukaryotes - 6 (source /.../ BLink). [Source:TAIR;Acc:AT1G26920]
XLOC_001508	AT1G29500	Auxin-responsive protein SAUR66 [Source:UniProtKB/Swiss-Prot;Acc:Q9C7Q1]
XLOC_001725	AT1G33170	Probable methyltransferase PMT18 [Source:UniProtKB/Swiss-Prot;Acc:Q9C884]
XLOC_001879	AT1G35612	transposable element gene [Source:TAIR;Acc:AT1G35612]
XLOC_002550	AT1G52190	Protein NRT1/ PTR FAMILY 1.2 [Source:UniProtKB/Swiss-Prot;Acc:Q9M817]
XLOC_002693	AT1G54730	Sugar transporter ERD6-like 5 [Source:UniProtKB/Swiss-Prot;Acc:Q3ECP7]
XLOC_002699	AT1G54820	Protein kinase superfamily protein [Source:TAIR;Acc:AT1G54820]
XLOC_002737	AT1G55370	NDH-dependent cyclic electron flow 5 [Source:TAIR;Acc:AT1G55370]
XLOC_002789	AT1G56430	Probable nicotianamine synthase 4 [Source:UniProtKB/Swiss-Prot;Acc:Q9C7X5]
XLOC_003106	AT1G62560	Flavin-containing monooxygenase FMO GS-OX3 [Source:UniProtKB/Swiss-Prot;Acc:Q9SXE1]
XLOC_003204	AT1G64355	unknown protein; FUNCTIONS IN: molecular_function unknown; INVOLVED IN: biological_process unknown; LOCATED IN: chloroplast; EXPRESSED IN: 23 plant structures; EXPRESSED DURING: 13 growth stages; CONTAINS InterPro DOMAIN/s: Protein of unknown functi /.../3593 (InterPro:IPR021995); Has 301 Blast hits to 301 proteins in 96 species: Archae - 0; Bacteria - 143; Metazoa - 0; Fungi - 0; Plants - 44; Vi…
XLOC_003235	AT1G64860	RNA polymerase sigma factor sigA [Source:UniProtKB/Swiss-Prot;Acc:O24629]
XLOC_003302	AT1G66130	NAD(P)-binding Rossmann-fold superfamily protein [Source:TAIR;Acc:AT1G66130]
XLOC_003385	AT1G67690	Probable thimet oligopeptidase [Source:UniProtKB/Swiss-Prot;Acc:F4HTQ1]
XLOC_003420	AT1G68220	Protein of unknown function (DUF1218) [Source:TAIR;Acc:AT1G68220]
XLOC_003437	AT1G68570	Protein NRT1/ PTR FAMILY 3.1 [Source:UniProtKB/Swiss-Prot;Acc:Q9SX20]
XLOC_003453	AT1G68810	Transcription factor bHLH30 [Source:UniProtKB/Swiss-Prot;Acc:Q9S7Y1]
XLOC_003464	AT1G68935	unknown protein; Has 0 Blast hits to 0 proteins in 0 species (source: NCBI BLink). [Source:TAIR;Acc:AT1G68935]
XLOC_003476	AT1G69160	unknown protein; BEST Arabidopsis thaliana protein match is: unknown protein (TAIR:AT3G13980.1); Has 173 Blast hits to 172 proteins in 54 species: Archae - 0; Bacteria - 0; Metazoa - 25; Fungi - 33; Plants - 84; Viruses - 2; Other Eukaryotes - 29 (s /.../ NCBI BLink). [Source:TAIR;Acc:AT1G69160]
XLOC_003513	AT1G69780	Homeobox-leucine zipper protein ATHB-13 [Source:UniProtKB/Swiss-Prot;Acc:Q8LC03]
XLOC_003541	AT1G70250	receptor serine/threonine kinase, putative [Source:TAIR;Acc:AT1G70250]
XLOC_003627	AT1G71970	unknown protein; FUNCTIONS IN: molecular_function unknown; INVOLVED IN: biological_process unknown; LOCATED IN: chloroplast; EXPRESSED IN: 22 plant structures; EXPRESSED DURING: 13 growth stages; BEST Arabidopsis thaliana protein match is: unknown p /.../ (TAIR:AT1G22680.1); Has 58 Blast hits to 58 proteins in 13 species: Archae - 0; Bacteria - 0; Metazoa - 4; Fungi - 0; Plants - 49; Viruses - 0;…
XLOC_003701	AT1G73570	ERAD-associated E3 ubiquitin-protein ligase component HRD3B [Source:UniProtKB/Swiss-Prot;Acc:Q9C6B6]
XLOC_003719	AT1G73830	Transcription factor BEE 3 [Source:UniProtKB/Swiss-Prot;Acc:Q8GWK7]
XLOC_003814	AT1G75710	C2H2-like zinc finger protein [Source:TAIR;Acc:AT1G75710]
XLOC_003851	AT1G76405	Outer envelope pore protein 21B, chloroplastic [Source:UniProtKB/Swiss-Prot;Acc:Q9FPG2]
XLOC_003953	AT1G78180	Probable mitochondrial adenine nucleotide transporter BTL2 [Source:UniProtKB/Swiss-Prot;Acc:Q9C9R4]
XLOC_004111	AT1G01620	Aquaporin PIP1-3 [Source:UniProtKB/Swiss-Prot;Acc:Q08733]
XLOC_004577	AT1G10020	Protein of unknown function (DUF1005) [Source:TAIR;Acc:AT1G10020]
XLOC_004757	AT1G13245	ROTUNDIFOLIA like 17 [Source:TAIR;Acc:AT1G13245]
XLOC_004885	AT1G15290	Tetratricopeptide repeat (TPR)-like superfamily protein [Source:TAIR;Acc:AT1G15290]
XLOC_005028	AT1G18360	alpha/beta-Hydrolases superfamily protein [Source:TAIR;Acc:AT1G18360]
XLOC_005142	AT1G20650	Protein kinase superfamily protein [Source:TAIR;Acc:AT1G20650]
XLOC_005185	AT1G21440	Phosphoenolpyruvate carboxylase family protein [Source:TAIR;Acc:AT1G21440]
XLOC_005214	AT1G21920	Histone H3 K4-specific methyltransferase SET7/9 family protein [Source:TAIR;Acc:AT1G21920]
XLOC_005224	AT1G22030	CONTAINS InterPro DOMAIN/s: Protein BYPASS related (InterPro:IPR008511); BEST Arabidopsis thaliana protein match is: unknown protein (TAIR:AT1G77855.1); Has 99 Blast hits to 99 proteins in 17 species: Archae - 0; Bacteria - 0; Metazoa - 3; Fungi - 0 /.../ts - 96; Viruses - 0; Other Eukaryotes - 0 (source: NCBI BLink). [Source:TAIR;Acc:AT1G22030]
XLOC_005295	AT1G23390	F-box/kelch-repeat protein At1g23390 [Source:UniProtKB/Swiss-Prot;Acc:Q9LDE3]
XLOC_005296	AT1G23400	CRS2-associated factor 2, chloroplastic [Source:UniProtKB/Swiss-Prot;Acc:Q9LDA9]
XLOC_005388	AT1G25440	Zinc finger protein CONSTANS-LIKE 16 [Source:UniProtKB/Swiss-Prot;Acc:Q8RWD0]
XLOC_005503	AT1G28110	Serine carboxypeptidase-like 45 [Source:UniProtKB/Swiss-Prot;Acc:Q93Y09]
XLOC_005515	AT1G28290	Non-classical arabinogalactan protein 31 [Source:UniProtKB/Swiss-Prot;Acc:Q9FZA2]
XLOC_005519	AT1G28310	Dof zinc finger protein DOF1.4 [Source:UniProtKB/Swiss-Prot;Acc:Q9FZA4]
XLOC_005569	AT1G29410	N-(5'-phosphoribosyl)anthranilate isomerase 3, chloroplastic [Source:UniProtKB/Swiss-Prot;Acc:Q8LPI9]
XLOC_005573	AT1G29450	Auxin-responsive protein SAUR64 [Source:UniProtKB/Swiss-Prot;Acc:Q0V7Z5]
XLOC_005767	AT1G33240	GT-2-like 1 [Source:TAIR;Acc:AT1G33240]
XLOC_005818	AT1G34060|AT1G34065	Tryptophan aminotransferase-related protein 4 [Source:UniProtKB/Swiss-Prot;Acc:Q93Z38]|Probable S-adenosylmethionine carrier 2, chloroplastic [Source:UniProtKB/Swiss-Prot;Acc:F4HT41]
XLOC_006386	AT1G49750	Leucine-rich repeat (LRR) family protein [Source:TAIR;Acc:AT1G49750]
XLOC_006458	AT1G51170	Serine/threonine-protein kinase UCN [Source:UniProtKB/Swiss-Prot;Acc:Q9SYB9]
XLOC_006526	AT1G52340	Xanthoxin dehydrogenase [Source:UniProtKB/Swiss-Prot;Acc:Q9C826]
XLOC_006779	AT1G56720	Protein kinase superfamily protein [Source:TAIR;Acc:AT1G56720]
XLOC_007161	AT1G64970	Tocopherol O-methyltransferase, chloroplastic [Source:UniProtKB/Swiss-Prot;Acc:Q9ZSK1]
XLOC_007233	AT1G66140	Zinc finger protein 4 [Source:UniProtKB/Swiss-Prot;Acc:Q39263]
XLOC_007248	AT1G66330	senescence-associated family protein [Source:TAIR;Acc:AT1G66330]
XLOC_007273	AT1G66840	Protein PLASTID MOVEMENT IMPAIRED 2 [Source:UniProtKB/Swiss-Prot;Acc:Q9C9N6]
XLOC_007323	AT1G67590	Remorin family protein [Source:TAIR;Acc:AT1G67590]
XLOC_007338	AT1G67830	Alpha-L-fucosidase 3 [Source:UniProtKB/Swiss-Prot;Acc:Q9FXE5]
XLOC_007386	AT1G68780	RNI-like superfamily protein [Source:TAIR;Acc:AT1G68780]
XLOC_007429	AT1G69570	Cyclic dof factor 5 [Source:UniProtKB/Swiss-Prot;Acc:Q9SEZ3]
XLOC_007504	AT1G70890	MLP-like protein 43 [Source:UniProtKB/Swiss-Prot;Acc:Q9SSK5]
XLOC_007687	AT1G74840	Homeodomain-like superfamily protein [Source:TAIR;Acc:AT1G74840]
XLOC_007750	AT1G76100	Plastocyanin minor isoform, chloroplastic [Source:UniProtKB/Swiss-Prot;Acc:P11490]
XLOC_007760	AT1G76240	Arabidopsis protein of unknown function (DUF241) [Source:TAIR;Acc:AT1G76240]
XLOC_007854	AT1G77960	unknown protein; BEST Arabidopsis thaliana protein match is: unknown protein (TAIR:AT1G28630.4); Has 13187 Blast hits to 6837 proteins in 407 species: Archae - 0; Bacteria - 447; Metazoa - 4509; Fungi - 1333; Plants - 399; Viruses - 45; Other Eukary /.../ 6454 (source: NCBI BLink). [Source:TAIR;Acc:AT1G77960]
XLOC_007874	AT1G78370	Glutathione S-transferase U20 [Source:UniProtKB/Swiss-Prot;Acc:Q8L7C9]
XLOC_007891	AT1G78730	Putative FBD-associated F-box protein At1g78730 [Source:UniProtKB/Swiss-Prot;Acc:Q9ZV91]
XLOC_008236	AT2G04790	unknown protein; Has 45 Blast hits to 45 proteins in 15 species: Archae - 0; Bacteria - 0; Metazoa - 0; Fungi - 0; Plants - 43; Viruses - 0; Other Eukaryotes - 2 (source: NCBI BLink). [Source:TAIR;Acc:AT2G04790]
XLOC_008241	AT2G04850	Cytochrome b561 and DOMON domain-containing protein At2g04850 [Source:UniProtKB/Swiss-Prot;Acc:Q9SJ74]
XLOC_008285	AT2G05540	Glycine-rich protein family [Source:TAIR;Acc:AT2G05540]
XLOC_008302	AT2G05790	O-Glycosyl hydrolases family 17 protein [Source:TAIR;Acc:AT2G05790]
XLOC_009013	AT2G18570	UDP-glycosyltransferase 72D1 [Source:UniProtKB/Swiss-Prot;Acc:Q9ZU72]
XLOC_009098	AT2G20100	Transcription factor bHLH133 [Source:UniProtKB/Swiss-Prot;Acc:Q7XHI5]
XLOC_009167	AT2G21320	B-box zinc finger protein 18 [Source:UniProtKB/Swiss-Prot;Acc:Q9SJU5]
XLOC_009198	AT2G21830	Cysteine/Histidine-rich C1 domain family protein [Source:TAIR;Acc:AT2G21830]
XLOC_009281	AT2G23130	Lysine-rich arabinogalactan protein 17 [Source:UniProtKB/Swiss-Prot;Acc:O22194]
XLOC_009369	AT2G24762	Protein GLUTAMINE DUMPER 4 [Source:UniProtKB/Swiss-Prot;Acc:Q8S8A0]
XLOC_009415	AT2G25480	TPX2 (targeting protein for Xklp2) protein family [Source:TAIR;Acc:AT2G25480]
XLOC_009555	AT2G28190	Superoxide dismutase [Cu-Zn] 2, chloroplastic [Source:UniProtKB/Swiss-Prot;Acc:O78310]
XLOC_009646	AT2G29890	Villin-1 [Source:UniProtKB/Swiss-Prot;Acc:O81643]
XLOC_009662	AT2G30150	UDP-glycosyltransferase 87A1 [Source:UniProtKB/Swiss-Prot;Acc:O64732]
XLOC_009740	AT2G31750	UDP-glycosyltransferase 74D1 [Source:UniProtKB/Swiss-Prot;Acc:Q9SKC5]
XLOC_009760	AT2G32010	CVP2 like 1 [Source:TAIR;Acc:AT2G32010]
XLOC_009787	AT2G32530|AT2G32540	Cellulose synthase-like protein B3 [Source:UniProtKB/Swiss-Prot;Acc:Q8RX83]|Cellulose synthase-like protein B4 [Source:UniProtKB/Swiss-Prot;Acc:O80891]
XLOC_009820	AT2G33060	receptor like protein 27 [Source:TAIR;Acc:AT2G33060]
XLOC_009881	AT2G34170	Protein of unknown function (DUF688) [Source:TAIR;Acc:AT2G34170]
XLOC_009951	AT2G35260	unknown protein; FUNCTIONS IN: molecular_function unknown; INVOLVED IN: biological_process unknown; LOCATED IN: chloroplast; EXPRESSED IN: 21 plant structures; EXPRESSED DURING: 13 growth stages; BEST Arabidopsis thaliana protein match is: unknown p /.../ (TAIR:AT4G17840.1); Has 42 Blast hits to 42 proteins in 14 species: Archae - 0; Bacteria - 0; Metazoa - 0; Fungi - 0; Plants - 42; Viruses - 0;…
XLOC_009993	AT2G36000	Mitochondrial transcription termination factor family protein [Source:TAIR;Acc:AT2G36000]
XLOC_010012	AT2G36350	Protein kinase superfamily protein [Source:TAIR;Acc:AT2G36350]
XLOC_010019	AT2G36430	Plant protein of unknown function (DUF247) [Source:TAIR;Acc:AT2G36430]
XLOC_010147	AT2G38820	Protein of unknown function (DUF506) [Source:TAIR;Acc:AT2G38820]
XLOC_010181	AT2G39570	ACT domain-containing protein ACR9 [Source:UniProtKB/Swiss-Prot;Acc:O80644]
XLOC_010279	AT2G41310	Two-component response regulator ARR8 [Source:UniProtKB/Swiss-Prot;Acc:O80365]
XLOC_010328	AT2G42190	unknown protein; BEST Arabidopsis thaliana protein match is: unknown protein (TAIR:AT3G57930.2); Has 1381 Blast hits to 1230 proteins in 175 species: Archae - 3; Bacteria - 25; Metazoa - 672; Fungi - 135; Plants - 127; Viruses - 30; Other Eukaryotes /.../ (source: NCBI BLink). [Source:TAIR;Acc:AT2G42190]
XLOC_010514	AT2G45590	Receptor-like serine/threonine-protein kinase At2g45590 [Source:UniProtKB/Swiss-Prot;Acc:O64639]
XLOC_010515	AT2G45600	Probable carboxylesterase 8 [Source:UniProtKB/Swiss-Prot;Acc:O64640]
XLOC_010534	AT2G45960	Aquaporin PIP1-2 [Source:UniProtKB/Swiss-Prot;Acc:Q06611]
XLOC_010621	AT2G47440	Tetratricopeptide repeat (TPR)-like superfamily protein [Source:TAIR;Acc:AT2G47440]
XLOC_010622	AT2G47450	Signal recognition particle 43 kDa protein, chloroplastic [Source:UniProtKB/Swiss-Prot;Acc:O22265]
XLOC_011197	AT2G10940	Bifunctional inhibitor/lipid-transfer protein/seed storage 2S albumin superfamily protein [Source:TAIR;Acc:AT2G10940]
XLOC_011350	AT2G13550	unknown protein; Has 23 Blast hits to 20 proteins in 10 species: Archae - 0; Bacteria - 0; Metazoa - 10; Fungi - 0; Plants - 4; Viruses - 0; Other Eukaryotes - 9 (source: NCBI BLink). [Source:TAIR;Acc:AT2G13550]
XLOC_011411	AT2G14520	DUF21 domain-containing protein At2g14520 [Source:UniProtKB/Swiss-Prot;Acc:Q9ZQR4]
XLOC_011579	AT2G17230	Protein EXORDIUM-like 5 [Source:UniProtKB/Swiss-Prot;Acc:Q9SII5]
XLOC_011603	AT2G17780	Protein MID1-COMPLEMENTING ACTIVITY 2 [Source:UniProtKB/Swiss-Prot;Acc:Q3EBY6]
XLOC_011633	AT2G18300	Transcription factor HBI1 [Source:UniProtKB/Swiss-Prot;Acc:Q9ZPW3]
XLOC_011844	AT2G22240	Inositol-3-phosphate synthase isozyme 2 [Source:UniProtKB/Swiss-Prot;Acc:Q38862]
XLOC_011947	AT2G24150	Heptahelical transmembrane protein 3 [Source:UniProtKB/Swiss-Prot;Acc:Q9ZUH8]
XLOC_011957	AT2G24270	NADP-dependent glyceraldehyde-3-phosphate dehydrogenase [Source:UniProtKB/Swiss-Prot;Acc:Q1WIQ6]
XLOC_011976	AT2G24630	Probable xyloglucan glycosyltransferase 8 [Source:UniProtKB/Swiss-Prot;Acc:Q9SJA2]
XLOC_012042	AT2G25680	Molybdate transporter 1 [Source:UniProtKB/Swiss-Prot;Acc:Q9SL95]
XLOC_012078	AT2G26330	LRR receptor-like serine/threonine-protein kinase ERECTA [Source:UniProtKB/Swiss-Prot;Acc:Q42371]
XLOC_012141	AT2G27385	Pollen Ole e 1 allergen and extensin family protein [Source:TAIR;Acc:AT2G27385]
XLOC_012233	AT2G28950	Expansin-A6 [Source:UniProtKB/Swiss-Prot;Acc:Q38865]
XLOC_012319	AT2G30520	Root phototropism protein 2 [Source:UniProtKB/Swiss-Prot;Acc:Q682S0]
XLOC_012509	AT2G33990	IQ-domain 9 [Source:TAIR;Acc:AT2G33990]
XLOC_012519	AT2G34150	Protein SCAR1 [Source:UniProtKB/Swiss-Prot;Acc:Q6AWX6]
XLOC_012626	AT2G36050	Transcription repressor OFP15 [Source:UniProtKB/Swiss-Prot;Acc:Q9SJ45]
XLOC_012688	AT2G37080	Interactor of constitutive active ROPs 2, chloroplastic [Source:UniProtKB/Swiss-Prot;Acc:Q9ZQC5]
XLOC_012718	AT2G37630	Transcription factor AS1 [Source:UniProtKB/Swiss-Prot;Acc:O80931]
XLOC_012924	AT2G41290	Protein STRICTOSIDINE SYNTHASE-LIKE 2 [Source:UniProtKB/Swiss-Prot;Acc:Q9SLG8]
XLOC_012984	AT2G42290	Leucine-rich repeat protein kinase family protein [Source:TAIR;Acc:AT2G42290]
XLOC_012988	AT2G42380	Basic leucine zipper 34 [Source:UniProtKB/Swiss-Prot;Acc:F4IN23]
XLOC_013009	AT2G42690	Phospholipase A1-IIdelta [Source:UniProtKB/Swiss-Prot;Acc:Q9SJI7]
XLOC_013118	AT2G44740	Cyclin-U4-1 [Source:UniProtKB/Swiss-Prot;Acc:O80513]
XLOC_013139	AT2G45190	Axial regulator YABBY 1 [Source:UniProtKB/Swiss-Prot;Acc:O22152]
XLOC_013310	AT3G01440	Photosynthetic NDH subunit of lumenal location 3, chloroplastic [Source:UniProtKB/Swiss-Prot;Acc:Q9SGH4]
XLOC_013671	AT3G08660	Putative BTB/POZ domain-containing protein At3g08660 [Source:UniProtKB/Swiss-Prot;Acc:Q9C9Z0]
XLOC_013719	AT3G09600	Protein REVEILLE 8 [Source:UniProtKB/Swiss-Prot;Acc:Q8RWU3]
XLOC_013895	AT3G13062|AT3G13065	Polyketide cyclase/dehydrase and lipid transport superfamily protein [Source:TAIR;Acc:AT3G13062]|Protein STRUBBELIG-RECEPTOR FAMILY 4 [Source:UniProtKB/Swiss-Prot;Acc:Q6R2K2]
XLOC_013966	AT3G14210	GDSL esterase/lipase ESM1 [Source:UniProtKB/Swiss-Prot;Acc:Q9LJG3]
XLOC_014039	AT3G15450	Aluminium induced protein with YGL and LRDR motifs [Source:TAIR;Acc:AT3G15450]
XLOC_014063	AT3G15850	Palmitoyl-monogalactosyldiacylglycerol delta-7 desaturase, chloroplastic [Source:UniProtKB/Swiss-Prot;Acc:Q949X0]
XLOC_014176	AT3G17840	Probable inactive receptor kinase RLK902 [Source:UniProtKB/Swiss-Prot;Acc:Q9LVI6]
XLOC_014189	AT3G18050	unknown protein; BEST Arabidopsis thaliana protein match is: unknown protein (TAIR:AT4G28100.1); Has 67 Blast hits to 66 proteins in 12 species: Archae - 0; Bacteria - 0; Metazoa - 0; Fungi - 0; Plants - 67; Viruses - 0; Other Eukaryotes - 0 (source /.../ BLink). [Source:TAIR;Acc:AT3G18050]
XLOC_014191	AT3G18070	Beta-glucosidase 43 [Source:UniProtKB/Swiss-Prot;Acc:Q9LV34]
XLOC_014255	AT3G19180	Plastid division protein CDP1, chloroplastic [Source:UniProtKB/Swiss-Prot;Acc:Q8VY16]
XLOC_014286	AT3G19680	Protein of unknown function (DUF1005) [Source:TAIR;Acc:AT3G19680]
XLOC_014402	AT3G21760	UDP-glycosyltransferase 71B2 [Source:UniProtKB/Swiss-Prot;Acc:Q9LSY8]
XLOC_014438	AT3G22150	Pentatricopeptide repeat-containing protein At3g22150, chloroplastic [Source:UniProtKB/Swiss-Prot;Acc:Q9LIE7]
XLOC_014460	AT3G22420	Serine/threonine-protein kinase WNK2 [Source:UniProtKB/Swiss-Prot;Acc:Q8S8Y9]
XLOC_014475	AT3G22810	Plant protein of unknown function (DUF828) with plant pleckstrin homology-like region [Source:TAIR;Acc:AT3G22810]
XLOC_014546	AT3G23805	Protein RALF-like 24 [Source:UniProtKB/Swiss-Prot;Acc:Q9LK37]
XLOC_014711	AT3G26760	NAD(P)-binding Rossmann-fold superfamily protein [Source:TAIR;Acc:AT3G26760]
XLOC_014775	AT3G28040	Probably inactive leucine-rich repeat receptor-like protein kinase At3g28040 [Source:UniProtKB/Swiss-Prot;Acc:Q9LRT1]
XLOC_014782	AT3G28130	WAT1-related protein At3g28130 [Source:UniProtKB/Swiss-Prot;Acc:Q56X95]
XLOC_014785	AT3G28160	transposable element gene [Source:TAIR;Acc:AT3G28160]
XLOC_015516	AT3G46130	Transcription factor MYB48 [Source:UniProtKB/Swiss-Prot;Acc:Q9LX82]
XLOC_015539	AT3G46490	2-oxoglutarate (2OG) and Fe(II)-dependent oxygenase superfamily protein [Source:TAIR;Acc:AT3G46490]
XLOC_015595	AT3G47430	Peroxisomal membrane protein 11B [Source:UniProtKB/Swiss-Prot;Acc:Q9STY0]
XLOC_015643	AT3G48290	Cytochrome P450 71A24 [Source:UniProtKB/Swiss-Prot;Acc:Q9STK9]
XLOC_015794	AT3G51080	GATA transcription factor 6 [Source:UniProtKB/Swiss-Prot;Acc:Q9SD38]
XLOC_015885	AT3G52920	Family of unknown function (DUF662) [Source:TAIR;Acc:AT3G52920]
XLOC_015993	AT3G54920	Probable pectate lyase 13 [Source:UniProtKB/Swiss-Prot;Acc:Q93Z04]
XLOC_016147	AT3G57830	Leucine-rich repeat protein kinase family protein [Source:TAIR;Acc:AT3G57830]
XLOC_016201	AT3G59110	Protein kinase superfamily protein [Source:TAIR;Acc:AT3G59110]
XLOC_016318	AT3G61220	(+)-neomenthol dehydrogenase [Source:UniProtKB/Swiss-Prot;Acc:Q9M2E2]
XLOC_016664	AT3G05030	Sodium/hydrogen exchanger 2 [Source:UniProtKB/Swiss-Prot;Acc:Q56XP4]
XLOC_016685	AT3G05340|AT3G05345	Pentatricopeptide repeat-containing protein At3g05340 [Source:UniProtKB/Swiss-Prot;Acc:Q9MA85]|Chaperone DnaJ-domain superfamily protein [Source:TAIR;Acc:AT3G05345]
XLOC_016720	AT3G05900	neurofilament protein-related [Source:TAIR;Acc:AT3G05900]
XLOC_016737	AT3G06070	unknown protein; BEST Arabidopsis thaliana protein match is: unknown protein (TAIR:AT5G19190.1); Has 33 Blast hits to 33 proteins in 12 species: Archae - 0; Bacteria - 0; Metazoa - 1; Fungi - 0; Plants - 32; Viruses - 0; Other Eukaryotes - 0 (source /.../ BLink). [Source:TAIR;Acc:AT3G06070]
XLOC_016741	AT3G06130	Heavy metal transport/detoxification superfamily protein [Source:TAIR;Acc:AT3G06130]
XLOC_016743	AT3G06145	unknown protein; Has 15 Blast hits to 15 proteins in 7 species: Archae - 0; Bacteria - 0; Metazoa - 0; Fungi - 0; Plants - 15; Viruses - 0; Other Eukaryotes - 0 (source: NCBI BLink). [Source:TAIR;Acc:AT3G06145]
XLOC_016781	AT3G06750	hydroxyproline-rich glycoprotein family protein [Source:TAIR;Acc:AT3G06750]
XLOC_016782	AT3G06770	Pectin lyase-like superfamily protein [Source:TAIR;Acc:AT3G06770]
XLOC_016819	AT3G07340	Transcription factor bHLH62 [Source:UniProtKB/Swiss-Prot;Acc:Q9SRT2]
XLOC_016938	AT3G10020	unknown protein; FUNCTIONS IN: molecular_function unknown; INVOLVED IN: response to oxidative stress, anaerobic respiration; LOCATED IN: cellular_component unknown; EXPRESSED IN: 23 plant structures; EXPRESSED DURING: 13 growth stages; Has 47 Blast /.../o 47 proteins in 12 species: Archae - 0; Bacteria - 0; Metazoa - 1; Fungi - 0; Plants - 46; Viruses - 0; Other Eukaryotes - 0 (source: NCBI BLink…
XLOC_016966	AT3G10525	Cyclin-dependent protein kinase inhibitor SMR1 [Source:UniProtKB/Swiss-Prot;Acc:Q9LPP4]
XLOC_017093	AT3G12610	DNA-damage-repair/toleration protein DRT100 [Source:UniProtKB/Swiss-Prot;Acc:Q00874]
XLOC_017147	AT3G13403|AT3G13404	Defensin-like protein 302 [Source:UniProtKB/Swiss-Prot;Acc:Q2V3W5]|unknown protein; FUNCTIONS IN: molecular_function unknown; INVOLVED IN: biological_process unknown; LOCATED IN: cellular_component unknown; Has 0 Blast hits to 0 proteins in 0 species (source: NCBI BLink). [Source:TAIR;Acc:AT3G13404]
XLOC_017182	AT3G13980	unknown protein; BEST Arabidopsis thaliana protein match is: unknown protein (TAIR:AT1G54200.1); Has 1485 Blast hits to 418 proteins in 98 species: Archae - 0; Bacteria - 6; Metazoa - 246; Fungi - 61; Plants - 107; Viruses - 6; Other Eukaryotes - 10 /.../urce: NCBI BLink). [Source:TAIR;Acc:AT3G13980]
XLOC_017262	AT3G15354	SPA1-related 3 [Source:TAIR;Acc:AT3G15354]
XLOC_017415	AT3G18490	Protein ASPARTIC PROTEASE IN GUARD CELL 1 [Source:UniProtKB/Swiss-Prot;Acc:Q9LS40]
XLOC_017442	AT3G18850	Probable 1-acyl-sn-glycerol-3-phosphate acyltransferase 5 [Source:UniProtKB/Swiss-Prot;Acc:Q9LHN4]
XLOC_017492	AT3G19850	BTB/POZ domain-containing protein At3g19850 [Source:UniProtKB/Swiss-Prot;Acc:Q9LT24]
XLOC_018089	AT3G29680	BAHD acyltransferase At3g29680 [Source:UniProtKB/Swiss-Prot;Acc:Q9LRQ7]
XLOC_018940	AT3G50240	ATP binding microtubule motor family protein [Source:TAIR;Acc:AT3G50240]
XLOC_018951	AT3G50440	methyl esterase 10 [Source:TAIR;Acc:AT3G50440]
XLOC_018967	AT3G50685|AT3G50690	unknown protein; Has 52 Blast hits to 46 proteins in 20 species: Archae - 0; Bacteria - 0; Metazoa - 0; Fungi - 0; Plants - 45; Viruses - 0; Other Eukaryotes - 7 (source: NCBI BLink). [Source:TAIR;Acc:AT3G50685]|Acidic leucine-rich nuclear phosphoprotein 32-related protein [Source:UniProtKB/Swiss-Prot;Acc:Q9SCQ7]
XLOC_019040	AT3G51950	Zinc finger CCCH domain-containing protein 46 [Source:UniProtKB/Swiss-Prot;Acc:Q9SV09]
XLOC_019108	AT3G53100	GDSL esterase/lipase At3g53100 [Source:UniProtKB/Swiss-Prot;Acc:Q0WPI9]
XLOC_019207	AT3G54910	RNI-like superfamily protein [Source:TAIR;Acc:AT3G54910]
XLOC_019284	AT3G56370	Leucine-rich repeat protein kinase family protein [Source:TAIR;Acc:AT3G56370]
XLOC_019372	AT3G58120	Basic leucine zipper 61 [Source:UniProtKB/Swiss-Prot;Acc:Q9M2K4]
XLOC_019494	AT3G60220	E3 ubiquitin-protein ligase ATL4 [Source:UniProtKB/Swiss-Prot;Acc:Q9LY41]
XLOC_019680	AT3G63210	Protein of unknown function (DUF581) [Source:TAIR;Acc:AT3G63210]
XLOC_019701	-	-
XLOC_019732	AT4G00380	Factor of DNA methylation 2 [Source:UniProtKB/Swiss-Prot;Acc:F4JH53]
XLOC_020228	AT4G07507	transposable element gene [Source:TAIR;Acc:AT4G07507]
XLOC_020550	AT4G11211	unknown protein; Has 35333 Blast hits to 34131 proteins in 2444 species: Archae - 798; Bacteria - 22429; Metazoa - 974; Fungi - 991; Plants - 531; Viruses - 0; Other Eukaryotes - 9610 (source: NCBI BLink). [Source:TAIR;Acc:AT4G11211]
XLOC_020738	AT4G14540	Nuclear transcription factor Y subunit B-3 [Source:UniProtKB/Swiss-Prot;Acc:O23310]
XLOC_020764	AT4G14890	2Fe-2S ferredoxin-like superfamily protein [Source:TAIR;Acc:AT4G14890]
XLOC_020802	AT4G15430	CSC1-like protein At4g15430 [Source:UniProtKB/Swiss-Prot;Acc:Q8VZM5]
XLOC_020810	AT4G15560	1-deoxy-D-xylulose-5-phosphate synthase, chloroplastic [Source:UniProtKB/Swiss-Prot;Acc:Q38854]
XLOC_020908	AT4G17180	O-Glycosyl hydrolases family 17 protein [Source:TAIR;Acc:AT4G17180]
XLOC_020922	AT4G17460	Homeobox-leucine zipper protein HAT1 [Source:UniProtKB/Swiss-Prot;Acc:P46600]
XLOC_020936	AT4G17770	Alpha,alpha-trehalose-phosphate synthase [UDP-forming] 5 [Source:UniProtKB/Swiss-Prot;Acc:O23617]
XLOC_020978	AT4G18490|AT4G18510	Uncharacterized protein At4g18490 [Source:UniProtKB/Swiss-Prot;Acc:P16128]|CLAVATA3/ESR (CLE)-related protein 2 [Source:UniProtKB/Swiss-Prot;Acc:O49519]
XLOC_021109	AT4G20940	Leucine-rich receptor-like protein kinase family protein [Source:TAIR;Acc:AT4G20940]
XLOC_021142	AT4G21445	unknown protein; FUNCTIONS IN: molecular_function unknown; INVOLVED IN: biological_process unknown; LOCATED IN: chloroplast, chloroplast stroma; Has 30201 Blast hits to 17322 proteins in 780 species: Archae - 12; Bacteria - 1396; Metazoa - 17338; Fu /.../3422; Plants - 5037; Viruses - 0; Other Eukaryotes - 2996 (source: NCBI BLink). [Source:TAIR;Acc:AT4G21445]
XLOC_021337	AT4G25070|AT4G25080	unknown protein; EXPRESSED IN: cultured cell; BEST Arabidopsis thaliana protein match is: unknown protein (TAIR:AT3G48860.2); Has 14837 Blast hits to 10961 proteins in 1163 species: Archae - 189; Bacteria - 1924; Metazoa - 7665; Fungi - 1127; Plants /.../; Viruses - 80; Other Eukaryotes - 3199 (source: NCBI BLink). [Source:TAIR;Acc:AT4G25070]|Magnesium protoporphyrin IX methyltransferase, chlorop…
XLOC_021479	AT4G27710	cytochrome P450, family 709, subfamily B, polypeptide 3 [Source:TAIR;Acc:AT4G27710]
XLOC_021556	AT4G28900	transposable element gene [Source:TAIR;Acc:AT4G28900]
XLOC_021618	AT4G30020	PA-domain containing subtilase family protein [Source:TAIR;Acc:AT4G30020]
XLOC_021774	AT4G32890	GATA transcription factor 9 [Source:UniProtKB/Swiss-Prot;Acc:O82632]
XLOC_021779	AT4G33000	Calcineurin B-like protein 10 [Source:UniProtKB/Swiss-Prot;Acc:Q7FRS8]
XLOC_021822	AT4G34060	DEMETER-like protein 3 [Source:UniProtKB/Swiss-Prot;Acc:O49498]
XLOC_021834	AT4G34250	3-ketoacyl-CoA synthase 16 [Source:UniProtKB/Swiss-Prot;Acc:Q9SYZ0]
XLOC_021854	AT4G34530|AT4G34540	Transcription factor bHLH63 [Source:UniProtKB/Swiss-Prot;Acc:Q8GY61]|Probable pinoresinol-lariciresinol reductase 3 [Source:UniProtKB/Swiss-Prot;Acc:O65679]
XLOC_021856	AT4G34560	unknown protein; BEST Arabidopsis thaliana protein match is: unknown protein (TAIR:AT5G66440.1); Has 67 Blast hits to 66 proteins in 11 species: Archae - 0; Bacteria - 0; Metazoa - 0; Fungi - 0; Plants - 67; Viruses - 0; Other Eukaryotes - 0 (source /.../ BLink). [Source:TAIR;Acc:AT4G34560]
XLOC_021894	AT4G35290	Glutamate receptor 3.2 [Source:UniProtKB/Swiss-Prot;Acc:Q93YT1]
XLOC_021905	AT4G35470	Plant intracellular Ras-group-related LRR protein 4 [Source:UniProtKB/Swiss-Prot;Acc:Q9SVW8]
XLOC_021964	AT4G36540	Transcription factor BEE 2 [Source:UniProtKB/Swiss-Prot;Acc:Q93VJ4]
XLOC_021989	AT4G37080	Protein of unknown function, DUF547 [Source:TAIR;Acc:AT4G37080]
XLOC_022055	AT4G38430	Rop guanine nucleotide exchange factor 1 [Source:UniProtKB/Swiss-Prot;Acc:Q93ZY2]
XLOC_022149	AT4G00150	Scarecrow-like protein 6 [Source:UniProtKB/Swiss-Prot;Acc:O81316]
XLOC_022150	AT4G00165	Putative lipid-binding protein At4g00165 [Source:UniProtKB/Swiss-Prot;Acc:Q8RW93]
XLOC_022329	AT4G03060	AOP2 (ALKENYL HYDROXALKYL PRODUCING 2); oxidoreductase, acting on paired donors, with incorporation or reduction of molecular oxygen, 2-oxoglutarate as one donor, and incorporation of one atom each of oxygen into both donors [Source:TAIR;Acc:AT4G03060]
XLOC_022442	AT4G04630	Protein of unknown function, DUF584 [Source:TAIR;Acc:AT4G04630]
XLOC_022840	AT4G09350	NAD(P)H-quinone oxidoreductase subunit T, chloroplastic [Source:UniProtKB/Swiss-Prot;Acc:Q9SMS0]
XLOC_023187	AT4G14622	conserved peptide upstream open reading frame 60 [Source:TAIR;Acc:AT4G14622]
XLOC_023414	AT4G18270	Phospho-N-acetylmuramoyl-pentapeptide-transferase homolog [Source:UniProtKB/Swiss-Prot;Acc:O49730]
XLOC_023622	AT4G22200	Potassium channel AKT2/3 [Source:UniProtKB/Swiss-Prot;Acc:Q38898]
XLOC_023663	AT4G22756	Methylsterol monooxygenase 1-2 [Source:UniProtKB/Swiss-Prot;Acc:Q1EC69]
XLOC_023728	AT4G23890	NAD(P)H-quinone oxidoreductase subunit S, chloroplastic [Source:UniProtKB/Swiss-Prot;Acc:Q9T0A4]
XLOC_023768	AT4G24780	Probable pectate lyase 18 [Source:UniProtKB/Swiss-Prot;Acc:Q9C5M8]
XLOC_023856	AT4G26540	Probable LRR receptor-like serine/threonine-protein kinase At4g26540 [Source:UniProtKB/Swiss-Prot;Acc:C0LGR3]
XLOC_023870	AT4G26760	65-kDa microtubule-associated protein 2 [Source:UniProtKB/Swiss-Prot;Acc:Q8LEG3]
XLOC_023906	AT4G27370	Myosin-4 [Source:UniProtKB/Swiss-Prot;Acc:F4JIU4]
XLOC_023917	AT4G27595	WEB family protein At4g27595, chloroplastic [Source:UniProtKB/Swiss-Prot;Acc:F4JJP1]
XLOC_023955	AT4G28230|AT4G28240	unknown protein; Has 444 Blast hits to 358 proteins in 107 species: Archae - 0; Bacteria - 20; Metazoa - 179; Fungi - 26; Plants - 38; Viruses - 2; Other Eukaryotes - 179 (source: NCBI BLink). [Source:TAIR;Acc:AT4G28230]|Wound-responsive family protein [Source:TAIR;Acc:AT4G28240]
XLOC_023957	AT4G28270	E3 ubiquitin-protein ligase RMA2 [Source:UniProtKB/Swiss-Prot;Acc:P93030]
XLOC_024072	AT4G30410	sequence-specific DNA binding transcription factors [Source:TAIR;Acc:AT4G30410]
XLOC_024155	AT4G31890	ARM repeat superfamily protein [Source:TAIR;Acc:AT4G31890]
XLOC_024191	AT4G32570	Protein TIFY 8 [Source:UniProtKB/Swiss-Prot;Acc:Q84MB2]
XLOC_024208	AT4G32980	Homeobox protein ATH1 [Source:UniProtKB/Swiss-Prot;Acc:P48731]
XLOC_024297	AT4G34610	BEL1-like homeodomain protein 6 [Source:UniProtKB/Swiss-Prot;Acc:O65685]
XLOC_024304	AT4G34730	Probable ribosome-binding factor A, chloroplastic [Source:UniProtKB/Swiss-Prot;Acc:O65693]
XLOC_024313	AT4G34980	Subtilisin-like protease SBT1.6 [Source:UniProtKB/Swiss-Prot;Acc:O49607]
XLOC_024558	AT4G39770	Probable trehalose-phosphate phosphatase H [Source:UniProtKB/Swiss-Prot;Acc:Q8GWG2]
XLOC_024603	AT5G01260	Carbohydrate-binding-like fold [Source:TAIR;Acc:AT5G01260]
XLOC_024712	AT5G03190	conserved peptide upstream open reading frame 47 [Source:TAIR;Acc:AT5G03190]
XLOC_024768	AT5G04190	Protein PHYTOCHROME KINASE SUBSTRATE 4 [Source:UniProtKB/Swiss-Prot;Acc:Q9FYE2]
XLOC_024806	AT5G04820	Transcription repressor OFP13 [Source:UniProtKB/Swiss-Prot;Acc:Q9FMC8]
XLOC_024816	AT5G05090	Homeodomain-like superfamily protein [Source:TAIR;Acc:AT5G05090]
XLOC_024862	AT5G05890	UDP-glycosyltransferase 76C5 [Source:UniProtKB/Swiss-Prot;Acc:Q9FI97]
XLOC_024915	AT5G06930	LOCATED IN: chloroplast; EXPRESSED IN: 15 plant structures; EXPRESSED DURING: 7 growth stages; BEST Arabidopsis thaliana protein match is: nucleolar protein gar2-related (TAIR:AT2G42320.2); Has 3369 Blast hits to 1526 proteins in 313 species: Archae /.../Bacteria - 910; Metazoa - 754; Fungi - 336; Plants - 137; Viruses - 11; Other Eukaryotes - 1219 (source: NCBI BLink). [Source:TAIR;Acc:AT5G06930]
XLOC_024961	AT5G07690	Transcription factor MYB29 [Source:UniProtKB/Swiss-Prot;Acc:Q9FLR1]
XLOC_024993	AT5G08330	Transcription factor TCP21 [Source:UniProtKB/Swiss-Prot;Acc:Q9FTA2]
XLOC_025088	AT5G10570	Transcription factor bHLH61 [Source:UniProtKB/Swiss-Prot;Acc:Q9LXA9]
XLOC_025135	AT5G11420	Protein of unknown function, DUF642 [Source:TAIR;Acc:AT5G11420]
XLOC_025236	AT5G14060	Aspartokinase 2, chloroplastic [Source:UniProtKB/Swiss-Prot;Acc:O23653]
XLOC_025261	AT5G14610	DEAD-box ATP-dependent RNA helicase 46 [Source:UniProtKB/Swiss-Prot;Acc:Q9LYJ9]
XLOC_025299	AT5G15310	myb domain protein 16 [Source:TAIR;Acc:AT5G15310]
XLOC_025343	AT5G16000	Protein NSP-INTERACTING KINASE 1 [Source:UniProtKB/Swiss-Prot;Acc:Q9LFS4]
XLOC_025471	AT5G18630	alpha/beta-Hydrolases superfamily protein [Source:TAIR;Acc:AT5G18630]
XLOC_025499	AT5G19090	Heavy metal transport/detoxification superfamily protein [Source:TAIR;Acc:AT5G19090]
XLOC_025600	AT5G21100	Plant L-ascorbate oxidase [Source:TAIR;Acc:AT5G21100]
XLOC_025783	AT5G25280	serine-rich protein-related [Source:TAIR;Acc:AT5G25280]
XLOC_026344	AT5G35490	mto 1 responding up 1 [Source:TAIR;Acc:AT5G35490]
XLOC_026570	AT5G38980	unknown protein; FUNCTIONS IN: molecular_function unknown; INVOLVED IN: biological_process unknown; LOCATED IN: endomembrane system; EXPRESSED IN: 22 plant structures; EXPRESSED DURING: 13 growth stages; Has 3 Blast hits to 3 proteins in 1 species: /.../ - 0; Bacteria - 0; Metazoa - 0; Fungi - 0; Plants - 3; Viruses - 0; Other Eukaryotes - 0 (source: NCBI BLink). [Source:TAIR;Acc:AT5G38980]
XLOC_026754	AT5G42200	E3 ubiquitin-protein ligase ATL23 [Source:UniProtKB/Swiss-Prot;Acc:Q8L9W3]
XLOC_026857	AT5G43700	Auxin-responsive protein IAA4 [Source:UniProtKB/Swiss-Prot;Acc:P33077]
XLOC_027026	AT5G46690	Transcription factor bHLH71 [Source:UniProtKB/Swiss-Prot;Acc:Q56XR0]
XLOC_027035	AT5G46830	Transcription factor bHLH28 [Source:UniProtKB/Swiss-Prot;Acc:Q9LUK7]
XLOC_027081	AT5G47640	Nuclear transcription factor Y subunit B-2 [Source:UniProtKB/Swiss-Prot;Acc:Q9FGJ3]
XLOC_027234	AT5G50375	Cycloeucalenol cycloisomerase [Source:UniProtKB/Swiss-Prot;Acc:Q9M643]
XLOC_027321	AT5G52100	Putative 4-hydroxy-tetrahydrodipicolinate reductase 3, chloroplastic [Source:UniProtKB/Swiss-Prot;Acc:Q9FJ82]
XLOC_027329	AT5G52280	Myosin heavy chain-related protein [Source:TAIR;Acc:AT5G52280]
XLOC_027444	AT5G54145	unknown protein; FUNCTIONS IN: molecular_function unknown; INVOLVED IN: biological_process unknown; LOCATED IN: endomembrane system; BEST Arabidopsis thaliana protein match is: unknown protein (TAIR:AT4G27657.1); Has 30201 Blast hits to 17322 protei /.../780 species: Archae - 12; Bacteria - 1396; Metazoa - 17338; Fungi - 3422; Plants - 5037; Viruses - 0; Other Eukaryotes - 2996 (source: NCBI BLin…
XLOC_027532	AT5G55620	unknown protein; BEST Arabidopsis thaliana protein match is: unknown protein (TAIR:AT3G09950.1); Has 30201 Blast hits to 17322 proteins in 780 species: Archae - 12; Bacteria - 1396; Metazoa - 17338; Fungi - 3422; Plants - 5037; Viruses - 0; Other Eu /.../es - 2996 (source: NCBI BLink). [Source:TAIR;Acc:AT5G55620]
XLOC_027701	AT5G58770	Dehydrodolichyl diphosphate synthase 2 [Source:UniProtKB/Swiss-Prot;Acc:Q56Y11]
XLOC_027806	AT5G60850	Dof zinc finger protein DOF5.4 [Source:UniProtKB/Swiss-Prot;Acc:Q8LDR0]
XLOC_027868	AT5G62100	BAG family molecular chaperone regulator 2 [Source:UniProtKB/Swiss-Prot;Acc:Q0WPX7]
XLOC_027877	AT5G62280	Protein of unknown function (DUF1442) [Source:TAIR;Acc:AT5G62280]
XLOC_027899	AT5G62670	ATPase 11, plasma membrane-type [Source:UniProtKB/Swiss-Prot;Acc:Q9LV11]
XLOC_027933	AT5G63190	MA3 domain-containing protein [Source:TAIR;Acc:AT5G63190]
XLOC_027943	AT5G63530	farnesylated protein 3 [Source:TAIR;Acc:AT5G63530]
XLOC_028149	AT5G67385	BTB/POZ domain-containing protein At5g67385 [Source:UniProtKB/Swiss-Prot;Acc:Q66GP0]
XLOC_028206	AT5G01790	unknown protein; FUNCTIONS IN: molecular_function unknown; INVOLVED IN: biological_process unknown; LOCATED IN: chloroplast; EXPRESSED IN: 19 plant structures; EXPRESSED DURING: 13 growth stages; Has 121 Blast hits to 121 proteins in 12 species: Arc /.../0; Bacteria - 0; Metazoa - 0; Fungi - 0; Plants - 121; Viruses - 0; Other Eukaryotes - 0 (source: NCBI BLink). [Source:TAIR;Acc:AT5G01790]
XLOC_028257	AT5G02830	Pentatricopeptide repeat-containing protein At5g02830, chloroplastic [Source:UniProtKB/Swiss-Prot;Acc:Q8GYL7]
XLOC_028456	AT5G06670	P-loop containing nucleoside triphosphate hydrolases superfamily protein [Source:TAIR;Acc:AT5G06670]
XLOC_028466	AT5G06790	unknown protein; FUNCTIONS IN: molecular_function unknown; INVOLVED IN: biological_process unknown; LOCATED IN: chloroplast; EXPRESSED IN: 9 plant structures; EXPRESSED DURING: LP.04 four leaves visible, LP.02 two leaves visible, petal differentiati /.../ expansion stage, D bilateral stage; BEST Arabidopsis thaliana protein match is: unknown protein (TAIR:AT3G57950.1); Has 1807 Blast hits to 1807…
XLOC_028478	AT5G07030	Eukaryotic aspartyl protease family protein [Source:TAIR;Acc:AT5G07030]
XLOC_028610	AT5G09995	unknown protein; BEST Arabidopsis thaliana protein match is: unknown protein (TAIR:AT1G08530.1); Has 35333 Blast hits to 34131 proteins in 2444 species: Archae - 798; Bacteria - 22429; Metazoa - 974; Fungi - 991; Plants - 531; Viruses - 0; Other Euk /.../s - 9610 (source: NCBI BLink). [Source:TAIR;Acc:AT5G09995]
XLOC_028636	AT5G10430	Classical arabinogalactan protein 4 [Source:UniProtKB/Swiss-Prot;Acc:Q9ZT16]
XLOC_028660	AT5G10930	CBL-interacting serine/threonine-protein kinase 5 [Source:UniProtKB/Swiss-Prot;Acc:Q9LEU7]
XLOC_028762	AT5G13140	Pollen Ole e 1 allergen and extensin family protein [Source:TAIR;Acc:AT5G13140]
XLOC_028830	AT5G14410	unknown protein; Has 23 Blast hits to 23 proteins in 9 species: Archae - 0; Bacteria - 0; Metazoa - 0; Fungi - 0; Plants - 23; Viruses - 0; Other Eukaryotes - 0 (source: NCBI BLink). [Source:TAIR;Acc:AT5G14410]
XLOC_028905	AT5G15780	Pollen Ole e 1 allergen and extensin family protein [Source:TAIR;Acc:AT5G15780]
XLOC_028909	AT5G15850	Zinc finger protein CONSTANS-LIKE 1 [Source:UniProtKB/Swiss-Prot;Acc:O50055]
XLOC_029032	AT5G18050	Auxin-responsive protein SAUR22 [Source:UniProtKB/Swiss-Prot;Acc:Q9FJF7]
XLOC_029066	AT5G18690	Classical arabinogalactan protein 25 [Source:UniProtKB/Swiss-Prot;Acc:Q6NN00]
XLOC_029108	AT5G19530	Thermospermine synthase ACAULIS5 [Source:UniProtKB/Swiss-Prot;Acc:Q9S7X6]
XLOC_029315	AT5G24000	Protein of unknown function (DUF819) [Source:TAIR;Acc:AT5G24000]
XLOC_029354	AT5G24580	Heavy metal transport/detoxification superfamily protein [Source:TAIR;Acc:AT5G24580]
XLOC_029391	AT5G25240	unknown protein; FUNCTIONS IN: molecular_function unknown; INVOLVED IN: biological_process unknown; LOCATED IN: cellular_component unknown; EXPRESSED IN: 23 plant structures; EXPRESSED DURING: 13 growth stages; Has 1807 Blast hits to 1807 proteins i /.../species: Archae - 0; Bacteria - 0; Metazoa - 736; Fungi - 347; Plants - 385; Viruses - 0; Other Eukaryotes - 339 (source: NCBI BLink). [Source:T…
XLOC_029534	AT5G28030	Bifunctional cystathionine gamma-lyase/cysteine synthase [Source:UniProtKB/Swiss-Prot;Acc:F4K5T2]
XLOC_030403	AT5G43270	Squamosa promoter-binding-like protein 2 [Source:UniProtKB/Swiss-Prot;Acc:Q9S840]
XLOC_030473	AT5G44410	FAD-binding Berberine family protein [Source:TAIR;Acc:AT5G44410]
XLOC_030491	AT5G44680	DNA glycosylase superfamily protein [Source:TAIR;Acc:AT5G44680]
XLOC_030529	AT5G45310	unknown protein; LOCATED IN: endomembrane system; EXPRESSED IN: stem, inflorescence meristem, root, leaf; EXPRESSED DURING: LP.04 four leaves visible; Has 30201 Blast hits to 17322 proteins in 780 species: Archae - 12; Bacteria - 1396; Metazoa - 173 /.../ngi - 3422; Plants - 5037; Viruses - 0; Other Eukaryotes - 2996 (source: NCBI BLink). [Source:TAIR;Acc:AT5G45310]
XLOC_030759	AT5G49170	unknown protein; BEST Arabidopsis thaliana protein match is: unknown protein (TAIR:AT3G06840.1); Has 1807 Blast hits to 1807 proteins in 277 species: Archae - 0; Bacteria - 0; Metazoa - 736; Fungi - 347; Plants - 385; Viruses - 0; Other Eukaryotes - /.../source: NCBI BLink). [Source:TAIR;Acc:AT5G49170]
XLOC_030848	AT5G50740	Heavy metal transport/detoxification superfamily protein [Source:TAIR;Acc:AT5G50740]
XLOC_031107	AT5G55730	Fasciclin-like arabinogalactan protein 1 [Source:UniProtKB/Swiss-Prot;Acc:Q9FM65]
XLOC_031108	AT5G55740	Pentatricopeptide repeat-containing protein At5g55740, chloroplastic [Source:UniProtKB/Swiss-Prot;Acc:Q9FM64]
XLOC_031211	AT5G57590	Bifunctional dethiobiotin synthetase/7,8-diamino-pelargonic acid aminotransferase, mitochondrial [Source:UniProtKB/Swiss-Prot;Acc:B0F481]
XLOC_031221	AT5G57780	EXPRESSED IN: 18 plant structures; EXPRESSED DURING: 12 growth stages; BEST Arabidopsis thaliana protein match is: sequence-specific DNA binding transcription factors (TAIR:AT4G30410.1); Has 123 Blast hits to 123 proteins in 11 species: Archae - 0; /.../ia - 0; Metazoa - 0; Fungi - 0; Plants - 123; Viruses - 0; Other Eukaryotes - 0 (source: NCBI BLink). [Source:TAIR;Acc:AT5G57780]
XLOC_031291	AT5G59130	Subtilase family protein [Source:TAIR;Acc:AT5G59130]
XLOC_031375	AT5G60840	unknown protein; Has 361 Blast hits to 333 proteins in 92 species: Archae - 2; Bacteria - 55; Metazoa - 145; Fungi - 36; Plants - 42; Viruses - 19; Other Eukaryotes - 62 (source: NCBI BLink). [Source:TAIR;Acc:AT5G60840]
XLOC_031443	AT5G62140	unknown protein; FUNCTIONS IN: molecular_function unknown; INVOLVED IN: biological_process unknown; LOCATED IN: chloroplast; EXPRESSED IN: 19 plant structures; EXPRESSED DURING: 13 growth stages; Has 60 Blast hits to 60 proteins in 24 species: Archa /.../ Bacteria - 14; Metazoa - 0; Fungi - 0; Plants - 45; Viruses - 0; Other Eukaryotes - 1 (source: NCBI BLink). [Source:TAIR;Acc:AT5G62140]
XLOC_031566	AT5G64552	conserved peptide upstream open reading frame 22 [Source:TAIR;Acc:AT5G64552]
XLOC_031600	AT5G65207	unknown protein; BEST Arabidopsis thaliana protein match is: unknown protein (TAIR:AT5G10040.1); Has 30201 Blast hits to 17322 proteins in 780 species: Archae - 12; Bacteria - 1396; Metazoa - 17338; Fungi - 3422; Plants - 5037; Viruses - 0; Other Eu /.../es - 2996 (source: NCBI BLink). [Source:TAIR;Acc:AT5G65207]
XLOC_031611	AT5G65390	Classical arabinogalactan protein 7 [Source:UniProtKB/Swiss-Prot;Acc:Q8LG54]
XLOC_031630	AT5G65740	zinc ion binding [Source:TAIR;Acc:AT5G65740]
XLOC_031640	AT5G66005	Expressed protein [Source:TAIR;Acc:AT5G66005]
XLOC_031657	AT5G66330	Leucine-rich repeat (LRR) family protein [Source:TAIR;Acc:AT5G66330]
XLOC_031661	AT5G66400	Dehydrin Rab18 [Source:UniProtKB/Swiss-Prot;Acc:P30185]
XLOC_031714	AT5G67280	receptor-like kinase [Source:TAIR;Acc:AT5G67280]
XLOC_000123	AT1G03370	C2 and GRAM domain-containing protein At1g03370 [Source:UniProtKB/Swiss-Prot;Acc:Q9ZVT9]
XLOC_000205	AT1G05000	Probable tyrosine-protein phosphatase At1g05000 [Source:UniProtKB/Swiss-Prot;Acc:Q9ZVN4]
XLOC_000231	AT1G05620	Probable uridine nucleosidase 2 [Source:UniProtKB/Swiss-Prot;Acc:Q8LAC4]
XLOC_000335	AT1G07630	Probable protein phosphatase 2C 4 [Source:UniProtKB/Swiss-Prot;Acc:Q9LQN6]
XLOC_000350	AT1G07890	L-ascorbate peroxidase 1, cytosolic [Source:UniProtKB/Swiss-Prot;Acc:Q05431]
XLOC_000398	AT1G08860	Protein BONZAI 3 [Source:UniProtKB/Swiss-Prot;Acc:Q5XQC7]
XLOC_000412	AT1G09070	soybean gene regulated by cold-2 [Source:TAIR;Acc:AT1G09070]
XLOC_000462	AT1G10050	glycosyl hydrolase family 10 protein / carbohydrate-binding domain-containing protein [Source:TAIR;Acc:AT1G10050]
XLOC_000487	AT1G10560	U-box domain-containing protein 18 [Source:UniProtKB/Swiss-Prot;Acc:Q9XIJ5]
XLOC_000545	AT1G11572	Plant thionin family protein [Source:TAIR;Acc:AT1G11572]
XLOC_000642	AT1G13110	Cytochrome P450 71B7 [Source:UniProtKB/Swiss-Prot;Acc:Q96514]
XLOC_000686	AT1G13980|AT1G13990	ARF guanine-nucleotide exchange factor GNOM [Source:UniProtKB/Swiss-Prot;Acc:Q42510]|unknown protein; FUNCTIONS IN: molecular_function unknown; INVOLVED IN: biological_process unknown; LOCATED IN: chloroplast; EXPRESSED IN: 23 plant structures; EXPRESSED DURING: 13 growth stages; CONTAINS InterPro DOMAIN/s: Protein of unknown functi /.../3110 (InterPro:IPR021503); Has 25 Blast hits to 25 proteins…
XLOC_000687	AT1G14000	VH1-interacting kinase [Source:TAIR;Acc:AT1G14000]
XLOC_000737	AT1G15110	CDP-diacylglycerol--serine O-phosphatidyltransferase 1 [Source:UniProtKB/Swiss-Prot;Acc:F4HXY7]
XLOC_000794	AT1G16130	Wall-associated receptor kinase-like 2 [Source:UniProtKB/Swiss-Prot;Acc:Q7X8C5]
XLOC_000814	AT1G16500	unknown protein; BEST Arabidopsis thaliana protein match is: unknown protein (TAIR:AT1G79160.1); Has 136 Blast hits to 134 proteins in 17 species: Archae - 0; Bacteria - 0; Metazoa - 0; Fungi - 4; Plants - 131; Viruses - 1; Other Eukaryotes - 0 (sou /.../CBI BLink). [Source:TAIR;Acc:AT1G16500]
XLOC_000817	AT1G16540	Molybdenum cofactor sulfurase [Source:UniProtKB/Swiss-Prot;Acc:Q9C5X8]
XLOC_000869	AT1G17330	Metal-dependent phosphohydrolase [Source:TAIR;Acc:AT1G17330]
XLOC_000882	AT1G17545|AT1G17550	Protein phosphatase 2C family protein [Source:TAIR;Acc:AT1G17545]|Protein phosphatase 2C 7 [Source:UniProtKB/Swiss-Prot;Acc:Q9LNP9]
XLOC_000969	AT1G19270	Protein DA1 [Source:UniProtKB/Swiss-Prot;Acc:P0C7Q8]
XLOC_001030	AT1G20350	Mitochondrial import inner membrane translocase subunit TIM17-1 [Source:UniProtKB/Swiss-Prot;Acc:Q9LN27]
XLOC_001032	AT1G20380	Prolyl oligopeptidase family protein [Source:TAIR;Acc:AT1G20380]
XLOC_001058	AT1G20823	RING-H2 finger protein ATL80 [Source:UniProtKB/Swiss-Prot;Acc:Q9LM69]
XLOC_001067	AT1G20980	Squamosa promoter-binding-like protein 14 [Source:UniProtKB/Swiss-Prot;Acc:Q8RY95]
XLOC_001069	AT1G21010	unknown protein; FUNCTIONS IN: molecular_function unknown; INVOLVED IN: N-terminal protein myristoylation; LOCATED IN: cellular_component unknown; EXPRESSED IN: 24 plant structures; EXPRESSED DURING: 14 growth stages; BEST Arabidopsis thaliana prote /.../ch is: unknown protein (TAIR:AT1G76600.1); Has 206 Blast hits to 206 proteins in 13 species: Archae - 0; Bacteria - 0; Metazoa - 0; Fungi - 0; P…
XLOC_001093	AT1G21450	Scarecrow-like protein 1 [Source:UniProtKB/Swiss-Prot;Acc:Q9SDQ3]
XLOC_001176	AT1G22890	unknown protein; FUNCTIONS IN: molecular_function unknown; INVOLVED IN: biological_process unknown; LOCATED IN: endomembrane system; EXPRESSED IN: 19 plant structures; EXPRESSED DURING: 11 growth stages; Has 17 Blast hits to 17 proteins in 2 species /.../ae - 0; Bacteria - 0; Metazoa - 0; Fungi - 0; Plants - 17; Viruses - 0; Other Eukaryotes - 0 (source: NCBI BLink). [Source:TAIR;Acc:AT1G22890]
XLOC_001192	AT1G23150	unknown protein; BEST Arabidopsis thaliana protein match is: unknown protein (TAIR:AT1G70780.1); Has 124 Blast hits to 124 proteins in 17 species: Archae - 0; Bacteria - 0; Metazoa - 0; Fungi - 0; Plants - 124; Viruses - 0; Other Eukaryotes - 0 (sou /.../CBI BLink). [Source:TAIR;Acc:AT1G23150]
XLOC_001203	AT1G23440	Peptidase C15, pyroglutamyl peptidase I-like [Source:TAIR;Acc:AT1G23440]
XLOC_001309	AT1G26340	Cytochrome b5 isoform A [Source:UniProtKB/Swiss-Prot;Acc:Q9FDW8]
XLOC_001332	AT1G26770	Expansin-A10 [Source:UniProtKB/Swiss-Prot;Acc:Q9LDR9]
XLOC_001435	AT1G28375	unknown protein; FUNCTIONS IN: molecular_function unknown; INVOLVED IN: biological_process unknown; LOCATED IN: endomembrane system; EXPRESSED IN: petal, leaf whorl, sepal, flower; EXPRESSED DURING: 4 anthesis, petal differentiation and expansion st /.../as 8 Blast hits to 8 proteins in 2 species: Archae - 0; Bacteria - 0; Metazoa - 0; Fungi - 0; Plants - 8; Viruses - 0; Other Eukaryotes - 0 (sou…
XLOC_001450	AT1G28680	HXXXD-type acyl-transferase family protein [Source:TAIR;Acc:AT1G28680]
XLOC_001495	AT1G29280	Probable WRKY transcription factor 65 [Source:UniProtKB/Swiss-Prot;Acc:Q9LP56]
XLOC_001499	AT1G29340	U-box domain-containing protein 17 [Source:UniProtKB/Swiss-Prot;Acc:Q9C7R6]
XLOC_001578	AT1G30640	Protein kinase family protein [Source:TAIR;Acc:AT1G30640]
XLOC_001584	AT1G30720	FAD-binding Berberine family protein [Source:TAIR;Acc:AT1G30720]
XLOC_001597	AT1G30850	root hair specific 4 [Source:TAIR;Acc:AT1G30850]
XLOC_001706	AT1G32870	NAC domain-containing protein 13 [Source:UniProtKB/Swiss-Prot;Acc:F4IED2]
XLOC_001745	AT1G33600	Leucine-rich repeat (LRR) family protein [Source:TAIR;Acc:AT1G33600]
XLOC_001756	AT1G33790	Jacalin-related lectin 4 [Source:UniProtKB/Swiss-Prot;Acc:Q9LQ31]
XLOC_001786	AT1G34200	Glyceraldehyde-3-phosphate dehydrogenase-like family protein [Source:TAIR;Acc:AT1G34200]
XLOC_001790	AT1G34260	Putative 1-phosphatidylinositol-3-phosphate 5-kinase FAB1D [Source:UniProtKB/Swiss-Prot;Acc:Q9XID0]
XLOC_001886	AT1G35670	Calcium-dependent protein kinase 11 [Source:UniProtKB/Swiss-Prot;Acc:Q39016]
XLOC_002174	AT1G43790	tracheary element differentiation-related 6 [Source:TAIR;Acc:AT1G43790]
XLOC_002456	AT1G50360	Myosin-3 [Source:UniProtKB/Swiss-Prot;Acc:F4I507]
XLOC_002529	AT1G51700	Dof zinc finger protein DOF1.7 [Source:UniProtKB/Swiss-Prot;Acc:O82155]
XLOC_002541	AT1G51950	Auxin-responsive protein IAA18 [Source:UniProtKB/Swiss-Prot;Acc:O24408]
XLOC_002578	AT1G52760	Caffeoylshikimate esterase [Source:UniProtKB/Swiss-Prot;Acc:Q9C942]
XLOC_002608	AT1G53180	unknown protein; FUNCTIONS IN: molecular_function unknown; INVOLVED IN: biological_process unknown; LOCATED IN: cellular_component unknown; EXPRESSED IN: 13 plant structures; EXPRESSED DURING: 6 growth stages; BEST Arabidopsis thaliana protein match /.../nknown protein (TAIR:AT3G15115.1); Has 58 Blast hits to 56 proteins in 22 species: Archae - 0; Bacteria - 0; Metazoa - 6; Fungi - 4; Plants - 29…
XLOC_002617	AT1G53330	Putative pentatricopeptide repeat-containing protein At1g53330 [Source:UniProtKB/Swiss-Prot;Acc:Q9MAG8]
XLOC_002624	AT1G53440	Probable LRR receptor-like serine/threonine-protein kinase At1g53440 [Source:UniProtKB/Swiss-Prot;Acc:C0LGG9]
XLOC_002649	AT1G53885	Protein of unknown function (DUF581) [Source:TAIR;Acc:AT1G53885]
XLOC_002652	AT1G53903	Protein of unknown function (DUF581) [Source:TAIR;Acc:AT1G53903]
XLOC_002658	AT1G54030	Inactive GDSL esterase/lipase-like protein 25 [Source:UniProtKB/Swiss-Prot;Acc:Q7XA74]
XLOC_002661	AT1G54090	exocyst subunit exo70 family protein D2 [Source:TAIR;Acc:AT1G54090]
XLOC_002712	AT1G54990	Protein AUXIN RESPONSE 4 [Source:UniProtKB/Swiss-Prot;Acc:Q9FZ33]
XLOC_002715	AT1G55020	Linoleate 9S-lipoxygenase 1 [Source:UniProtKB/Swiss-Prot;Acc:Q06327]
XLOC_002925	AT1G58370	glycosyl hydrolase family 10 protein / carbohydrate-binding domain-containing protein [Source:TAIR;Acc:AT1G58370]
XLOC_002948	AT1G59590	ZCF37 [Source:TAIR;Acc:AT1G59590]
XLOC_002958	AT1G59740	Protein NRT1/ PTR FAMILY 4.3 [Source:UniProtKB/Swiss-Prot;Acc:Q93VV5]
XLOC_003022	AT1G61110	NAC transcription factor 25 [Source:UniProtKB/Swiss-Prot;Acc:Q8GY42]
XLOC_003030	AT1G61215	bromodomain 4 [Source:TAIR;Acc:AT1G61215]
XLOC_003118	AT1G62790	Bifunctional inhibitor/lipid-transfer protein/seed storage 2S albumin superfamily protein [Source:TAIR;Acc:AT1G62790]
XLOC_003153	AT1G63440	Probable copper-transporting ATPase HMA5 [Source:UniProtKB/Swiss-Prot;Acc:Q9SH30]
XLOC_003170	AT1G63750	Disease resistance protein (TIR-NBS-LRR class) family [Source:TAIR;Acc:AT1G63750]
XLOC_003199	AT1G64300	Protein kinase family protein [Source:TAIR;Acc:AT1G64300]
XLOC_003266	AT1G65390	Protein PHLOEM PROTEIN 2-LIKE A5 [Source:UniProtKB/Swiss-Prot;Acc:Q9C5Q9]
XLOC_003313	AT1G66370	Transcription factor MYB113 [Source:UniProtKB/Swiss-Prot;Acc:Q9FNV9]
XLOC_003325	AT1G66550	Probable WRKY transcription factor 67 [Source:UniProtKB/Swiss-Prot;Acc:Q93WV7]
XLOC_003351	AT1G67060	unknown protein; FUNCTIONS IN: molecular_function unknown; INVOLVED IN: biological_process unknown; LOCATED IN: plasma membrane; EXPRESSED IN: 22 plant structures; EXPRESSED DURING: 13 growth stages; Has 283 Blast hits to 281 proteins in 136 species /.../ae - 0; Bacteria - 145; Metazoa - 0; Fungi - 65; Plants - 41; Viruses - 0; Other Eukaryotes - 32 (source: NCBI BLink). [Source:TAIR;Acc:AT1G6706…
XLOC_003408	AT1G68050	Adagio protein 3 [Source:UniProtKB/Swiss-Prot;Acc:Q9C9W9]
XLOC_003486	AT1G69370	Chorismate mutase 3, chloroplastic [Source:UniProtKB/Swiss-Prot;Acc:Q9C544]
XLOC_003512	AT1G69750	cytochrome c oxidase 19-2 [Source:TAIR;Acc:AT1G69750]
XLOC_003520	AT1G69870	Protein NRT1/ PTR FAMILY 2.13 [Source:UniProtKB/Swiss-Prot;Acc:Q8RX77]
XLOC_003569	AT1G70790|AT1G70800|AT1G70810	Calcium-dependent lipid-binding (CaLB domain) family protein [Source:TAIR;Acc:AT1G70790]|Calcium-dependent lipid-binding (CaLB domain) family protein [Source:TAIR;Acc:AT1G70800]|Calcium-dependent lipid-binding (CaLB domain) family protein [Source:TAIR;Acc:AT1G70810]
XLOC_003585	AT1G71110	unknown protein; FUNCTIONS IN: molecular_function unknown; INVOLVED IN: biological_process unknown; LOCATED IN: endomembrane system; BEST Arabidopsis thaliana protein match is: unknown protein (TAIR:AT2G12400.1); Has 173 Blast hits to 169 proteins i /.../pecies: Archae - 0; Bacteria - 0; Metazoa - 3; Fungi - 0; Plants - 165; Viruses - 0; Other Eukaryotes - 5 (source: NCBI BLink). [Source:TAIR;Acc…
XLOC_003587	AT1G71140	MATE efflux family protein [Source:TAIR;Acc:AT1G71140]
XLOC_003654	AT1G72470	exocyst subunit exo70 family protein D1 [Source:TAIR;Acc:AT1G72470]
XLOC_003668	AT1G72750	Mitochondrial import inner membrane translocase subunit TIM23-2 [Source:UniProtKB/Swiss-Prot;Acc:Q38820]
XLOC_003700	AT1G73480	alpha/beta-Hydrolases superfamily protein [Source:TAIR;Acc:AT1G73480]
XLOC_003764	AT1G74710	Isochorismate synthase 1, chloroplastic [Source:UniProtKB/Swiss-Prot;Acc:Q9S7H8]
XLOC_003787	AT1G75230	DNA glycosylase superfamily protein [Source:TAIR;Acc:AT1G75230]
XLOC_003824	AT1G75880	GDSL esterase/lipase EXL1 [Source:UniProtKB/Swiss-Prot;Acc:Q94CH8]
XLOC_003856	AT1G76520	Auxin efflux carrier family protein [Source:TAIR;Acc:AT1G76520]
XLOC_003904	AT1G77370	Glutaredoxin-C3 [Source:UniProtKB/Swiss-Prot;Acc:Q9FVX1]
XLOC_003931	AT1G77890|AT1G77910	DNA-directed RNA polymerase II protein [Source:TAIR;Acc:AT1G77890]|unknown protein; Has 1 Blast hits to 1 proteins in 1 species: Archae - 0; Bacteria - 0; Metazoa - 0; Fungi - 0; Plants - 1; Viruses - 0; Other Eukaryotes - 0 (source: NCBI BLink). [Source:TAIR;Acc:AT1G77910]
XLOC_003941	AT1G78050	phosphoglycerate/bisphosphoglycerate mutase [Source:TAIR;Acc:AT1G78050]
XLOC_003966	AT1G78570	Trifunctional UDP-glucose 4,6-dehydratase/UDP-4-keto-6-deoxy-D-glucose 3,5-epimerase/UDP-4-keto-L-rhamnose-reductase RHM1 [Source:UniProtKB/Swiss-Prot;Acc:Q9SYM5]
XLOC_004015	AT1G79690	Nudix hydrolase 3 [Source:UniProtKB/Swiss-Prot;Acc:Q8L831]
XLOC_004045	AT1G80300|AT1G80310|AT1G80320	ADP,ATP carrier protein 1, chloroplastic [Source:UniProtKB/Swiss-Prot;Acc:Q39002]|Molybdate transporter 2 [Source:UniProtKB/Swiss-Prot;Acc:Q0WP36]|2-oxoglutarate (2OG) and Fe(II)-dependent oxygenase superfamily protein [Source:TAIR;Acc:AT1G80320]
XLOC_004088	AT1G01120	3-ketoacyl-CoA synthase 1 [Source:UniProtKB/Swiss-Prot;Acc:Q9MAM3]
XLOC_004106	AT1G01470	Probable desiccation-related protein LEA14 [Source:UniProtKB/Swiss-Prot;Acc:O03983]
XLOC_004149	AT1G02360	Chitinase family protein [Source:TAIR;Acc:AT1G02360]
XLOC_004175	AT1G02880	Thiamine pyrophosphokinase 1 [Source:UniProtKB/Swiss-Prot;Acc:B9DGU7]
XLOC_004251	AT1G04280	P-loop containing nucleoside triphosphate hydrolases superfamily protein [Source:TAIR;Acc:AT1G04280]
XLOC_004360	AT1G06000	UDP-glycosyltransferase 89C1 [Source:UniProtKB/Swiss-Prot;Acc:Q9LNE6]
XLOC_004415	AT1G07128	Potential natural antisense gene, locus overlaps with AT1G07130 [Source:TAIR;Acc:AT1G07128]
XLOC_004486	AT1G08250	Arogenate dehydratase/prephenate dehydratase 6, chloroplastic [Source:UniProtKB/Swiss-Prot;Acc:Q9SGD6]
XLOC_004511	AT1G08800	Myosin-binding protein 1 [Source:UniProtKB/Swiss-Prot;Acc:F4HXQ7]
XLOC_004547	AT1G09575	Calcium uniporter protein 6, mitochondrial [Source:UniProtKB/Swiss-Prot;Acc:F4I111]
XLOC_004601	AT1G10410	Protein of unknown function (DUF1336) [Source:TAIR;Acc:AT1G10410]
XLOC_004657	AT1G11310	MLO-like protein 2 [Source:UniProtKB/Swiss-Prot;Acc:Q9SXB6]
XLOC_004715	AT1G12420	ACT domain-containing protein ACR8 [Source:UniProtKB/Swiss-Prot;Acc:Q9LNA5]
XLOC_004763	AT1G13350|AT1G13360	Protein kinase superfamily protein [Source:TAIR;Acc:AT1G13350]|unknown protein; BEST Arabidopsis thaliana protein match is: unknown protein (TAIR:AT3G25870.1); Has 69 Blast hits to 69 proteins in 16 species: Archae - 0; Bacteria - 0; Metazoa - 6; Fungi - 0; Plants - 63; Viruses - 0; Other Eukaryotes - 0 (source /.../ BLink). [Source:TAIR;Acc:AT1G13360]
XLOC_004766	AT1G13390	unknown protein; BEST Arabidopsis thaliana protein match is: unknown protein (TAIR:AT1G68490.1); Has 114 Blast hits to 114 proteins in 18 species: Archae - 0; Bacteria - 0; Metazoa - 0; Fungi - 0; Plants - 114; Viruses - 0; Other Eukaryotes - 0 (sou /.../CBI BLink). [Source:TAIR;Acc:AT1G13390]
XLOC_004805	AT1G14120	2-oxoglutarate (2OG) and Fe(II)-dependent oxygenase superfamily protein [Source:TAIR;Acc:AT1G14120]
XLOC_004806	AT1G14130	2-oxoglutarate (2OG) and Fe(II)-dependent oxygenase superfamily protein [Source:TAIR;Acc:AT1G14130]
XLOC_004853	AT1G14810	semialdehyde dehydrogenase family protein [Source:TAIR;Acc:AT1G14810]
XLOC_004899	AT1G15530	L-type lectin-domain containing receptor kinase S.1 [Source:UniProtKB/Swiss-Prot;Acc:Q9M9E0]
XLOC_004911	AT1G15800	unknown protein; BEST Arabidopsis thaliana protein match is: unknown protein (TAIR:AT1G80610.1); Has 56 Blast hits to 52 proteins in 9 species: Archae - 0; Bacteria - 0; Metazoa - 0; Fungi - 0; Plants - 56; Viruses - 0; Other Eukaryotes - 0 (source: /.../BLink). [Source:TAIR;Acc:AT1G15800]
XLOC_004959	AT1G17060	cytochrome p450 72c1 [Source:TAIR;Acc:AT1G17060]
XLOC_005055	AT1G18890	Calcium-dependent protein kinase 10 [Source:UniProtKB/Swiss-Prot;Acc:Q9M9V8]
XLOC_005063	AT1G19130|AT1G19140	CONTAINS InterPro DOMAIN/s: Protein of unknown function DUF985 (InterPro:IPR009327), RmlC-like jelly roll fold (InterPro:IPR014710); Has 1465 Blast hits to 1465 proteins in 584 species: Archae - 10; Bacteria - 1038; Metazoa - 19; Fungi - 43; Plants /.../Viruses - 0; Other Eukaryotes - 304 (source: NCBI BLink). [Source:TAIR;Acc:AT1G19130]|FUNCTIONS IN: molecular_function unknown; INVOLVED IN: ubiq…
XLOC_005070	AT1G19310	RING/U-box superfamily protein [Source:TAIR;Acc:AT1G19310]
XLOC_005179	AT1G21326	VQ motif-containing protein [Source:TAIR;Acc:AT1G21326]
XLOC_005213	AT1G21900	Transmembrane emp24 domain-containing protein p24delta5 [Source:UniProtKB/Swiss-Prot;Acc:Q8RWM6]
XLOC_005233	AT1G22200	Endoplasmic reticulum vesicle transporter protein [Source:TAIR;Acc:AT1G22200]
XLOC_005249	AT1G22510	RING/U-box protein with domain of unknown function (DUF 1232) [Source:TAIR;Acc:AT1G22510]
XLOC_005267	AT1G22900	Dirigent protein 11 [Source:UniProtKB/Swiss-Prot;Acc:Q67YM6]
XLOC_005278	AT1G23090	Probable sulfate transporter 3.3 [Source:UniProtKB/Swiss-Prot;Acc:Q9SXS2]
XLOC_005385	AT1G25390	Protein kinase superfamily protein [Source:TAIR;Acc:AT1G25390]
XLOC_005386	AT1G25400	unknown protein; BEST Arabidopsis thaliana protein match is: unknown protein (TAIR:AT1G68440.1); Has 21 Blast hits to 21 proteins in 6 species: Archae - 0; Bacteria - 0; Metazoa - 0; Fungi - 0; Plants - 21; Viruses - 0; Other Eukaryotes - 0 (source: /.../BLink). [Source:TAIR;Acc:AT1G25400]
XLOC_005433	AT1G26690	Transmembrane emp24 domain-containing protein p24delta9 [Source:UniProtKB/Swiss-Prot;Acc:Q9LQY3]
XLOC_005457	AT1G27100	Actin cross-linking protein [Source:TAIR;Acc:AT1G27100]
XLOC_005460	AT1G27200	UPF0392 protein At1g27200 [Source:UniProtKB/Swiss-Prot;Acc:Q94K98]
XLOC_005487	AT1G27770	Calcium-transporting ATPase 1, chloroplastic [Source:UniProtKB/Swiss-Prot;Acc:Q37145]
XLOC_005512	AT1G28240	Protein of unknown function (DUF616) [Source:TAIR;Acc:AT1G28240]
XLOC_005514	AT1G28280	VQ motif-containing protein 4 [Source:UniProtKB/Swiss-Prot;Acc:Q5M750]
XLOC_005536	AT1G28600	GDSL esterase/lipase At1g28600 [Source:UniProtKB/Swiss-Prot;Acc:Q94F40]
XLOC_005578	AT1G29680|AT1G29690	Protein of unknown function (DUF1264) [Source:TAIR;Acc:AT1G29680]|MACPF domain-containing protein CAD1 [Source:UniProtKB/Swiss-Prot;Acc:Q9C7N2]
XLOC_005633	AT1G30860	RING/U-box superfamily protein [Source:TAIR;Acc:AT1G30860]
XLOC_005729	AT1G32330	Heat stress transcription factor A-1d [Source:UniProtKB/Swiss-Prot;Acc:Q9LQM7]
XLOC_005774	AT1G33390	RNA helicase family protein [Source:TAIR;Acc:AT1G33390]
XLOC_005887	AT1G35350	Phosphate transporter PHO1 homolog 8 [Source:UniProtKB/Swiss-Prot;Acc:Q6R8G2]
XLOC_006283	AT1G47830	AP-2 complex subunit sigma [Source:UniProtKB/Swiss-Prot;Acc:Q84WL9]
XLOC_006311	AT1G48320	1,4-dihydroxy-2-naphthoyl-CoA thioesterase 1 [Source:UniProtKB/Swiss-Prot;Acc:Q9SX65]
XLOC_006351	AT1G49000	unknown protein; FUNCTIONS IN: molecular_function unknown; INVOLVED IN: biological_process unknown; LOCATED IN: chloroplast; EXPRESSED IN: stem; BEST Arabidopsis thaliana protein match is: unknown protein (TAIR:AT3G18560.1); Has 105 Blast hits to 10 /.../eins in 13 species: Archae - 0; Bacteria - 0; Metazoa - 0; Fungi - 0; Plants - 105; Viruses - 0; Other Eukaryotes - 0 (source: NCBI BLink). [Sou…
XLOC_006429	AT1G50640	Ethylene-responsive transcription factor 3 [Source:UniProtKB/Swiss-Prot;Acc:O80339]
XLOC_006568	AT1G53035	unknown protein; FUNCTIONS IN: molecular_function unknown; INVOLVED IN: biological_process unknown; LOCATED IN: endomembrane system; EXPRESSED IN: 23 plant structures; EXPRESSED DURING: 13 growth stages; BEST Arabidopsis thaliana protein match is: u /.../ protein (TAIR:AT3G15358.1); Has 49 Blast hits to 49 proteins in 9 species: Archae - 0; Bacteria - 0; Metazoa - 0; Fungi - 0; Plants - 49; Virus…
XLOC_006676	AT1G55080	Mediator of RNA polymerase II transcription subunit 9 [Source:UniProtKB/Swiss-Prot;Acc:Q8RWA2]
XLOC_006678	AT1G55110	Protein indeterminate-domain 7 [Source:UniProtKB/Swiss-Prot;Acc:Q8H1F5]
XLOC_006685	AT1G55210	Dirigent protein 20 [Source:UniProtKB/Swiss-Prot;Acc:Q9C891]
XLOC_006870	AT1G59960	NAD(P)-linked oxidoreductase superfamily protein [Source:TAIR;Acc:AT1G59960]
XLOC_006921	AT1G60710|AT1G60730	Probable aldo-keto reductase 4 [Source:UniProtKB/Swiss-Prot;Acc:Q93ZN2]|Probable aldo-keto reductase 5 [Source:UniProtKB/Swiss-Prot;Acc:Q9ASZ9]
XLOC_006953	AT1G61140	SNF2 domain-containing protein / helicase domain-containing protein / zinc finger protein-related [Source:TAIR;Acc:AT1G61140]
XLOC_006983	AT1G61660	Transcription factor bHLH112 [Source:UniProtKB/Swiss-Prot;Acc:Q94JL3]
XLOC_007066	AT1G63010	SPX domain-containing membrane protein At1g63010 [Source:UniProtKB/Swiss-Prot;Acc:Q2V4F9]
XLOC_007152	AT1G64760	Glucan endo-1,3-beta-glucosidase 8 [Source:UniProtKB/Swiss-Prot;Acc:Q6NKW9]
XLOC_007192	AT1G65520|AT1G65540	Enoyl-CoA delta isomerase 1, peroxisomal [Source:UniProtKB/Swiss-Prot;Acc:O04469]|LETM1-like protein [Source:TAIR;Acc:AT1G65540]
XLOC_007222	AT1G65970	Peroxiredoxin-2C [Source:UniProtKB/Swiss-Prot;Acc:Q9SRZ4]
XLOC_007229	AT1G66070	Translation initiation factor eIF3 subunit [Source:TAIR;Acc:AT1G66070]
XLOC_007243	AT1G66280	Beta-glucosidase 22 [Source:UniProtKB/Swiss-Prot;Acc:Q9C8Y9]
XLOC_007343	AT1G67880	beta-1,4-N-acetylglucosaminyltransferase family protein [Source:TAIR;Acc:AT1G67880]
XLOC_007347	AT1G67970	Heat stress transcription factor A-8 [Source:UniProtKB/Swiss-Prot;Acc:Q9S7U5]
XLOC_007366	AT1G68410	Probable protein phosphatase 2C 15 [Source:UniProtKB/Swiss-Prot;Acc:Q9M9C6]
XLOC_007415	AT1G69270	Probable LRR receptor-like serine/threonine-protein kinase RPK1 [Source:UniProtKB/Swiss-Prot;Acc:Q9ZRF9]
XLOC_007449	AT1G69900	Actin cross-linking protein [Source:TAIR;Acc:AT1G69900]
XLOC_007493	AT1G70740	Protein kinase superfamily protein [Source:TAIR;Acc:AT1G70740]
XLOC_007494	AT1G70750	Myosin-binding protein 2 [Source:UniProtKB/Swiss-Prot;Acc:Q9CAC4]
XLOC_007495	AT1G70770	Protein of unknown function DUF2359, transmembrane [Source:TAIR;Acc:AT1G70770]
XLOC_007496	AT1G70782	conserved peptide upstream open reading frame 28 [Source:TAIR;Acc:AT1G70782]
XLOC_007527	AT1G71360	Galactose-binding protein [Source:TAIR;Acc:AT1G71360]
XLOC_007632	AT1G73730	ETHYLENE INSENSITIVE 3-like 3 protein [Source:UniProtKB/Swiss-Prot;Acc:O23116]
XLOC_007648	AT1G74030	Enolase 1, chloroplastic [Source:UniProtKB/Swiss-Prot;Acc:Q9C9C4]
XLOC_007707	AT1G75220	Sugar transporter ERD6-like 6 [Source:UniProtKB/Swiss-Prot;Acc:Q9FRL3]
XLOC_007709	AT1G75270	Glutathione S-transferase DHAR2 [Source:UniProtKB/Swiss-Prot;Acc:Q9FRL8]
XLOC_007769	AT1G76380	DNA-binding bromodomain-containing protein [Source:TAIR;Acc:AT1G76380]
XLOC_007783	AT1G76700	Chaperone protein dnaJ 10 [Source:UniProtKB/Swiss-Prot;Acc:Q8GYX8]
XLOC_007868	AT1G78310	VQ motif-containing protein 9 [Source:UniProtKB/Swiss-Prot;Acc:Q9M9F0]
XLOC_007900	AT1G78830	Curculin-like (mannose-binding) lectin family protein [Source:TAIR;Acc:AT1G78830]
XLOC_007925	AT1G79245	pseudogene of unknown protein [Source:TAIR;Acc:AT1G79245]
XLOC_008002	AT1G80830	Metal transporter Nramp1 [Source:UniProtKB/Swiss-Prot;Acc:Q9SAH8]
XLOC_008024	AT2G01150	Probable E3 ubiquitin-protein ligase RHA2B [Source:UniProtKB/Swiss-Prot;Acc:Q9ZU51]
XLOC_008079	AT2G02380|AT2G02390	Glutathione S-transferase Z2 [Source:UniProtKB/Swiss-Prot;Acc:Q9ZVQ4]|Glutathione S-transferase Z1 [Source:UniProtKB/Swiss-Prot;Acc:Q9ZVQ3]
XLOC_008113	AT2G02870	F-box/kelch-repeat protein SKIP11 [Source:UniProtKB/Swiss-Prot;Acc:Q8L736]
XLOC_008184	AT2G03980	GDSL esterase/lipase At2g03980 [Source:UniProtKB/Swiss-Prot;Acc:Q9SIF5]
XLOC_008264	AT2G05260	alpha/beta-Hydrolases superfamily protein [Source:TAIR;Acc:AT2G05260]
XLOC_008729	AT2G13800	Somatic embryogenesis receptor kinase 5 [Source:UniProtKB/Swiss-Prot;Acc:Q8LPS5]
XLOC_008822	AT2G15220	Plant basic secretory protein (BSP) family protein [Source:TAIR;Acc:AT2G15220]
XLOC_008859	AT2G15730	P-loop containing nucleoside triphosphate hydrolases superfamily protein [Source:TAIR;Acc:AT2G15730]
XLOC_008905	AT2G16630	Pollen Ole e 1 allergen and extensin family protein [Source:TAIR;Acc:AT2G16630]
XLOC_008906	AT2G16700	Actin-depolymerizing factor 5 [Source:UniProtKB/Swiss-Prot;Acc:Q9ZNT3]
XLOC_008940	AT2G17280	Phosphoglycerate mutase-like protein [Source:UniProtKB/Swiss-Prot;Acc:Q8GY96]
XLOC_008941	AT2G17290	Calcium-dependent protein kinase 6 [Source:UniProtKB/Swiss-Prot;Acc:Q38872]
XLOC_008955	AT2G17520	Serine/threonine-protein kinase/endoribonuclease IRE1a [Source:UniProtKB/Swiss-Prot;Acc:Q9C5S2]
XLOC_008956	AT2G17525|AT2G17530	Pentatricopeptide repeat-containing protein At2g17525, mitochondrial [Source:UniProtKB/Swiss-Prot;Acc:Q84VG6]|Protein kinase superfamily protein [Source:TAIR;Acc:AT2G17530]
XLOC_008965	AT2G17705|AT2G17710	unknown protein; FUNCTIONS IN: molecular_function unknown; INVOLVED IN: biological_process unknown; LOCATED IN: plasma membrane; EXPRESSED IN: cultured cell; BEST Arabidopsis thaliana protein match is: unknown protein (TAIR:AT4G08330.1); Has 135 Bla /.../s to 135 proteins in 32 species: Archae - 5; Bacteria - 29; Metazoa - 0; Fungi - 0; Plants - 91; Viruses - 0; Other Eukaryotes - 10 (source: NCB…
XLOC_008969	AT2G17760	Eukaryotic aspartyl protease family protein [Source:TAIR;Acc:AT2G17760]
XLOC_008990	AT2G18090	PHD finger family protein / SWIB complex BAF60b domain-containing protein / GYF domain-containing protein [Source:TAIR;Acc:AT2G18090]
XLOC_009063	AT2G19450	Diacylglycerol O-acyltransferase 1 [Source:UniProtKB/Swiss-Prot;Acc:Q9SLD2]
XLOC_009077	AT2G19710	Regulator of Vps4 activity in the MVB pathway protein [Source:TAIR;Acc:AT2G19710]
XLOC_009089	AT2G19880	Nucleotide-diphospho-sugar transferases superfamily protein [Source:TAIR;Acc:AT2G19880]
XLOC_009100	AT2G20140|AT2G20142|AT2G20150	26S proteasome regulatory subunit 4 homolog B [Source:UniProtKB/Swiss-Prot;Acc:Q9SL67]|Toll-Interleukin-Resistance (TIR) domain family protein [Source:TAIR;Acc:AT2G20142]|unknown protein; Has 5 Blast hits to 5 proteins in 1 species: Archae - 0; Bacteria - 0; Metazoa - 0; Fungi - 0; Plants - 5; Viruses - 0; Other Eukaryotes - 0 (source: NCBI BLink). [Source:TAIR;Acc:AT2G20150]
XLOC_009113	AT2G20420	Succinyl-CoA ligase [ADP-forming] subunit beta, mitochondrial [Source:UniProtKB/Swiss-Prot;Acc:O82662]
XLOC_009144	AT2G20880	Ethylene-responsive transcription factor ERF053 [Source:UniProtKB/Swiss-Prot;Acc:Q9SKT1]
XLOC_009177	AT2G21470	SUMO-activating enzyme subunit 2 [Source:UniProtKB/Swiss-Prot;Acc:Q9SJT1]
XLOC_009224	AT2G22300	Calmodulin-binding transcription activator 3 [Source:UniProtKB/Swiss-Prot;Acc:Q8GSA7]
XLOC_009225	AT2G22320	unknown protein; Has 7 Blast hits to 7 proteins in 4 species: Archae - 0; Bacteria - 0; Metazoa - 0; Fungi - 0; Plants - 7; Viruses - 0; Other Eukaryotes - 0 (source: NCBI BLink). [Source:TAIR;Acc:AT2G22320]
XLOC_009238	AT2G22475	GLABRA2 expression modulator [Source:UniProtKB/Swiss-Prot;Acc:Q8S8F8]
XLOC_009313	AT2G23830	Vesicle-associated protein 3-1 [Source:UniProtKB/Swiss-Prot;Acc:O82213]
XLOC_009525	AT2G27505	FBD-like domain family protein [Source:TAIR;Acc:AT2G27505]
XLOC_009638	AT2G29710	UDP-glycosyltransferase 71D2 [Source:UniProtKB/Swiss-Prot;Acc:O82385]
XLOC_009649	AT2G29940	ABC transporter G family member 31 [Source:UniProtKB/Swiss-Prot;Acc:Q7PC88]
XLOC_009749	AT2G31880	Leucine-rich repeat receptor-like serine/threonine/tyrosine-protein kinase SOBIR1 [Source:UniProtKB/Swiss-Prot;Acc:Q9SKB2]
XLOC_009960	AT2G35480	unknown protein; FUNCTIONS IN: molecular_function unknown; INVOLVED IN: biological_process unknown; LOCATED IN: mitochondrion; EXPRESSED IN: 13 plant structures; EXPRESSED DURING: 9 growth stages; BEST Arabidopsis thaliana protein match is: unknown /.../n (TAIR:AT1G32260.1); Has 47 Blast hits to 47 proteins in 14 species: Archae - 0; Bacteria - 0; Metazoa - 0; Fungi - 0; Plants - 47; Viruses - 0;…
XLOC_010004	AT2G36220	unknown protein; BEST Arabidopsis thaliana protein match is: unknown protein (TAIR:AT3G52710.1); Has 74 Blast hits to 74 proteins in 10 species: Archae - 0; Bacteria - 0; Metazoa - 0; Fungi - 0; Plants - 74; Viruses - 0; Other Eukaryotes - 0 (source /.../ BLink). [Source:TAIR;Acc:AT2G36220]
XLOC_010057	AT2G37110	PLAC8 family protein [Source:TAIR;Acc:AT2G37110]
XLOC_010084	AT2G37620	Actin-1 [Source:UniProtKB/Swiss-Prot;Acc:P0CJ46]
XLOC_010153	AT2G38940	Inorganic phosphate transporter 1-4 [Source:UniProtKB/Swiss-Prot;Acc:Q96303]
XLOC_010172	AT2G39400	alpha/beta-Hydrolases superfamily protein [Source:TAIR;Acc:AT2G39400]
XLOC_010184	AT2G39660|AT2G39670	Serine/threonine-protein kinase BIK1 [Source:UniProtKB/Swiss-Prot;Acc:O48814]|Radical SAM superfamily protein [Source:TAIR;Acc:AT2G39670]
XLOC_010190	AT2G39770	Mannose-1-phosphate guanylyltransferase 1 [Source:UniProtKB/Swiss-Prot;Acc:O22287]
XLOC_010302	AT2G41640|AT2G41650	Glycosyltransferase family 61 protein [Source:TAIR;Acc:AT2G41640]|unknown protein; FUNCTIONS IN: molecular_function unknown; INVOLVED IN: biological_process unknown; LOCATED IN: chloroplast; EXPRESSED IN: 22 plant structures; EXPRESSED DURING: 13 growth stages; Has 3 Blast hits to 3 proteins in 1 species: Archae - /.../cteria - 0; Metazoa - 0; Fungi - 0; Plants - 3; Viruses - 0; Other Eukaryotes …
XLOC_010368	AT2G43020	Probable polyamine oxidase 2 [Source:UniProtKB/Swiss-Prot;Acc:Q9SKX5]
XLOC_010378	AT2G43120	Pirin-like protein At2g43120 [Source:UniProtKB/Swiss-Prot;Acc:Q9ZW82]
XLOC_010423	AT2G44080	ARGOS-like protein [Source:UniProtKB/Swiss-Prot;Acc:Q8RXL7]
XLOC_010431	AT2G44200	CBF1-interacting co-repressor CIR, N-terminal;Pre-mRNA splicing factor [Source:TAIR;Acc:AT2G44200]
XLOC_010453	AT2G44490	Beta-glucosidase 26, peroxisomal [Source:UniProtKB/Swiss-Prot;Acc:O64883]
XLOC_010544	AT2G46170	Reticulon-like protein B5 [Source:UniProtKB/Swiss-Prot;Acc:O82352]
XLOC_010626	AT2G47500|AT2G47510	P-loop nucleoside triphosphate hydrolases superfamily protein with CH (Calponin Homology) domain [Source:TAIR;Acc:AT2G47500]|Fumarate hydratase 1, mitochondrial [Source:UniProtKB/Swiss-Prot;Acc:P93033]
XLOC_010680	AT2G01300	unknown protein; BEST Arabidopsis thaliana protein match is: unknown protein (TAIR:AT1G15010.1); Has 73 Blast hits to 73 proteins in 12 species: Archae - 0; Bacteria - 0; Metazoa - 0; Fungi - 0; Plants - 73; Viruses - 0; Other Eukaryotes - 0 (source /.../ BLink). [Source:TAIR;Acc:AT2G01300]
XLOC_010690	AT2G01450	Mitogen-activated protein kinase 17 [Source:UniProtKB/Swiss-Prot;Acc:Q84M93]
XLOC_010695	AT2G01540	Calcium-dependent lipid-binding (CaLB domain) family protein [Source:TAIR;Acc:AT2G01540]
XLOC_010741	AT2G02220	Phytosulfokine receptor 1 [Source:UniProtKB/Swiss-Prot;Acc:Q9ZVR7]
XLOC_010850	AT2G04305	Magnesium transporter CorA-like family protein [Source:TAIR;Acc:AT2G04305]
XLOC_010864	AT2G04520	Nucleic acid-binding, OB-fold-like protein [Source:TAIR;Acc:AT2G04520]
XLOC_011575	AT2G17130	Isocitrate dehydrogenase [NAD] regulatory subunit 2, mitochondrial [Source:UniProtKB/Swiss-Prot;Acc:P93032]
XLOC_011606	AT2G17840	Senescence/dehydration-associated protein-related [Source:TAIR;Acc:AT2G17840]
XLOC_011720	AT2G20010	Protein of unknown function (DUF810) [Source:TAIR;Acc:AT2G20010]
XLOC_011786	AT2G21120	Probable magnesium transporter NIPA6 [Source:UniProtKB/Swiss-Prot;Acc:Q8GWX2]
XLOC_011906	AT2G23450	Wall-associated receptor kinase-like 14 [Source:UniProtKB/Swiss-Prot;Acc:Q8RY67]
XLOC_011960	AT2G24330	Uncharacterized protein At2g24330 [Source:UniProtKB/Swiss-Prot;Acc:Q9ZQ34]
XLOC_011996	AT2G24860	DnaJ/Hsp40 cysteine-rich domain superfamily protein [Source:TAIR;Acc:AT2G24860]
XLOC_012039	AT2G25620	Probable protein phosphatase 2C 22 [Source:UniProtKB/Swiss-Prot;Acc:Q9SLA1]
XLOC_012071	AT2G26190	calmodulin-binding family protein [Source:TAIR;Acc:AT2G26190]
XLOC_012394	AT2G31865|AT2G31870	Probable poly(ADP-ribose) glycohydrolase 2 [Source:UniProtKB/Swiss-Prot;Acc:Q8VYA1]|Poly(ADP-ribose) glycohydrolase 1 [Source:UniProtKB/Swiss-Prot;Acc:Q9SKB3]
XLOC_012446	AT2G32930	Zinc finger CCCH domain-containing protein 26 [Source:UniProtKB/Swiss-Prot;Acc:O48772]
XLOC_012458	AT2G33110|AT2G33120	Vesicle-associated membrane protein 723 [Source:UniProtKB/Swiss-Prot;Acc:Q8VY69]|Vesicle-associated membrane protein 722 [Source:UniProtKB/Swiss-Prot;Acc:P47192]
XLOC_012495	AT2G33780	VQ motif-containing protein 13 [Source:UniProtKB/Swiss-Prot;Acc:O23660]
XLOC_012535	AT2G34500	Cytochrome P450 710A1 [Source:UniProtKB/Swiss-Prot;Acc:O64697]
XLOC_012606	AT2G35710	Putative glucuronosyltransferase PGSIP8 [Source:UniProtKB/Swiss-Prot;Acc:Q8VZP6]
XLOC_012657	AT2G36590	Proline transporter 3 [Source:UniProtKB/Swiss-Prot;Acc:Q9SJP9]
XLOC_012670	AT2G36790	UDP-glycosyltransferase 73C6 [Source:UniProtKB/Swiss-Prot;Acc:Q9ZQ95]
XLOC_012678	AT2G36880|AT2G36881	S-adenosylmethionine synthase 3 [Source:UniProtKB/Swiss-Prot;Acc:Q9SJL8]|unknown protein; Has 30201 Blast hits to 17322 proteins in 780 species: Archae - 12; Bacteria - 1396; Metazoa - 17338; Fungi - 3422; Plants - 5037; Viruses - 0; Other Eukaryotes - 2996 (source: NCBI BLink). [Source:TAIR;Acc:AT2G36881]
XLOC_012764	AT2G38500	2-oxoglutarate (2OG) and Fe(II)-dependent oxygenase superfamily protein [Source:TAIR;Acc:AT2G38500]
XLOC_012774	AT2G38740|AT2G38750	Haloacid dehalogenase-like hydrolase domain-containing protein Sgpp [Source:UniProtKB/Swiss-Prot;Acc:Q9ZVJ5]|Annexin D4 [Source:UniProtKB/Swiss-Prot;Acc:Q9ZVJ6]
XLOC_012795	AT2G39210	Major facilitator superfamily protein [Source:TAIR;Acc:AT2G39210]
XLOC_012796	AT2G39220	Patatin-like protein 6 [Source:UniProtKB/Swiss-Prot;Acc:O80959]
XLOC_012814	AT2G39480	ABC transporter B family member 6 [Source:UniProtKB/Swiss-Prot;Acc:Q8LPT1]
XLOC_012865	AT2G40270	Inactive receptor-like serine/threonine-protein kinase At2g40270 [Source:UniProtKB/Swiss-Prot;Acc:Q9SIZ4]
XLOC_012910	AT2G41010	Calmodulin-binding protein 25 [Source:UniProtKB/Swiss-Prot;Acc:O80683]
XLOC_012930	AT2G41420	Cysteine-rich and transmembrane domain-containing protein A [Source:UniProtKB/Swiss-Prot;Acc:Q8S8M0]
XLOC_012969	AT2G42010	Phospholipase D beta 1 [Source:UniProtKB/Swiss-Prot;Acc:P93733]
XLOC_013040	AT2G43290	Calmodulin-like protein 5 [Source:UniProtKB/Swiss-Prot;Acc:O22845]
XLOC_013125	AT2G44890	cytochrome P450, family 704, subfamily A, polypeptide 1 [Source:TAIR;Acc:AT2G44890]
XLOC_013160	AT2G45570	Cytochrome P450 76C2 [Source:UniProtKB/Swiss-Prot;Acc:O64637]
XLOC_013205	AT2G46500	Phosphatidylinositol 4-kinase gamma 4 [Source:UniProtKB/Swiss-Prot;Acc:Q9ZPY9]
XLOC_013218	AT2G46750	L-gulonolactone oxidase 2 [Source:UniProtKB/Swiss-Prot;Acc:Q6NQ66]
XLOC_013236	AT2G47060	Probable receptor-like protein kinase At2g47060 [Source:UniProtKB/Swiss-Prot;Acc:O80719]
XLOC_013290	AT3G01040	Probable galacturonosyltransferase 13 [Source:UniProtKB/Swiss-Prot;Acc:Q0WV13]
XLOC_013320	AT3G01640	Glucuronokinase 1 [Source:UniProtKB/Swiss-Prot;Acc:Q93ZC9]
XLOC_013321	AT3G01650|AT3G01660	E3 ubiquitin-protein ligase RGLG1 [Source:UniProtKB/Swiss-Prot;Acc:Q9SS90]|S-adenosyl-L-methionine-dependent methyltransferases superfamily protein [Source:TAIR;Acc:AT3G01660]
XLOC_013350	AT3G02150	Transcription factor TCP13 [Source:UniProtKB/Swiss-Prot;Acc:Q9S7W5]
XLOC_013391	AT3G02880	Probable inactive receptor kinase At3g02880 [Source:UniProtKB/Swiss-Prot;Acc:Q9M8T0]
XLOC_013401	AT3G03050	Cellulose synthase-like protein D3 [Source:UniProtKB/Swiss-Prot;Acc:Q9M9M4]
XLOC_013512	AT3G05220	Heavy metal transport/detoxification superfamily protein [Source:TAIR;Acc:AT3G05220]
XLOC_013525	AT3G05500	REF/SRPP-like protein At3g05500 [Source:UniProtKB/Swiss-Prot;Acc:Q9MA63]
XLOC_013530	AT3G05550	Hypoxia-responsive family protein [Source:TAIR;Acc:AT3G05550]
XLOC_013586	AT3G66654	Peptidyl-prolyl cis-trans isomerase CYP21-4 [Source:UniProtKB/Swiss-Prot;Acc:Q9C835]
XLOC_013685	AT3G09000	proline-rich family protein [Source:TAIR;Acc:AT3G09000]
XLOC_013716	AT3G09570	Lung seven transmembrane receptor family protein [Source:TAIR;Acc:AT3G09570]
XLOC_013754	AT3G10300	Probable calcium-binding protein CML49 [Source:UniProtKB/Swiss-Prot;Acc:Q8W4L0]
XLOC_013768	AT3G10490|AT3G10500	NAC domain containing protein 52 [Source:TAIR;Acc:AT3G10490]|NAC domain-containing protein 53 [Source:UniProtKB/Swiss-Prot;Acc:Q949N0]
XLOC_013784	AT3G10800	bZIP transcription factor 28 [Source:UniProtKB/Swiss-Prot;Acc:Q9SG86]
XLOC_013792	AT3G10980	PLAC8 family protein [Source:TAIR;Acc:AT3G10980]
XLOC_013820	AT3G11420	Protein of unknown function (DUF604) [Source:TAIR;Acc:AT3G11420]
XLOC_014042	AT3G15510	NAC domain containing protein 2 [Source:TAIR;Acc:AT3G15510]
XLOC_014096	AT3G16420|AT3G16430	PYK10-binding protein 1 [Source:UniProtKB/Swiss-Prot;Acc:O04314]|PYK10-binding protein 2 [Source:UniProtKB/Swiss-Prot;Acc:O04313]
XLOC_014148	AT3G17410	Protein kinase superfamily protein [Source:TAIR;Acc:AT3G17410]
XLOC_014159	AT3G17609|AT3G17611	Transcription factor HY5-like [Source:UniProtKB/Swiss-Prot;Acc:Q8W191]|Uncharacterized protein At3g17611 [Source:UniProtKB/Swiss-Prot;Acc:Q8RXW0]
XLOC_014214	AT3G18440	Aluminum-activated malate transporter 9 [Source:UniProtKB/Swiss-Prot;Acc:Q9LS46]
XLOC_014221	AT3G18560	unknown protein; BEST Arabidopsis thaliana protein match is: unknown protein (TAIR:AT1G49000.1); Has 95 Blast hits to 95 proteins in 13 species: Archae - 0; Bacteria - 0; Metazoa - 0; Fungi - 0; Plants - 95; Viruses - 0; Other Eukaryotes - 0 (source /.../ BLink). [Source:TAIR;Acc:AT3G18560]
XLOC_014223	AT3G18620	Protein S-acyltransferase 11 [Source:UniProtKB/Swiss-Prot;Acc:Q9LIH7]
XLOC_014397	AT3G21560	UDP-glycosyltransferase 84A2 [Source:UniProtKB/Swiss-Prot;Acc:Q9LVF0]
XLOC_014431	AT3G22060	Cysteine-rich repeat secretory protein 38 [Source:UniProtKB/Swiss-Prot;Acc:Q9LRJ9]
XLOC_014586	AT3G24550	Proline-rich receptor-like protein kinase PERK1 [Source:UniProtKB/Swiss-Prot;Acc:Q9LV48]
XLOC_014635	AT3G25490	Putative wall-associated receptor kinase-like 16 [Source:UniProtKB/Swiss-Prot;Acc:Q9LSV3]
XLOC_014646	AT3G25600	Probable calcium-binding protein CML16 [Source:UniProtKB/Swiss-Prot;Acc:Q9LI84]
XLOC_014716	AT3G26820	Esterase/lipase/thioesterase family protein [Source:TAIR;Acc:AT3G26820]
XLOC_015318	AT3G43210	Kinesin-like protein NACK2 [Source:UniProtKB/Swiss-Prot;Acc:Q8LNZ2]
XLOC_015414	AT3G44320	Nitrilase 3 [Source:UniProtKB/Swiss-Prot;Acc:P46010]
XLOC_015451	AT3G44830	Putative phospholipid:diacylglycerol acyltransferase 2 [Source:UniProtKB/Swiss-Prot;Acc:Q9FYC7]
XLOC_015548	AT3G46640	Transcription factor LUX [Source:UniProtKB/Swiss-Prot;Acc:Q9SNB4]
XLOC_015675	AT3G48760	Probable protein S-acyltransferase 5 [Source:UniProtKB/Swiss-Prot;Acc:Q9M306]
XLOC_015676	AT3G48780	Long chain base biosynthesis protein 2b [Source:UniProtKB/Swiss-Prot;Acc:Q9M304]
XLOC_015764	AT3G50550	unknown protein; Has 75703 Blast hits to 19796 proteins in 1115 species: Archae - 327; Bacteria - 34383; Metazoa - 14453; Fungi - 7466; Plants - 2586; Viruses - 958; Other Eukaryotes - 15530 (source: NCBI BLink). [Source:TAIR;Acc:AT3G50550]
XLOC_015965	AT3G54320	Ethylene-responsive transcription factor WRI1 [Source:UniProtKB/Swiss-Prot;Acc:Q6X5Y6]
XLOC_016018	AT3G55410	2-oxoglutarate dehydrogenase, E1 component [Source:TAIR;Acc:AT3G55410]
XLOC_016022	AT3G55450	Probable receptor-like protein kinase At3g55450 [Source:UniProtKB/Swiss-Prot;Acc:Q8H186]
XLOC_016100	AT3G56880	VQ motif-containing protein [Source:TAIR;Acc:AT3G56880]
XLOC_016111	AT3G57090	Mitochondrial fission 1 protein A [Source:UniProtKB/Swiss-Prot;Acc:Q9M1J1]
XLOC_016145	AT3G57740|AT3G57750|AT3G57760|AT3G57770	Protein kinase superfamily protein [Source:TAIR;Acc:AT3G57740]|Protein kinase superfamily protein [Source:TAIR;Acc:AT3G57750]|Protein kinase superfamily protein [Source:TAIR;Acc:AT3G57760]|Protein kinase superfamily protein [Source:TAIR;Acc:AT3G57770]
XLOC_016185	AT3G58710	Probable WRKY transcription factor 69 [Source:UniProtKB/Swiss-Prot;Acc:Q93WV5]
XLOC_016213	AT3G59350	PTI1-like tyrosine-protein kinase 3 [Source:UniProtKB/Swiss-Prot;Acc:B9DFG5]
XLOC_016228	AT3G59620	Jacalin-related lectin 39 [Source:UniProtKB/Swiss-Prot;Acc:Q9M1A6]
XLOC_016253	AT3G60130	Beta-glucosidase 16 [Source:UniProtKB/Swiss-Prot;Acc:Q9M1D0]
XLOC_016261	AT3G60260	ELMO/CED-12 family protein [Source:TAIR;Acc:AT3G60260]
XLOC_016285	AT3G60680	Plant protein of unknown function (DUF641) [Source:TAIR;Acc:AT3G60680]
XLOC_016482	AT3G01720	unknown protein; FUNCTIONS IN: molecular_function unknown; INVOLVED IN: biological_process unknown; LOCATED IN: endomembrane system; EXPRESSED IN: 24 plant structures; EXPRESSED DURING: 13 growth stages; BEST Arabidopsis thaliana protein match is: u /.../ protein (TAIR:AT5G25265.1); Has 374 Blast hits to 211 proteins in 23 species: Archae - 0; Bacteria - 0; Metazoa - 0; Fungi - 0; Plants - 316; V…
XLOC_016500	AT3G02140	Ninja-family protein AFP4 [Source:UniProtKB/Swiss-Prot;Acc:Q9S7Z2]
XLOC_016502	AT3G02190	60S ribosomal protein L39-2 [Source:UniProtKB/Swiss-Prot;Acc:Q8L8W6]
XLOC_016528	AT3G02750	Probable protein phosphatase 2C 33 [Source:UniProtKB/Swiss-Prot;Acc:Q9M8R7]
XLOC_016601	AT3G04060	NAC domain containing protein 46 [Source:TAIR;Acc:AT3G04060]
XLOC_016611	AT3G04200|AT3G04210	Germin-like protein subfamily 1 member 6 [Source:UniProtKB/Swiss-Prot;Acc:Q9M8X6]|Disease resistance protein (TIR-NBS class) [Source:TAIR;Acc:AT3G04210]
XLOC_016631	AT3G04580	Protein EIN4 [Source:UniProtKB/Swiss-Prot;Acc:Q9ZTP3]
XLOC_016636	AT3G04670	Probable WRKY transcription factor 39 [Source:UniProtKB/Swiss-Prot;Acc:Q9SR07]
XLOC_016640	AT3G04717	Encodes a Wound-induced protein (WIP) family protein [Source:TAIR;Acc:AT3G04717]
XLOC_016682	AT3G05320	O-fucosyltransferase family protein [Source:TAIR;Acc:AT3G05320]
XLOC_016688	AT3G05370	receptor like protein 31 [Source:TAIR;Acc:AT3G05370]
XLOC_016695	AT3G05570|AT3G05580	unknown protein; BEST Arabidopsis thaliana protein match is: unknown protein (TAIR:AT4G39235.1); Has 73 Blast hits to 73 proteins in 11 species: Archae - 0; Bacteria - 0; Metazoa - 0; Fungi - 0; Plants - 73; Viruses - 0; Other Eukaryotes - 0 (source /.../ BLink). [Source:TAIR;Acc:AT3G05570]|Serine/threonine-protein phosphatase PP1 isozyme 9 [Source:UniProtKB/Swiss-Prot;Acc:Q9M9W3]
XLOC_016817	AT3G07320	O-Glycosyl hydrolases family 17 protein [Source:TAIR;Acc:AT3G07320]
XLOC_016846	AT3G07890	Ypt/Rab-GAP domain of gyp1p superfamily protein [Source:TAIR;Acc:AT3G07890]
XLOC_016931	AT3G09920	Phosphatidylinositol 4-phosphate 5-kinase 9 [Source:UniProtKB/Swiss-Prot;Acc:Q8L850]
XLOC_016935	AT3G09950	unknown protein; BEST Arabidopsis thaliana protein match is: unknown protein (TAIR:AT5G41761.1); Has 128 Blast hits to 128 proteins in 12 species: Archae - 0; Bacteria - 0; Metazoa - 0; Fungi - 0; Plants - 128; Viruses - 0; Other Eukaryotes - 0 (sou /.../CBI BLink). [Source:TAIR;Acc:AT3G09950]
XLOC_016954	AT3G10260	Reticulon-like protein B8 [Source:UniProtKB/Swiss-Prot;Acc:Q9SS37]
XLOC_016973	AT3G10630|AT3G10640	UDP-Glycosyltransferase superfamily protein [Source:TAIR;Acc:AT3G10630]|SNF7 family protein [Source:TAIR;Acc:AT3G10640]
XLOC_017014	AT3G11320	Probable sugar phosphate/phosphate translocator At3g11320 [Source:UniProtKB/Swiss-Prot;Acc:Q5XF09]
XLOC_017122	AT3G13080	ABC transporter C family member 3 [Source:UniProtKB/Swiss-Prot;Acc:Q9LK64]
XLOC_017169	AT3G13730	3-epi-6-deoxocathasterone 23-monooxygenase [Source:UniProtKB/Swiss-Prot;Acc:Q94IA6]
XLOC_017228	AT3G14590	Calcium-dependent lipid-binding (CaLB domain) family protein [Source:TAIR;Acc:AT3G14590]
XLOC_017367	AT3G17420	Probable receptor-like protein kinase At3g17420 [Source:UniProtKB/Swiss-Prot;Acc:Q9LRP3]
XLOC_017429	AT3G18710	U-box domain-containing protein 29 [Source:UniProtKB/Swiss-Prot;Acc:Q9LSA6]
XLOC_017660	AT3G22950	ADP-ribosylation factor C1 [Source:TAIR;Acc:AT3G22950]
XLOC_017663	AT3G23030	Auxin-responsive protein IAA2 [Source:UniProtKB/Swiss-Prot;Acc:P49678]
XLOC_017672	AT3G23170	unknown protein; BEST Arabidopsis thaliana protein match is: unknown protein (TAIR:AT4G14450.1); Has 74 Blast hits to 74 proteins in 6 species: Archae - 0; Bacteria - 0; Metazoa - 0; Fungi - 0; Plants - 74; Viruses - 0; Other Eukaryotes - 0 (source: /.../BLink). [Source:TAIR;Acc:AT3G23170]
XLOC_017701	AT3G23810	Adenosylhomocysteinase 2 [Source:UniProtKB/Swiss-Prot;Acc:Q9LK36]
XLOC_017723	AT3G24170	Glutathione reductase, cytosolic [Source:UniProtKB/Swiss-Prot;Acc:P48641]
XLOC_017746	AT3G24440	VIN3-like protein 1 [Source:UniProtKB/Swiss-Prot;Acc:Q9LHF5]
XLOC_017750	AT3G24480|AT3G24503	Leucine-rich repeat extensin-like protein 4 [Source:UniProtKB/Swiss-Prot;Acc:Q9LHF1]|Aldehyde dehydrogenase family 2 member C4 [Source:UniProtKB/Swiss-Prot;Acc:Q56YU0]
XLOC_017796	AT3G25570	S-adenosylmethionine decarboxylase proenzyme 3 [Source:UniProtKB/Swiss-Prot;Acc:Q9LSU6]
XLOC_017801	AT3G25655	Protein IDA-LIKE 1 [Source:UniProtKB/Swiss-Prot;Acc:Q29PV4]
XLOC_017877	AT3G26820	Esterase/lipase/thioesterase family protein [Source:TAIR;Acc:AT3G26820]
XLOC_017946	AT3G27809	unknown protein; FUNCTIONS IN: molecular_function unknown; INVOLVED IN: biological_process unknown; LOCATED IN: cellular_component unknown; Has 30201 Blast hits to 17322 proteins in 780 species: Archae - 12; Bacteria - 1396; Metazoa - 17338; Fungi - /.../ Plants - 5037; Viruses - 0; Other Eukaryotes - 2996 (source: NCBI BLink). [Source:TAIR;Acc:AT3G27809]
XLOC_018058	AT3G29360	UDP-glucose 6-dehydrogenase 2 [Source:UniProtKB/Swiss-Prot;Acc:Q9LIA8]
XLOC_018483	AT3G43240	AT-rich interactive domain-containing protein 4 [Source:UniProtKB/Swiss-Prot;Acc:Q6NQ79]
XLOC_018485	AT3G43270	Probable pectinesterase/pectinesterase inhibitor 32 [Source:UniProtKB/Swiss-Prot;Acc:Q9LXK7]
XLOC_018569	AT3G44110	Chaperone protein dnaJ 3 [Source:UniProtKB/Swiss-Prot;Acc:Q94AW8]
XLOC_018623	AT3G44850	Protein kinase superfamily protein [Source:TAIR;Acc:AT3G44850]
XLOC_018633	AT3G45040	phosphatidate cytidylyltransferase family protein [Source:TAIR;Acc:AT3G45040]
XLOC_018857	AT3G48850	Mitochondrial phosphate carrier protein 2, mitochondrial [Source:UniProtKB/Swiss-Prot;Acc:Q9M2Z8]
XLOC_018882	AT3G49350	Ypt/Rab-GAP domain of gyp1p superfamily protein [Source:TAIR;Acc:AT3G49350]
XLOC_018913	AT3G49810	U-box domain-containing protein 30 [Source:UniProtKB/Swiss-Prot;Acc:Q058P4]
XLOC_018993	AT3G51090	Protein of unknown function (DUF1640) [Source:TAIR;Acc:AT3G51090]
XLOC_019024	AT3G51680	Short-chain dehydrogenase reductase 2a [Source:UniProtKB/Swiss-Prot;Acc:Q9SCU0]
XLOC_019111	AT3G53160|AT3G53170	UDP-glycosyltransferase 73C7 [Source:UniProtKB/Swiss-Prot;Acc:Q9SCP5]|Tetratricopeptide repeat (TPR)-like superfamily protein [Source:TAIR;Acc:AT3G53170]
XLOC_019153	AT3G53960	Protein NRT1/ PTR FAMILY 5.7 [Source:UniProtKB/Swiss-Prot;Acc:Q9M331]
XLOC_019188	AT3G54620	Basic leucine zipper 25 [Source:UniProtKB/Swiss-Prot;Acc:Q9M1G6]
XLOC_019222	AT3G55130	ABC transporter G family member 19 [Source:UniProtKB/Swiss-Prot;Acc:Q9M3D6]
XLOC_019286	AT3G56410	Protein of unknown function (DUF3133) [Source:TAIR;Acc:AT3G56410]
XLOC_019295	AT3G56620	WAT1-related protein At3g56620 [Source:UniProtKB/Swiss-Prot;Acc:Q9LXX8]
XLOC_019338	AT3G57480	Zinc finger AN1 and C2H2 domain-containing stress-associated protein 13 [Source:UniProtKB/Swiss-Prot;Acc:Q9SCM4]
XLOC_019523	AT3G60800	Probable protein S-acyltransferase 14 [Source:UniProtKB/Swiss-Prot;Acc:Q8VYP5]
XLOC_019588	AT3G61800	UV-stimulated scaffold protein A homolog [Source:UniProtKB/Swiss-Prot;Acc:Q9M358]
XLOC_019705	-	-
XLOC_019722	AT4G00300	fringe-related protein [Source:TAIR;Acc:AT4G00300]
XLOC_019758	AT4G00970	Cysteine-rich receptor-like protein kinase 41 [Source:UniProtKB/Swiss-Prot;Acc:O23081]
XLOC_019835	AT4G02200	Protein DEHYDRATION-INDUCED 19 homolog 5 [Source:UniProtKB/Swiss-Prot;Acc:O04259]
XLOC_019908	AT4G03420	Protein of unknown function (DUF789) [Source:TAIR;Acc:AT4G03420]
XLOC_019913	AT4G03550	Callose synthase 12 [Source:UniProtKB/Swiss-Prot;Acc:Q9ZT82]
XLOC_020038	AT4G04800|AT4G04810	Peptide methionine sulfoxide reductase B3 [Source:UniProtKB/Swiss-Prot;Acc:Q9M0Z6]|Peptide methionine sulfoxide reductase B4 [Source:UniProtKB/Swiss-Prot;Acc:Q9M0Z5]
XLOC_020040	AT4G04840	Peptide methionine sulfoxide reductase B6 [Source:UniProtKB/Swiss-Prot;Acc:Q8GWF4]
XLOC_020333	AT4G08180	Oxysterol-binding protein-related protein 1C [Source:UniProtKB/Swiss-Prot;Acc:Q8L751]
XLOC_020351	AT4G08390	L-ascorbate peroxidase S, chloroplastic/mitochondrial [Source:UniProtKB/Swiss-Prot;Acc:Q42592]
XLOC_020445	AT4G09570	Calcium-dependent protein kinase 4 [Source:UniProtKB/Swiss-Prot;Acc:Q38869]
XLOC_020557	AT4G11330	Mitogen-activated protein kinase 5 [Source:UniProtKB/Swiss-Prot;Acc:Q39025]
XLOC_020559	AT4G11360	E3 ubiquitin-protein ligase RHA1B [Source:UniProtKB/Swiss-Prot;Acc:Q9SUS5]
XLOC_020572	AT4G11500	pseudogene, similar to putative receptor-like serine-threonine protein kinase, blastp match of 59% identity and 6.5e-66 P-value to GP [Source:TAIR;Acc:AT4G11500]
XLOC_020599	AT4G12070	unknown protein; INVOLVED IN: biological_process unknown; LOCATED IN: plasma membrane; EXPRESSED IN: 22 plant structures; EXPRESSED DURING: 13 growth stages; Has 30201 Blast hits to 17322 proteins in 780 species: Archae - 12; Bacteria - 1396; Metazo /.../338; Fungi - 3422; Plants - 5037; Viruses - 0; Other Eukaryotes - 2996 (source: NCBI BLink). [Source:TAIR;Acc:AT4G12070]
XLOC_020610	AT4G12270|AT4G12290	Copper amine oxidase family protein [Source:TAIR;Acc:AT4G12270]|Copper amine oxidase family protein [Source:TAIR;Acc:AT4G12290]
XLOC_020651	AT4G13110	BSD domain-containing protein [Source:TAIR;Acc:AT4G13110]
XLOC_020744	AT4G14630	Germin-like protein subfamily 1 member 8 [Source:UniProtKB/Swiss-Prot;Acc:Q9LEA7]
XLOC_020776	AT4G15093	Extradiol ring-cleavage dioxygenase [Source:UniProtKB/Swiss-Prot;Acc:Q949R4]
XLOC_020893	AT4G16835|AT4G16840	Pentatricopeptide repeat-containing protein At4g16835, mitochondrial [Source:UniProtKB/Swiss-Prot;Acc:Q9M4P3]|unknown protein; BEST Arabidopsis thaliana protein match is: unknown protein (TAIR:AT2G35658.3); Has 30201 Blast hits to 17322 proteins in 780 species: Archae - 12; Bacteria - 1396; Metazoa - 17338; Fungi - 3422; Plants - 5037; Viruses - 0; Other Eu /.../es - 2996 (source: NCBI BLink). [S…
XLOC_020913	AT4G17260	Lactate/malate dehydrogenase family protein [Source:TAIR;Acc:AT4G17260]
XLOC_020930	AT4G17650	Polyketide cyclase / dehydrase and lipid transport protein [Source:TAIR;Acc:AT4G17650]
XLOC_020945	AT4G17900	PLATZ transcription factor family protein [Source:TAIR;Acc:AT4G17900]
XLOC_021015	AT4G19140	unknown protein; Has 30201 Blast hits to 17322 proteins in 780 species: Archae - 12; Bacteria - 1396; Metazoa - 17338; Fungi - 3422; Plants - 5037; Viruses - 0; Other Eukaryotes - 2996 (source: NCBI BLink). [Source:TAIR;Acc:AT4G19140]
XLOC_021051	AT4G19950	unknown protein; BEST Arabidopsis thaliana protein match is: unknown protein (TAIR:AT5G44860.1); Has 338 Blast hits to 330 proteins in 72 species: Archae - 2; Bacteria - 94; Metazoa - 7; Fungi - 0; Plants - 232; Viruses - 0; Other Eukaryotes - 3 (so /.../NCBI BLink). [Source:TAIR;Acc:AT4G19950]
XLOC_021060	AT4G20110	Vacuolar-sorting receptor 7 [Source:UniProtKB/Swiss-Prot;Acc:Q8L7E3]
XLOC_021111	AT4G20970	basic helix-loop-helix (bHLH) DNA-binding superfamily protein [Source:TAIR;Acc:AT4G20970]
XLOC_021165	AT4G21790	Tobamovirus multiplication protein 1 [Source:UniProtKB/Swiss-Prot;Acc:Q9FEG2]
XLOC_021195	AT4G22270	Protein of unknown function (DUF3537) [Source:TAIR;Acc:AT4G22270]
XLOC_021230	AT4G23050	PAS domain-containing protein tyrosine kinase family protein [Source:TAIR;Acc:AT4G23050]
XLOC_021246	AT4G23470	PLAC8 family protein [Source:TAIR;Acc:AT4G23470]
XLOC_021249	AT4G23550	Probable WRKY transcription factor 29 [Source:UniProtKB/Swiss-Prot;Acc:Q9SUS1]
XLOC_021258	AT4G23730	Galactose mutarotase-like superfamily protein [Source:TAIR;Acc:AT4G23730]
XLOC_021271	AT4G23920	UDP-glucose 4-epimerase 2 [Source:UniProtKB/Swiss-Prot;Acc:Q9T0A7]
XLOC_021328	AT4G24960	HVA22-like protein d [Source:UniProtKB/Swiss-Prot;Acc:Q9S760]
XLOC_021469	AT4G27500	Proton pump-interactor 1 [Source:UniProtKB/Swiss-Prot;Acc:O23144]
XLOC_021494	AT4G27940	Mitochondrial carrier protein MTM1 [Source:UniProtKB/Swiss-Prot;Acc:Q944H5]
XLOC_021601	AT4G29610	Cytidine deaminase 6 [Source:UniProtKB/Swiss-Prot;Acc:Q9SU86]
XLOC_021706	AT4G31780|AT4G31790	Monogalactosyldiacylglycerol synthase 1, chloroplastic [Source:UniProtKB/Swiss-Prot;Acc:O81770]|Probable diphthine synthase [Source:UniProtKB/Swiss-Prot;Acc:O81769]
XLOC_021719	AT4G32020	unknown protein; FUNCTIONS IN: molecular_function unknown; INVOLVED IN: biological_process unknown; LOCATED IN: chloroplast; EXPRESSED IN: 24 plant structures; EXPRESSED DURING: 15 growth stages; BEST Arabidopsis thaliana protein match is: unknown p /.../ (TAIR:AT2G25250.1); Has 65 Blast hits to 65 proteins in 19 species: Archae - 0; Bacteria - 0; Metazoa - 3; Fungi - 8; Plants - 54; Viruses - 0;…
XLOC_021828	AT4G34120	CBS domain-containing protein CBSX2, chloroplastic [Source:UniProtKB/Swiss-Prot;Acc:Q9C5D0]
XLOC_021889	AT4G35165	Protein of unknown function (DUF1278) [Source:TAIR;Acc:AT4G35165]
XLOC_021907	AT4G35500	Protein kinase superfamily protein [Source:TAIR;Acc:AT4G35500]
XLOC_021961	AT4G36480	Long chain base biosynthesis protein 1 [Source:UniProtKB/Swiss-Prot;Acc:Q94IB8]
XLOC_022121	AT4G39840	unknown protein; FUNCTIONS IN: molecular_function unknown; INVOLVED IN: biological_process unknown; LOCATED IN: endomembrane system; EXPRESSED IN: 23 plant structures; EXPRESSED DURING: 13 growth stages; Has 20719 Blast hits to 6096 proteins in 607 /.../s: Archae - 22; Bacteria - 3243; Metazoa - 4364; Fungi - 2270; Plants - 237; Viruses - 128; Other Eukaryotes - 10455 (source: NCBI BLink). [Sourc…
XLOC_022163	AT4G00330	Calmodulin-binding receptor-like cytoplasmic kinase 2 [Source:UniProtKB/Swiss-Prot;Acc:Q8VZJ9]
XLOC_022224	AT4G01250	WRKY transcription factor 22 [Source:UniProtKB/Swiss-Prot;Acc:O04609]
XLOC_022256	AT4G01850	S-adenosylmethionine synthase 2 [Source:UniProtKB/Swiss-Prot;Acc:P17562]
XLOC_022290	AT4G02410	L-type lectin-domain containing receptor kinase IV.3 [Source:UniProtKB/Swiss-Prot;Acc:O81292]
XLOC_022364	AT4G03460	Ankyrin repeat family protein [Source:TAIR;Acc:AT4G03460]
XLOC_022477	AT4G05110|AT4G05120	Equilibrative nucleotide transporter 6 [Source:UniProtKB/Swiss-Prot;Acc:Q944N8]|Equilibrative nucleotide transporter 3 [Source:UniProtKB/Swiss-Prot;Acc:Q9M0Y3]
XLOC_022762	AT4G08170	Inositol-tetrakisphosphate 1-kinase 3 [Source:UniProtKB/Swiss-Prot;Acc:Q9SUG3]
XLOC_023008	AT4G12250	UDP-glucuronate 4-epimerase 5 [Source:UniProtKB/Swiss-Prot;Acc:Q9STI6]
XLOC_023044	AT4G12790	P-loop containing nucleoside triphosphate hydrolases superfamily protein [Source:TAIR;Acc:AT4G12790]
XLOC_023176	AT4G14420	HR-like lesion-inducing protein-related [Source:TAIR;Acc:AT4G14420]
XLOC_023253	AT4G15765	FAD/NAD(P)-binding oxidoreductase family protein [Source:TAIR;Acc:AT4G15765]
XLOC_023298	AT4G16500	Cysteine proteinase inhibitor 4 [Source:UniProtKB/Swiss-Prot;Acc:Q84WT8]
XLOC_023335	AT4G17090	Beta-amylase 3, chloroplastic [Source:UniProtKB/Swiss-Prot;Acc:O23553]
XLOC_023372	AT4G17670	Protein of unknown function (DUF581) [Source:TAIR;Acc:AT4G17670]
XLOC_023486	AT4G19520	disease resistance protein (TIR-NBS-LRR class) family [Source:TAIR;Acc:AT4G19520]
XLOC_023577	AT4G21400|AT4G21410	cysteine-rich RLK (RECEPTOR-like protein kinase) 28 [Source:TAIR;Acc:AT4G21400]|Cysteine-rich receptor-like protein kinase 29 [Source:UniProtKB/Swiss-Prot;Acc:Q8S9L6]
XLOC_023604	AT4G21903|AT4G21910	MATE efflux family protein [Source:TAIR;Acc:AT4G21903]|MATE efflux family protein [Source:TAIR;Acc:AT4G21910]
XLOC_023664	AT4G22770	AT-hook motif nuclear-localized protein 2 [Source:UniProtKB/Swiss-Prot;Acc:O49658]
XLOC_023668	AT4G22820	Zinc finger A20 and AN1 domain-containing stress-associated protein 9 [Source:UniProtKB/Swiss-Prot;Acc:O49663]
XLOC_023673	AT4G22920	Protein STAY-GREEN 1, chloroplastic [Source:UniProtKB/Swiss-Prot;Acc:O82741]
XLOC_023676	AT4G22970	Separase [Source:UniProtKB/Swiss-Prot;Acc:Q5IBC5]
XLOC_023691	AT4G23230|AT4G23240|AT4G23250|AT4G23260	cysteine-rich RLK (RECEPTOR-like protein kinase) 15 [Source:TAIR;Acc:AT4G23230]|cysteine-rich RLK (RECEPTOR-like protein kinase) 16 [Source:TAIR;Acc:AT4G23240]|kinases;protein kinases [Source:TAIR;Acc:AT4G23250]|cysteine-rich RLK (RECEPTOR-like protein kinase) 18 [Source:TAIR;Acc:AT4G23260]
XLOC_023734	AT4G24140	alpha/beta-Hydrolases superfamily protein [Source:TAIR;Acc:AT4G24140]
XLOC_023737	AT4G24200	Transcription elongation factor (TFIIS) family protein [Source:TAIR;Acc:AT4G24200]
XLOC_023773	AT4G24920|AT4G24930	Protein transport protein Sec61 subunit gamma-1 [Source:UniProtKB/Swiss-Prot;Acc:P0DI74]|Thylakoid lumenal 17.9 kDa protein, chloroplastic [Source:UniProtKB/Swiss-Prot;Acc:Q9SW33]
XLOC_023778	AT4G25020	D111/G-patch domain-containing protein [Source:TAIR;Acc:AT4G25020]
XLOC_023781	AT4G25110	Metacaspase-2 [Source:UniProtKB/Swiss-Prot;Acc:Q7XJE5]
XLOC_023791	AT4G25350	Phosphate transporter PHO1 homolog 4 [Source:UniProtKB/Swiss-Prot;Acc:Q6R8G6]
XLOC_023792	AT4G25380	Zinc finger A20 and AN1 domain-containing stress-associated protein 10 [Source:UniProtKB/Swiss-Prot;Acc:Q9STJ9]
XLOC_024012	AT4G29440	Regulator of Vps4 activity in the MVB pathway protein [Source:TAIR;Acc:AT4G29440]
XLOC_024023	AT4G29660|AT4G29670	Uncharacterized protein At4g29660 [Source:UniProtKB/Swiss-Prot;Acc:Q94K18]|Thioredoxin-like 2-2, chloroplastic [Source:UniProtKB/Swiss-Prot;Acc:Q8LCT3]
XLOC_024034	AT4G29840	Threonine synthase 1, chloroplastic [Source:UniProtKB/Swiss-Prot;Acc:Q9S7B5]
XLOC_024059	AT4G30240	Syntaxin/t-SNARE family protein [Source:TAIR;Acc:AT4G30240]
XLOC_024062	AT4G30270	Xyloglucan endotransglucosylase/hydrolase protein 24 [Source:UniProtKB/Swiss-Prot;Acc:P24806]
XLOC_024083	AT4G30600	signal recognition particle receptor alpha subunit family protein [Source:TAIR;Acc:AT4G30600]
XLOC_024133	AT4G31550	Probable WRKY transcription factor 11 [Source:UniProtKB/Swiss-Prot;Acc:Q9SV15]
XLOC_024147	AT4G31770	Lariat debranching enzyme [Source:UniProtKB/Swiss-Prot;Acc:Q94K01]
XLOC_024161	AT4G32070|AT4G32090	Octicosapeptide/Phox/Bem1p (PB1) domain-containing protein / tetratricopeptide repeat (TPR)-containing protein [Source:TAIR;Acc:AT4G32070]|Beta-1,3-N-Acetylglucosaminyltransferase family protein [Source:TAIR;Acc:AT4G32090]
XLOC_024251	AT4G33770	Inositol-tetrakisphosphate 1-kinase 2 [Source:UniProtKB/Swiss-Prot;Acc:O81893]
XLOC_024255	AT4G33810	Glycosyl hydrolase superfamily protein [Source:TAIR;Acc:AT4G33810]
XLOC_024314	AT4G34990	Transcription factor MYB32 [Source:UniProtKB/Swiss-Prot;Acc:O49608]
XLOC_024349	AT4G35830	Aconitate hydratase 1 [Source:UniProtKB/Swiss-Prot;Acc:Q42560]
XLOC_024357	AT4G35985	Senescence/dehydration-associated protein-related [Source:TAIR;Acc:AT4G35985]
XLOC_024393	AT4G36648	other RNA [Source:TAIR;Acc:AT4G36648]
XLOC_024394	AT4G36650|AT4G36660|AT4G36670	plant-specific TFIIB-related protein [Source:TAIR;Acc:AT4G36650]|Protein of unknown function (DUF1195) [Source:TAIR;Acc:AT4G36660]|Probable polyol transporter 6 [Source:UniProtKB/Swiss-Prot;Acc:Q8GXR2]
XLOC_024409	AT4G36945	PLC-like phosphodiesterases superfamily protein [Source:TAIR;Acc:AT4G36945]
XLOC_024563	AT4G39820	Tetratricopeptide repeat (TPR)-like superfamily protein [Source:TAIR;Acc:AT4G39820]
XLOC_024663	AT5G02430	Transducin/WD40 repeat-like superfamily protein [Source:TAIR;Acc:AT5G02430]
XLOC_024719	AT5G03320	Protein kinase superfamily protein [Source:TAIR;Acc:AT5G03320]
XLOC_024767	AT5G04170	Probable calcium-binding protein CML50 [Source:UniProtKB/Swiss-Prot;Acc:Q9FYE4]
XLOC_024819	AT5G05140	Probable mediator of RNA polymerase II transcription subunit 26b [Source:UniProtKB/Swiss-Prot;Acc:Q9FHK9]
XLOC_024985	AT5G08139	RING/U-box superfamily protein [Source:TAIR;Acc:AT5G08139]
XLOC_025082	AT5G10410	Putative clathrin assembly protein At5g10410 [Source:UniProtKB/Swiss-Prot;Acc:Q8H0W9]
XLOC_025143	AT5G11650	alpha/beta-Hydrolases superfamily protein [Source:TAIR;Acc:AT5G11650]
XLOC_025276	AT5G14930	Senescence-associated carboxylesterase 101 [Source:UniProtKB/Swiss-Prot;Acc:Q4F883]
XLOC_025430	AT5G17847|AT5G17850	unknown protein; LOCATED IN: endomembrane system; Has 30201 Blast hits to 17322 proteins in 780 species: Archae - 12; Bacteria - 1396; Metazoa - 17338; Fungi - 3422; Plants - 5037; Viruses - 0; Other Eukaryotes - 2996 (source: NCBI BLink). [Source:TAIR;Acc:AT5G17847]|Cation/calcium exchanger 2 [Source:UniProtKB/Swiss-Prot;Acc:Q9FKP2]
XLOC_025434	AT5G17910	unknown protein; FUNCTIONS IN: molecular_function unknown; INVOLVED IN: biological_process unknown; LOCATED IN: mitochondrion; EXPRESSED IN: 23 plant structures; EXPRESSED DURING: 15 growth stages; BEST Arabidopsis thaliana protein match is: unknown /.../in (TAIR:AT2G29620.1); Has 1807 Blast hits to 1807 proteins in 277 species: Archae - 0; Bacteria - 0; Metazoa - 736; Fungi - 347; Plants - 385; …
XLOC_025531	AT5G19550	Aspartate aminotransferase, cytoplasmic isozyme 1 [Source:UniProtKB/Swiss-Prot;Acc:P46645]
XLOC_025552	AT5G20050	Probable receptor-like protein kinase At5g20050 [Source:UniProtKB/Swiss-Prot;Acc:Q94C25]
XLOC_025592	AT5G20900	Protein TIFY 3B [Source:UniProtKB/Swiss-Prot;Acc:Q9C5K8]
XLOC_025599	AT5G21090	Leucine-rich repeat (LRR) family protein [Source:TAIR;Acc:AT5G21090]
XLOC_025770	AT5G25050	Probable folate-biopterin transporter 2 [Source:UniProtKB/Swiss-Prot;Acc:Q5FV41]
XLOC_026027	AT5G28830	calcium-binding EF hand family protein [Source:TAIR;Acc:AT5G28830]
XLOC_026444	AT5G37070	Protein of unknown function, DUF538 [Source:TAIR;Acc:AT5G37070]
XLOC_026480	AT5G37540	Eukaryotic aspartyl protease family protein [Source:TAIR;Acc:AT5G37540]
XLOC_026537	AT5G38400	unknown protein; Has 1807 Blast hits to 1807 proteins in 277 species: Archae - 0; Bacteria - 0; Metazoa - 736; Fungi - 347; Plants - 385; Viruses - 0; Other Eukaryotes - 339 (source: NCBI BLink). [Source:TAIR;Acc:AT5G38400]
XLOC_026554	-	-
XLOC_026576	AT5G39030	Probable receptor-like protein kinase At5g39030 [Source:UniProtKB/Swiss-Prot;Acc:Q9FID5]
XLOC_026640	AT5G40348	other RNA [Source:TAIR;Acc:AT5G40348]
XLOC_026688	AT5G41080	Glycerophosphodiester phosphodiesterase GDPD2 [Source:UniProtKB/Swiss-Prot;Acc:Q9FLM1]
XLOC_026738	AT5G41900	alpha/beta-Hydrolases superfamily protein [Source:TAIR;Acc:AT5G41900]
XLOC_026887	AT5G44240	Phospholipid-transporting ATPase 2 [Source:UniProtKB/Swiss-Prot;Acc:P98205]
XLOC_026899	AT5G44480	Putative UDP-arabinose 4-epimerase 4 [Source:UniProtKB/Swiss-Prot;Acc:Q9FI17]
XLOC_026949	AT5G45130	Ras-related protein RABF2a [Source:UniProtKB/Swiss-Prot;Acc:P31582]
XLOC_026974	AT5G45710	Heat stress transcription factor A-4c [Source:UniProtKB/Swiss-Prot;Acc:Q9FK72]
XLOC_026977	AT5G45750	Ras-related protein RABA1c [Source:UniProtKB/Swiss-Prot;Acc:Q9FK68]
XLOC_027030	AT5G46760	Transcription factor MYC3 [Source:UniProtKB/Swiss-Prot;Acc:Q9FIP9]
XLOC_027059	AT5G47200	Ras-related protein RABD2b [Source:UniProtKB/Swiss-Prot;Acc:Q9FPJ4]
XLOC_027129	AT5G48560	Transcription factor bHLH78 [Source:UniProtKB/Swiss-Prot;Acc:Q9FJL4]
XLOC_027397	AT5G53420	CCT motif family protein [Source:TAIR;Acc:AT5G53420]
XLOC_027407	AT5G53560	Cytochrome b5 isoform E [Source:UniProtKB/Swiss-Prot;Acc:Q42342]
XLOC_027463	AT5G54390	PAP-specific phosphatase HAL2-like [Source:UniProtKB/Swiss-Prot;Acc:Q38945]
XLOC_027550	AT5G55930	Oligopeptide transporter 1 [Source:UniProtKB/Swiss-Prot;Acc:Q9FG72]
XLOC_027552	AT5G55970	RING/U-box superfamily protein [Source:TAIR;Acc:AT5G55970]
XLOC_027617	AT5G57050	Protein phosphatase 2C 77 [Source:UniProtKB/Swiss-Prot;Acc:O04719]
XLOC_027618	AT5G57060	FUNCTIONS IN: molecular_function unknown; INVOLVED IN: defense response to Gram-negative bacterium, cytolysis; LOCATED IN: integral to membrane; EXPRESSED IN: 22 plant structures; EXPRESSED DURING: 13 growth stages; CONTAINS InterPro DOMAIN/s: Chann /.../ming colicin, C-terminal cytotoxic (InterPro:IPR000293); BEST Arabidopsis thaliana protein match is: Ribosomal protein L18ae family (TAIR:AT4G26…
XLOC_027648	AT5G57710	Double Clp-N motif-containing P-loop nucleoside triphosphate hydrolases superfamily protein [Source:TAIR;Acc:AT5G57710]
XLOC_027682	AT5G58370|AT5G58375	P-loop containing nucleoside triphosphate hydrolases superfamily protein [Source:TAIR;Acc:AT5G58370]|Methyltransferase-related protein [Source:TAIR;Acc:AT5G58375]
XLOC_027783	AT5G60410	E3 SUMO-protein ligase SIZ1 [Source:UniProtKB/Swiss-Prot;Acc:Q680Q4]
XLOC_027824	AT5G61210	SNAP25 homologous protein SNAP33 [Source:UniProtKB/Swiss-Prot;Acc:Q9S7P9]
XLOC_027853	AT5G61780	TUDOR-SN protein 2 [Source:TAIR;Acc:AT5G61780]
XLOC_027893	AT5G62570|AT5G62575	Calmodulin-binding protein 60 A [Source:UniProtKB/Swiss-Prot;Acc:C0SVV6]|Succinate dehydrogenase subunit 7B, mitochondrial [Source:UniProtKB/Swiss-Prot;Acc:Q3E870]
XLOC_027906	AT5G62770	Protein of unknown function (DUF1645) [Source:TAIR;Acc:AT5G62770]
XLOC_027911	AT5G62865	unknown protein; BEST Arabidopsis thaliana protein match is: unknown protein (TAIR:AT3G48020.1). [Source:TAIR;Acc:AT5G62865]
XLOC_027955	AT5G63770	Diacylglycerol kinase 2 [Source:UniProtKB/Swiss-Prot;Acc:Q9FFN7]
XLOC_027961	AT5G63880	Vacuolar protein sorting-associated protein 20 homolog 1 [Source:UniProtKB/Swiss-Prot;Acc:Q8GXN6]
XLOC_028041	AT5G65270	Ras-related protein RABA4a [Source:UniProtKB/Swiss-Prot;Acc:Q9FJN8]
XLOC_028115	AT5G66760	Succinate dehydrogenase [ubiquinone] flavoprotein subunit 1, mitochondrial [Source:UniProtKB/Swiss-Prot;Acc:O82663]
XLOC_028146	AT5G67300|AT5G67320	Transcription factor MYB44 [Source:UniProtKB/Swiss-Prot;Acc:Q9FDW1]|WD-40 repeat family protein [Source:TAIR;Acc:AT5G67320]
XLOC_028176	AT5G01340	Mitochondrial succinate-fumarate transporter 1 [Source:UniProtKB/Swiss-Prot;Acc:Q9M038]
XLOC_028213	AT5G01940|AT5G01950	eukaryotic translation initiation factor 2B family protein / eIF-2B family protein [Source:TAIR;Acc:AT5G01940]|Leucine-rich repeat protein kinase family protein [Source:TAIR;Acc:AT5G01950]
XLOC_028261	AT5G03030	Mitochondrial import inner membrane translocase subunit TIM14-3 [Source:UniProtKB/Swiss-Prot;Acc:Q9LYY2]
XLOC_028347	AT5G04540	Phosphatidylinositol-3-phosphatase myotubularin-2 [Source:UniProtKB/Swiss-Prot;Acc:F4JWB3]
XLOC_028363	AT5G04870	Calcium-dependent protein kinase 1 [Source:UniProtKB/Swiss-Prot;Acc:Q06850]
XLOC_028394	AT5G05370	Cytochrome b-c1 complex, subunit 8 protein [Source:TAIR;Acc:AT5G05370]
XLOC_028450	AT5G06560	Myosin-binding protein 7 [Source:UniProtKB/Swiss-Prot;Acc:Q9FG14]
XLOC_028451	AT5G06570	Probable carboxylesterase 15 [Source:UniProtKB/Swiss-Prot;Acc:Q9FG13]
XLOC_028462	AT5G06750|AT5G06755	Probable protein phosphatase 2C 68 [Source:UniProtKB/Swiss-Prot;Acc:Q84JD5]|unknown protein; FUNCTIONS IN: molecular_function unknown; INVOLVED IN: biological_process unknown; LOCATED IN: cellular_component unknown; Has 0 Blast hits to 0 proteins in 0 species (source: NCBI BLink). [Source:TAIR;Acc:AT5G06755]
XLOC_028481	AT5G07070	CBL-interacting serine/threonine-protein kinase 2 [Source:UniProtKB/Swiss-Prot;Acc:Q9LYQ8]
XLOC_028494	AT5G07350	TUDOR-SN protein 1 [Source:TAIR;Acc:AT5G07350]
XLOC_028592	AT5G09680|AT5G09690|AT5G09700	Cytochrome b5 domain-containing protein RLF [Source:UniProtKB/Swiss-Prot;Acc:Q9LXD1]|Magnesium transporter MRS2-7 [Source:UniProtKB/Swiss-Prot;Acc:Q304A0]|Glycosyl hydrolase family protein [Source:TAIR;Acc:AT5G09700]
XLOC_028601	AT5G09790	Histone-lysine N-methyltransferase ATXR5 [Source:UniProtKB/Swiss-Prot;Acc:Q8VZJ1]
XLOC_028692	AT5G11520	Aspartate aminotransferase 3, chloroplastic [Source:UniProtKB/Swiss-Prot;Acc:P46644]
XLOC_028783	AT5G13550	Sulfate transporter 4.1, chloroplastic [Source:UniProtKB/Swiss-Prot;Acc:Q9FY46]
XLOC_028798	AT5G13860	Protein ELC-like [Source:UniProtKB/Swiss-Prot;Acc:Q9FFY6]
XLOC_028889	AT5G15470	Probable galacturonosyltransferase 14 [Source:UniProtKB/Swiss-Prot;Acc:Q8GWT1]
XLOC_028965	AT5G16980|AT5G16990|AT5G17000	Zinc-binding dehydrogenase family protein [Source:TAIR;Acc:AT5G16980]|NADP-dependent alkenal double bond reductase P2 [Source:UniProtKB/Swiss-Prot;Acc:Q39173]|Zinc-binding dehydrogenase family protein [Source:TAIR;Acc:AT5G17000]
XLOC_028989	AT5G17460	unknown protein; FUNCTIONS IN: molecular_function unknown; INVOLVED IN: response to salt stress; LOCATED IN: mitochondrion; Has 30201 Blast hits to 17322 proteins in 780 species: Archae - 12; Bacteria - 1396; Metazoa - 17338; Fungi - 3422; Plants - /.../Viruses - 0; Other Eukaryotes - 2996 (source: NCBI BLink). [Source:TAIR;Acc:AT5G17460]
XLOC_029010	AT5G17770	NADH--cytochrome b5 reductase 1 [Source:UniProtKB/Swiss-Prot;Acc:Q9ZNT1]
XLOC_029221	AT5G22270	unknown protein; BEST Arabidopsis thaliana protein match is: unknown protein (TAIR:AT3G11600.1); Has 136 Blast hits to 136 proteins in 15 species: Archae - 0; Bacteria - 0; Metazoa - 0; Fungi - 0; Plants - 136; Viruses - 0; Other Eukaryotes - 0 (sou /.../CBI BLink). [Source:TAIR;Acc:AT5G22270]
XLOC_029227	AT5G22350	Mitochondrial fission protein ELM1 [Source:UniProtKB/Swiss-Prot;Acc:Q93YN4]
XLOC_029252	AT5G22770	AP-2 complex subunit alpha-1 [Source:UniProtKB/Swiss-Prot;Acc:Q8LPL6]
XLOC_029253	AT5G22780	AP-2 complex subunit alpha-2 [Source:UniProtKB/Swiss-Prot;Acc:Q8LPK4]
XLOC_029355	AT5G24590	TCV-interacting protein [Source:TAIR;Acc:AT5G24590]
XLOC_029367	AT5G24810	ABC1 family protein [Source:TAIR;Acc:AT5G24810]
XLOC_029467	AT5G26749|AT5G26751	C2H2 and C2HC zinc fingers superfamily protein [Source:TAIR;Acc:AT5G26749]|Shaggy-related protein kinase alpha [Source:UniProtKB/Swiss-Prot;Acc:P43288]
XLOC_029879	AT5G35110	unknown protein; BEST Arabidopsis thaliana protein match is: unknown protein (TAIR:AT2G46490.1); Has 1807 Blast hits to 1807 proteins in 277 species: Archae - 0; Bacteria - 0; Metazoa - 736; Fungi - 347; Plants - 385; Viruses - 0; Other Eukaryotes - /.../source: NCBI BLink). [Source:TAIR;Acc:AT5G35110]
XLOC_030088	AT5G37770	Calcium-binding protein CML24 [Source:UniProtKB/Swiss-Prot;Acc:P25070]
XLOC_030114	AT5G38240	Protein kinase family protein [Source:TAIR;Acc:AT5G38240]
XLOC_030177	AT5G39360	EID1-like F-box protein 2 [Source:UniProtKB/Swiss-Prot;Acc:Q9FLZ8]
XLOC_030234	AT5G40170	receptor like protein 54 [Source:TAIR;Acc:AT5G40170]
XLOC_030247	AT5G40370	Glutaredoxin-C2 [Source:UniProtKB/Swiss-Prot;Acc:Q9FNE2]
XLOC_030282	AT5G41120|AT5G41130	Esterase/lipase/thioesterase family protein [Source:TAIR;Acc:AT5G41120]|Esterase/lipase/thioesterase family protein [Source:TAIR;Acc:AT5G41130]
XLOC_030307	AT5G41590	Protein LURP-one-related 17 [Source:UniProtKB/Swiss-Prot;Acc:A0MFL4]
XLOC_030308	AT5G41610	Cation/H(+) antiporter 18 [Source:UniProtKB/Swiss-Prot;Acc:Q9FFR9]
XLOC_030326	AT5G41992	conserved peptide upstream open reading frame 58 [Source:TAIR;Acc:AT5G41992]
XLOC_030355	AT5G42570	B-cell receptor-associated 31-like [Source:TAIR;Acc:AT5G42570]
XLOC_030418	AT5G43450	1-aminocyclopropane-1-carboxylate oxidase homolog 10 [Source:UniProtKB/Swiss-Prot;Acc:Q9LSW6]
XLOC_030462	AT5G44290	Protein kinase superfamily protein [Source:TAIR;Acc:AT5G44290]
XLOC_030532	AT5G45340	Abscisic acid 8'-hydroxylase 3 [Source:UniProtKB/Swiss-Prot;Acc:Q9FH76]
XLOC_030535	AT5G45410	unknown protein; BEST Arabidopsis thaliana protein match is: unknown protein (TAIR:AT4G25030.2); Has 124 Blast hits to 124 proteins in 34 species: Archae - 2; Bacteria - 31; Metazoa - 0; Fungi - 0; Plants - 91; Viruses - 0; Other Eukaryotes - 0 (sou /.../CBI BLink). [Source:TAIR;Acc:AT5G45410]
XLOC_030564	AT5G45840	Leucine-rich repeat protein kinase family protein [Source:TAIR;Acc:AT5G45840]
XLOC_030616	AT5G46710	PLATZ transcription factor family protein [Source:TAIR;Acc:AT5G46710]
XLOC_030630	AT5G46960	Plant invertase/pectin methylesterase inhibitor superfamily protein [Source:TAIR;Acc:AT5G46960]
XLOC_030704	AT5G48250	Zinc finger protein CONSTANS-LIKE 10 [Source:UniProtKB/Swiss-Prot;Acc:Q9LUA9]
XLOC_030711	AT5G48380	Probably inactive leucine-rich repeat receptor-like protein kinase At5g48380 [Source:UniProtKB/Swiss-Prot;Acc:Q9ASS4]
XLOC_030799	AT5G49900	Beta-glucosidase, GBA2 type family protein [Source:TAIR;Acc:AT5G49900]
XLOC_030824	AT5G50370	Adenylate kinase 3 [Source:UniProtKB/Swiss-Prot;Acc:Q9FK35]
XLOC_030847	AT5G50720	HVA22-like protein e [Source:UniProtKB/Swiss-Prot;Acc:Q9FED2]
XLOC_030895	AT5G51640	Protein YLS7 [Source:UniProtKB/Swiss-Prot;Acc:Q9FHM0]
XLOC_030920	AT5G52120	F-box protein PP2-A14 [Source:UniProtKB/Swiss-Prot;Acc:Q9FJ80]
XLOC_030971	AT5G53050	alpha/beta-Hydrolases superfamily protein [Source:TAIR;Acc:AT5G53050]
XLOC_031012	AT5G53990	UDP-glycosyltransferase 79B9 [Source:UniProtKB/Swiss-Prot;Acc:Q9FN28]
XLOC_031049	AT5G54650	Formin-like protein 5 [Source:UniProtKB/Swiss-Prot;Acc:Q94B77]
XLOC_031059	AT5G54850	unknown protein; Has 1807 Blast hits to 1807 proteins in 277 species: Archae - 0; Bacteria - 0; Metazoa - 736; Fungi - 347; Plants - 385; Viruses - 0; Other Eukaryotes - 339 (source: NCBI BLink). [Source:TAIR;Acc:AT5G54850]
XLOC_031137	AT5G56350	Pyruvate kinase family protein [Source:TAIR;Acc:AT5G56350]
XLOC_031159	AT5G56760	Serine acetyltransferase 5 [Source:UniProtKB/Swiss-Prot;Acc:Q42538]
XLOC_031212	AT5G57630	CBL-interacting serine/threonine-protein kinase 21 [Source:UniProtKB/Swiss-Prot;Acc:Q94CG0]
XLOC_031367	AT5G60700	glycosyltransferase family protein 2 [Source:TAIR;Acc:AT5G60700]
XLOC_031418	AT5G61600	Ethylene-responsive transcription factor ERF104 [Source:UniProtKB/Swiss-Prot;Acc:Q9FKG1]
XLOC_031426	AT5G61760	Inositol polyphosphate multikinase beta [Source:UniProtKB/Swiss-Prot;Acc:Q9FLT2]
XLOC_031431	AT5G61900|AT5G61910	Protein BONZAI 1 [Source:UniProtKB/Swiss-Prot;Acc:Q941L3]|DCD (Development and Cell Death) domain protein [Source:TAIR;Acc:AT5G61910]
XLOC_031437	AT5G62070	IQ-domain 23 [Source:TAIR;Acc:AT5G62070]
XLOC_031459	AT5G62480	Glutathione S-transferase U9 [Source:UniProtKB/Swiss-Prot;Acc:Q9FUT0]
XLOC_031469	AT5G62680	Protein NRT1/ PTR FAMILY 2.11 [Source:UniProtKB/Swiss-Prot;Acc:Q9LV10]
XLOC_031601	AT5G65240	Probable LRR receptor-like serine/threonine-protein kinase At5g65240 [Source:UniProtKB/Swiss-Prot;Acc:C0LGX1]
XLOC_031624	AT5G65600|AT5G65609	L-type lectin-domain containing receptor kinase IX.2 [Source:UniProtKB/Swiss-Prot;Acc:Q9LSL5]|unknown protein; FUNCTIONS IN: molecular_function unknown; INVOLVED IN: biological_process unknown; LOCATED IN: chloroplast; BEST Arabidopsis thaliana protein match is: unknown protein (TAIR:AT5G67245.1); Has 30201 Blast hits to 17322 proteins in 78 /.../ies: Archae - 12; Bacteria - 1396; Metazoa - 17338…
XLOC_031626	AT5G65630	Transcription factor GTE7 [Source:UniProtKB/Swiss-Prot;Acc:Q7Y214]
XLOC_031678	AT5G66675	UPF0496 protein At5g66675 [Source:UniProtKB/Swiss-Prot;Acc:Q8GW16]
XLOC_031711	AT5G67250	F-box protein SKIP2 [Source:UniProtKB/Swiss-Prot;Acc:Q9FE83]
XLOC_031864	ATCG00020	Photosystem II protein D1 [Source:UniProtKB/Swiss-Prot;Acc:P83755]

## Sheet: Table S10F
Supplementary Table S10F. 5 DEMs shared in comparison groups WT-Ss/WT, ago2/WT, ago2-Ss/WT-Ss and ago2-Ss/ago2
miRNA	Normalized reads
	WT	WT-Ss	ago2	ago2-Ss
ath-miR397b	2.38	0.52	0.48	1.63
ath-miR398b-3p	675.7	271.51	152.14	533.95
ath-miR398b-5p	58.22	19.88	14.17	36.9
ath-miR398c-3p	675.7	271.51	152.14	533.95
ath-miR398c-5p	58.22	19.77	14.25	37.08

## Sheet: Table S10G
Supplementary Table S10G. 7 DEMs included exclusively in the comparison group WT-Ss/WT
miRNA	Normalized reads
	WT	WT-Ss	ago2	ago2-Ss
ath-miR166e-5p	7.1	13.03	6.87	7.76
ath-miR402	8.55	22.1	11.39	14.24
ath-miR5643a	1.75	4.78	2.11	3.25
ath-miR5643b	1.75	4.78	2.11	3.25
ath-miR779.2	6.13	12.83	5.48	8.28
ath-miR840-3p	7.71	12.83	7.94	8.05
3_22060-3p	2.79	1.86	2.05	1.61

## Sheet: Table S10H
Supplementary Table S10H. 5 DEMs included exclusively in the comparison group ago2/WT
miRNA	Normalized reads
	WT	WT-Ss	ago2	ago2-Ss
ath-miR168a-3p	96.47	135.59	162.28	126.31
ath-miR171b-5p	14.33	12.33	8.85	7.88
ath-miR391-5p	34.04	45.38	50.94	50.22
ath-miR5026	19.43	13.54	7.87	9.68
ath-miR5654-5p	6.13	5.28	3.64	3.9

## Sheet: Table S10I
Supplementary Table S10I. 9 DEMs included exclusively in the comparison group ago2-Ss/WT-Ss
miRNA	Normalized reads
	WT	WT-Ss	ago2	ago2-Ss
ath-miR160c-3p	8.03	6.66	9.18	10.11
ath-miR164a	11.65	10.15	15.27	14.98
ath-miR164b-5p	11.74	10.15	15.27	14.98
ath-miR1888a	2.65	3.91	2.06	1.75
ath-miR5663-5p	5.69	5.25	6.38	7.85
ath-miR861-3p	6.91	8.13	4.83	4.41
ath-miR865-3p	3.39	4.99	2.92	2.57
2_13869-5p	5.5	8.96	3.94	4.79
4_6055-5p	5.4	8.96	3.94	4.79

## Sheet: Table S10J
Supplementary Table S10J. 4 DEMs included exclusively in the comparison group ago2-Ss/ago2
miRNA	Normalized reads
	WT	WT-Ss	ago2	ago2-Ss
ath-miR165a-5p	5.14	3.4	6.62	2.46
ath-miR399a	1.59	2.46	2.26	1.09
ath-miR5020b	1.29	1.03	2.3	0.72
2_9980-5p	7.14	11.57	4.5	13.1

[truncated: 4 more sheets: Table S10K, Table S10L, Table S10M, Table S10N]
