# Supplementary material for: Integrated miRNAome and Transcriptome Analysis Reveals Argonaute 2-Mediated Defense Responses Against the Devastating Phytopathogen Sclerotinia sclerotiorum
Source: Front Plant Sci. 2020 Apr 29;11:500. doi: 10.3389/fpls.2020.00500 (PMC7201365; doi:10.3389/fpls.2020.00500)
Supplement: Supplementary file 12 [file Table_11.XLSX]

## Sheet: Table S10
Supplementary Table S11. Overview of small RNA sequencing data generated for Arabidopsis.
Sample	Mark	Raw reads	Clean reads	Remove adapter	Insert null	N	Too short	Poly-A	Too long	Low quality	Mark	Clean reads	Pre-miRNA	rRNA	tRNA	snRNA	Other ncRNA	Repeat	Map to genome	Unclassified
WT mock-1	Reads	12191445	7485728	6501	290076	2672	4142619	14560	235515	13774	Reads	7485728	326196	1180695	2625	29345	37547	2225699	3187266	496355
WT mock-1	Percent	100	61.4	0.05	2.38	0.02	33.98	0.12	1.93	0.11	Percent	100	4.36	15.77	0.04	0.39	0.5	29.73	42.58	6.63
WT mock-2	Reads	11360579	7312771	5657	230098	2417	3483430	13730	299480	12996	Reads	7312771	308419	1282370	2074	20874	35312	1660116	3551073	452533
WT mock-2	Percent	100	64.37	0.05	2.03	0.02	30.66	0.12	2.64	0.11	Percent	100	4.22	17.54	0.03	0.29	0.48	22.7	48.56	6.19
WT mock-3	Reads	12550043	7411969	6879	256331	2569	4550319	13343	295115	13518	Reads	7411969	285157	1230833	2789	32420	39949	2324718	2969630	526473
WT mock-3	Percent	100	59.06	0.05	2.04	0.02	36.26	0.11	2.35	0.11	Percent	100	3.85	16.61	0.04	0.44	0.54	31.36	40.07	7.1
WT Ss-1	Reads	11010414	7695388	6621	452918	2573	2461920	18532	358263	14199	Reads	7695388	299542	1317264	2214	23518	25379	2111857	3229120	686494
WT Ss-1	Percent	100	69.89	0.06	4.11	0.02	22.36	0.17	3.25	0.13	Percent	100	3.89	17.12	0.03	0.31	0.33	27.44	41.96	8.92
WT Ss-2	Reads	11983958	8459636	7424	310342	2875	2835858	19511	332757	15555	Reads	8459636	230825	1563897	2889	30819	30229	2567947	3218824	814206
WT Ss-2	Percent	100	70.59	0.06	2.59	0.02	23.66	0.16	2.78	0.13	Percent	100	2.73	18.49	0.03	0.36	0.36	30.36	38.05	9.62
WT Ss-3	Reads	11299131	7241012	7082	437438	2495	3287115	14559	297232	12198	Reads	7241012	405342	1101465	2509	26621	26193	2089172	2774559	815151
WT Ss-3	Percent	100	64.08	0.06	3.87	0.02	29.09	0.13	2.63	0.11	Percent	100	5.6	15.21	0.03	0.37	0.36	28.85	38.32	11.26
ago2 mock-1	Reads	13694936	9612682	8023	267878	3194	3487159	17718	281043	17239	Reads	9612682	413799	1597278	3381	39036	38129	2931984	3907217	681858
ago2 mock-1	Percent	100	70.19	0.06	1.96	0.02	25.46	0.13	2.05	0.13	Percent	100	4.3	16.62	0.04	0.41	0.4	30.5	40.65	7.09
ago2 mock-2	Reads	11233049	7650541	5669	362112	2562	2934357	14860	248958	13990	Reads	7650541	462150	1312878	2047	15978	29145	1414826	3902993	510524
ago2 mock-2	Percent	100	68.11	0.05	3.22	0.02	26.12	0.13	2.22	0.12	Percent	100	6.04	17.16	0.03	0.21	0.38	18.49	51.02	6.67
ago2 mock-3	Reads	12433181	8546933	5292	242987	2757	3429351	16216	174478	15167	Reads	8546933	270471	1863033	2494	23216	29223	1506552	4453834	398110
ago2 mock-3	Percent	100	68.74	0.04	1.95	0.02	27.58	0.13	1.4	0.12	Percent	100	3.16	21.8	0.03	0.27	0.34	17.63	52.11	4.66
ago2 Ss-1	Reads	12431899	8016903	8003	472346	2644	3735677	16162	165169	14995	Reads	8016903	289546	1391744	3332	34707	32885	2443752	3016743	804194
ago2 Ss-1	Percent	100	64.49	0.06	3.8	0.02	30.05	0.13	1.33	0.12	Percent	100	3.61	17.36	0.04	0.43	0.41	30.48	37.63	10.03
ago2 Ss-2	Reads	13098413	8474009	6908	276863	2780	4152001	15511	154805	15536	Reads	8474009	360128	1611214	3121	34855	35188	2039110	3738942	651451
ago2 Ss-2	Percent	100	64.69	0.05	2.11	0.02	31.7	0.12	1.18	0.12	Percent	100	4.25	19.01	0.04	0.41	0.42	24.06	44.12	7.69
ago2 Ss-3	Reads	12703654	8895180	7004	337312	2827	3245546	17439	181285	17061	Reads	8895180	372899	1557459	3052	33969	36328	2163199	4045008	683266
ago2 Ss-3	Percent	100	70.02	0.06	2.66	0.02	25.55	0.14	1.43	0.13	Percent	100	4.19	17.51	0.03	0.38	0.41	24.32	45.47	7.68
