# Supplementary material for: Integrated miRNAome and Transcriptome Analysis Reveals Argonaute 2-Mediated Defense Responses Against the Devastating Phytopathogen Sclerotinia sclerotiorum
Source: Front Plant Sci. 2020 Apr 29;11:500. doi: 10.3389/fpls.2020.00500 (PMC7201365; doi:10.3389/fpls.2020.00500)
Supplement: Supplementary file 13 [file Table_12.XLSX]

## Sheet: Table S12
Supplementary Table S12. List of miRNAs identified in this study
miRNA	Normalized reads				WT-Ss/WT		ago2/WT		ago2-Ss/WT-Ss		ago2-Ss/ago2
	WT	WT-Ss	ago2	ago2-Ss	Log2(FC)	Regulation	Log2(FC)	Regulation	Log2(FC)	Regulation	Log2(FC)	Regulation
known miRNAs
ath-miR156a-5p	322.82	320.97	389.17	316.52	-0.13		0.3		0.17		-0.293
ath-miR156b-3p	15.74	16.13	12.89	12.57	-0.07		-0.22		-0.17		-0.055
ath-miR156b-5p	324.94	323.86	391.58	319.47	-0.12		0.3		0.17		-0.29
ath-miR156c-3p	12.87	11.51	12.54	10.56	-0.29		0.04		0.1		-0.256
ath-miR156c-5p	322.82	320.97	389.17	316.52	-0.13		0.3		0.17		-0.293
ath-miR156d-3p	21.96	17.86	19.56	15.86	-0.43		-0.12		0.04		-0.316
ath-miR156d-5p	640.17	605.63	794.68	607.76	-0.19		0.34		0.19		-0.384
ath-miR156e	321.92	320.58	388.7	316.26	-0.12		0.3		0.17		-0.292
ath-miR156f-5p	321.92	320.58	388.7	316.26	-0.12		0.3		0.17		-0.292
ath-miR157a-3p	14.45	13.1	17.91	15.13	-0.27		0.4		0.41		-0.295
ath-miR157a-5p	2022.82	2391.73	1934.87	1995.11	0.11		0.01		-0.06		0.007
ath-miR157b-3p	14.45	13.1	17.91	15.13	-0.27		0.4		0.41		-0.295
ath-miR157b-5p	2022.82	2391.73	1934.87	1995.11	0.11		0.01		-0.06		0.007
ath-miR157c-3p	169.27	189.92	158.08	147.98	0.05		-0.03		-0.17		-0.127
ath-miR157c-5p	2591.83	3194.7	2477.18	2594.71	0.17		0.01		-0.09		0.031
ath-miR157d	99.13	105.76	89.75	108	-0.03		-0.1		0.23		0.263
ath-miR158a-3p	14337.6	15025.7	14730.5	13364.3	-0.07		0.11		0.05		-0.18
ath-miR158a-5p	16.63	32.78	12.44	17.43	0.82	Up	-0.38		-0.71	Down	0.467
ath-miR158b	26.45	31.91	23.81	25.8	0.11		-0.06		-0.11		0.025
ath-miR159a	7080.5	7460.8	7410.35	7591.08	-0.02		0.21		0.23		-0.052
ath-miR159b-3p	3680.33	3601.61	3611.06	4067.53	-0.14		0.09		0.39		0.11
ath-miR159b-5p	1	1.93	1.74	2.36	0.89		0.86		0.34		0.343
ath-miR159c	95.09	129.59	91.96	82.61	0.35		0.06		-0.45		-0.201
ath-miR160a-5p	232.16	245.25	273.21	219.56	-0.07		0.29		0.08		-0.312
ath-miR160b	197.47	206.18	244.08	199.73	-0.08		0.36		0.2		-0.288
ath-miR160c-3p	8.03	6.66	9.18	10.11	-0.37		0.29		0.8	Up	0.102
ath-miR160c-5p	231.56	244.92	273.05	219.38	-0.07		0.29		0.09		-0.312
ath-miR161.1	1665.45	1577.1	1481.05	1572.26	-0.19		-0.07		0.2		0.027
ath-miR161.2	1665.45	1577.1	1481.05	1572.26	-0.19		-0.07		0.2		0.027
ath-miR162a-3p	212.49	280.48	242	226.41	0.28		0.2		-0.12		-0.079
ath-miR162a-5p	11.37	11.8	11.07	12.17	-0.14		0.01		0.32		0.127
ath-miR162b-3p	212.39	280.48	242	226.33	0.28		0.2		-0.12		-0.08
ath-miR162b-5p	8.98	9.11	8.77	9.68	-0.2		0.03		0.4		0.147
ath-miR163	338.21	385.07	312.55	346.92	0.08		-0.04		0.05		0.128
ath-miR164a	11.65	10.15	15.27	14.98	-0.32		0.47		0.79	Up	-0.036
ath-miR164b-3p	2.77	3.11	3.22	2.05	0.07		0.31		-0.41		-0.681
ath-miR164b-5p	11.74	10.15	15.27	14.98	-0.33		0.46		0.79	Up	-0.036
ath-miR165a-3p	4500.26	4632.32	5200.52	4421.57	-0.11		0.31		0.18		-0.279
ath-miR165a-5p	5.14	3.4	6.62	2.46	-0.64		0.53		-0.32		-1.527	Down
ath-miR165b	4473.82	4618.79	5178.71	4402.49	-0.1		0.31		0.18		-0.28
ath-miR166a-3p	39021.9	44682.2	39128.4	39893.6	0.03		0.07		0.09		0.012
ath-miR166a-5p	116.44	152.26	169.57	134.76	0.25		0.57		0.03		-0.323
ath-miR166b-3p	36293.8	41816.5	36638.1	37072.6	0.03		0.08		0.08		0.002
ath-miR166b-5p	116.44	152.26	169.57	134.76	0.25		0.57		0.03		-0.323
ath-miR166c	36330.6	41862.1	36677.8	37111.9	0.03		0.08		0.08		0.002
ath-miR166d	36317.6	41844.8	36666.8	37100.3	0.03		0.08		0.08		0.002
ath-miR166e-3p	36308.2	41847.4	36652.1	37084.7	0.04		0.08		0.08		0.002
ath-miR166e-5p	7.1	13.03	6.87	7.76	0.73	Up	0.01		-0.52		0.169
ath-miR166f	36308	41847.1	36652	37084.8	0.04		0.08		0.08		0.002
ath-miR166g	36332.2	41875.8	36680.7	37112.4	0.04		0.08		0.08		0.002
ath-miR167a-3p	2582.23	2480.63	2276.94	2424.43	-0.18		-0.11		0.18		0.072
ath-miR167a-5p	672.1	711.1	657.81	644.95	-0.03		-0.01		0.06		-0.003
ath-miR167b	680.42	721.35	664.5	650.46	-0.03		-0.01		0.05		-0.006
ath-miR167c-3p	2.82	2.79	1.75	2.53	-0.09		-0.61		-0.03		0.463
ath-miR167c-5p	12.73	17.81	13.26	13.88	0.35		0.09		-0.15		0.067
ath-miR167d	202.36	253.05	196.11	176.22	0.19		-0.03		-0.33		-0.141
ath-miR168a-3p	96.47	135.59	162.28	126.31	0.36		0.76	Up	0.11		-0.324
ath-miR168a-5p	1238.83	1243.73	1007.79	1126.05	-0.13		-0.21		0.08		0.118
ath-miR168b-3p	25.74	43.87	25.06	45.35	0.67	Up	0.02		0.23		0.841	Up
ath-miR168b-5p	1171.34	1165.83	958.37	1062.7	-0.14		-0.2		0.09		0.109
ath-miR169a-3p	12.14	15.89	13.71	11.66	0.27		0.21		-0.25		-0.227
ath-miR169a-5p	22.93	26.38	16.76	19.89	0.11		-0.35		-0.22		0.195
ath-miR169b-5p	5.19	8.45	5.03	6.21	0.59		0.06		-0.29		0.212
ath-miR169c	1.8	3.2	2.12	2.08	0.74		0.34		-0.52		-0.147
ath-miR169e	3.32	3.08	2.73	3.03	-0.25		-0.13		0.21		0.092
ath-miR169f-3p	20.92	28.67	25.64	35.08	0.36		0.34		0.45		0.427
ath-miR169f-5p	3.31	2.95	3.04	3.22	-0.28		0.03		0.34		0.022
ath-miR169g-3p	13.35	14.17	23.29	14.85	-0.02		0.85	Up	0.24		-0.659	Down
ath-miR169g-5p	2.51	2.84	2.73	3.07	0.06		0.26		0.31		0.096
ath-miR169h	55.36	53.54	40.82	47.66	-0.16		-0.34		0.04		0.181
ath-miR169i	57.31	54.68	42.3	49.74	-0.19		-0.34		0.07		0.188
ath-miR169j	55.2	52.3	40.98	46.79	-0.2		-0.33		0.05		0.149
ath-miR169k	55.57	53.65	40.9	47.74	-0.17		-0.35		0.04		0.181
ath-miR169l	54.69	51.45	40.03	46.31	-0.21		-0.35		0.06		0.167
ath-miR169m	56.02	55.88	41.76	48.59	-0.12		-0.33		0.01		0.176
ath-miR169n	55.2	52.3	40.98	46.79	-0.2		-0.33		0.05		0.149
ath-miR170-3p	3.74	4.71	4.5	3.9	0.2		0.33		-0.03		-0.191
ath-miR170-5p	4.79	8.32	7.27	3.43	0.73		0.64		-1.13	Down	-1.103	Down
ath-miR171a-3p	28.31	35.62	30.09	25.93	0.24		0.17		-0.27		-0.244
ath-miR171a-5p	4.88	8.32	7.19	3.35	0.7		0.59		-1.17	Down	-1.121	Down
ath-miR171b-3p	27.97	31.57	30.07	27.97	0.05		0.18		0.04		-0.13
ath-miR171b-5p	14.33	12.33	8.85	7.88	-0.32		-0.64	Down	-0.48		-0.201
ath-miR171c-3p	27.97	31.57	30.07	27.97	0.05		0.18		0.04		-0.13
ath-miR171c-5p	7.43	8.25	5.28	4.83	0.02		-0.43		-0.58		-0.161
ath-miR172a	24.78	27.98	26.49	27.24	0.05		0.19		0.19		0.01
ath-miR172b-3p	24.95	27.98	26.49	27.14	0.04		0.18		0.18		0.005
ath-miR172b-5p	20.28	21.36	19.25	20.31	-0.06		0.04		0.15		0.017
ath-miR172c	3.6	2.89	2.47	1.68	-0.48		-0.48		-0.51		-0.545
ath-miR172d-3p	3.9	3	2.39	1.77	-0.55		-0.65		-0.49		-0.421
ath-miR172e-5p	18.9	19.31	17.61	18.05	-0.11		0		0.13		-0.016
ath-miR173-3p	3.17	4.18	3.03	3.2	0.28		0.06		-0.14		0.048
ath-miR173-5p	22.1	27.35	22.89	21.78	0.19		0.11		-0.13		-0.086
ath-miR1886.1	23.31	29.02	27.94	25.55	0.19		0.32		0.01		-0.153
ath-miR1886.2	23.31	29.02	27.94	25.55	0.19		0.32		0.01		-0.153
ath-miR1888a	2.65	3.91	2.06	1.75	0.47		-0.3		-0.95	Down	-0.226
ath-miR319a	149.83	158.89	185.61	170.48	-0.05		0.45		0.37		-0.176
ath-miR319b	188.42	195.6	227.94	198.16	-0.08		0.44		0.29		-0.271
ath-miR319c	57.82	50.57	59.61	64.65	-0.31		0.09		0.58		0.137
ath-miR390a-3p	19.36	23.51	23.57	23.35	0.16		0.33		0.19		-0.019
ath-miR390a-5p	311.33	322.09	284.75	257.61	-0.06		-0.05		-0.12		-0.162
ath-miR390b-5p	311.33	322.09	284.75	257.61	-0.06		-0.05		-0.12		-0.162
ath-miR391-3p	30.13	64.75	11.12	10.18	0.97	Up	-1.42	Down	-2.51	Down	-0.143
ath-miR391-5p	34.04	45.38	50.94	50.22	0.29		0.63	Up	0.34		-0.04
ath-miR3932b-5p	9.45	8.98	6.46	7.53	-0.22		-0.49		0		0.239
ath-miR393a-3p	9.11	13.94	5.61	9.22	0.47		-0.65	Down	-0.41		0.669	Up
ath-miR393a-5p	125.37	160.45	143.63	138.39	0.25		0.23		-0.03		-0.046
ath-miR393b-3p	101.87	147.76	61.59	70.68	0.41		-0.66	Down	-0.87	Down	0.165
ath-miR393b-5p	125.37	160.45	143.63	138.39	0.25		0.23		-0.03		-0.046
ath-miR394a	35.73	35.03	36.19	31.45	-0.13		0.13		0.03		-0.267
ath-miR394b-5p	35.83	35.03	36.27	31.62	-0.14		0.13		0.04		-0.262
ath-miR395b	3.04	5.07	1.02	6.61	0.63		-1.48	Down	0.53		2.605	Up
ath-miR395c	3.04	5.07	1.02	6.61	0.63		-1.48	Down	0.53		2.605	Up
ath-miR395f	2.94	5.07	1.02	6.53	0.68		-1.43	Down	0.51		2.585	Up
ath-miR396a-3p	60.79	62.44	52.61	55.89	-0.07		-0.11		0.03		0.025
ath-miR396a-5p	1647.96	1622.55	1829.76	1779.64	-0.14		0.2		0.34		-0.045
ath-miR396b-3p	17.45	18.45	19.52	19.66	-0.03		0.23		0.29		-0.009
ath-miR396b-5p	470.77	484.91	549.6	560.91	-0.09		0.24		0.42		0.061
ath-miR397b	2.38	0.52	0.48	1.63	-2.23	Down	-2.18	Down	1.82	Up	1.745	Up
ath-miR398a-3p	7.61	4.69	2.72	7.13	-0.79		-1.44	Down	0.76	Up	1.371	Up
ath-miR398a-5p	2.64	2.37	1.77	1.21	-0.21		-0.59		-0.73		-0.414
ath-miR398b-3p	675.7	271.51	152.14	533.95	-1.49	Down	-2.18	Down	1.2	Up	1.877	Up
ath-miR398b-5p	58.22	19.88	14.17	36.9	-1.71	Down	-2.04	Down	1.11	Up	1.411	Up
ath-miR398c-3p	675.7	271.51	152.14	533.95	-1.49	Down	-2.18	Down	1.2	Up	1.877	Up
ath-miR398c-5p	58.22	19.77	14.25	37.08	-1.72	Down	-2.03	Down	1.12	Up	1.411	Up
ath-miR399a	1.59	2.46	2.26	1.09	0.43		0.6		-0.8		-1.002	Down
ath-miR399b	32.75	29.64	21.7	24.2	-0.29		-0.53		-0.09		0.117
ath-miR399c-3p	32.84	29.88	21.47	24.5	-0.27		-0.55		-0.09		0.155
ath-miR400	31.62	34.39	28.84	32.02	0.03		-0.03		0.06		0.081
ath-miR402	8.55	22.1	11.39	14.24	1.21	Up	0.46		-0.44		0.287
ath-miR403-3p	1945.97	1943.17	1768.54	1885.61	-0.13		-0.06		0.17		0.059
ath-miR403-5p	12.12	13.58	10.69	10.99	0.03		-0.11		-0.11		-0.005
ath-miR408-3p	39.38	21.83	10.92	26.64	-1.03	Down	-1.82	Down	0.53		1.288	Up
ath-miR447a-3p	5.49	6.18	5.49	5.99	0.03		0.07		0.14		0.063
ath-miR447a.2-3p	70.67	56.1	56.12	50.64	-0.46		-0.24		0.08		-0.183
ath-miR472-3p	33.27	40.63	35.54	37.6	0.16		0.16		0.1		0.064
ath-miR472-5p	7.68	9.71	3.54	4.77	0.21		-1.03	Down	-0.86	Down	0.353
ath-miR5012	2.17	1.75	1.03	1.8	-0.4		-0.99		0.26		0.821
ath-miR5020b	1.29	1.03	2.3	0.72	-0.4		0.89		-0.34		-1.665	Down
ath-miR5026	19.43	13.54	7.87	9.68	-0.58		-1.19	Down	-0.33		0.235
ath-miR5634	2.77	3.43	2.45	3.54	0.2		-0.1		0.21		0.478
ath-miR5640	10.96	11.96	7.08	7.87	0.03		-0.54		-0.42		0.114
ath-miR5642a	137.43	91.59	123.56	90.18	-0.73	Down	0.07		0.18		-0.664	Down
ath-miR5642b	94.76	61.45	88.47	64.4	-0.75	Down	0.14		0.26		-0.687	Down
ath-miR5643a	1.75	4.78	2.11	3.25	1.3	Up	0.34		-0.34		0.593
ath-miR5643b	1.75	4.78	2.11	3.25	1.3	Up	0.34		-0.34		0.592
ath-miR5644	10.44	16.31	11.05	12.4	0.54		0.18		-0.18		0.143
ath-miR5645d	3.07	2.34	3	2.16	-0.45		0.04		0.07		-0.448
ath-miR5645e	3.07	2.34	3	2.16	-0.45		0.04		0.07		-0.448
ath-miR5651	7.09	5.82	6.55	5.93	-0.45		-0.05		0.3		-0.135
ath-miR5653	11.24	15.16	10.62	11.11	0.36		-0.01		-0.3		0.021
ath-miR5654-5p	6.13	5.28	3.64	3.9	-0.31		-0.7	Down	-0.25		0.1
ath-miR5663-3p	3.2	3.98	5	3.28	0.15		0.66		-0.06		-0.603
ath-miR5663-5p	5.69	5.25	6.38	7.85	-0.18		0.4		0.73	Up	0.11
ath-miR5998a	2.45	2.67	2.17	1.82	0.03		-0.19		-0.4		-0.231
ath-miR5998b	2.45	2.67	2.17	1.82	0.03		-0.19		-0.4		-0.232
ath-miR773a	16.29	13.06	15.18	16.87	-0.45		-0.01		0.57		0.088
ath-miR775	26.98	30.38	24.39	24.06	0.07		-0.09		-0.16		-0.036
ath-miR777	3.89	3.03	3.61	2.83	-0.47		-0.01		0.15		-0.337
ath-miR779.2	6.13	12.83	5.48	8.28	0.9	Up	-0.09		-0.49		0.464
ath-miR781a	15.06	16.31	13.11	12.99	-0.01		-0.14		-0.12		-0.022
ath-miR781b	14.67	16	13.19	12.99	0		-0.1		-0.09		-0.03
ath-miR8166	21.86	26.92	18.77	20.13	0.19		-0.17		-0.23		0.083
ath-miR8167a	4.02	6.2	4.01	4.7	0.57		0.1		-0.17		0.247
ath-miR8167b	4.02	6.2	4.01	4.7	0.57		0.1		-0.17		0.247
ath-miR8167c	4.02	6.2	4.01	4.7	0.57		0.1		-0.17		0.247
ath-miR8167d	4.02	6.2	4.01	4.7	0.57		0.1		-0.17		0.247
ath-miR8167e	4.02	6.2	4.01	4.7	0.57		0.1		-0.17		0.248
ath-miR8167f	4.02	6.2	4.01	4.7	0.57		0.1		-0.17		0.248
ath-miR8175	439.72	298.99	266.58	411.96	-0.59	Down	-0.59		0.6	Up	0.573
ath-miR822-3p	9.26	10.42	7.29	4.82	0.06		-0.24		-0.89	Down	-0.62	Down
ath-miR822-5p	105.55	111.86	83.68	91.02	-0.04		-0.27		-0.09		0.099
ath-miR823	6.75	4.79	4.97	4.96	-0.67		-0.39		0.31		-0.009
ath-miR824-3p	131.99	156.74	123.36	148.76	0.13		0.03		0.13		0.191
ath-miR824-5p	19.22	24.62	15.69	19.33	0.24		-0.2		-0.13		0.271
ath-miR825	12.95	11.13	14.59	12.86	-0.34		0.28		0.41		-0.252
ath-miR827	156.56	187.75	173.08	232.59	0.15		0.18		0.5		0.422
ath-miR830-5p	3.79	4.7	4.16	3.65	0.1		0.21		-0.1		-0.231
ath-miR833a-5p	3.77	3.65	2.22	3.22	-0.16		-0.69		0.05		0.544
ath-miR838	2.05	2.82	1.47	2.45	0.31		-0.38		0.02		0.689
ath-miR840-3p	7.71	12.83	7.94	8.05	0.61	Up	0.13		-0.46		-0.006
ath-miR840-5p	6.68	12.74	5.04	4.92	0.82	Up	-0.34		-1.21	Down	-0.092
ath-miR841a-3p	374.39	280	307.53	292.58	-0.55		-0.24		0.27		-0.081
ath-miR841a-5p	65.42	60.99	63.28	57.54	-0.22		-0.06		0.1		-0.09
ath-miR841b-3p	374.89	279.6	308	292.34	-0.56		-0.24		0.27		-0.085
ath-miR841b-5p	31.86	9.97	12.34	7.73	-1.78	Down	-1.35	Down	-0.21		-0.662
ath-miR842	1.94	3.01	2.06	3.8	0.52		0.09		0.52		0.89
ath-miR843	21.32	8.16	10.23	5.11	-1.5	Down	-1.04	Down	-0.45		-0.967	Down
ath-miR844-3p	6.6	6.33	6.87	6.22	-0.18		0.1		0.12		-0.194
ath-miR846-3p	44.64	54.77	47.35	73.08	0.19		0.14		0.61	Up	0.622	Up
ath-miR846-5p	5.48	10.05	4.35	9.2	0.73	Up	-0.28		0.08		1.053	Up
ath-miR847	11.63	9.33	10.58	9.97	-0.45		-0.04		0.31		-0.136
ath-miR848	1.89	2.56	1.49	1.22	0.37		-0.24		-0.86		-0.287
ath-miR850	29.87	41.18	15.83	14.89	0.31		-0.89	Down	-1.3	Down	-0.125
ath-miR860	1.94	2.52	2.04	3.54	0.21		0.13		0.7		0.759
ath-miR861-3p	6.91	8.13	4.83	4.41	0.11		-0.45		-0.67	Down	-0.134
ath-miR863-3p	7.5	6.62	7.4	5.97	-0.33		-0.02		0.08		-0.269
ath-miR863-5p	13.99	14.58	10.05	11.7	-0.12		-0.41		-0.09		0.174
ath-miR865-3p	3.39	4.99	2.92	2.57	0.42		-0.17		-0.8	Down	-0.247
novel miRNAs
1_35881-3p	4272.49	5586.77	3239.05	6008.38	-0.07		-0.41		0.22		0.891405
1_41269-3p	13.58	19.94	9.11	14.97	0.11		-0.55		-0.22		0.53
1_41269-5p	6491.49	4434.14	4062.34	3177.34	-1.07	Down	-0.84	Down	-0.35		-0.527
1_45138-3p	76.18	117.85	93.77	75.92	0.15		0.27		-0.39		-0.491
1_46238-3p	10.21	14.34	12.56	10.95	-0.01		0.29		-0.18		-0.197906
1_47029-3p	2.04	6.78	3.24	2.98	1.21	Up	0.78		-1.01	Down	-0.519
1_47029-5p	9.08	31.07	12.68	17.38	1.27	Up	0.36		-0.75	Down	0.228
2_12575-5p	248.78	336.05	260.68	228.4	-0.08		-0.01		-0.32		-0.190717
2_13692-3p	0.98	2.08	1.1	2.29	0.61		0.13		0.35		1.05784
2_13869-5p	5.5	8.96	3.94	4.79	0.19		-0.55		-0.72	Down	0.072
2_8615-3p	11.77	18.85	14.48	14.47	0.13		0.15		-0.19		-0.155
2_9980-5p	7.14	11.57	4.5	13.1	0.3		-0.72		0.2		1.254	Up
3_19624-3p	3069.95	3366.37	2282.53	3710.5	-0.3		-0.37		0.26		0.407
3_19638-3p	3069.95	3366.37	2282.53	3710.5	-0.3		-0.37		0.26		0.407
3_20542-5p	1.28	2.97	2.06	1.54	0.65		0.6		-0.64		-0.419714
3_21206-5p	1.94	2.06	1.95	1.74	-0.31		0.16		-0.19		-0.164387
3_22060-3p	2.79	1.86	2.05	1.61	-1.14	Down	-0.29		0.04		-0.731
3_22920-3p	12.19	22.54	11.24	20.71	0.38		-0.14		0		0.881686
3_24317-3p	3069.95	3366.37	2282.53	3710.5	-0.3		-0.37		0.26		0.407
4_4943-3p	11.24	16.49	10.17	14.41	0.08		-0.26		-0.1		0.315
4_5020-5p	0.51	2.16	0.72	0.65	1.63	Up	0.46		-1.57	Down	-0.147557
4_6055-5p	5.4	8.96	3.94	4.79	0.21		-0.53		-0.72	Down	0.072
5_27181-3p	9.44	9.39	7.64	7.05	-0.58		-0.38		-0.16		-0.284
5_28968-5p	2.06	3.73	3.65	2.93	0.38		0.71		-0.16		-0.429
5_29922-5p	1.87	2.45	2.22	1.94	-0.17		0.18		-0.09		-0.325
5_31160-3p	198.4	119.44	135.49	266.14	-1.41	Down	-0.69		1.5	Up	0.757
5_31160-5p	4.1	2.06	4.44	2.52	-1.56	Down	0.19		0.44		-1.303	Down
5_31443-5p	11.28	14.26	12.14	14.39	-0.27		0.11		0.16		-0.151
Pt_1172-3p	5.46	12.71	3.6	6.98	0.71	Up	-0.74		-0.74	Down	0.95523
Pt_46-5p	21.24	31.22	20.43	27.26	0.04		-0.15		-0.11		0.12
Pt_738-3p	355.78	587.05	393.14	511.3	0.23		0.05		-0.09		0.379127
