# Supplementary material for: Integrated miRNAome and Transcriptome Analysis Reveals Argonaute 2-Mediated Defense Responses Against the Devastating Phytopathogen Sclerotinia sclerotiorum
Source: Front Plant Sci. 2020 Apr 29;11:500. doi: 10.3389/fpls.2020.00500 (PMC7201365; doi:10.3389/fpls.2020.00500)
Supplement: Supplementary file 14 [file Table_13.XLSX]

## Sheet: Table S13A
Supplementary Table S13A. Reversely correlated DEM-DEG pairs in the comparison group WT-Ss/WT
miRNA ID	Regulation	FC	Log2(FC)	P Value	WT-1 normlized reads	WT-1 reads	WT-2 normlized reads	WT-2 reads	WT-3 normlized reads	WT-3 reads	WT-Ss-1 normlized reads	WT-Ss-1 reads	WT-Ss-2 normlized reads	WT-Ss-2 reads	WT-Ss-3 normlized reads	WT-Ss-3 reads	Target gene ID	Miranda	Miranda max energy	Miranda max score	Miranda ranking	Miranda sites num	Pita	Pita ranking	Pita sites num	Pita tot score	Softwares	Tracking ID	Position	WT-1 fpkm	WT-2 fpkm	WT-3 fpkm	WT-Ss-1 fpkm	WT-Ss-2fpkm	WT-Ss-3 fpkm	Log2FC	Mark	Q value	Entrez ID	UniProtKB AC	Ref position	Symbol	Gene type	Description	KEGG	GO Biological process	GO Molecular Function	GO Cellular Component
Known miRNAs
ath-miR397b	Down_regulate	0.214	-2.226	0.001	1.78	6	2.15	8	3.2	10	0.59	2	0.3	1	0.67	2	AT1G01600.1|AT1G01600	N	--	--	0	--	Y	5	7	-11.4	only pita	XLOC_000036	1:218993-221286	0.167365	0.204286	0.373804	0.887692	1.57214	0.890826	2.16762	up	0.000277185	839347	Q9LMM1	1:218994-221286	CYP86A4	protein_coding	Cytochrome P450 86A4 [Source:UniProtKB/Swiss-Prot;Acc:Q9LMM1]	ath01100:Metabolic pathways;ath00073:Cutin, suberine and wax biosynthesis,ath01100:Metabolic pathways;ath00073:Cutin, suberine and wax biosynthesis	GO:0006082:organic acid metabolic process;GO:0006629:lipid metabolic process;GO:0006631:fatty acid metabolic process;GO:0008152:metabolic process;GO:0009987:cellular process;GO:0019752:carboxylic acid metabolic process;GO:0032787:monocarboxylic acid metabolic process;GO:0043436:oxoacid metabolic process;GO:0044237:cellular metabolic process;GO:0044238:primary metabolic process;GO:0044255:cellular…	GO:0003824:catalytic activity;GO:0004497:monooxygenase activity;GO:0005488:binding;GO:0005506:iron ion binding;GO:0016491:oxidoreductase activity;GO:0016705:oxidoreductase activity, acting on paired donors, with incorporation or reduction of molecular oxygen;GO:0016712:oxidoreductase activity, acting on paired donors, with incorporation or reduction of molecular oxygen, reduced flavin or flavopro…	GO:0016020:membrane;GO:0016021:integral component of membrane;GO:0031224:intrinsic component of membrane;GO:0044425:membrane part,GO:0016020:membrane;GO:0016021:integral component of membrane;GO:0031224:intrinsic component of membrane;GO:0044425:membrane part
ath-miR397b	Down_regulate	0.214	-2.226	0.001	1.78	6	2.15	8	3.2	10	0.59	2	0.3	1	0.67	2	AT1G03740.1|AT1G03740	N	--	--	0	--	Y	7	5	-10.94	only pita	XLOC_000141	1:933321-937073	32.0558	45.1672	44.8744	126.303	72.749	83.3922	1.20747	up	0.000277185	839423	Q9LR53 F4I2H1	1:933512-937043	-	protein_coding	Protein kinase superfamily protein [Source:TAIR;Acc:AT1G03740]	-	GO:0002237:response to molecule of bacterial origin;GO:0006464:cellular protein modification process;GO:0006468:protein phosphorylation;GO:0006793:phosphorus metabolic process;GO:0006796:phosphate-containing compound metabolic process;GO:0008152:metabolic process;GO:0009605:response to external stimulus;GO:0009607:response to biotic stimulus;GO:0009617:response to bacterium;GO:0009987:cellular pr…	GO:0000166:nucleotide binding;GO:0001882:nucleoside binding;GO:0001883:purine nucleoside binding;GO:0003824:catalytic activity;GO:0004672:protein kinase activity;GO:0004674:protein serine/threonine kinase activity;GO:0005488:binding;GO:0005524:ATP binding;GO:0016301:kinase activity;GO:0016740:transferase activity;GO:0016772:transferase activity, transferring phosphorus-containing groups;GO:001677…	GO:0005622:intracellular;GO:0005623:cell;GO:0005634:nucleus;GO:0043226:organelle;GO:0043227:membrane-bounded organelle;GO:0043229:intracellular organelle;GO:0043231:intracellular membrane-bounded organelle;GO:0044424:intracellular part;GO:0044464:cell part,GO:0005622:intracellular;GO:0005623:cell;GO:0005634:nucleus;GO:0043226:organelle;GO:0043227:membrane-bounded organelle;GO:0043229:intracellula…
ath-miR397b	Down_regulate	0.214	-2.226	0.001	1.78	6	2.15	8	3.2	10	0.59	2	0.3	1	0.67	2	AT1G03740.2|AT1G03740	N	--	--	0	--	Y	7	7	-10.94	only pita	XLOC_000141	1:933321-937073	32.0558	45.1672	44.8744	126.303	72.749	83.3922	1.20747	up	0.000277185	839423	Q9LR53 F4I2H1	1:933512-937043	-	protein_coding	Protein kinase superfamily protein [Source:TAIR;Acc:AT1G03740]	-	GO:0002237:response to molecule of bacterial origin;GO:0006464:cellular protein modification process;GO:0006468:protein phosphorylation;GO:0006793:phosphorus metabolic process;GO:0006796:phosphate-containing compound metabolic process;GO:0008152:metabolic process;GO:0009605:response to external stimulus;GO:0009607:response to biotic stimulus;GO:0009617:response to bacterium;GO:0009987:cellular pr…	GO:0000166:nucleotide binding;GO:0001882:nucleoside binding;GO:0001883:purine nucleoside binding;GO:0003824:catalytic activity;GO:0004672:protein kinase activity;GO:0004674:protein serine/threonine kinase activity;GO:0005488:binding;GO:0005524:ATP binding;GO:0016301:kinase activity;GO:0016740:transferase activity;GO:0016772:transferase activity, transferring phosphorus-containing groups;GO:001677…	GO:0005622:intracellular;GO:0005623:cell;GO:0005634:nucleus;GO:0043226:organelle;GO:0043227:membrane-bounded organelle;GO:0043229:intracellular organelle;GO:0043231:intracellular membrane-bounded organelle;GO:0044424:intracellular part;GO:0044464:cell part,GO:0005622:intracellular;GO:0005623:cell;GO:0005634:nucleus;GO:0043226:organelle;GO:0043227:membrane-bounded organelle;GO:0043229:intracellula…
ath-miR397b	Down_regulate	0.214	-2.226	0.001	1.78	6	2.15	8	3.2	10	0.59	2	0.3	1	0.67	2	AT1G07620.1|AT1G07620	N	--	--	0	--	Y	9	5	-10.34	only pita	XLOC_004441	1:2344389-2346864	0.781915	0.976287	1.03208	11.8011	8.09943	8.64387	3.3523	up	0.000277185	837275	F4HSD5	1:2344390-2346842	TRM32	protein_coding	Protein TRM32 [Source:UniProtKB/Swiss-Prot;Acc:F4HSD5]	-	GO:0000003:reproduction;GO:0003006:developmental process involved in reproduction;GO:0007275:multicellular organismal development;GO:0007276:gamete generation;GO:0007292:female gamete generation;GO:0009553:embryo sac development;GO:0009560:embryo sac egg cell differentiation;GO:0009561:megagametogenesis;GO:0009987:cellular process;GO:0019953:sexual reproduction;GO:0022412:cellular process involve…	-	GO:0005622:intracellular;GO:0005623:cell;GO:0005634:nucleus;GO:0043226:organelle;GO:0043227:membrane-bounded organelle;GO:0043229:intracellular organelle;GO:0043231:intracellular membrane-bounded organelle;GO:0044424:intracellular part;GO:0044464:cell part,GO:0005622:intracellular;GO:0005623:cell;GO:0005634:nucleus;GO:0043226:organelle;GO:0043227:membrane-bounded organelle;GO:0043229:intracellula…
ath-miR397b	Down_regulate	0.214	-2.226	0.001	1.78	6	2.15	8	3.2	10	0.59	2	0.3	1	0.67	2	AT1G09970.1|AT1G09970	N	--	--	0	--	Y	2	9	-11.61	only pita	XLOC_000458	1:3252151-3255768	35.2563	46.9863	55.8329	316.631	163.335	205.854	2.31003	up	0.000277185	837531	F4I2N7 Q8W4B5	1:3252240-3255693	LRR XI-23	protein_coding	Leucine-rich receptor-like protein kinase family protein [Source:TAIR;Acc:AT1G09970]	-	GO:0002237:response to molecule of bacterial origin;GO:0002376:immune system process;GO:0002682:regulation of immune system process;GO:0003006:developmental process involved in reproduction;GO:0006464:cellular protein modification process;GO:0006468:protein phosphorylation;GO:0006497:protein lipidation;GO:0006498:N-terminal protein lipidation;GO:0006499:N-terminal protein myristoylation;GO:000660…	GO:0000166:nucleotide binding;GO:0001653:peptide receptor activity;GO:0001882:nucleoside binding;GO:0001883:purine nucleoside binding;GO:0003824:catalytic activity;GO:0004672:protein kinase activity;GO:0004674:protein serine/threonine kinase activity;GO:0004675:transmembrane receptor protein serine/threonine kinase activity;GO:0004871:signal transducer activity;GO:0004872:receptor activity;GO:000…	GO:0005623:cell;GO:0005886:plasma membrane;GO:0005911:cell-cell junction;GO:0009506:plasmodesma;GO:0016020:membrane;GO:0030054:cell junction;GO:0044464:cell part;GO:0055044:symplast;GO:0071944:cell periphery,GO:0005623:cell;GO:0005886:plasma membrane;GO:0005911:cell-cell junction;GO:0009506:plasmodesma;GO:0016020:membrane;GO:0030054:cell junction;GO:0044464:cell part;GO:0055044:symplast;GO:007194…
ath-miR397b	Down_regulate	0.214	-2.226	0.001	1.78	6	2.15	8	3.2	10	0.59	2	0.3	1	0.67	2	AT1G09970.2|AT1G09970	N	--	--	0	--	Y	2	8	-11.61	only pita	XLOC_000458	1:3252151-3255768	35.2563	46.9863	55.8329	316.631	163.335	205.854	2.31003	up	0.000277185	837531	F4I2N7 Q8W4B5	1:3252240-3255693	LRR XI-23	protein_coding	Leucine-rich receptor-like protein kinase family protein [Source:TAIR;Acc:AT1G09970]	-	GO:0002237:response to molecule of bacterial origin;GO:0002376:immune system process;GO:0002682:regulation of immune system process;GO:0003006:developmental process involved in reproduction;GO:0006464:cellular protein modification process;GO:0006468:protein phosphorylation;GO:0006497:protein lipidation;GO:0006498:N-terminal protein lipidation;GO:0006499:N-terminal protein myristoylation;GO:000660…	GO:0000166:nucleotide binding;GO:0001653:peptide receptor activity;GO:0001882:nucleoside binding;GO:0001883:purine nucleoside binding;GO:0003824:catalytic activity;GO:0004672:protein kinase activity;GO:0004674:protein serine/threonine kinase activity;GO:0004675:transmembrane receptor protein serine/threonine kinase activity;GO:0004871:signal transducer activity;GO:0004872:receptor activity;GO:000…	GO:0005623:cell;GO:0005886:plasma membrane;GO:0005911:cell-cell junction;GO:0009506:plasmodesma;GO:0016020:membrane;GO:0030054:cell junction;GO:0044464:cell part;GO:0055044:symplast;GO:0071944:cell periphery,GO:0005623:cell;GO:0005886:plasma membrane;GO:0005911:cell-cell junction;GO:0009506:plasmodesma;GO:0016020:membrane;GO:0030054:cell junction;GO:0044464:cell part;GO:0055044:symplast;GO:007194…
ath-miR397b	Down_regulate	0.214	-2.226	0.001	1.78	6	2.15	8	3.2	10	0.59	2	0.3	1	0.67	2	AT1G10140.1|AT1G10140	N	--	--	0	--	Y	10	1	-10.07	only pita	XLOC_004584	1:3322801-3323548	10.6788	13.9763	17.0928	149.626	81.2315	108.153	3.01919	up	0.000277185	837551	Q9SY56	1:3322802-3323548	-	protein_coding	Uncharacterised conserved protein UCP031279 [Source:TAIR;Acc:AT1G10140]	-	-	-	GO:0005623:cell;GO:0005886:plasma membrane;GO:0016020:membrane;GO:0044464:cell part;GO:0071944:cell periphery,GO:0005623:cell;GO:0005886:plasma membrane;GO:0016020:membrane;GO:0044464:cell part;GO:0071944:cell periphery
ath-miR397b	Down_regulate	0.214	-2.226	0.001	1.78	6	2.15	8	3.2	10	0.59	2	0.3	1	0.67	2	AT1G14370.1|AT1G14370	N	--	--	0	--	Y	6	4	-11.27	only pita	XLOC_000707	1:4915534-4921606	9.62396	12.1714	13.8747	36.739	22.8701	23.7972	1.22316	up	0.000277185	837999	O49839	1:4915576-4918138	APK2A	protein_coding	Protein kinase 2A, chloroplastic [Source:UniProtKB/Swiss-Prot;Acc:O49839]	-	GO:0006464:cellular protein modification process;GO:0006468:protein phosphorylation;GO:0006793:phosphorus metabolic process;GO:0006796:phosphate-containing compound metabolic process;GO:0007154:cell communication;GO:0007165:signal transduction;GO:0008152:metabolic process;GO:0009719:response to endogenous stimulus;GO:0009725:response to hormone;GO:0009755:hormone-mediated signaling pathway;GO:000…	GO:0001653:peptide receptor activity;GO:0003824:catalytic activity;GO:0004672:protein kinase activity;GO:0004674:protein serine/threonine kinase activity;GO:0004675:transmembrane receptor protein serine/threonine kinase activity;GO:0004871:signal transducer activity;GO:0004872:receptor activity;GO:0004888:transmembrane signaling receptor activity;GO:0005488:binding;GO:0005515:protein binding;GO:0…	GO:0005622:intracellular;GO:0005623:cell;GO:0005737:cytoplasm;GO:0005886:plasma membrane;GO:0005911:cell-cell junction;GO:0009506:plasmodesma;GO:0009507:chloroplast;GO:0009536:plastid;GO:0016020:membrane;GO:0030054:cell junction;GO:0043226:organelle;GO:0043227:membrane-bounded organelle;GO:0043229:intracellular organelle;GO:0043231:intracellular membrane-bounded organelle;GO:0044424:intracellular…
ath-miR397b	Down_regulate	0.214	-2.226	0.001	1.78	6	2.15	8	3.2	10	0.59	2	0.3	1	0.67	2	AT1G17190.1|AT1G17190	Y	-22.72	154	24	1	Y	1	1	-14.76	both	XLOC_000858	1:5872144-5876550	2.10259	0.586591	1.17828	7.74472	9.46812	6.67576	2.62368	up	0.000277185	838289|838290	Q9SHH7|Q9SHH8	1:5872145-5873086|1:5875350-5876545	GSTU25|GSTU26	protein_coding|protein_coding	Glutathione S-transferase U25 [Source:UniProtKB/Swiss-Prot;Acc:Q9SHH7]|Glutathione S-transferase U26 [Source:UniProtKB/Swiss-Prot;Acc:Q9SHH8]	ath00480:Glutathione metabolism,ath00480:Glutathione metabolism|ath00480:Glutathione metabolism,ath00480:Glutathione metabolism	GO:0006725:cellular aromatic compound metabolic process;GO:0006807:nitrogen compound metabolic process;GO:0008152:metabolic process;GO:0009056:catabolic process;GO:0009404:toxin metabolic process;GO:0009407:toxin catabolic process;GO:0009636:response to toxic substance;GO:0009987:cellular process;GO:0010033:response to organic substance;GO:0010583:response to cyclopentenone;GO:0014070:response to…	GO:0003824:catalytic activity;GO:0004364:glutathione transferase activity;GO:0016740:transferase activity;GO:0016765:transferase activity, transferring alkyl or aryl (other than methyl) groups,GO:0003824:catalytic activity;GO:0004364:glutathione transferase activity;GO:0016740:transferase activity;GO:0016765:transferase activity, transferring alkyl or aryl (other than methyl) groups|GO:0003824:ca…	GO:0005622:intracellular;GO:0005623:cell;GO:0005737:cytoplasm;GO:0005829:cytosol;GO:0044424:intracellular part;GO:0044444:cytoplasmic part;GO:0044464:cell part,GO:0005622:intracellular;GO:0005623:cell;GO:0005737:cytoplasm;GO:0005829:cytosol;GO:0044424:intracellular part;GO:0044444:cytoplasmic part;GO:0044464:cell part|GO:0005622:intracellular;GO:0005623:cell;GO:0005737:cytoplasm;GO:0005829:cytoso…
ath-miR397b	Down_regulate	0.214	-2.226	0.001	1.78	6	2.15	8	3.2	10	0.59	2	0.3	1	0.67	2	AT1G21120.1|AT1G21120	Y	-20.08	165	3	1	N	0	--	--	only miranda	XLOC_005168	1:7389980-7407839	532.305	641.346	751.633	2016.95	1405.01	1389.67	1.31922	up	0.000277185	838707|838708|838709|838711	Q9LPU6|Q9LPU7|Q9LPU8 A2RVV0|Q3ED83	1:7389981-7391553|1:7395228-7396773|1:7399062-7400605|1:7406296-7407764	-|-|-|-	protein_coding|protein_coding|protein_coding|protein_coding	O-methyltransferase family protein [Source:TAIR;Acc:AT1G21110]|O-methyltransferase family protein [Source:TAIR;Acc:AT1G21120]|O-methyltransferase family protein [Source:TAIR;Acc:AT1G21130]|Mitochondrial transcription termination factor family protein [Source:TAIR;Acc:AT1G21150]	-	GO:0008152:metabolic process;GO:0032259:methylation,GO:0008152:metabolic process;GO:0032259:methylation|GO:0006082:organic acid metabolic process;GO:0006725:cellular aromatic compound metabolic process;GO:0006790:sulfur compound metabolic process;GO:0006807:nitrogen compound metabolic process;GO:0008152:metabolic process;GO:0009987:cellular process;GO:0016143:S-glycoside metabolic process;GO:0019…	GO:0003824:catalytic activity;GO:0005488:binding;GO:0005515:protein binding;GO:0008168:methyltransferase activity;GO:0008171:O-methyltransferase activity;GO:0016740:transferase activity;GO:0016741:transferase activity, transferring one-carbon groups;GO:0046983:protein dimerization activity,GO:0003824:catalytic activity;GO:0005488:binding;GO:0005515:protein binding;GO:0008168:methyltransferase act…	GO:0005622:intracellular;GO:0005623:cell;GO:0005634:nucleus;GO:0005737:cytoplasm;GO:0005829:cytosol;GO:0043226:organelle;GO:0043227:membrane-bounded organelle;GO:0043229:intracellular organelle;GO:0043231:intracellular membrane-bounded organelle;GO:0044424:intracellular part;GO:0044444:cytoplasmic part;GO:0044464:cell part,GO:0005622:intracellular;GO:0005623:cell;GO:0005634:nucleus;GO:0005737:cyt…
ath-miR397b	Down_regulate	0.214	-2.226	0.001	1.78	6	2.15	8	3.2	10	0.59	2	0.3	1	0.67	2	AT1G32960.1|AT1G32960	Y	-20.72	161	10	1	N	0	--	--	only miranda	XLOC_001710	1:11945306-11948650	0.135992	0.0829488	0.121449	7.77041	4.92002	5.45595	5.73337	up	0.000277185	840190	Q9MAP5	1:11945307-11948650	SBT3.3	protein_coding	Subtilisin-like protease SBT3.3 [Source:UniProtKB/Swiss-Prot;Acc:Q9MAP5]	-	GO:0002376:immune system process;GO:0006508:proteolysis;GO:0006950:response to stress;GO:0006952:defense response;GO:0006955:immune response;GO:0008152:metabolic process;GO:0009581:detection of external stimulus;GO:0009595:detection of biotic stimulus;GO:0009605:response to external stimulus;GO:0009607:response to biotic stimulus;GO:0009617:response to bacterium;GO:0009682:induced systemic resist…	GO:0003824:catalytic activity;GO:0004175:endopeptidase activity;GO:0004252:serine-type endopeptidase activity;GO:0008233:peptidase activity;GO:0008236:serine-type peptidase activity;GO:0016787:hydrolase activity;GO:0017171:serine hydrolase activity;GO:0070011:peptidase activity, acting on L-amino acid peptides,GO:0003824:catalytic activity;GO:0004175:endopeptidase activity;GO:0004252:serine-type …	GO:0005576:extracellular region;GO:0005578:proteinaceous extracellular matrix;GO:0005618:cell wall;GO:0005623:cell;GO:0009505:plant-type cell wall;GO:0030312:external encapsulating structure;GO:0031012:extracellular matrix;GO:0044421:extracellular region part;GO:0044464:cell part;GO:0048046:apoplast;GO:0071944:cell periphery,GO:0005576:extracellular region;GO:0005578:proteinaceous extracellular m…
ath-miR397b	Down_regulate	0.214	-2.226	0.001	1.78	6	2.15	8	3.2	10	0.59	2	0.3	1	0.67	2	AT1G66700.1|AT1G66700	Y	-20.99	161	9	1	N	0	--	--	only miranda	XLOC_007265	1:24869403-24874758	0.491051	0.865371	0.654474	93.289	69.3787	99.9707	7.0263	up	0.000277185	842987|842988	Q9C9M2|F4HPZ7 Q9C9M3	1:24869554-24870850|1:24873291-24874758	-|PXMT1	protein_coding|protein_coding	S-adenosyl-L-methionine-dependent methyltransferases superfamily protein [Source:TAIR;Acc:AT1G66690]|S-adenosyl-L-methionine-dependent methyltransferases superfamily protein [Source:TAIR;Acc:AT1G66700]	-	GO:0008152:metabolic process;GO:0032259:methylation,GO:0008152:metabolic process;GO:0032259:methylation|GO:0008152:metabolic process;GO:0032259:methylation,GO:0008152:metabolic process;GO:0032259:methylation	GO:0003824:catalytic activity;GO:0008168:methyltransferase activity;GO:0008757:S-adenosylmethionine-dependent methyltransferase activity;GO:0016740:transferase activity;GO:0016741:transferase activity, transferring one-carbon groups,GO:0003824:catalytic activity;GO:0008168:methyltransferase activity;GO:0008757:S-adenosylmethionine-dependent methyltransferase activity;GO:0016740:transferase activi…	-,-|GO:0005622:intracellular;GO:0005623:cell;GO:0005634:nucleus;GO:0043226:organelle;GO:0043227:membrane-bounded organelle;GO:0043229:intracellular organelle;GO:0043231:intracellular membrane-bounded organelle;GO:0044424:intracellular part;GO:0044464:cell
ath-miR397b	Down_regulate	0.214	-2.226	0.001	1.78	6	2.15	8	3.2	10	0.59	2	0.3	1	0.67	2	AT1G66700.3|AT1G66700	Y	-20.99	161	9	1	N	0	--	--	only miranda	XLOC_007265	1:24869403-24874758	0.491051	0.865371	0.654474	93.289	69.3787	99.9707	7.0263	up	0.000277185	842987|842988	Q9C9M2|F4HPZ7 Q9C9M3	1:24869554-24870850|1:24873291-24874758	-|PXMT1	protein_coding|protein_coding	S-adenosyl-L-methionine-dependent methyltransferases superfamily protein [Source:TAIR;Acc:AT1G66690]|S-adenosyl-L-methionine-dependent methyltransferases superfamily protein [Source:TAIR;Acc:AT1G66700]	-	GO:0008152:metabolic process;GO:0032259:methylation,GO:0008152:metabolic process;GO:0032259:methylation|GO:0008152:metabolic process;GO:0032259:methylation,GO:0008152:metabolic process;GO:0032259:methylation	GO:0003824:catalytic activity;GO:0008168:methyltransferase activity;GO:0008757:S-adenosylmethionine-dependent methyltransferase activity;GO:0016740:transferase activity;GO:0016741:transferase activity, transferring one-carbon groups,GO:0003824:catalytic activity;GO:0008168:methyltransferase activity;GO:0008757:S-adenosylmethionine-dependent methyltransferase activity;GO:0016740:transferase activi…	-,-|GO:0005622:intracellular;GO:0005623:cell;GO:0005634:nucleus;GO:0043226:organelle;GO:0043227:membrane-bounded organelle;GO:0043229:intracellular organelle;GO:0043231:intracellular membrane-bounded organelle;GO:0044424:intracellular part;GO:0044464:cell
ath-miR397b	Down_regulate	0.214	-2.226	0.001	1.78	6	2.15	8	3.2	10	0.59	2	0.3	1	0.67	2	AT2G44480.1|AT2G44480	Y	-23.2	164	4	1	N	0	--	--	only miranda	XLOC_010452	2:18359733-18363088	0.313191	0.410009	0.299983	1.49537	0.83285	0.732915	1.57819	up	0.00379397	819055	-	2:18359734-18363088	BGLU17	protein_coding	Beta-glucosidase 17 [Source:UniProtKB/Swiss-Prot;Acc:O64882]	ath01100:Metabolic pathways;ath01110:Biosynthesis of secondary metabolites;ath00940:Phenylpropanoid biosynthesis;ath00500:Starch and sucrose metabolism;ath00460:Cyanoamino acid metabolism,ath01100:Metabolic pathways;ath01110:Biosynthesis of secondary metabolites;ath00940:Phenylpropanoid biosynthesis;ath00500:Starch and sucrose metabolism;ath00460:Cyanoamino acid metabolism	GO:0005975:carbohydrate metabolic process;GO:0008152:metabolic process;GO:0044238:primary metabolic process;GO:0071704:organic substance metabolic process,GO:0005975:carbohydrate metabolic process;GO:0008152:metabolic process;GO:0044238:primary metabolic process;GO:0071704:organic substance metabolic process	GO:0003824:catalytic activity;GO:0004553:hydrolase activity, hydrolyzing O-glycosyl compounds;GO:0008422:beta-glucosidase activity;GO:0015926:glucosidase activity;GO:0016787:hydrolase activity;GO:0016798:hydrolase activity, acting on glycosyl bonds,GO:0003824:catalytic activity;GO:0004553:hydrolase activity, hydrolyzing O-glycosyl compounds;GO:0008422:beta-glucosidase activity;GO:0015926:glucosid…	GO:0005576:extracellular region,GO:0005576:extracellular region
ath-miR397b	Down_regulate	0.214	-2.226	0.001	1.78	6	2.15	8	3.2	10	0.59	2	0.3	1	0.67	2	AT2G44480.2|AT2G44480	Y	-23.2	164	4	1	N	0	--	--	only miranda	XLOC_010452	2:18359733-18363088	0.313191	0.410009	0.299983	1.49537	0.83285	0.732915	1.57819	up	0.00379397	819055	-	2:18359734-18363088	BGLU17	protein_coding	Beta-glucosidase 17 [Source:UniProtKB/Swiss-Prot;Acc:O64882]	ath01100:Metabolic pathways;ath01110:Biosynthesis of secondary metabolites;ath00940:Phenylpropanoid biosynthesis;ath00500:Starch and sucrose metabolism;ath00460:Cyanoamino acid metabolism,ath01100:Metabolic pathways;ath01110:Biosynthesis of secondary metabolites;ath00940:Phenylpropanoid biosynthesis;ath00500:Starch and sucrose metabolism;ath00460:Cyanoamino acid metabolism	GO:0005975:carbohydrate metabolic process;GO:0008152:metabolic process;GO:0044238:primary metabolic process;GO:0071704:organic substance metabolic process,GO:0005975:carbohydrate metabolic process;GO:0008152:metabolic process;GO:0044238:primary metabolic process;GO:0071704:organic substance metabolic process	GO:0003824:catalytic activity;GO:0004553:hydrolase activity, hydrolyzing O-glycosyl compounds;GO:0008422:beta-glucosidase activity;GO:0015926:glucosidase activity;GO:0016787:hydrolase activity;GO:0016798:hydrolase activity, acting on glycosyl bonds,GO:0003824:catalytic activity;GO:0004553:hydrolase activity, hydrolyzing O-glycosyl compounds;GO:0008422:beta-glucosidase activity;GO:0015926:glucosid…	GO:0005576:extracellular region,GO:0005576:extracellular region
ath-miR397b	Down_regulate	0.214	-2.226	0.001	1.78	6	2.15	8	3.2	10	0.59	2	0.3	1	0.67	2	AT4G33920.1|AT4G33920	Y	-24.77	165	1	1	N	0	--	--	only miranda	XLOC_021814	4:16260617-16262995	29.5279	31.6846	34.2636	121.688	77.1787	73.3059	1.50881	up	0.000277185	829536	O81760	4:16260663-16262981	-	protein_coding	Probable protein phosphatase 2C 63 [Source:UniProtKB/Swiss-Prot;Acc:O81760]	-	GO:0002376:immune system process;GO:0002682:regulation of immune system process;GO:0006464:cellular protein modification process;GO:0006470:protein dephosphorylation;GO:0006605:protein targeting;GO:0006612:protein targeting to membrane;GO:0006793:phosphorus metabolic process;GO:0006796:phosphate-containing compound metabolic process;GO:0006810:transport;GO:0006886:intracellular protein transport;…	GO:0003824:catalytic activity;GO:0004721:phosphoprotein phosphatase activity;GO:0004722:protein serine/threonine phosphatase activity;GO:0005488:binding;GO:0016787:hydrolase activity;GO:0016788:hydrolase activity, acting on ester bonds;GO:0016791:phosphatase activity;GO:0042578:phosphoric ester hydrolase activity;GO:0043167:ion binding;GO:0043169:cation binding;GO:0046872:metal ion binding,GO:000…	GO:0005623:cell,GO:0005623:cell
ath-miR397b	Down_regulate	0.214	-2.226	0.001	1.78	6	2.15	8	3.2	10	0.59	2	0.3	1	0.67	2	AT5G05850.1|AT5G05850	Y	-21.07	163	7	1	N	0	--	--	only miranda	XLOC_028415	5:1762404-1764678	4.73594	5.26171	6.12832	15.745	9.66076	9.13083	1.0964	up	0.000277185	830470	Q9FFJ3	5:1762405-1764678	PIRL1	protein_coding	Plant intracellular Ras-group-related LRR protein 1 [Source:UniProtKB/Swiss-Prot;Acc:Q9FFJ3]	-	GO:0007275:multicellular organismal development;GO:0008152:metabolic process;GO:0009058:biosynthetic process;GO:0009555:pollen development;GO:0009692:ethylene metabolic process;GO:0009693:ethylene biosynthetic process;GO:0009987:cellular process;GO:0032501:multicellular organismal process;GO:0032502:developmental process;GO:0043449:cellular alkene metabolic process;GO:0043450:alkene biosynthetic …	-	GO:0005622:intracellular;GO:0005623:cell;GO:0005634:nucleus;GO:0043226:organelle;GO:0043227:membrane-bounded organelle;GO:0043229:intracellular organelle;GO:0043231:intracellular membrane-bounded organelle;GO:0044424:intracellular part;GO:0044464:cell part,GO:0005622:intracellular;GO:0005623:cell;GO:0005634:nucleus;GO:0043226:organelle;GO:0043227:membrane-bounded organelle;GO:0043229:intracellula…
ath-miR397b	Down_regulate	0.214	-2.226	0.001	1.78	6	2.15	8	3.2	10	0.59	2	0.3	1	0.67	2	AT5G47220.1|AT5G47220	Y	-21.63	163	6	1	N	0	--	--	only miranda	XLOC_030647	5:19171861-19172823	28.8336	21.879	30.7653	463.285	268.874	300.18	3.66063	up	0.000277185	834768	O80338	5:19171862-19172823	ERF2	protein_coding	Ethylene-responsive transcription factor 2 [Source:UniProtKB/Swiss-Prot;Acc:O80338]	ath04075:Plant hormone signal transduction,ath04075:Plant hormone signal transduction	GO:0000160:phosphorelay signal transduction system;GO:0001101:response to acid chemical;GO:0001944:vasculature development;GO:0002218:activation of innate immune response;GO:0002252:immune effector process;GO:0002253:activation of immune response;GO:0002376:immune system process;GO:0002679:respiratory burst involved in defense response;GO:0002682:regulation of immune system process;GO:0002684:pos…	GO:0001071:nucleic acid binding transcription factor activity;GO:0003676:nucleic acid binding;GO:0003677:DNA binding;GO:0003700:sequence-specific DNA binding transcription factor activity;GO:0005488:binding;GO:0097159:organic cyclic compound binding;GO:1901363:heterocyclic compound binding,GO:0001071:nucleic acid binding transcription factor activity;GO:0003676:nucleic acid binding;GO:0003677:DNA…	GO:0005622:intracellular;GO:0005623:cell;GO:0005634:nucleus;GO:0043226:organelle;GO:0043227:membrane-bounded organelle;GO:0043229:intracellular organelle;GO:0043231:intracellular membrane-bounded organelle;GO:0044424:intracellular part;GO:0044464:cell part,GO:0005622:intracellular;GO:0005623:cell;GO:0005634:nucleus;GO:0043226:organelle;GO:0043227:membrane-bounded organelle;GO:0043229:intracellula…
ath-miR398b-3p	Down_regulate	0.356	-1.49	0	468.81	1576	571.74	2127	986.56	3085	164.66	558	237.69	795	412.19	1224	AT1G02450.1|AT1G02450	N	--	--	0	--	Y	4	4	-14.81	only pita	XLOC_004153	1:497975-498516	2.1251	1.71277	0.266818	5.1778	4.49105	7.76491	2.08121	up	0.00185607	837800	Q9FNZ5	1:497976-498516	NIMIN-1	protein_coding	Protein NIM1-INTERACTING 1 [Source:UniProtKB/Swiss-Prot;Acc:Q9FNZ5]	-	GO:0000165:MAPK cascade;GO:0001101:response to acid chemical;GO:0001666:response to hypoxia;GO:0002376:immune system process;GO:0002682:regulation of immune system process;GO:0002831:regulation of response to biotic stimulus;GO:0006082:organic acid metabolic process;GO:0006139:nucleobase-containing compound metabolic process;GO:0006351:transcription, DNA-templated;GO:0006355:regulation of transcr…	GO:0005488:binding;GO:0005515:protein binding,GO:0005488:binding;GO:0005515:protein binding	GO:0005622:intracellular;GO:0005623:cell;GO:0005634:nucleus;GO:0043226:organelle;GO:0043227:membrane-bounded organelle;GO:0043229:intracellular organelle;GO:0043231:intracellular membrane-bounded organelle;GO:0044424:intracellular part;GO:0044464:cell part,GO:0005622:intracellular;GO:0005623:cell;GO:0005634:nucleus;GO:0043226:organelle;GO:0043227:membrane-bounded organelle;GO:0043229:intracellula…
ath-miR398b-3p	Down_regulate	0.356	-1.49	0	468.81	1576	571.74	2127	986.56	3085	164.66	558	237.69	795	412.19	1224	AT1G08830.1|AT1G08830	Y	-32.27	147	33	1	Y	1	3	-20.8	both	XLOC_000396	1:2827060-2841082	308.11	168.279	160.857	658.999	470.73	460.256	1.3154	up	0.000277185	837405	P24704	1:2827061-2829315	CSD1	protein_coding	Superoxide dismutase [Cu-Zn] 1 [Source:UniProtKB/Swiss-Prot;Acc:P24704]	ath04146:Peroxisome,ath04146:Peroxisome	GO:0000302:response to reactive oxygen species;GO:0000303:response to superoxide;GO:0000305:response to oxygen radical;GO:0001101:response to acid chemical;GO:0005975:carbohydrate metabolic process;GO:0005996:monosaccharide metabolic process;GO:0006006:glucose metabolic process;GO:0006082:organic acid metabolic process;GO:0006090:pyruvate metabolic process;GO:0006091:generation of precursor metab…	GO:0003824:catalytic activity;GO:0004784:superoxide dismutase activity;GO:0005488:binding;GO:0005507:copper ion binding;GO:0005515:protein binding;GO:0008270:zinc ion binding;GO:0016209:antioxidant activity;GO:0016491:oxidoreductase activity;GO:0016721:oxidoreductase activity, acting on superoxide radicals as acceptor;GO:0043167:ion binding;GO:0043169:cation binding;GO:0046872:metal ion binding;G…	GO:0005576:extracellular region;GO:0005622:intracellular;GO:0005623:cell;GO:0005634:nucleus;GO:0005737:cytoplasm;GO:0005829:cytosol;GO:0043226:organelle;GO:0043227:membrane-bounded organelle;GO:0043229:intracellular organelle;GO:0043231:intracellular membrane-bounded organelle;GO:0044424:intracellular part;GO:0044444:cytoplasmic part;GO:0044464:cell part,GO:0005576:extracellular region;GO:0005622…
ath-miR398b-3p	Down_regulate	0.356	-1.49	0	468.81	1576	571.74	2127	986.56	3085	164.66	558	237.69	795	412.19	1224	AT1G08940.1|AT1G08940	N	--	--	0	--	Y	8	5	-12.88	only pita	XLOC_000403	1:2877691-2879169	14.0379	13.1504	13.9631	97.2661	72.1059	80.6505	2.60021	up	0.000277185	837415	O04035	1:2877692-2879169	-	protein_coding	Phosphoglycerate mutase-like protein AT74H [Source:UniProtKB/Swiss-Prot;Acc:O04035]	-	GO:0002376:immune system process;GO:0002682:regulation of immune system process;GO:0006605:protein targeting;GO:0006612:protein targeting to membrane;GO:0006810:transport;GO:0006886:intracellular protein transport;GO:0006950:response to stress;GO:0006952:defense response;GO:0006955:immune response;GO:0008104:protein localization;GO:0008152:metabolic process;GO:0008219:cell death;GO:0009056:catabo…	GO:0003824:catalytic activity;GO:0016787:hydrolase activity;GO:0016788:hydrolase activity, acting on ester bonds;GO:0016791:phosphatase activity;GO:0042578:phosphoric ester hydrolase activity,GO:0003824:catalytic activity;GO:0016787:hydrolase activity;GO:0016788:hydrolase activity, acting on ester bonds;GO:0016791:phosphatase activity;GO:0042578:phosphoric ester hydrolase activity	GO:0005622:intracellular;GO:0005623:cell;GO:0005737:cytoplasm;GO:0005829:cytosol;GO:0044424:intracellular part;GO:0044444:cytoplasmic part;GO:0044464:cell part,GO:0005622:intracellular;GO:0005623:cell;GO:0005737:cytoplasm;GO:0005829:cytosol;GO:0044424:intracellular part;GO:0044444:cytoplasmic part;GO:0044464:cell part
ath-miR398b-3p	Down_regulate	0.356	-1.49	0	468.81	1576	571.74	2127	986.56	3085	164.66	558	237.69	795	412.19	1224	AT1G11580.1|AT1G11580	Y	-26.55	155	15	1	Y	5	5	-14.03	both	XLOC_000546	1:3888689-3890811	10.8137	7.63149	9.39088	26.2547	20.674	28.0389	1.42611	up	0.000277185	837701	Q1JPL7	1:3888690-3890811	PME18	protein_coding	Pectinesterase/pectinesterase inhibitor 18 [Source:UniProtKB/Swiss-Prot;Acc:Q1JPL7]	ath01100:Metabolic pathways;ath00040:Pentose and glucuronate interconversions;ath00500:Starch and sucrose metabolism,ath01100:Metabolic pathways;ath00040:Pentose and glucuronate interconversions;ath00500:Starch and sucrose metabolism	GO:0000272:polysaccharide catabolic process;GO:0001906:cell killing;GO:0005975:carbohydrate metabolic process;GO:0005976:polysaccharide metabolic process;GO:0006073:cellular glucan metabolic process;GO:0006412:translation;GO:0006417:regulation of translation;GO:0006950:response to stress;GO:0006952:defense response;GO:0008152:metabolic process;GO:0009056:catabolic process;GO:0009057:macromolecule…	GO:0003824:catalytic activity;GO:0004857:enzyme inhibitor activity;GO:0016787:hydrolase activity;GO:0016788:hydrolase activity, acting on ester bonds;GO:0016798:hydrolase activity, acting on glycosyl bonds;GO:0016799:hydrolase activity, hydrolyzing N-glycosyl compounds;GO:0030234:enzyme regulator activity;GO:0030597:RNA glycosylase activity;GO:0030598:rRNA N-glycosylase activity;GO:0030599:pectin…	GO:0005576:extracellular region;GO:0005618:cell wall;GO:0005622:intracellular;GO:0005623:cell;GO:0005737:cytoplasm;GO:0005773:vacuole;GO:0005774:vacuolar membrane;GO:0005829:cytosol;GO:0009505:plant-type cell wall;GO:0016020:membrane;GO:0030312:external encapsulating structure;GO:0031090:organelle membrane;GO:0043226:organelle;GO:0043227:membrane-bounded organelle;GO:0043229:intracellular organel…
ath-miR398b-3p	Down_regulate	0.356	-1.49	0	468.81	1576	571.74	2127	986.56	3085	164.66	558	237.69	795	412.19	1224	AT1G15790.2|AT1G15790	Y	-24.6	141	66	1	Y	30	5	-10.11	both	XLOC_004910	1:5438252-5440087	3.96622	1.73637	3.13844	8.24578	7.66017	6.50748	1.33924	up	0.000277185	838148	Q9LMQ5	1:5438253-5440087	-	protein_coding	unknown protein; BEST Arabidopsis thaliana protein match is: unknown protein (TAIR:AT1G15780.1); Has 170 Blast hits to 94 proteins in 14 species: Archae - 0; Bacteria - 0; Metazoa - 0; Fungi - 0; Plants - 170; Viruses - 0; Other Eukaryotes - 0 (sour /.../BI BLink). [Source:TAIR;Acc:AT1G15790]	-	GO:0006139:nucleobase-containing compound metabolic process;GO:0006351:transcription, DNA-templated;GO:0006355:regulation of transcription, DNA-templated;GO:0006725:cellular aromatic compound metabolic process;GO:0006807:nitrogen compound metabolic process;GO:0008152:metabolic process;GO:0009058:biosynthetic process;GO:0009059:macromolecule biosynthetic process;GO:0009889:regulation of biosynthet…	GO:0000988:protein binding transcription factor activity;GO:0000989:transcription factor binding transcription factor activity;GO:0003712:transcription cofactor activity,GO:0000988:protein binding transcription factor activity;GO:0000989:transcription factor binding transcription factor activity;GO:0003712:transcription cofactor activity	GO:0005622:intracellular;GO:0005623:cell;GO:0005634:nucleus;GO:0005737:cytoplasm;GO:0005829:cytosol;GO:0043226:organelle;GO:0043227:membrane-bounded organelle;GO:0043229:intracellular organelle;GO:0043231:intracellular membrane-bounded organelle;GO:0044424:intracellular part;GO:0044444:cytoplasmic part;GO:0044464:cell part,GO:0005622:intracellular;GO:0005623:cell;GO:0005634:nucleus;GO:0005737:cyt…
ath-miR398b-3p	Down_regulate	0.356	-1.49	0	468.81	1576	571.74	2127	986.56	3085	164.66	558	237.69	795	412.19	1224	AT1G16300.1|AT1G16300	Y	-22.56	162	4	1	Y	2	2	-18.63	both	XLOC_000803	1:5574309-5577622	1.76757	1.59994	1.54292	8.53832	6.16251	5.99684	2.07263	up	0.000277185	838199	Q5E924	1:5574310-5577622	GAPCP2	protein_coding	Glyceraldehyde-3-phosphate dehydrogenase GAPCP2, chloroplastic [Source:UniProtKB/Swiss-Prot;Acc:Q5E924]	ath01100:Metabolic pathways;ath01110:Biosynthesis of secondary metabolites;ath01230:Biosynthesis of amino acids;ath01200:Carbon metabolism;ath00710:Carbon fixation in photosynthetic organisms;ath00010:Glycolysis / Gluconeogenesis,ath01100:Metabolic pathways;ath01110:Biosynthesis of secondary metabolites;ath01230:Biosynthesis of amino acids;ath01200:Carbon metabolism;ath00710:Carbon fixation in ph…	GO:0005975:carbohydrate metabolic process;GO:0005996:monosaccharide metabolic process;GO:0006006:glucose metabolic process;GO:0006082:organic acid metabolic process;GO:0006090:pyruvate metabolic process;GO:0006091:generation of precursor metabolites and energy;GO:0006096:glycolytic process;GO:0007275:multicellular organismal development;GO:0008152:metabolic process;GO:0009056:catabolic process;GO…	GO:0000166:nucleotide binding;GO:0003824:catalytic activity;GO:0004365:glyceraldehyde-3-phosphate dehydrogenase (NAD+) (phosphorylating) activity;GO:0005488:binding;GO:0016491:oxidoreductase activity;GO:0016620:oxidoreductase activity, acting on the aldehyde or oxo group of donors, NAD or NADP as acceptor;GO:0016903:oxidoreductase activity, acting on the aldehyde or oxo group of donors;GO:0036094…	GO:0005622:intracellular;GO:0005623:cell;GO:0005737:cytoplasm;GO:0009507:chloroplast;GO:0009532:plastid stroma;GO:0009536:plastid;GO:0009570:chloroplast stroma;GO:0043226:organelle;GO:0043227:membrane-bounded organelle;GO:0043229:intracellular organelle;GO:0043231:intracellular membrane-bounded organelle;GO:0044422:organelle part;GO:0044424:intracellular part;GO:0044434:chloroplast part;GO:004443…
ath-miR398b-3p	Down_regulate	0.356	-1.49	0	468.81	1576	571.74	2127	986.56	3085	164.66	558	237.69	795	412.19	1224	AT1G23330.1|AT1G23330	Y	-22.85	159	7	1	N	0	--	--	only miranda	XLOC_005290	1:8279587-8281891	4.38293	3.60612	3.7598	7.92033	8.24065	7.75074	1.02239	up	0.000277185	838942	Q9LR26	1:8279588-8281891	-	protein_coding	alpha/beta-Hydrolases superfamily protein [Source:TAIR;Acc:AT1G23330]	-	-	GO:0003824:catalytic activity;GO:0016787:hydrolase activity,GO:0003824:catalytic activity;GO:0016787:hydrolase activity	GO:0005576:extracellular region,GO:0005576:extracellular region
ath-miR398b-3p	Down_regulate	0.356	-1.49	0	468.81	1576	571.74	2127	986.56	3085	164.66	558	237.69	795	412.19	1224	AT1G28380.1|AT1G28380	Y	-29.47	157	9	1	N	0	--	--	only miranda	XLOC_001436	1:9963505-9968301	25.1357	29.9513	31.5837	112.177	49.755	58.9694	1.34713	up	0.000277185	839735	Q9SGN6	1:9963593-9966320	NSL1	protein_coding	MACPF domain-containing protein NSL1 [Source:UniProtKB/Swiss-Prot;Acc:Q9SGN6]	-	GO:0000165:MAPK cascade;GO:0001101:response to acid chemical;GO:0002252:immune effector process;GO:0002376:immune system process;GO:0002679:respiratory burst involved in defense response;GO:0002682:regulation of immune system process;GO:0006082:organic acid metabolic process;GO:0006605:protein targeting;GO:0006612:protein targeting to membrane;GO:0006725:cellular aromatic compound metabolic proce…	-	GO:0005622:intracellular;GO:0005623:cell;GO:0005634:nucleus;GO:0005737:cytoplasm;GO:0043226:organelle;GO:0043227:membrane-bounded organelle;GO:0043229:intracellular organelle;GO:0043231:intracellular membrane-bounded organelle;GO:0044424:intracellular part;GO:0044464:cell part,GO:0005622:intracellular;GO:0005623:cell;GO:0005634:nucleus;GO:0005737:cytoplasm;GO:0043226:organelle;GO:0043227:membrane…
ath-miR398b-3p	Down_regulate	0.356	-1.49	0	468.81	1576	571.74	2127	986.56	3085	164.66	558	237.69	795	412.19	1224	AT3G11820.1|AT3G11820	Y	-20.44	162	5	1	N	0	--	--	only miranda	XLOC_017045	3:3725971-3731149	42.6964	51.9642	62.7832	198.969	111.724	119.794	1.44884	up	0.000277185	820355	F4J7G9	3:3729305-3731149	SYP121	protein_coding	Syntaxin-121 [Source:UniProtKB/Swiss-Prot;Acc:Q9ZSD4]	ath04130:SNARE interactions in vesicular transport,ath04130:SNARE interactions in vesicular transport	GO:0000165:MAPK cascade;GO:0001101:response to acid chemical;GO:0002252:immune effector process;GO:0002376:immune system process;GO:0002679:respiratory burst involved in defense response;GO:0002682:regulation of immune system process;GO:0006082:organic acid metabolic process;GO:0006139:nucleobase-containing compound metabolic process;GO:0006351:transcription, DNA-templated;GO:0006355:regulation o…	GO:0000149:SNARE binding;GO:0005484:SNAP receptor activity;GO:0005488:binding;GO:0005515:protein binding;GO:0043495:protein anchor,GO:0000149:SNARE binding;GO:0005484:SNAP receptor activity;GO:0005488:binding;GO:0005515:protein binding;GO:0043495:protein anchor	GO:0005622:intracellular;GO:0005623:cell;GO:0005737:cytoplasm;GO:0005794:Golgi apparatus;GO:0005802:trans-Golgi network;GO:0005886:plasma membrane;GO:0005911:cell-cell junction;GO:0009504:cell plate;GO:0009506:plasmodesma;GO:0012505:endomembrane system;GO:0016020:membrane;GO:0016021:integral component of membrane;GO:0030054:cell junction;GO:0031201:SNARE complex;GO:0031224:intrinsic component of …
ath-miR398b-3p	Down_regulate	0.356	-1.49	0	468.81	1576	571.74	2127	986.56	3085	164.66	558	237.69	795	412.19	1224	AT3G11820.2|AT3G11820	Y	-20.44	162	5	1	N	0	--	--	only miranda	XLOC_017045	3:3725971-3731149	42.6964	51.9642	62.7832	198.969	111.724	119.794	1.44884	up	0.000277185	820355	F4J7G9	3:3729305-3731149	SYP121	protein_coding	Syntaxin-121 [Source:UniProtKB/Swiss-Prot;Acc:Q9ZSD4]	ath04130:SNARE interactions in vesicular transport,ath04130:SNARE interactions in vesicular transport	GO:0000165:MAPK cascade;GO:0001101:response to acid chemical;GO:0002252:immune effector process;GO:0002376:immune system process;GO:0002679:respiratory burst involved in defense response;GO:0002682:regulation of immune system process;GO:0006082:organic acid metabolic process;GO:0006139:nucleobase-containing compound metabolic process;GO:0006351:transcription, DNA-templated;GO:0006355:regulation o…	GO:0000149:SNARE binding;GO:0005484:SNAP receptor activity;GO:0005488:binding;GO:0005515:protein binding;GO:0043495:protein anchor,GO:0000149:SNARE binding;GO:0005484:SNAP receptor activity;GO:0005488:binding;GO:0005515:protein binding;GO:0043495:protein anchor	GO:0005622:intracellular;GO:0005623:cell;GO:0005737:cytoplasm;GO:0005794:Golgi apparatus;GO:0005802:trans-Golgi network;GO:0005886:plasma membrane;GO:0005911:cell-cell junction;GO:0009504:cell plate;GO:0009506:plasmodesma;GO:0012505:endomembrane system;GO:0016020:membrane;GO:0016021:integral component of membrane;GO:0030054:cell junction;GO:0031201:SNARE complex;GO:0031224:intrinsic component of …
ath-miR398b-3p	Down_regulate	0.356	-1.49	0	468.81	1576	571.74	2127	986.56	3085	164.66	558	237.69	795	412.19	1224	AT4G30090.1|AT4G30090	Y	-22.56	160	6	1	N	0	--	--	only miranda	XLOC_024051	4:14708711-14711612	0.774677	0.684045	0.981491	2.53965	1.06337	1.4807	1.05618	up	0.00861081	829132	F4JPI4	4:14708712-14711612	-	protein_coding	Protein embryo defective 1353 [Source:UniProtKB/TrEMBL;Acc:F4JPI4]	-	GO:0003006:developmental process involved in reproduction;GO:0007275:multicellular organismal development;GO:0009790:embryo development;GO:0009791:post-embryonic development;GO:0009793:embryo development ending in seed dormancy;GO:0010154:fruit development;GO:0022414:reproductive process;GO:0032501:multicellular organismal process;GO:0032502:developmental process;GO:0044699:single-organism proces…	-	GO:0005622:intracellular;GO:0005623:cell;GO:0005737:cytoplasm;GO:0005783:endoplasmic reticulum;GO:0012505:endomembrane system;GO:0043226:organelle;GO:0043227:membrane-bounded organelle;GO:0043229:intracellular organelle;GO:0043231:intracellular membrane-bounded organelle;GO:0044424:intracellular part;GO:0044444:cytoplasmic part;GO:0044464:cell part,GO:0005622:intracellular;GO:0005623:cell;GO:0005…
ath-miR398b-3p	Down_regulate	0.356	-1.49	0	468.81	1576	571.74	2127	986.56	3085	164.66	558	237.69	795	412.19	1224	AT5G04930.1|AT5G04930	Y	-24.53	166	1	3	N	0	--	--	only miranda	XLOC_024811	5:1444869-1449817	16.8823	22.0582	20.6961	77.51	44.7179	56.1262	1.57775	up	0.000277185	830375	P98204	5:1444870-1449817	ALA1	protein_coding	Phospholipid-transporting ATPase 1 [Source:UniProtKB/Swiss-Prot;Acc:P98204]	-	GO:0002376:immune system process;GO:0002682:regulation of immune system process;GO:0006605:protein targeting;GO:0006612:protein targeting to membrane;GO:0006810:transport;GO:0006811:ion transport;GO:0006820:anion transport;GO:0006869:lipid transport;GO:0006886:intracellular protein transport;GO:0006950:response to stress;GO:0006952:defense response;GO:0006955:immune response;GO:0008104:protein lo…	GO:0000166:nucleotide binding;GO:0001882:nucleoside binding;GO:0001883:purine nucleoside binding;GO:0003824:catalytic activity;GO:0004012:phospholipid-translocating ATPase activity;GO:0005215:transporter activity;GO:0005319:lipid transporter activity;GO:0005488:binding;GO:0005515:protein binding;GO:0005524:ATP binding;GO:0005548:phospholipid transporter activity;GO:0015075:ion transmembrane trans…	GO:0005622:intracellular;GO:0005623:cell;GO:0005737:cytoplasm;GO:0005783:endoplasmic reticulum;GO:0005886:plasma membrane;GO:0012505:endomembrane system;GO:0016020:membrane;GO:0016021:integral component of membrane;GO:0031224:intrinsic component of membrane;GO:0043226:organelle;GO:0043227:membrane-bounded organelle;GO:0043229:intracellular organelle;GO:0043231:intracellular membrane-bounded organ…
ath-miR398b-3p	Down_regulate	0.356	-1.49	0	468.81	1576	571.74	2127	986.56	3085	164.66	558	237.69	795	412.19	1224	AT5G40990.1|AT5G40990	Y	-23.95	157	10	1	N	0	--	--	only miranda	XLOC_026681	5:16418812-16423830	2.41554	2.59145	2.24765	8.23045	8.32196	10.0849	1.87349	up	0.000277185	834101|834102	Q9FLN0|Q6R3K8	5:16418920-16420400|5:16420780-16423830	GLIP1|YSL4	protein_coding|protein_coding	GDSL esterase/lipase 1 [Source:UniProtKB/Swiss-Prot;Acc:Q9FLN0]|Probable metal-nicotianamine transporter YSL4 [Source:UniProtKB/Swiss-Prot;Acc:Q6R3K8]	-	GO:0000160:phosphorelay signal transduction system;GO:0001101:response to acid chemical;GO:0002218:activation of innate immune response;GO:0002252:immune effector process;GO:0002253:activation of immune response;GO:0002376:immune system process;GO:0002682:regulation of immune system process;GO:0002684:positive regulation of immune system process;GO:0006629:lipid metabolic process;GO:0006950:respo…	GO:0003824:catalytic activity;GO:0016298:lipase activity;GO:0016787:hydrolase activity;GO:0016788:hydrolase activity, acting on ester bonds;GO:0052689:carboxylic ester hydrolase activity,GO:0003824:catalytic activity;GO:0016298:lipase activity;GO:0016787:hydrolase activity;GO:0016788:hydrolase activity, acting on ester bonds;GO:0052689:carboxylic ester hydrolase activity|GO:0005215:transporter ac…	GO:0005576:extracellular region;GO:0005615:extracellular space;GO:0005622:intracellular;GO:0005623:cell;GO:0044421:extracellular region part;GO:0044464:cell part,GO:0005576:extracellular region;GO:0005615:extracellular space;GO:0005622:intracellular;GO:0005623:cell;GO:0044421:extracellular region part;GO:0044464:cell part|GO:0005622:intracellular;GO:0005623:cell;GO:0005737:cytoplasm;GO:0005773:va…
ath-miR398b-5p	Down_regulate	0.306	-1.708	0	42.84	144	50.27	187	81.55	255	14.46	49	15.55	52	29.63	88	AT1G03230.1|AT1G03230	N	--	--	0	--	Y	1	7	-16.86	only pita	XLOC_000115	1:787095-791643	59.3324	75.1074	74.208	346.443	181.416	218.546	1.83622	up	0.000277185	838517|838532	Q9ZVS4|Q9ZVS5	1:787122-788651|1:790091-791592	-|-	protein_coding|protein_coding	Eukaryotic aspartyl protease family protein [Source:TAIR;Acc:AT1G03220]|Eukaryotic aspartyl protease family protein [Source:TAIR;Acc:AT1G03230]	-	GO:0006508:proteolysis;GO:0006950:response to stress;GO:0006970:response to osmotic stress;GO:0008152:metabolic process;GO:0009628:response to abiotic stimulus;GO:0009651:response to salt stress;GO:0019538:protein metabolic process;GO:0043170:macromolecule metabolic process;GO:0044238:primary metabolic process;GO:0050896:response to stimulus;GO:0071704:organic substance metabolic process,GO:00065…	GO:0003824:catalytic activity;GO:0004175:endopeptidase activity;GO:0004190:aspartic-type endopeptidase activity;GO:0008233:peptidase activity;GO:0016787:hydrolase activity;GO:0070001:aspartic-type peptidase activity;GO:0070011:peptidase activity, acting on L-amino acid peptides,GO:0003824:catalytic activity;GO:0004175:endopeptidase activity;GO:0004190:aspartic-type endopeptidase activity;GO:00082…	GO:0005576:extracellular region;GO:0005618:cell wall;GO:0005622:intracellular;GO:0005623:cell;GO:0005737:cytoplasm;GO:0005794:Golgi apparatus;GO:0005886:plasma membrane;GO:0005911:cell-cell junction;GO:0009505:plant-type cell wall;GO:0009506:plasmodesma;GO:0012505:endomembrane system;GO:0016020:membrane;GO:0030054:cell junction;GO:0030312:external encapsulating structure;GO:0043226:organelle;GO:0…
ath-miR398b-5p	Down_regulate	0.306	-1.708	0	42.84	144	50.27	187	81.55	255	14.46	49	15.55	52	29.63	88	AT1G03740.1|AT1G03740	N	--	--	0	--	Y	4	8	-15.47	only pita	XLOC_000141	1:933321-937073	32.0558	45.1672	44.8744	126.303	72.749	83.3922	1.20747	up	0.000277185	839423	Q9LR53 F4I2H1	1:933512-937043	-	protein_coding	Protein kinase superfamily protein [Source:TAIR;Acc:AT1G03740]	-	GO:0002237:response to molecule of bacterial origin;GO:0006464:cellular protein modification process;GO:0006468:protein phosphorylation;GO:0006793:phosphorus metabolic process;GO:0006796:phosphate-containing compound metabolic process;GO:0008152:metabolic process;GO:0009605:response to external stimulus;GO:0009607:response to biotic stimulus;GO:0009617:response to bacterium;GO:0009987:cellular pr…	GO:0000166:nucleotide binding;GO:0001882:nucleoside binding;GO:0001883:purine nucleoside binding;GO:0003824:catalytic activity;GO:0004672:protein kinase activity;GO:0004674:protein serine/threonine kinase activity;GO:0005488:binding;GO:0005524:ATP binding;GO:0016301:kinase activity;GO:0016740:transferase activity;GO:0016772:transferase activity, transferring phosphorus-containing groups;GO:001677…	GO:0005622:intracellular;GO:0005623:cell;GO:0005634:nucleus;GO:0043226:organelle;GO:0043227:membrane-bounded organelle;GO:0043229:intracellular organelle;GO:0043231:intracellular membrane-bounded organelle;GO:0044424:intracellular part;GO:0044464:cell part,GO:0005622:intracellular;GO:0005623:cell;GO:0005634:nucleus;GO:0043226:organelle;GO:0043227:membrane-bounded organelle;GO:0043229:intracellula…
ath-miR398b-5p	Down_regulate	0.306	-1.708	0	42.84	144	50.27	187	81.55	255	14.46	49	15.55	52	29.63	88	AT1G03740.2|AT1G03740	N	--	--	0	--	Y	4	8	-15.47	only pita	XLOC_000141	1:933321-937073	32.0558	45.1672	44.8744	126.303	72.749	83.3922	1.20747	up	0.000277185	839423	Q9LR53 F4I2H1	1:933512-937043	-	protein_coding	Protein kinase superfamily protein [Source:TAIR;Acc:AT1G03740]	-	GO:0002237:response to molecule of bacterial origin;GO:0006464:cellular protein modification process;GO:0006468:protein phosphorylation;GO:0006793:phosphorus metabolic process;GO:0006796:phosphate-containing compound metabolic process;GO:0008152:metabolic process;GO:0009605:response to external stimulus;GO:0009607:response to biotic stimulus;GO:0009617:response to bacterium;GO:0009987:cellular pr…	GO:0000166:nucleotide binding;GO:0001882:nucleoside binding;GO:0001883:purine nucleoside binding;GO:0003824:catalytic activity;GO:0004672:protein kinase activity;GO:0004674:protein serine/threonine kinase activity;GO:0005488:binding;GO:0005524:ATP binding;GO:0016301:kinase activity;GO:0016740:transferase activity;GO:0016772:transferase activity, transferring phosphorus-containing groups;GO:001677…	GO:0005622:intracellular;GO:0005623:cell;GO:0005634:nucleus;GO:0043226:organelle;GO:0043227:membrane-bounded organelle;GO:0043229:intracellular organelle;GO:0043231:intracellular membrane-bounded organelle;GO:0044424:intracellular part;GO:0044464:cell part,GO:0005622:intracellular;GO:0005623:cell;GO:0005634:nucleus;GO:0043226:organelle;GO:0043227:membrane-bounded organelle;GO:0043229:intracellula…
ath-miR398b-5p	Down_regulate	0.306	-1.708	0	42.84	144	50.27	187	81.55	255	14.46	49	15.55	52	29.63	88	AT1G07160.1|AT1G07160	N	--	--	0	--	Y	10	4	-12.7	only pita	XLOC_004418	1:2197907-2199748	0.692882	0.923298	1.0726	11.9005	10.2967	7.09502	3.44375	up	0.000277185	837227	Q8RX37	1:2197908-2199748	-	protein_coding	Probable protein phosphatase 2C 2 [Source:UniProtKB/Swiss-Prot;Acc:Q8RX37]	-	GO:0006464:cellular protein modification process;GO:0006470:protein dephosphorylation;GO:0006793:phosphorus metabolic process;GO:0006796:phosphate-containing compound metabolic process;GO:0008152:metabolic process;GO:0009987:cellular process;GO:0016311:dephosphorylation;GO:0019538:protein metabolic process;GO:0036211:protein modification process;GO:0043170:macromolecule metabolic process;GO:00434…	GO:0003824:catalytic activity;GO:0004721:phosphoprotein phosphatase activity;GO:0004722:protein serine/threonine phosphatase activity;GO:0005488:binding;GO:0016787:hydrolase activity;GO:0016788:hydrolase activity, acting on ester bonds;GO:0016791:phosphatase activity;GO:0042578:phosphoric ester hydrolase activity;GO:0043167:ion binding;GO:0043169:cation binding;GO:0046872:metal ion binding,GO:000…	GO:0005622:intracellular;GO:0005623:cell;GO:0005737:cytoplasm;GO:0009507:chloroplast;GO:0009536:plastid;GO:0043226:organelle;GO:0043227:membrane-bounded organelle;GO:0043229:intracellular organelle;GO:0043231:intracellular membrane-bounded organelle;GO:0044424:intracellular part;GO:0044444:cytoplasmic part;GO:0044464:cell part,GO:0005622:intracellular;GO:0005623:cell;GO:0005737:cytoplasm;GO:00095…
ath-miR398b-5p	Down_regulate	0.306	-1.708	0	42.84	144	50.27	187	81.55	255	14.46	49	15.55	52	29.63	88	AT1G08940.1|AT1G08940	Y	-22.53	171	1	1	Y	2	2	-15.95	both	XLOC_000403	1:2877691-2879169	14.0379	13.1504	13.9631	97.2661	72.1059	80.6505	2.60021	up	0.000277185	837415	O04035	1:2877692-2879169	-	protein_coding	Phosphoglycerate mutase-like protein AT74H [Source:UniProtKB/Swiss-Prot;Acc:O04035]	-	GO:0002376:immune system process;GO:0002682:regulation of immune system process;GO:0006605:protein targeting;GO:0006612:protein targeting to membrane;GO:0006810:transport;GO:0006886:intracellular protein transport;GO:0006950:response to stress;GO:0006952:defense response;GO:0006955:immune response;GO:0008104:protein localization;GO:0008152:metabolic process;GO:0008219:cell death;GO:0009056:catabo…	GO:0003824:catalytic activity;GO:0016787:hydrolase activity;GO:0016788:hydrolase activity, acting on ester bonds;GO:0016791:phosphatase activity;GO:0042578:phosphoric ester hydrolase activity,GO:0003824:catalytic activity;GO:0016787:hydrolase activity;GO:0016788:hydrolase activity, acting on ester bonds;GO:0016791:phosphatase activity;GO:0042578:phosphoric ester hydrolase activity	GO:0005622:intracellular;GO:0005623:cell;GO:0005737:cytoplasm;GO:0005829:cytosol;GO:0044424:intracellular part;GO:0044444:cytoplasmic part;GO:0044464:cell part,GO:0005622:intracellular;GO:0005623:cell;GO:0005737:cytoplasm;GO:0005829:cytosol;GO:0044424:intracellular part;GO:0044444:cytoplasmic part;GO:0044464:cell part
ath-miR398b-5p	Down_regulate	0.306	-1.708	0	42.84	144	50.27	187	81.55	255	14.46	49	15.55	52	29.63	88	AT1G13210.1|AT1G13210	N	--	--	0	--	Y	3	6	-15.86	only pita	XLOC_004755	1:4508905-4514040	30.8137	41.495	47.9451	188.426	110.276	119.992	1.79758	up	0.000277185	837881	Q9SAF5	1:4508963-4513938	ALA11	protein_coding	Putative phospholipid-transporting ATPase 11 [Source:UniProtKB/Swiss-Prot;Acc:Q9SAF5]	-	GO:0006810:transport;GO:0006811:ion transport;GO:0006820:anion transport;GO:0006869:lipid transport;GO:0009987:cellular process;GO:0010876:lipid localization;GO:0015711:organic anion transport;GO:0015748:organophosphate ester transport;GO:0015914:phospholipid transport;GO:0016043:cellular component organization;GO:0033036:macromolecule localization;GO:0034204:lipid translocation;GO:0044699:single…	GO:0000166:nucleotide binding;GO:0001882:nucleoside binding;GO:0001883:purine nucleoside binding;GO:0003824:catalytic activity;GO:0004012:phospholipid-translocating ATPase activity;GO:0005215:transporter activity;GO:0005319:lipid transporter activity;GO:0005488:binding;GO:0005515:protein binding;GO:0005516:calmodulin binding;GO:0005524:ATP binding;GO:0005548:phospholipid transporter activity;GO:0…	GO:0005623:cell;GO:0005886:plasma membrane;GO:0016020:membrane;GO:0016021:integral component of membrane;GO:0031224:intrinsic component of membrane;GO:0044425:membrane part;GO:0044464:cell part;GO:0071944:cell periphery,GO:0005623:cell;GO:0005886:plasma membrane;GO:0016020:membrane;GO:0016021:integral component of membrane;GO:0031224:intrinsic component of membrane;GO:0044425:membrane part;GO:004…
ath-miR398b-5p	Down_regulate	0.306	-1.708	0	42.84	144	50.27	187	81.55	255	14.46	49	15.55	52	29.63	88	AT1G13470.1|AT1G13470	Y	-21.85	168	2	1	Y	8	2	-13.57	both	XLOC_004769	1:4620182-4621691	3.60979	5.87152	3.537	30.7679	33.0635	27.9944	2.81577	up	0.000277185	837907	F4HQT8	1:4620228-4621580	-	protein_coding	Protein of unknown function (DUF1262) [Source:TAIR;Acc:AT1G13470]	-	GO:0000165:MAPK cascade;GO:0001101:response to acid chemical;GO:0002376:immune system process;GO:0002682:regulation of immune system process;GO:0006082:organic acid metabolic process;GO:0006725:cellular aromatic compound metabolic process;GO:0006793:phosphorus metabolic process;GO:0006796:phosphate-containing compound metabolic process;GO:0006950:response to stress;GO:0006952:defense response;GO:…	-	-
ath-miR398b-5p	Down_regulate	0.306	-1.708	0	42.84	144	50.27	187	81.55	255	14.46	49	15.55	52	29.63	88	AT1G17250.1|AT1G17250	N	--	--	0	--	Y	9	6	-13.33	only pita	XLOC_004968	1:5899937-5903938	0.414333	0.455212	0.588032	1.83452	1.40424	1.77085	1.77872	up	0.000766321	838296	Q9SHI4	1:5901169-5903439	AtRLP3	protein_coding	receptor like protein 3 [Source:TAIR;Acc:AT1G17250]	-	GO:0002376:immune system process;GO:0006464:cellular protein modification process;GO:0006468:protein phosphorylation;GO:0006793:phosphorus metabolic process;GO:0006796:phosphate-containing compound metabolic process;GO:0006950:response to stress;GO:0006952:defense response;GO:0006955:immune response;GO:0007154:cell communication;GO:0007165:signal transduction;GO:0008152:metabolic process;GO:00096…	GO:0003824:catalytic activity;GO:0004672:protein kinase activity;GO:0016301:kinase activity;GO:0016740:transferase activity;GO:0016772:transferase activity, transferring phosphorus-containing groups;GO:0016773:phosphotransferase activity, alcohol group as acceptor,GO:0003824:catalytic activity;GO:0004672:protein kinase activity;GO:0016301:kinase activity;GO:0016740:transferase activity;GO:0016772…	GO:0005623:cell;GO:0005886:plasma membrane;GO:0005911:cell-cell junction;GO:0009506:plasmodesma;GO:0016020:membrane;GO:0030054:cell junction;GO:0044464:cell part;GO:0055044:symplast;GO:0071944:cell periphery,GO:0005623:cell;GO:0005886:plasma membrane;GO:0005911:cell-cell junction;GO:0009506:plasmodesma;GO:0016020:membrane;GO:0030054:cell junction;GO:0044464:cell part;GO:0055044:symplast;GO:007194…
ath-miR398b-5p	Down_regulate	0.306	-1.708	0	42.84	144	50.27	187	81.55	255	14.46	49	15.55	52	29.63	88	AT1G17420.1|AT1G17420	Y	-25.61	167	3	1	N	0	--	--	only miranda	XLOC_000874	1:5977410-5981480	4.36053	4.57514	3.99864	122.105	38.151	36.9545	3.92739	up	0.000277185	838314	Q9LNR3	1:5977411-5981480	LOX3	protein_coding	Lipoxygenase 3, chloroplastic [Source:UniProtKB/Swiss-Prot;Acc:Q9LNR3]	ath01100:Metabolic pathways;ath00592:alpha-Linolenic acid metabolism;ath00591:Linoleic acid metabolism,ath01100:Metabolic pathways;ath00592:alpha-Linolenic acid metabolism;ath00591:Linoleic acid metabolism	GO:0000003:reproduction;GO:0001101:response to acid chemical;GO:0003006:developmental process involved in reproduction;GO:0006082:organic acid metabolic process;GO:0006629:lipid metabolic process;GO:0006631:fatty acid metabolic process;GO:0006633:fatty acid biosynthetic process;GO:0006950:response to stress;GO:0006952:defense response;GO:0007275:multicellular organismal development;GO:0008152:met…	GO:0003824:catalytic activity;GO:0005488:binding;GO:0005506:iron ion binding;GO:0016165:linoleate 13S-lipoxygenase activity;GO:0016491:oxidoreductase activity;GO:0016701:oxidoreductase activity, acting on single donors with incorporation of molecular oxygen;GO:0016702:oxidoreductase activity, acting on single donors with incorporation of molecular oxygen, incorporation of two atoms of oxygen;GO:0…	GO:0005622:intracellular;GO:0005623:cell;GO:0005737:cytoplasm;GO:0009507:chloroplast;GO:0009536:plastid;GO:0043226:organelle;GO:0043227:membrane-bounded organelle;GO:0043229:intracellular organelle;GO:0043231:intracellular membrane-bounded organelle;GO:0044424:intracellular part;GO:0044444:cytoplasmic part;GO:0044464:cell part,GO:0005622:intracellular;GO:0005623:cell;GO:0005737:cytoplasm;GO:00095…
ath-miR398b-5p	Down_regulate	0.306	-1.708	0	42.84	144	50.27	187	81.55	255	14.46	49	15.55	52	29.63	88	AT1G72520.1|AT1G72520	Y	-22.9	163	5	1	N	0	--	--	only miranda	XLOC_003656	1:27308514-27312780	3.97535	4.70407	3.51875	227.74	60.952	83.5283	4.92807	up	0.000277185	843584	Q9FNX8	1:27308515-27312754	LOX4	protein_coding	Lipoxygenase 4, chloroplastic [Source:UniProtKB/Swiss-Prot;Acc:Q9FNX8]	ath01100:Metabolic pathways;ath00592:alpha-Linolenic acid metabolism;ath00591:Linoleic acid metabolism,ath01100:Metabolic pathways;ath00592:alpha-Linolenic acid metabolism;ath00591:Linoleic acid metabolism	GO:0000003:reproduction;GO:0000160:phosphorelay signal transduction system;GO:0000302:response to reactive oxygen species;GO:0001101:response to acid chemical;GO:0003006:developmental process involved in reproduction;GO:0006082:organic acid metabolic process;GO:0006629:lipid metabolic process;GO:0006631:fatty acid metabolic process;GO:0006633:fatty acid biosynthetic process;GO:0006950:response to…	GO:0003824:catalytic activity;GO:0005488:binding;GO:0005506:iron ion binding;GO:0016165:linoleate 13S-lipoxygenase activity;GO:0016491:oxidoreductase activity;GO:0016701:oxidoreductase activity, acting on single donors with incorporation of molecular oxygen;GO:0016702:oxidoreductase activity, acting on single donors with incorporation of molecular oxygen, incorporation of two atoms of oxygen;GO:0…	GO:0005622:intracellular;GO:0005623:cell;GO:0005737:cytoplasm;GO:0009507:chloroplast;GO:0009536:plastid;GO:0043226:organelle;GO:0043227:membrane-bounded organelle;GO:0043229:intracellular organelle;GO:0043231:intracellular membrane-bounded organelle;GO:0044424:intracellular part;GO:0044444:cytoplasmic part;GO:0044464:cell part,GO:0005622:intracellular;GO:0005623:cell;GO:0005737:cytoplasm;GO:00095…
ath-miR398b-5p	Down_regulate	0.306	-1.708	0	42.84	144	50.27	187	81.55	255	14.46	49	15.55	52	29.63	88	AT2G04070.1|AT2G04070	Y	-27.46	155	10	1	N	0	--	--	only miranda	XLOC_010835	2:1353754-1355790	0.234315	0.477257	0.418993	3.59375	4.86787	7.48503	3.81568	up	0.000277185	814943	Q9SIA3	2:1353755-1355790	DTXL2	protein_coding	MATE efflux family protein 6 [Source:UniProtKB/Swiss-Prot;Acc:Q9SIA3]	-	GO:0006810:transport;GO:0006855:drug transmembrane transport;GO:0009987:cellular process;GO:0015893:drug transport;GO:0042221:response to chemical;GO:0042493:response to drug;GO:0044699:single-organism process;GO:0044763:single-organism cellular process;GO:0044765:single-organism transport;GO:0050896:response to stimulus;GO:0051179:localization;GO:0051234:establishment of localization;GO:0055085:…	GO:0005215:transporter activity;GO:0015238:drug transmembrane transporter activity;GO:0015291:secondary active transmembrane transporter activity;GO:0015297:antiporter activity;GO:0022804:active transmembrane transporter activity;GO:0022857:transmembrane transporter activity;GO:0090484:drug transporter activity,GO:0005215:transporter activity;GO:0015238:drug transmembrane transporter activity;GO:…	GO:0005623:cell;GO:0005886:plasma membrane;GO:0016020:membrane;GO:0016021:integral component of membrane;GO:0031224:intrinsic component of membrane;GO:0044425:membrane part;GO:0044464:cell part;GO:0071944:cell periphery,GO:0005623:cell;GO:0005886:plasma membrane;GO:0016020:membrane;GO:0016021:integral component of membrane;GO:0031224:intrinsic component of membrane;GO:0044425:membrane part;GO:004…
ath-miR398b-5p	Down_regulate	0.306	-1.708	0	42.84	144	50.27	187	81.55	255	14.46	49	15.55	52	29.63	88	AT2G33710.1|AT2G33710	Y	-23.21	160	6	1	N	0	--	--	only miranda	XLOC_012490	2:14258508-14260739	0.662206	1.17515	1.38663	25.0713	20.0671	22.057	4.37961	up	0.000277185	817936	F4IFX1	2:14258509-14260739	ERF112	protein_coding	Ethylene-responsive transcription factor ERF112 [Source:UniProtKB/Swiss-Prot;Acc:P93007]	-	-	-	-
ath-miR398b-5p	Down_regulate	0.306	-1.708	0	42.84	144	50.27	187	81.55	255	14.46	49	15.55	52	29.63	88	AT2G33710.2|AT2G33710	Y	-23.21	160	6	1	N	0	--	--	only miranda	XLOC_012490	2:14258508-14260739	0.662206	1.17515	1.38663	25.0713	20.0671	22.057	4.37961	up	0.000277185	817936	F4IFX1	2:14258509-14260739	ERF112	protein_coding	Ethylene-responsive transcription factor ERF112 [Source:UniProtKB/Swiss-Prot;Acc:P93007]	-	-	-	-
ath-miR398b-5p	Down_regulate	0.306	-1.708	0	42.84	144	50.27	187	81.55	255	14.46	49	15.55	52	29.63	88	AT2G34260.1|AT2G34260	Y	-21.8	157	9	1	N	0	--	--	only miranda	XLOC_009893	2:14465848-14468531	1.9232	2.02973	2.0776	5.15805	6.24371	6.10333	1.53493	up	0.000277185	817987	F4IGY3 O80775	2:14465849-14468531	-	protein_coding	transducin family protein / WD-40 repeat family protein [Source:TAIR;Acc:AT2G34260]	-	GO:0000741:karyogamy;GO:0003006:developmental process involved in reproduction;GO:0006139:nucleobase-containing compound metabolic process;GO:0006220:pyrimidine nucleotide metabolic process;GO:0006221:pyrimidine nucleotide biosynthetic process;GO:0006725:cellular aromatic compound metabolic process;GO:0006753:nucleoside phosphate metabolic process;GO:0006793:phosphorus metabolic process;GO:000679…	GO:0000166:nucleotide binding;GO:0005488:binding;GO:0036094:small molecule binding;GO:0097159:organic cyclic compound binding;GO:1901265:nucleoside phosphate binding;GO:1901363:heterocyclic compound binding,GO:0000166:nucleotide binding;GO:0005488:binding;GO:0036094:small molecule binding;GO:0097159:organic cyclic compound binding;GO:1901265:nucleoside phosphate binding;GO:1901363:heterocyclic co…	GO:0000151:ubiquitin ligase complex;GO:0005622:intracellular;GO:0005623:cell;GO:0005634:nucleus;GO:0005737:cytoplasm;GO:0005834:heterotrimeric G-protein complex;GO:0005886:plasma membrane;GO:0016020:membrane;GO:0019897:extrinsic component of plasma membrane;GO:0019898:extrinsic component of membrane;GO:0031234:extrinsic component of cytoplasmic side of plasma membrane;GO:0031461:cullin-RING ubiqu…
ath-miR398b-5p	Down_regulate	0.306	-1.708	0	42.84	144	50.27	187	81.55	255	14.46	49	15.55	52	29.63	88	AT2G34260.2|AT2G34260	Y	-21.8	157	9	1	N	0	--	--	only miranda	XLOC_009893	2:14465848-14468531	1.9232	2.02973	2.0776	5.15805	6.24371	6.10333	1.53493	up	0.000277185	817987	F4IGY3 O80775	2:14465849-14468531	-	protein_coding	transducin family protein / WD-40 repeat family protein [Source:TAIR;Acc:AT2G34260]	-	GO:0000741:karyogamy;GO:0003006:developmental process involved in reproduction;GO:0006139:nucleobase-containing compound metabolic process;GO:0006220:pyrimidine nucleotide metabolic process;GO:0006221:pyrimidine nucleotide biosynthetic process;GO:0006725:cellular aromatic compound metabolic process;GO:0006753:nucleoside phosphate metabolic process;GO:0006793:phosphorus metabolic process;GO:000679…	GO:0000166:nucleotide binding;GO:0005488:binding;GO:0036094:small molecule binding;GO:0097159:organic cyclic compound binding;GO:1901265:nucleoside phosphate binding;GO:1901363:heterocyclic compound binding,GO:0000166:nucleotide binding;GO:0005488:binding;GO:0036094:small molecule binding;GO:0097159:organic cyclic compound binding;GO:1901265:nucleoside phosphate binding;GO:1901363:heterocyclic co…	GO:0000151:ubiquitin ligase complex;GO:0005622:intracellular;GO:0005623:cell;GO:0005634:nucleus;GO:0005737:cytoplasm;GO:0005834:heterotrimeric G-protein complex;GO:0005886:plasma membrane;GO:0016020:membrane;GO:0019897:extrinsic component of plasma membrane;GO:0019898:extrinsic component of membrane;GO:0031234:extrinsic component of cytoplasmic side of plasma membrane;GO:0031461:cullin-RING ubiqu…
ath-miR398b-5p	Down_regulate	0.306	-1.708	0	42.84	144	50.27	187	81.55	255	14.46	49	15.55	52	29.63	88	AT3G13650.1|AT3G13650	Y	-21.52	159	7	1	N	0	--	--	only miranda	XLOC_013932	3:4462891-4463872	1.51916	0.365443	0.200236	4.49448	3.4315	6.22678	2.75708	up	0.000277185	820569	Q9LID5	3:4462892-4463872	DIR7	protein_coding	Dirigent protein 7 [Source:UniProtKB/Swiss-Prot;Acc:Q9LID5]	-	GO:0006575:cellular modified amino acid metabolic process;GO:0006576:cellular biogenic amine metabolic process;GO:0006595:polyamine metabolic process;GO:0006598:polyamine catabolic process;GO:0006725:cellular aromatic compound metabolic process;GO:0006807:nitrogen compound metabolic process;GO:0006950:response to stress;GO:0006952:defense response;GO:0008152:metabolic process;GO:0009056:catabolic…	-	GO:0005576:extracellular region;GO:0048046:apoplast,GO:0005576:extracellular region;GO:0048046:apoplast
ath-miR398b-5p	Down_regulate	0.306	-1.708	0	42.84	144	50.27	187	81.55	255	14.46	49	15.55	52	29.63	88	AT3G21630.1|AT3G21630	Y	-21.93	158	8	1	N	0	--	--	only miranda	XLOC_017586	3:7615370-7618617	16.717	16.0527	18.6275	41.8829	32.0973	31.0746	1.02886	up	0.000277185	821717	A8R7E6	3:7615385-7618581	CERK1	protein_coding	Chitin elicitor receptor kinase 1 [Source:UniProtKB/Swiss-Prot;Acc:A8R7E6]	ath04626:Plant-pathogen interaction,ath04626:Plant-pathogen interaction	GO:0002218:activation of innate immune response;GO:0002220:innate immune response activating cell surface receptor signaling pathway;GO:0002221:pattern recognition receptor signaling pathway;GO:0002237:response to molecule of bacterial origin;GO:0002238:response to molecule of fungal origin;GO:0002252:immune effector process;GO:0002253:activation of immune response;GO:0002376:immune system proces…	GO:0001653:peptide receptor activity;GO:0003824:catalytic activity;GO:0004672:protein kinase activity;GO:0004674:protein serine/threonine kinase activity;GO:0004675:transmembrane receptor protein serine/threonine kinase activity;GO:0004871:signal transducer activity;GO:0004872:receptor activity;GO:0004888:transmembrane signaling receptor activity;GO:0005488:binding;GO:0005515:protein binding;GO:0…	GO:0005576:extracellular region;GO:0005623:cell;GO:0005886:plasma membrane;GO:0005911:cell-cell junction;GO:0009506:plasmodesma;GO:0016020:membrane;GO:0030054:cell junction;GO:0044464:cell part;GO:0055044:symplast;GO:0071944:cell periphery,GO:0005576:extracellular region;GO:0005623:cell;GO:0005886:plasma membrane;GO:0005911:cell-cell junction;GO:0009506:plasmodesma;GO:0016020:membrane;GO:0030054:…
ath-miR398c-3p	Down_regulate	0.356	-1.49	0	468.81	1576	571.74	2127	986.56	3085	164.66	558	237.69	795	412.19	1224	AT1G02450.1|AT1G02450	N	--	--	0	--	Y	4	4	-14.81	only pita	XLOC_004153	1:497975-498516	2.1251	1.71277	0.266818	5.1778	4.49105	7.76491	2.08121	up	0.00185607	837800	Q9FNZ5	1:497976-498516	NIMIN-1	protein_coding	Protein NIM1-INTERACTING 1 [Source:UniProtKB/Swiss-Prot;Acc:Q9FNZ5]	-	GO:0000165:MAPK cascade;GO:0001101:response to acid chemical;GO:0001666:response to hypoxia;GO:0002376:immune system process;GO:0002682:regulation of immune system process;GO:0002831:regulation of response to biotic stimulus;GO:0006082:organic acid metabolic process;GO:0006139:nucleobase-containing compound metabolic process;GO:0006351:transcription, DNA-templated;GO:0006355:regulation of transcr…	GO:0005488:binding;GO:0005515:protein binding,GO:0005488:binding;GO:0005515:protein binding	GO:0005622:intracellular;GO:0005623:cell;GO:0005634:nucleus;GO:0043226:organelle;GO:0043227:membrane-bounded organelle;GO:0043229:intracellular organelle;GO:0043231:intracellular membrane-bounded organelle;GO:0044424:intracellular part;GO:0044464:cell part,GO:0005622:intracellular;GO:0005623:cell;GO:0005634:nucleus;GO:0043226:organelle;GO:0043227:membrane-bounded organelle;GO:0043229:intracellula…
ath-miR398c-3p	Down_regulate	0.356	-1.49	0	468.81	1576	571.74	2127	986.56	3085	164.66	558	237.69	795	412.19	1224	AT1G08830.1|AT1G08830	Y	-32.27	147	33	1	Y	1	3	-20.8	both	XLOC_000396	1:2827060-2841082	308.11	168.279	160.857	658.999	470.73	460.256	1.3154	up	0.000277185	837405	P24704	1:2827061-2829315	CSD1	protein_coding	Superoxide dismutase [Cu-Zn] 1 [Source:UniProtKB/Swiss-Prot;Acc:P24704]	ath04146:Peroxisome,ath04146:Peroxisome	GO:0000302:response to reactive oxygen species;GO:0000303:response to superoxide;GO:0000305:response to oxygen radical;GO:0001101:response to acid chemical;GO:0005975:carbohydrate metabolic process;GO:0005996:monosaccharide metabolic process;GO:0006006:glucose metabolic process;GO:0006082:organic acid metabolic process;GO:0006090:pyruvate metabolic process;GO:0006091:generation of precursor metab…	GO:0003824:catalytic activity;GO:0004784:superoxide dismutase activity;GO:0005488:binding;GO:0005507:copper ion binding;GO:0005515:protein binding;GO:0008270:zinc ion binding;GO:0016209:antioxidant activity;GO:0016491:oxidoreductase activity;GO:0016721:oxidoreductase activity, acting on superoxide radicals as acceptor;GO:0043167:ion binding;GO:0043169:cation binding;GO:0046872:metal ion binding;G…	GO:0005576:extracellular region;GO:0005622:intracellular;GO:0005623:cell;GO:0005634:nucleus;GO:0005737:cytoplasm;GO:0005829:cytosol;GO:0043226:organelle;GO:0043227:membrane-bounded organelle;GO:0043229:intracellular organelle;GO:0043231:intracellular membrane-bounded organelle;GO:0044424:intracellular part;GO:0044444:cytoplasmic part;GO:0044464:cell part,GO:0005576:extracellular region;GO:0005622…
ath-miR398c-3p	Down_regulate	0.356	-1.49	0	468.81	1576	571.74	2127	986.56	3085	164.66	558	237.69	795	412.19	1224	AT1G08940.1|AT1G08940	N	--	--	0	--	Y	8	5	-12.88	only pita	XLOC_000403	1:2877691-2879169	14.0379	13.1504	13.9631	97.2661	72.1059	80.6505	2.60021	up	0.000277185	837415	O04035	1:2877692-2879169	-	protein_coding	Phosphoglycerate mutase-like protein AT74H [Source:UniProtKB/Swiss-Prot;Acc:O04035]	-	GO:0002376:immune system process;GO:0002682:regulation of immune system process;GO:0006605:protein targeting;GO:0006612:protein targeting to membrane;GO:0006810:transport;GO:0006886:intracellular protein transport;GO:0006950:response to stress;GO:0006952:defense response;GO:0006955:immune response;GO:0008104:protein localization;GO:0008152:metabolic process;GO:0008219:cell death;GO:0009056:catabo…	GO:0003824:catalytic activity;GO:0016787:hydrolase activity;GO:0016788:hydrolase activity, acting on ester bonds;GO:0016791:phosphatase activity;GO:0042578:phosphoric ester hydrolase activity,GO:0003824:catalytic activity;GO:0016787:hydrolase activity;GO:0016788:hydrolase activity, acting on ester bonds;GO:0016791:phosphatase activity;GO:0042578:phosphoric ester hydrolase activity	GO:0005622:intracellular;GO:0005623:cell;GO:0005737:cytoplasm;GO:0005829:cytosol;GO:0044424:intracellular part;GO:0044444:cytoplasmic part;GO:0044464:cell part,GO:0005622:intracellular;GO:0005623:cell;GO:0005737:cytoplasm;GO:0005829:cytosol;GO:0044424:intracellular part;GO:0044444:cytoplasmic part;GO:0044464:cell part
ath-miR398c-3p	Down_regulate	0.356	-1.49	0	468.81	1576	571.74	2127	986.56	3085	164.66	558	237.69	795	412.19	1224	AT1G11580.1|AT1G11580	Y	-26.55	155	15	1	Y	5	5	-14.03	both	XLOC_000546	1:3888689-3890811	10.8137	7.63149	9.39088	26.2547	20.674	28.0389	1.42611	up	0.000277185	837701	Q1JPL7	1:3888690-3890811	PME18	protein_coding	Pectinesterase/pectinesterase inhibitor 18 [Source:UniProtKB/Swiss-Prot;Acc:Q1JPL7]	ath01100:Metabolic pathways;ath00040:Pentose and glucuronate interconversions;ath00500:Starch and sucrose metabolism,ath01100:Metabolic pathways;ath00040:Pentose and glucuronate interconversions;ath00500:Starch and sucrose metabolism	GO:0000272:polysaccharide catabolic process;GO:0001906:cell killing;GO:0005975:carbohydrate metabolic process;GO:0005976:polysaccharide metabolic process;GO:0006073:cellular glucan metabolic process;GO:0006412:translation;GO:0006417:regulation of translation;GO:0006950:response to stress;GO:0006952:defense response;GO:0008152:metabolic process;GO:0009056:catabolic process;GO:0009057:macromolecule…	GO:0003824:catalytic activity;GO:0004857:enzyme inhibitor activity;GO:0016787:hydrolase activity;GO:0016788:hydrolase activity, acting on ester bonds;GO:0016798:hydrolase activity, acting on glycosyl bonds;GO:0016799:hydrolase activity, hydrolyzing N-glycosyl compounds;GO:0030234:enzyme regulator activity;GO:0030597:RNA glycosylase activity;GO:0030598:rRNA N-glycosylase activity;GO:0030599:pectin…	GO:0005576:extracellular region;GO:0005618:cell wall;GO:0005622:intracellular;GO:0005623:cell;GO:0005737:cytoplasm;GO:0005773:vacuole;GO:0005774:vacuolar membrane;GO:0005829:cytosol;GO:0009505:plant-type cell wall;GO:0016020:membrane;GO:0030312:external encapsulating structure;GO:0031090:organelle membrane;GO:0043226:organelle;GO:0043227:membrane-bounded organelle;GO:0043229:intracellular organel…
ath-miR398c-3p	Down_regulate	0.356	-1.49	0	468.81	1576	571.74	2127	986.56	3085	164.66	558	237.69	795	412.19	1224	AT1G15790.2|AT1G15790	Y	-24.6	141	66	1	Y	30	5	-10.11	both	XLOC_004910	1:5438252-5440087	3.96622	1.73637	3.13844	8.24578	7.66017	6.50748	1.33924	up	0.000277185	838148	Q9LMQ5	1:5438253-5440087	-	protein_coding	unknown protein; BEST Arabidopsis thaliana protein match is: unknown protein (TAIR:AT1G15780.1); Has 170 Blast hits to 94 proteins in 14 species: Archae - 0; Bacteria - 0; Metazoa - 0; Fungi - 0; Plants - 170; Viruses - 0; Other Eukaryotes - 0 (sour /.../BI BLink). [Source:TAIR;Acc:AT1G15790]	-	GO:0006139:nucleobase-containing compound metabolic process;GO:0006351:transcription, DNA-templated;GO:0006355:regulation of transcription, DNA-templated;GO:0006725:cellular aromatic compound metabolic process;GO:0006807:nitrogen compound metabolic process;GO:0008152:metabolic process;GO:0009058:biosynthetic process;GO:0009059:macromolecule biosynthetic process;GO:0009889:regulation of biosynthet…	GO:0000988:protein binding transcription factor activity;GO:0000989:transcription factor binding transcription factor activity;GO:0003712:transcription cofactor activity,GO:0000988:protein binding transcription factor activity;GO:0000989:transcription factor binding transcription factor activity;GO:0003712:transcription cofactor activity	GO:0005622:intracellular;GO:0005623:cell;GO:0005634:nucleus;GO:0005737:cytoplasm;GO:0005829:cytosol;GO:0043226:organelle;GO:0043227:membrane-bounded organelle;GO:0043229:intracellular organelle;GO:0043231:intracellular membrane-bounded organelle;GO:0044424:intracellular part;GO:0044444:cytoplasmic part;GO:0044464:cell part,GO:0005622:intracellular;GO:0005623:cell;GO:0005634:nucleus;GO:0005737:cyt…
ath-miR398c-3p	Down_regulate	0.356	-1.49	0	468.81	1576	571.74	2127	986.56	3085	164.66	558	237.69	795	412.19	1224	AT1G16300.1|AT1G16300	Y	-22.56	162	4	1	Y	2	2	-18.63	both	XLOC_000803	1:5574309-5577622	1.76757	1.59994	1.54292	8.53832	6.16251	5.99684	2.07263	up	0.000277185	838199	Q5E924	1:5574310-5577622	GAPCP2	protein_coding	Glyceraldehyde-3-phosphate dehydrogenase GAPCP2, chloroplastic [Source:UniProtKB/Swiss-Prot;Acc:Q5E924]	ath01100:Metabolic pathways;ath01110:Biosynthesis of secondary metabolites;ath01230:Biosynthesis of amino acids;ath01200:Carbon metabolism;ath00710:Carbon fixation in photosynthetic organisms;ath00010:Glycolysis / Gluconeogenesis,ath01100:Metabolic pathways;ath01110:Biosynthesis of secondary metabolites;ath01230:Biosynthesis of amino acids;ath01200:Carbon metabolism;ath00710:Carbon fixation in ph…	GO:0005975:carbohydrate metabolic process;GO:0005996:monosaccharide metabolic process;GO:0006006:glucose metabolic process;GO:0006082:organic acid metabolic process;GO:0006090:pyruvate metabolic process;GO:0006091:generation of precursor metabolites and energy;GO:0006096:glycolytic process;GO:0007275:multicellular organismal development;GO:0008152:metabolic process;GO:0009056:catabolic process;GO…	GO:0000166:nucleotide binding;GO:0003824:catalytic activity;GO:0004365:glyceraldehyde-3-phosphate dehydrogenase (NAD+) (phosphorylating) activity;GO:0005488:binding;GO:0016491:oxidoreductase activity;GO:0016620:oxidoreductase activity, acting on the aldehyde or oxo group of donors, NAD or NADP as acceptor;GO:0016903:oxidoreductase activity, acting on the aldehyde or oxo group of donors;GO:0036094…	GO:0005622:intracellular;GO:0005623:cell;GO:0005737:cytoplasm;GO:0009507:chloroplast;GO:0009532:plastid stroma;GO:0009536:plastid;GO:0009570:chloroplast stroma;GO:0043226:organelle;GO:0043227:membrane-bounded organelle;GO:0043229:intracellular organelle;GO:0043231:intracellular membrane-bounded organelle;GO:0044422:organelle part;GO:0044424:intracellular part;GO:0044434:chloroplast part;GO:004443…
ath-miR398c-3p	Down_regulate	0.356	-1.49	0	468.81	1576	571.74	2127	986.56	3085	164.66	558	237.69	795	412.19	1224	AT1G23330.1|AT1G23330	Y	-22.85	159	7	1	N	0	--	--	only miranda	XLOC_005290	1:8279587-8281891	4.38293	3.60612	3.7598	7.92033	8.24065	7.75074	1.02239	up	0.000277185	838942	Q9LR26	1:8279588-8281891	-	protein_coding	alpha/beta-Hydrolases superfamily protein [Source:TAIR;Acc:AT1G23330]	-	-	GO:0003824:catalytic activity;GO:0016787:hydrolase activity,GO:0003824:catalytic activity;GO:0016787:hydrolase activity	GO:0005576:extracellular region,GO:0005576:extracellular region
ath-miR398c-3p	Down_regulate	0.356	-1.49	0	468.81	1576	571.74	2127	986.56	3085	164.66	558	237.69	795	412.19	1224	AT1G28380.1|AT1G28380	Y	-29.47	157	9	1	N	0	--	--	only miranda	XLOC_001436	1:9963505-9968301	25.1357	29.9513	31.5837	112.177	49.755	58.9694	1.34713	up	0.000277185	839735	Q9SGN6	1:9963593-9966320	NSL1	protein_coding	MACPF domain-containing protein NSL1 [Source:UniProtKB/Swiss-Prot;Acc:Q9SGN6]	-	GO:0000165:MAPK cascade;GO:0001101:response to acid chemical;GO:0002252:immune effector process;GO:0002376:immune system process;GO:0002679:respiratory burst involved in defense response;GO:0002682:regulation of immune system process;GO:0006082:organic acid metabolic process;GO:0006605:protein targeting;GO:0006612:protein targeting to membrane;GO:0006725:cellular aromatic compound metabolic proce…	-	GO:0005622:intracellular;GO:0005623:cell;GO:0005634:nucleus;GO:0005737:cytoplasm;GO:0043226:organelle;GO:0043227:membrane-bounded organelle;GO:0043229:intracellular organelle;GO:0043231:intracellular membrane-bounded organelle;GO:0044424:intracellular part;GO:0044464:cell part,GO:0005622:intracellular;GO:0005623:cell;GO:0005634:nucleus;GO:0005737:cytoplasm;GO:0043226:organelle;GO:0043227:membrane…
ath-miR398c-3p	Down_regulate	0.356	-1.49	0	468.81	1576	571.74	2127	986.56	3085	164.66	558	237.69	795	412.19	1224	AT3G11820.1|AT3G11820	Y	-20.44	162	5	1	N	0	--	--	only miranda	XLOC_017045	3:3725971-3731149	42.6964	51.9642	62.7832	198.969	111.724	119.794	1.44884	up	0.000277185	820355	F4J7G9	3:3729305-3731149	SYP121	protein_coding	Syntaxin-121 [Source:UniProtKB/Swiss-Prot;Acc:Q9ZSD4]	ath04130:SNARE interactions in vesicular transport,ath04130:SNARE interactions in vesicular transport	GO:0000165:MAPK cascade;GO:0001101:response to acid chemical;GO:0002252:immune effector process;GO:0002376:immune system process;GO:0002679:respiratory burst involved in defense response;GO:0002682:regulation of immune system process;GO:0006082:organic acid metabolic process;GO:0006139:nucleobase-containing compound metabolic process;GO:0006351:transcription, DNA-templated;GO:0006355:regulation o…	GO:0000149:SNARE binding;GO:0005484:SNAP receptor activity;GO:0005488:binding;GO:0005515:protein binding;GO:0043495:protein anchor,GO:0000149:SNARE binding;GO:0005484:SNAP receptor activity;GO:0005488:binding;GO:0005515:protein binding;GO:0043495:protein anchor	GO:0005622:intracellular;GO:0005623:cell;GO:0005737:cytoplasm;GO:0005794:Golgi apparatus;GO:0005802:trans-Golgi network;GO:0005886:plasma membrane;GO:0005911:cell-cell junction;GO:0009504:cell plate;GO:0009506:plasmodesma;GO:0012505:endomembrane system;GO:0016020:membrane;GO:0016021:integral component of membrane;GO:0030054:cell junction;GO:0031201:SNARE complex;GO:0031224:intrinsic component of …
ath-miR398c-3p	Down_regulate	0.356	-1.49	0	468.81	1576	571.74	2127	986.56	3085	164.66	558	237.69	795	412.19	1224	AT3G11820.2|AT3G11820	Y	-20.44	162	5	1	N	0	--	--	only miranda	XLOC_017045	3:3725971-3731149	42.6964	51.9642	62.7832	198.969	111.724	119.794	1.44884	up	0.000277185	820355	F4J7G9	3:3729305-3731149	SYP121	protein_coding	Syntaxin-121 [Source:UniProtKB/Swiss-Prot;Acc:Q9ZSD4]	ath04130:SNARE interactions in vesicular transport,ath04130:SNARE interactions in vesicular transport	GO:0000165:MAPK cascade;GO:0001101:response to acid chemical;GO:0002252:immune effector process;GO:0002376:immune system process;GO:0002679:respiratory burst involved in defense response;GO:0002682:regulation of immune system process;GO:0006082:organic acid metabolic process;GO:0006139:nucleobase-containing compound metabolic process;GO:0006351:transcription, DNA-templated;GO:0006355:regulation o…	GO:0000149:SNARE binding;GO:0005484:SNAP receptor activity;GO:0005488:binding;GO:0005515:protein binding;GO:0043495:protein anchor,GO:0000149:SNARE binding;GO:0005484:SNAP receptor activity;GO:0005488:binding;GO:0005515:protein binding;GO:0043495:protein anchor	GO:0005622:intracellular;GO:0005623:cell;GO:0005737:cytoplasm;GO:0005794:Golgi apparatus;GO:0005802:trans-Golgi network;GO:0005886:plasma membrane;GO:0005911:cell-cell junction;GO:0009504:cell plate;GO:0009506:plasmodesma;GO:0012505:endomembrane system;GO:0016020:membrane;GO:0016021:integral component of membrane;GO:0030054:cell junction;GO:0031201:SNARE complex;GO:0031224:intrinsic component of …
ath-miR398c-3p	Down_regulate	0.356	-1.49	0	468.81	1576	571.74	2127	986.56	3085	164.66	558	237.69	795	412.19	1224	AT4G30090.1|AT4G30090	Y	-22.56	160	6	1	N	0	--	--	only miranda	XLOC_024051	4:14708711-14711612	0.774677	0.684045	0.981491	2.53965	1.06337	1.4807	1.05618	up	0.00861081	829132	F4JPI4	4:14708712-14711612	-	protein_coding	Protein embryo defective 1353 [Source:UniProtKB/TrEMBL;Acc:F4JPI4]	-	GO:0003006:developmental process involved in reproduction;GO:0007275:multicellular organismal development;GO:0009790:embryo development;GO:0009791:post-embryonic development;GO:0009793:embryo development ending in seed dormancy;GO:0010154:fruit development;GO:0022414:reproductive process;GO:0032501:multicellular organismal process;GO:0032502:developmental process;GO:0044699:single-organism proces…	-	GO:0005622:intracellular;GO:0005623:cell;GO:0005737:cytoplasm;GO:0005783:endoplasmic reticulum;GO:0012505:endomembrane system;GO:0043226:organelle;GO:0043227:membrane-bounded organelle;GO:0043229:intracellular organelle;GO:0043231:intracellular membrane-bounded organelle;GO:0044424:intracellular part;GO:0044444:cytoplasmic part;GO:0044464:cell part,GO:0005622:intracellular;GO:0005623:cell;GO:0005…
ath-miR398c-3p	Down_regulate	0.356	-1.49	0	468.81	1576	571.74	2127	986.56	3085	164.66	558	237.69	795	412.19	1224	AT5G04930.1|AT5G04930	Y	-24.53	166	1	3	N	0	--	--	only miranda	XLOC_024811	5:1444869-1449817	16.8823	22.0582	20.6961	77.51	44.7179	56.1262	1.57775	up	0.000277185	830375	P98204	5:1444870-1449817	ALA1	protein_coding	Phospholipid-transporting ATPase 1 [Source:UniProtKB/Swiss-Prot;Acc:P98204]	-	GO:0002376:immune system process;GO:0002682:regulation of immune system process;GO:0006605:protein targeting;GO:0006612:protein targeting to membrane;GO:0006810:transport;GO:0006811:ion transport;GO:0006820:anion transport;GO:0006869:lipid transport;GO:0006886:intracellular protein transport;GO:0006950:response to stress;GO:0006952:defense response;GO:0006955:immune response;GO:0008104:protein lo…	GO:0000166:nucleotide binding;GO:0001882:nucleoside binding;GO:0001883:purine nucleoside binding;GO:0003824:catalytic activity;GO:0004012:phospholipid-translocating ATPase activity;GO:0005215:transporter activity;GO:0005319:lipid transporter activity;GO:0005488:binding;GO:0005515:protein binding;GO:0005524:ATP binding;GO:0005548:phospholipid transporter activity;GO:0015075:ion transmembrane trans…	GO:0005622:intracellular;GO:0005623:cell;GO:0005737:cytoplasm;GO:0005783:endoplasmic reticulum;GO:0005886:plasma membrane;GO:0012505:endomembrane system;GO:0016020:membrane;GO:0016021:integral component of membrane;GO:0031224:intrinsic component of membrane;GO:0043226:organelle;GO:0043227:membrane-bounded organelle;GO:0043229:intracellular organelle;GO:0043231:intracellular membrane-bounded organ…
ath-miR398c-3p	Down_regulate	0.356	-1.49	0	468.81	1576	571.74	2127	986.56	3085	164.66	558	237.69	795	412.19	1224	AT5G40990.1|AT5G40990	Y	-23.95	157	10	1	N	0	--	--	only miranda	XLOC_026681	5:16418812-16423830	2.41554	2.59145	2.24765	8.23045	8.32196	10.0849	1.87349	up	0.000277185	834101|834102	Q9FLN0|Q6R3K8	5:16418920-16420400|5:16420780-16423830	GLIP1|YSL4	protein_coding|protein_coding	GDSL esterase/lipase 1 [Source:UniProtKB/Swiss-Prot;Acc:Q9FLN0]|Probable metal-nicotianamine transporter YSL4 [Source:UniProtKB/Swiss-Prot;Acc:Q6R3K8]	-	GO:0000160:phosphorelay signal transduction system;GO:0001101:response to acid chemical;GO:0002218:activation of innate immune response;GO:0002252:immune effector process;GO:0002253:activation of immune response;GO:0002376:immune system process;GO:0002682:regulation of immune system process;GO:0002684:positive regulation of immune system process;GO:0006629:lipid metabolic process;GO:0006950:respo…	GO:0003824:catalytic activity;GO:0016298:lipase activity;GO:0016787:hydrolase activity;GO:0016788:hydrolase activity, acting on ester bonds;GO:0052689:carboxylic ester hydrolase activity,GO:0003824:catalytic activity;GO:0016298:lipase activity;GO:0016787:hydrolase activity;GO:0016788:hydrolase activity, acting on ester bonds;GO:0052689:carboxylic ester hydrolase activity|GO:0005215:transporter ac…	GO:0005576:extracellular region;GO:0005615:extracellular space;GO:0005622:intracellular;GO:0005623:cell;GO:0044421:extracellular region part;GO:0044464:cell part,GO:0005576:extracellular region;GO:0005615:extracellular space;GO:0005622:intracellular;GO:0005623:cell;GO:0044421:extracellular region part;GO:0044464:cell part|GO:0005622:intracellular;GO:0005623:cell;GO:0005737:cytoplasm;GO:0005773:va…
ath-miR398c-5p	Down_regulate	0.305	-1.715	0	42.84	144	50.27	187	81.55	255	14.46	49	15.55	52	29.3	87	AT1G03230.1|AT1G03230	N	--	--	0	--	Y	1	7	-16.86	only pita	XLOC_000115	1:787095-791643	59.3324	75.1074	74.208	346.443	181.416	218.546	1.83622	up	0.000277185	838517|838532	Q9ZVS4|Q9ZVS5	1:787122-788651|1:790091-791592	-|-	protein_coding|protein_coding	Eukaryotic aspartyl protease family protein [Source:TAIR;Acc:AT1G03220]|Eukaryotic aspartyl protease family protein [Source:TAIR;Acc:AT1G03230]	-	GO:0006508:proteolysis;GO:0006950:response to stress;GO:0006970:response to osmotic stress;GO:0008152:metabolic process;GO:0009628:response to abiotic stimulus;GO:0009651:response to salt stress;GO:0019538:protein metabolic process;GO:0043170:macromolecule metabolic process;GO:0044238:primary metabolic process;GO:0050896:response to stimulus;GO:0071704:organic substance metabolic process,GO:00065…	GO:0003824:catalytic activity;GO:0004175:endopeptidase activity;GO:0004190:aspartic-type endopeptidase activity;GO:0008233:peptidase activity;GO:0016787:hydrolase activity;GO:0070001:aspartic-type peptidase activity;GO:0070011:peptidase activity, acting on L-amino acid peptides,GO:0003824:catalytic activity;GO:0004175:endopeptidase activity;GO:0004190:aspartic-type endopeptidase activity;GO:00082…	GO:0005576:extracellular region;GO:0005618:cell wall;GO:0005622:intracellular;GO:0005623:cell;GO:0005737:cytoplasm;GO:0005794:Golgi apparatus;GO:0005886:plasma membrane;GO:0005911:cell-cell junction;GO:0009505:plant-type cell wall;GO:0009506:plasmodesma;GO:0012505:endomembrane system;GO:0016020:membrane;GO:0030054:cell junction;GO:0030312:external encapsulating structure;GO:0043226:organelle;GO:0…
ath-miR398c-5p	Down_regulate	0.305	-1.715	0	42.84	144	50.27	187	81.55	255	14.46	49	15.55	52	29.3	87	AT1G03740.1|AT1G03740	N	--	--	0	--	Y	4	8	-15.47	only pita	XLOC_000141	1:933321-937073	32.0558	45.1672	44.8744	126.303	72.749	83.3922	1.20747	up	0.000277185	839423	Q9LR53 F4I2H1	1:933512-937043	-	protein_coding	Protein kinase superfamily protein [Source:TAIR;Acc:AT1G03740]	-	GO:0002237:response to molecule of bacterial origin;GO:0006464:cellular protein modification process;GO:0006468:protein phosphorylation;GO:0006793:phosphorus metabolic process;GO:0006796:phosphate-containing compound metabolic process;GO:0008152:metabolic process;GO:0009605:response to external stimulus;GO:0009607:response to biotic stimulus;GO:0009617:response to bacterium;GO:0009987:cellular pr…	GO:0000166:nucleotide binding;GO:0001882:nucleoside binding;GO:0001883:purine nucleoside binding;GO:0003824:catalytic activity;GO:0004672:protein kinase activity;GO:0004674:protein serine/threonine kinase activity;GO:0005488:binding;GO:0005524:ATP binding;GO:0016301:kinase activity;GO:0016740:transferase activity;GO:0016772:transferase activity, transferring phosphorus-containing groups;GO:001677…	GO:0005622:intracellular;GO:0005623:cell;GO:0005634:nucleus;GO:0043226:organelle;GO:0043227:membrane-bounded organelle;GO:0043229:intracellular organelle;GO:0043231:intracellular membrane-bounded organelle;GO:0044424:intracellular part;GO:0044464:cell part,GO:0005622:intracellular;GO:0005623:cell;GO:0005634:nucleus;GO:0043226:organelle;GO:0043227:membrane-bounded organelle;GO:0043229:intracellula…
ath-miR398c-5p	Down_regulate	0.305	-1.715	0	42.84	144	50.27	187	81.55	255	14.46	49	15.55	52	29.3	87	AT1G03740.2|AT1G03740	N	--	--	0	--	Y	4	8	-15.47	only pita	XLOC_000141	1:933321-937073	32.0558	45.1672	44.8744	126.303	72.749	83.3922	1.20747	up	0.000277185	839423	Q9LR53 F4I2H1	1:933512-937043	-	protein_coding	Protein kinase superfamily protein [Source:TAIR;Acc:AT1G03740]	-	GO:0002237:response to molecule of bacterial origin;GO:0006464:cellular protein modification process;GO:0006468:protein phosphorylation;GO:0006793:phosphorus metabolic process;GO:0006796:phosphate-containing compound metabolic process;GO:0008152:metabolic process;GO:0009605:response to external stimulus;GO:0009607:response to biotic stimulus;GO:0009617:response to bacterium;GO:0009987:cellular pr…	GO:0000166:nucleotide binding;GO:0001882:nucleoside binding;GO:0001883:purine nucleoside binding;GO:0003824:catalytic activity;GO:0004672:protein kinase activity;GO:0004674:protein serine/threonine kinase activity;GO:0005488:binding;GO:0005524:ATP binding;GO:0016301:kinase activity;GO:0016740:transferase activity;GO:0016772:transferase activity, transferring phosphorus-containing groups;GO:001677…	GO:0005622:intracellular;GO:0005623:cell;GO:0005634:nucleus;GO:0043226:organelle;GO:0043227:membrane-bounded organelle;GO:0043229:intracellular organelle;GO:0043231:intracellular membrane-bounded organelle;GO:0044424:intracellular part;GO:0044464:cell part,GO:0005622:intracellular;GO:0005623:cell;GO:0005634:nucleus;GO:0043226:organelle;GO:0043227:membrane-bounded organelle;GO:0043229:intracellula…
ath-miR398c-5p	Down_regulate	0.305	-1.715	0	42.84	144	50.27	187	81.55	255	14.46	49	15.55	52	29.3	87	AT1G07160.1|AT1G07160	N	--	--	0	--	Y	10	4	-12.7	only pita	XLOC_004418	1:2197907-2199748	0.692882	0.923298	1.0726	11.9005	10.2967	7.09502	3.44375	up	0.000277185	837227	Q8RX37	1:2197908-2199748	-	protein_coding	Probable protein phosphatase 2C 2 [Source:UniProtKB/Swiss-Prot;Acc:Q8RX37]	-	GO:0006464:cellular protein modification process;GO:0006470:protein dephosphorylation;GO:0006793:phosphorus metabolic process;GO:0006796:phosphate-containing compound metabolic process;GO:0008152:metabolic process;GO:0009987:cellular process;GO:0016311:dephosphorylation;GO:0019538:protein metabolic process;GO:0036211:protein modification process;GO:0043170:macromolecule metabolic process;GO:00434…	GO:0003824:catalytic activity;GO:0004721:phosphoprotein phosphatase activity;GO:0004722:protein serine/threonine phosphatase activity;GO:0005488:binding;GO:0016787:hydrolase activity;GO:0016788:hydrolase activity, acting on ester bonds;GO:0016791:phosphatase activity;GO:0042578:phosphoric ester hydrolase activity;GO:0043167:ion binding;GO:0043169:cation binding;GO:0046872:metal ion binding,GO:000…	GO:0005622:intracellular;GO:0005623:cell;GO:0005737:cytoplasm;GO:0009507:chloroplast;GO:0009536:plastid;GO:0043226:organelle;GO:0043227:membrane-bounded organelle;GO:0043229:intracellular organelle;GO:0043231:intracellular membrane-bounded organelle;GO:0044424:intracellular part;GO:0044444:cytoplasmic part;GO:0044464:cell part,GO:0005622:intracellular;GO:0005623:cell;GO:0005737:cytoplasm;GO:00095…
ath-miR398c-5p	Down_regulate	0.305	-1.715	0	42.84	144	50.27	187	81.55	255	14.46	49	15.55	52	29.3	87	AT1G08940.1|AT1G08940	Y	-22.53	171	1	1	Y	2	2	-15.95	both	XLOC_000403	1:2877691-2879169	14.0379	13.1504	13.9631	97.2661	72.1059	80.6505	2.60021	up	0.000277185	837415	O04035	1:2877692-2879169	-	protein_coding	Phosphoglycerate mutase-like protein AT74H [Source:UniProtKB/Swiss-Prot;Acc:O04035]	-	GO:0002376:immune system process;GO:0002682:regulation of immune system process;GO:0006605:protein targeting;GO:0006612:protein targeting to membrane;GO:0006810:transport;GO:0006886:intracellular protein transport;GO:0006950:response to stress;GO:0006952:defense response;GO:0006955:immune response;GO:0008104:protein localization;GO:0008152:metabolic process;GO:0008219:cell death;GO:0009056:catabo…	GO:0003824:catalytic activity;GO:0016787:hydrolase activity;GO:0016788:hydrolase activity, acting on ester bonds;GO:0016791:phosphatase activity;GO:0042578:phosphoric ester hydrolase activity,GO:0003824:catalytic activity;GO:0016787:hydrolase activity;GO:0016788:hydrolase activity, acting on ester bonds;GO:0016791:phosphatase activity;GO:0042578:phosphoric ester hydrolase activity	GO:0005622:intracellular;GO:0005623:cell;GO:0005737:cytoplasm;GO:0005829:cytosol;GO:0044424:intracellular part;GO:0044444:cytoplasmic part;GO:0044464:cell part,GO:0005622:intracellular;GO:0005623:cell;GO:0005737:cytoplasm;GO:0005829:cytosol;GO:0044424:intracellular part;GO:0044444:cytoplasmic part;GO:0044464:cell part
ath-miR398c-5p	Down_regulate	0.305	-1.715	0	42.84	144	50.27	187	81.55	255	14.46	49	15.55	52	29.3	87	AT1G13210.1|AT1G13210	N	--	--	0	--	Y	3	6	-15.86	only pita	XLOC_004755	1:4508905-4514040	30.8137	41.495	47.9451	188.426	110.276	119.992	1.79758	up	0.000277185	837881	Q9SAF5	1:4508963-4513938	ALA11	protein_coding	Putative phospholipid-transporting ATPase 11 [Source:UniProtKB/Swiss-Prot;Acc:Q9SAF5]	-	GO:0006810:transport;GO:0006811:ion transport;GO:0006820:anion transport;GO:0006869:lipid transport;GO:0009987:cellular process;GO:0010876:lipid localization;GO:0015711:organic anion transport;GO:0015748:organophosphate ester transport;GO:0015914:phospholipid transport;GO:0016043:cellular component organization;GO:0033036:macromolecule localization;GO:0034204:lipid translocation;GO:0044699:single…	GO:0000166:nucleotide binding;GO:0001882:nucleoside binding;GO:0001883:purine nucleoside binding;GO:0003824:catalytic activity;GO:0004012:phospholipid-translocating ATPase activity;GO:0005215:transporter activity;GO:0005319:lipid transporter activity;GO:0005488:binding;GO:0005515:protein binding;GO:0005516:calmodulin binding;GO:0005524:ATP binding;GO:0005548:phospholipid transporter activity;GO:0…	GO:0005623:cell;GO:0005886:plasma membrane;GO:0016020:membrane;GO:0016021:integral component of membrane;GO:0031224:intrinsic component of membrane;GO:0044425:membrane part;GO:0044464:cell part;GO:0071944:cell periphery,GO:0005623:cell;GO:0005886:plasma membrane;GO:0016020:membrane;GO:0016021:integral component of membrane;GO:0031224:intrinsic component of membrane;GO:0044425:membrane part;GO:004…
ath-miR398c-5p	Down_regulate	0.305	-1.715	0	42.84	144	50.27	187	81.55	255	14.46	49	15.55	52	29.3	87	AT1G13470.1|AT1G13470	Y	-21.85	168	2	1	Y	8	2	-13.57	both	XLOC_004769	1:4620182-4621691	3.60979	5.87152	3.537	30.7679	33.0635	27.9944	2.81577	up	0.000277185	837907	F4HQT8	1:4620228-4621580	-	protein_coding	Protein of unknown function (DUF1262) [Source:TAIR;Acc:AT1G13470]	-	GO:0000165:MAPK cascade;GO:0001101:response to acid chemical;GO:0002376:immune system process;GO:0002682:regulation of immune system process;GO:0006082:organic acid metabolic process;GO:0006725:cellular aromatic compound metabolic process;GO:0006793:phosphorus metabolic process;GO:0006796:phosphate-containing compound metabolic process;GO:0006950:response to stress;GO:0006952:defense response;GO:…	-	-
ath-miR398c-5p	Down_regulate	0.305	-1.715	0	42.84	144	50.27	187	81.55	255	14.46	49	15.55	52	29.3	87	AT1G17250.1|AT1G17250	N	--	--	0	--	Y	9	6	-13.33	only pita	XLOC_004968	1:5899937-5903938	0.414333	0.455212	0.588032	1.83452	1.40424	1.77085	1.77872	up	0.000766321	838296	Q9SHI4	1:5901169-5903439	AtRLP3	protein_coding	receptor like protein 3 [Source:TAIR;Acc:AT1G17250]	-	GO:0002376:immune system process;GO:0006464:cellular protein modification process;GO:0006468:protein phosphorylation;GO:0006793:phosphorus metabolic process;GO:0006796:phosphate-containing compound metabolic process;GO:0006950:response to stress;GO:0006952:defense response;GO:0006955:immune response;GO:0007154:cell communication;GO:0007165:signal transduction;GO:0008152:metabolic process;GO:00096…	GO:0003824:catalytic activity;GO:0004672:protein kinase activity;GO:0016301:kinase activity;GO:0016740:transferase activity;GO:0016772:transferase activity, transferring phosphorus-containing groups;GO:0016773:phosphotransferase activity, alcohol group as acceptor,GO:0003824:catalytic activity;GO:0004672:protein kinase activity;GO:0016301:kinase activity;GO:0016740:transferase activity;GO:0016772…	GO:0005623:cell;GO:0005886:plasma membrane;GO:0005911:cell-cell junction;GO:0009506:plasmodesma;GO:0016020:membrane;GO:0030054:cell junction;GO:0044464:cell part;GO:0055044:symplast;GO:0071944:cell periphery,GO:0005623:cell;GO:0005886:plasma membrane;GO:0005911:cell-cell junction;GO:0009506:plasmodesma;GO:0016020:membrane;GO:0030054:cell junction;GO:0044464:cell part;GO:0055044:symplast;GO:007194…
ath-miR398c-5p	Down_regulate	0.305	-1.715	0	42.84	144	50.27	187	81.55	255	14.46	49	15.55	52	29.3	87	AT1G17420.1|AT1G17420	Y	-25.61	167	3	1	N	0	--	--	only miranda	XLOC_000874	1:5977410-5981480	4.36053	4.57514	3.99864	122.105	38.151	36.9545	3.92739	up	0.000277185	838314	Q9LNR3	1:5977411-5981480	LOX3	protein_coding	Lipoxygenase 3, chloroplastic [Source:UniProtKB/Swiss-Prot;Acc:Q9LNR3]	ath01100:Metabolic pathways;ath00592:alpha-Linolenic acid metabolism;ath00591:Linoleic acid metabolism,ath01100:Metabolic pathways;ath00592:alpha-Linolenic acid metabolism;ath00591:Linoleic acid metabolism	GO:0000003:reproduction;GO:0001101:response to acid chemical;GO:0003006:developmental process involved in reproduction;GO:0006082:organic acid metabolic process;GO:0006629:lipid metabolic process;GO:0006631:fatty acid metabolic process;GO:0006633:fatty acid biosynthetic process;GO:0006950:response to stress;GO:0006952:defense response;GO:0007275:multicellular organismal development;GO:0008152:met…	GO:0003824:catalytic activity;GO:0005488:binding;GO:0005506:iron ion binding;GO:0016165:linoleate 13S-lipoxygenase activity;GO:0016491:oxidoreductase activity;GO:0016701:oxidoreductase activity, acting on single donors with incorporation of molecular oxygen;GO:0016702:oxidoreductase activity, acting on single donors with incorporation of molecular oxygen, incorporation of two atoms of oxygen;GO:0…	GO:0005622:intracellular;GO:0005623:cell;GO:0005737:cytoplasm;GO:0009507:chloroplast;GO:0009536:plastid;GO:0043226:organelle;GO:0043227:membrane-bounded organelle;GO:0043229:intracellular organelle;GO:0043231:intracellular membrane-bounded organelle;GO:0044424:intracellular part;GO:0044444:cytoplasmic part;GO:0044464:cell part,GO:0005622:intracellular;GO:0005623:cell;GO:0005737:cytoplasm;GO:00095…
ath-miR398c-5p	Down_regulate	0.305	-1.715	0	42.84	144	50.27	187	81.55	255	14.46	49	15.55	52	29.3	87	AT1G72520.1|AT1G72520	Y	-22.9	163	5	1	N	0	--	--	only miranda	XLOC_003656	1:27308514-27312780	3.97535	4.70407	3.51875	227.74	60.952	83.5283	4.92807	up	0.000277185	843584	Q9FNX8	1:27308515-27312754	LOX4	protein_coding	Lipoxygenase 4, chloroplastic [Source:UniProtKB/Swiss-Prot;Acc:Q9FNX8]	ath01100:Metabolic pathways;ath00592:alpha-Linolenic acid metabolism;ath00591:Linoleic acid metabolism,ath01100:Metabolic pathways;ath00592:alpha-Linolenic acid metabolism;ath00591:Linoleic acid metabolism	GO:0000003:reproduction;GO:0000160:phosphorelay signal transduction system;GO:0000302:response to reactive oxygen species;GO:0001101:response to acid chemical;GO:0003006:developmental process involved in reproduction;GO:0006082:organic acid metabolic process;GO:0006629:lipid metabolic process;GO:0006631:fatty acid metabolic process;GO:0006633:fatty acid biosynthetic process;GO:0006950:response to…	GO:0003824:catalytic activity;GO:0005488:binding;GO:0005506:iron ion binding;GO:0016165:linoleate 13S-lipoxygenase activity;GO:0016491:oxidoreductase activity;GO:0016701:oxidoreductase activity, acting on single donors with incorporation of molecular oxygen;GO:0016702:oxidoreductase activity, acting on single donors with incorporation of molecular oxygen, incorporation of two atoms of oxygen;GO:0…	GO:0005622:intracellular;GO:0005623:cell;GO:0005737:cytoplasm;GO:0009507:chloroplast;GO:0009536:plastid;GO:0043226:organelle;GO:0043227:membrane-bounded organelle;GO:0043229:intracellular organelle;GO:0043231:intracellular membrane-bounded organelle;GO:0044424:intracellular part;GO:0044444:cytoplasmic part;GO:0044464:cell part,GO:0005622:intracellular;GO:0005623:cell;GO:0005737:cytoplasm;GO:00095…
ath-miR398c-5p	Down_regulate	0.305	-1.715	0	42.84	144	50.27	187	81.55	255	14.46	49	15.55	52	29.3	87	AT2G04070.1|AT2G04070	Y	-27.46	155	10	1	N	0	--	--	only miranda	XLOC_010835	2:1353754-1355790	0.234315	0.477257	0.418993	3.59375	4.86787	7.48503	3.81568	up	0.000277185	814943	Q9SIA3	2:1353755-1355790	DTXL2	protein_coding	MATE efflux family protein 6 [Source:UniProtKB/Swiss-Prot;Acc:Q9SIA3]	-	GO:0006810:transport;GO:0006855:drug transmembrane transport;GO:0009987:cellular process;GO:0015893:drug transport;GO:0042221:response to chemical;GO:0042493:response to drug;GO:0044699:single-organism process;GO:0044763:single-organism cellular process;GO:0044765:single-organism transport;GO:0050896:response to stimulus;GO:0051179:localization;GO:0051234:establishment of localization;GO:0055085:…	GO:0005215:transporter activity;GO:0015238:drug transmembrane transporter activity;GO:0015291:secondary active transmembrane transporter activity;GO:0015297:antiporter activity;GO:0022804:active transmembrane transporter activity;GO:0022857:transmembrane transporter activity;GO:0090484:drug transporter activity,GO:0005215:transporter activity;GO:0015238:drug transmembrane transporter activity;GO:…	GO:0005623:cell;GO:0005886:plasma membrane;GO:0016020:membrane;GO:0016021:integral component of membrane;GO:0031224:intrinsic component of membrane;GO:0044425:membrane part;GO:0044464:cell part;GO:0071944:cell periphery,GO:0005623:cell;GO:0005886:plasma membrane;GO:0016020:membrane;GO:0016021:integral component of membrane;GO:0031224:intrinsic component of membrane;GO:0044425:membrane part;GO:004…
ath-miR398c-5p	Down_regulate	0.305	-1.715	0	42.84	144	50.27	187	81.55	255	14.46	49	15.55	52	29.3	87	AT2G33710.1|AT2G33710	Y	-23.21	160	6	1	N	0	--	--	only miranda	XLOC_012490	2:14258508-14260739	0.662206	1.17515	1.38663	25.0713	20.0671	22.057	4.37961	up	0.000277185	817936	F4IFX1	2:14258509-14260739	ERF112	protein_coding	Ethylene-responsive transcription factor ERF112 [Source:UniProtKB/Swiss-Prot;Acc:P93007]	-	-	-	-
ath-miR398c-5p	Down_regulate	0.305	-1.715	0	42.84	144	50.27	187	81.55	255	14.46	49	15.55	52	29.3	87	AT2G33710.2|AT2G33710	Y	-23.21	160	6	1	N	0	--	--	only miranda	XLOC_012490	2:14258508-14260739	0.662206	1.17515	1.38663	25.0713	20.0671	22.057	4.37961	up	0.000277185	817936	F4IFX1	2:14258509-14260739	ERF112	protein_coding	Ethylene-responsive transcription factor ERF112 [Source:UniProtKB/Swiss-Prot;Acc:P93007]	-	-	-	-
ath-miR398c-5p	Down_regulate	0.305	-1.715	0	42.84	144	50.27	187	81.55	255	14.46	49	15.55	52	29.3	87	AT2G34260.1|AT2G34260	Y	-21.8	157	9	1	N	0	--	--	only miranda	XLOC_009893	2:14465848-14468531	1.9232	2.02973	2.0776	5.15805	6.24371	6.10333	1.53493	up	0.000277185	817987	F4IGY3 O80775	2:14465849-14468531	-	protein_coding	transducin family protein / WD-40 repeat family protein [Source:TAIR;Acc:AT2G34260]	-	GO:0000741:karyogamy;GO:0003006:developmental process involved in reproduction;GO:0006139:nucleobase-containing compound metabolic process;GO:0006220:pyrimidine nucleotide metabolic process;GO:0006221:pyrimidine nucleotide biosynthetic process;GO:0006725:cellular aromatic compound metabolic process;GO:0006753:nucleoside phosphate metabolic process;GO:0006793:phosphorus metabolic process;GO:000679…	GO:0000166:nucleotide binding;GO:0005488:binding;GO:0036094:small molecule binding;GO:0097159:organic cyclic compound binding;GO:1901265:nucleoside phosphate binding;GO:1901363:heterocyclic compound binding,GO:0000166:nucleotide binding;GO:0005488:binding;GO:0036094:small molecule binding;GO:0097159:organic cyclic compound binding;GO:1901265:nucleoside phosphate binding;GO:1901363:heterocyclic co…	GO:0000151:ubiquitin ligase complex;GO:0005622:intracellular;GO:0005623:cell;GO:0005634:nucleus;GO:0005737:cytoplasm;GO:0005834:heterotrimeric G-protein complex;GO:0005886:plasma membrane;GO:0016020:membrane;GO:0019897:extrinsic component of plasma membrane;GO:0019898:extrinsic component of membrane;GO:0031234:extrinsic component of cytoplasmic side of plasma membrane;GO:0031461:cullin-RING ubiqu…
ath-miR398c-5p	Down_regulate	0.305	-1.715	0	42.84	144	50.27	187	81.55	255	14.46	49	15.55	52	29.3	87	AT2G34260.2|AT2G34260	Y	-21.8	157	9	1	N	0	--	--	only miranda	XLOC_009893	2:14465848-14468531	1.9232	2.02973	2.0776	5.15805	6.24371	6.10333	1.53493	up	0.000277185	817987	F4IGY3 O80775	2:14465849-14468531	-	protein_coding	transducin family protein / WD-40 repeat family protein [Source:TAIR;Acc:AT2G34260]	-	GO:0000741:karyogamy;GO:0003006:developmental process involved in reproduction;GO:0006139:nucleobase-containing compound metabolic process;GO:0006220:pyrimidine nucleotide metabolic process;GO:0006221:pyrimidine nucleotide biosynthetic process;GO:0006725:cellular aromatic compound metabolic process;GO:0006753:nucleoside phosphate metabolic process;GO:0006793:phosphorus metabolic process;GO:000679…	GO:0000166:nucleotide binding;GO:0005488:binding;GO:0036094:small molecule binding;GO:0097159:organic cyclic compound binding;GO:1901265:nucleoside phosphate binding;GO:1901363:heterocyclic compound binding,GO:0000166:nucleotide binding;GO:0005488:binding;GO:0036094:small molecule binding;GO:0097159:organic cyclic compound binding;GO:1901265:nucleoside phosphate binding;GO:1901363:heterocyclic co…	GO:0000151:ubiquitin ligase complex;GO:0005622:intracellular;GO:0005623:cell;GO:0005634:nucleus;GO:0005737:cytoplasm;GO:0005834:heterotrimeric G-protein complex;GO:0005886:plasma membrane;GO:0016020:membrane;GO:0019897:extrinsic component of plasma membrane;GO:0019898:extrinsic component of membrane;GO:0031234:extrinsic component of cytoplasmic side of plasma membrane;GO:0031461:cullin-RING ubiqu…
ath-miR398c-5p	Down_regulate	0.305	-1.715	0	42.84	144	50.27	187	81.55	255	14.46	49	15.55	52	29.3	87	AT3G13650.1|AT3G13650	Y	-21.52	159	7	1	N	0	--	--	only miranda	XLOC_013932	3:4462891-4463872	1.51916	0.365443	0.200236	4.49448	3.4315	6.22678	2.75708	up	0.000277185	820569	Q9LID5	3:4462892-4463872	DIR7	protein_coding	Dirigent protein 7 [Source:UniProtKB/Swiss-Prot;Acc:Q9LID5]	-	GO:0006575:cellular modified amino acid metabolic process;GO:0006576:cellular biogenic amine metabolic process;GO:0006595:polyamine metabolic process;GO:0006598:polyamine catabolic process;GO:0006725:cellular aromatic compound metabolic process;GO:0006807:nitrogen compound metabolic process;GO:0006950:response to stress;GO:0006952:defense response;GO:0008152:metabolic process;GO:0009056:catabolic…	-	GO:0005576:extracellular region;GO:0048046:apoplast,GO:0005576:extracellular region;GO:0048046:apoplast
ath-miR398c-5p	Down_regulate	0.305	-1.715	0	42.84	144	50.27	187	81.55	255	14.46	49	15.55	52	29.3	87	AT3G21630.1|AT3G21630	Y	-21.93	158	8	1	N	0	--	--	only miranda	XLOC_017586	3:7615370-7618617	16.717	16.0527	18.6275	41.8829	32.0973	31.0746	1.02886	up	0.000277185	821717	A8R7E6	3:7615385-7618581	CERK1	protein_coding	Chitin elicitor receptor kinase 1 [Source:UniProtKB/Swiss-Prot;Acc:A8R7E6]	ath04626:Plant-pathogen interaction,ath04626:Plant-pathogen interaction	GO:0002218:activation of innate immune response;GO:0002220:innate immune response activating cell surface receptor signaling pathway;GO:0002221:pattern recognition receptor signaling pathway;GO:0002237:response to molecule of bacterial origin;GO:0002238:response to molecule of fungal origin;GO:0002252:immune effector process;GO:0002253:activation of immune response;GO:0002376:immune system proces…	GO:0001653:peptide receptor activity;GO:0003824:catalytic activity;GO:0004672:protein kinase activity;GO:0004674:protein serine/threonine kinase activity;GO:0004675:transmembrane receptor protein serine/threonine kinase activity;GO:0004871:signal transducer activity;GO:0004872:receptor activity;GO:0004888:transmembrane signaling receptor activity;GO:0005488:binding;GO:0005515:protein binding;GO:0…	GO:0005576:extracellular region;GO:0005623:cell;GO:0005886:plasma membrane;GO:0005911:cell-cell junction;GO:0009506:plasmodesma;GO:0016020:membrane;GO:0030054:cell junction;GO:0044464:cell part;GO:0055044:symplast;GO:0071944:cell periphery,GO:0005576:extracellular region;GO:0005623:cell;GO:0005886:plasma membrane;GO:0005911:cell-cell junction;GO:0009506:plasmodesma;GO:0016020:membrane;GO:0030054:…
ath-miR408-3p	Down_regulate	0.491	-1.027	0	29.15	98	34.94	130	54.04	169	18	61	13.15	44	34.35	102	AT1G01680.1|AT1G01680	N	--	--	0	--	Y	6	2	-14.96	only pita	XLOC_004115	1:246283-248367	0.457144	0.483862	1.34396	1.3839	2.09664	1.40538	1.09614	up	0.0347605	839251	Q9LQ92	1:246411-248367	PUB54	protein_coding	U-box domain-containing protein 54 [Source:UniProtKB/Swiss-Prot;Acc:Q9LQ92]	-	GO:0006464:cellular protein modification process;GO:0008152:metabolic process;GO:0009987:cellular process;GO:0016567:protein ubiquitination;GO:0019538:protein metabolic process;GO:0032446:protein modification by small protein conjugation;GO:0036211:protein modification process;GO:0043170:macromolecule metabolic process;GO:0043412:macromolecule modification;GO:0044237:cellular metabolic process;GO…	GO:0003824:catalytic activity;GO:0004842:ubiquitin-protein transferase activity;GO:0016740:transferase activity;GO:0016874:ligase activity;GO:0019787:ubiquitin-like protein transferase activity,GO:0003824:catalytic activity;GO:0004842:ubiquitin-protein transferase activity;GO:0016740:transferase activity;GO:0016874:ligase activity;GO:0019787:ubiquitin-like protein transferase activity	GO:0005622:intracellular;GO:0005623:cell;GO:0005634:nucleus;GO:0043226:organelle;GO:0043227:membrane-bounded organelle;GO:0043229:intracellular organelle;GO:0043231:intracellular membrane-bounded organelle;GO:0044424:intracellular part;GO:0044464:cell part,GO:0005622:intracellular;GO:0005623:cell;GO:0005634:nucleus;GO:0043226:organelle;GO:0043227:membrane-bounded organelle;GO:0043229:intracellula…
ath-miR408-3p	Down_regulate	0.491	-1.027	0	29.15	98	34.94	130	54.04	169	18	61	13.15	44	34.35	102	AT1G04370.1|AT1G04370	N	--	--	0	--	Y	9	1	-11.88	only pita	XLOC_000174	1:1175176-1175578	0	0	0	28.4046	5.0584	11.1492	positive_infinity	up	0.000277185	839539	P93822	1:1175177-1175578	ERF14	protein_coding	Ethylene-responsive transcription factor 14 [Source:UniProtKB/Swiss-Prot;Acc:P93822]	-	GO:0000160:phosphorelay signal transduction system;GO:0006139:nucleobase-containing compound metabolic process;GO:0006351:transcription, DNA-templated;GO:0006355:regulation of transcription, DNA-templated;GO:0006725:cellular aromatic compound metabolic process;GO:0006807:nitrogen compound metabolic process;GO:0006950:response to stress;GO:0006952:defense response;GO:0007154:cell communication;GO:…	GO:0001071:nucleic acid binding transcription factor activity;GO:0003676:nucleic acid binding;GO:0003677:DNA binding;GO:0003700:sequence-specific DNA binding transcription factor activity;GO:0005488:binding;GO:0097159:organic cyclic compound binding;GO:1901363:heterocyclic compound binding,GO:0001071:nucleic acid binding transcription factor activity;GO:0003676:nucleic acid binding;GO:0003677:DNA…	GO:0005622:intracellular;GO:0005623:cell;GO:0005634:nucleus;GO:0043226:organelle;GO:0043227:membrane-bounded organelle;GO:0043229:intracellular organelle;GO:0043231:intracellular membrane-bounded organelle;GO:0044424:intracellular part;GO:0044464:cell part,GO:0005622:intracellular;GO:0005623:cell;GO:0005634:nucleus;GO:0043226:organelle;GO:0043227:membrane-bounded organelle;GO:0043229:intracellula…
ath-miR408-3p	Down_regulate	0.491	-1.027	0	29.15	98	34.94	130	54.04	169	18	61	13.15	44	34.35	102	AT1G05675.1|AT1G05675	N	--	--	0	--	Y	4	2	-15.76	only pita	XLOC_004346	1:1697519-1702751	7.32214	8.85277	8.58129	139.567	56.2067	59.077	3.36108	up	0.000277185	837074|10723139	Q0WVK7|P0C7P7	1:1697587-1701025|1:1701116-1702749	-|UGT74E1	protein_coding|protein_coding	Pentatricopeptide repeat-containing protein At1g05670, mitochondrial [Source:UniProtKB/Swiss-Prot;Acc:Q0WVK7]|UDP-glycosyltransferase 74E1 [Source:UniProtKB/Swiss-Prot;Acc:P0C7P7]	-	-	-	-
ath-miR408-3p	Down_regulate	0.491	-1.027	0	29.15	98	34.94	130	54.04	169	18	61	13.15	44	34.35	102	AT1G07000.1|AT1G07000	N	--	--	0	--	Y	3	3	-16.74	only pita	XLOC_004406	1:2148386-2152528	17.1096	20.7173	25.9715	113.572	60.0755	64.8747	1.90028	up	0.000277185	837210	Q9LMJ4	1:2150194-2152325	ATEXO70B2	protein_coding	exocyst subunit exo70 family protein B2 [Source:TAIR;Acc:AT1G07000]	-	GO:0001101:response to acid chemical;GO:0002376:immune system process;GO:0002682:regulation of immune system process;GO:0006082:organic acid metabolic process;GO:0006605:protein targeting;GO:0006612:protein targeting to membrane;GO:0006725:cellular aromatic compound metabolic process;GO:0006810:transport;GO:0006886:intracellular protein transport;GO:0006887:exocytosis;GO:0006904:vesicle docking i…	-	GO:0000145:exocyst;GO:0005576:extracellular region;GO:0005622:intracellular;GO:0005623:cell;GO:0005634:nucleus;GO:0005737:cytoplasm;GO:0005829:cytosol;GO:0005886:plasma membrane;GO:0005938:cell cortex;GO:0016020:membrane;GO:0031982:vesicle;GO:0031988:membrane-bounded vesicle;GO:0032991:macromolecular complex;GO:0043226:organelle;GO:0043227:membrane-bounded organelle;GO:0043229:intracellular organ…
ath-miR408-3p	Down_regulate	0.491	-1.027	0	29.15	98	34.94	130	54.04	169	18	61	13.15	44	34.35	102	AT1G07135.1|AT1G07135	N	--	--	0	--	Y	7	1	-12.93	only pita	XLOC_004416	1:2189875-2193833	301.785	297.478	283.129	1020.57	682.087	683.227	1.43218	up	0.000277185	837224|837225	Q9LMK6|Q9LMK7	1:2189928-2190659|1:2191723-2193793	-|RANBP1A	protein_coding|protein_coding	glycine-rich protein [Source:TAIR;Acc:AT1G07135]|Ran-binding protein 1 homolog a [Source:UniProtKB/Swiss-Prot;Acc:Q9LMK7]	-	GO:0006950:response to stress;GO:0009314:response to radiation;GO:0009416:response to light stimulus;GO:0009605:response to external stimulus;GO:0009611:response to wounding;GO:0009612:response to mechanical stimulus;GO:0009628:response to abiotic stimulus;GO:0009642:response to light intensity;GO:0009646:response to absence of light;GO:0009719:response to endogenous stimulus;GO:0010033:response …	-,-|GO:0005488:binding;GO:0005515:protein binding;GO:0008536:Ran GTPase binding;GO:0017016:Ras GTPase binding;GO:0019899:enzyme binding;GO:0031267:small GTPase binding;GO:0051020:GTPase binding,GO:0005488:binding;GO:0005515:protein binding;GO:0008536:Ran	GO:0016020:membrane;GO:0031224:intrinsic component of membrane;GO:0031225:anchored component of membrane;GO:0044425:membrane part,GO:0016020:membrane;GO:0031224:intrinsic component of membrane;GO:0031225:anchored component of membrane;GO:0044425:membrane part|GO:0005622:intracellular;GO:0005623:cell;GO:0005634:nucleus;GO:0005635:nuclear envelope;GO:0005643:nuclear pore;GO:0012505:endomembrane sys…
ath-miR408-3p	Down_regulate	0.491	-1.027	0	29.15	98	34.94	130	54.04	169	18	61	13.15	44	34.35	102	AT1G07160.1|AT1G07160	N	--	--	0	--	Y	2	3	-19.74	only pita	XLOC_004418	1:2197907-2199748	0.692882	0.923298	1.0726	11.9005	10.2967	7.09502	3.44375	up	0.000277185	837227	Q8RX37	1:2197908-2199748	-	protein_coding	Probable protein phosphatase 2C 2 [Source:UniProtKB/Swiss-Prot;Acc:Q8RX37]	-	GO:0006464:cellular protein modification process;GO:0006470:protein dephosphorylation;GO:0006793:phosphorus metabolic process;GO:0006796:phosphate-containing compound metabolic process;GO:0008152:metabolic process;GO:0009987:cellular process;GO:0016311:dephosphorylation;GO:0019538:protein metabolic process;GO:0036211:protein modification process;GO:0043170:macromolecule metabolic process;GO:00434…	GO:0003824:catalytic activity;GO:0004721:phosphoprotein phosphatase activity;GO:0004722:protein serine/threonine phosphatase activity;GO:0005488:binding;GO:0016787:hydrolase activity;GO:0016788:hydrolase activity, acting on ester bonds;GO:0016791:phosphatase activity;GO:0042578:phosphoric ester hydrolase activity;GO:0043167:ion binding;GO:0043169:cation binding;GO:0046872:metal ion binding,GO:000…	GO:0005622:intracellular;GO:0005623:cell;GO:0005737:cytoplasm;GO:0009507:chloroplast;GO:0009536:plastid;GO:0043226:organelle;GO:0043227:membrane-bounded organelle;GO:0043229:intracellular organelle;GO:0043231:intracellular membrane-bounded organelle;GO:0044424:intracellular part;GO:0044444:cytoplasmic part;GO:0044464:cell part,GO:0005622:intracellular;GO:0005623:cell;GO:0005737:cytoplasm;GO:00095…
ath-miR408-3p	Down_regulate	0.491	-1.027	0	29.15	98	34.94	130	54.04	169	18	61	13.15	44	34.35	102	AT1G11050.1|AT1G11050	N	--	--	0	--	Y	5	1	-15	only pita	XLOC_000514	1:3681706-3689847	11.8362	16.2502	13.1674	65.5599	35.8505	42.2717	1.79744	up	0.000277185	837646|837647	O04086|F4I7C7	1:3681888-3684169|1:3684568-3689847	-|-	protein_coding|protein_coding	Probable receptor-like protein kinase At1g11050 [Source:UniProtKB/Swiss-Prot;Acc:O04086]|WAPL (Wings apart-like protein regulation of heterochromatin) protein [Source:TAIR;Acc:AT1G11060]	-	GO:0001101:response to acid chemical;GO:0006464:cellular protein modification process;GO:0006468:protein phosphorylation;GO:0006793:phosphorus metabolic process;GO:0006796:phosphate-containing compound metabolic process;GO:0007154:cell communication;GO:0007165:signal transduction;GO:0008152:metabolic process;GO:0009058:biosynthetic process;GO:0009692:ethylene metabolic process;GO:0009693:ethylene…	GO:0001653:peptide receptor activity;GO:0003824:catalytic activity;GO:0004672:protein kinase activity;GO:0004674:protein serine/threonine kinase activity;GO:0004675:transmembrane receptor protein serine/threonine kinase activity;GO:0004871:signal transducer activity;GO:0004872:receptor activity;GO:0004888:transmembrane signaling receptor activity;GO:0005488:binding;GO:0005515:protein binding;GO:0…	GO:0005623:cell;GO:0005886:plasma membrane;GO:0005911:cell-cell junction;GO:0009506:plasmodesma;GO:0016020:membrane;GO:0030054:cell junction;GO:0044464:cell part;GO:0055044:symplast;GO:0071944:cell periphery,GO:0005623:cell;GO:0005886:plasma membrane;GO:0005911:cell-cell junction;GO:0009506:plasmodesma;GO:0016020:membrane;GO:0030054:cell junction;GO:0044464:cell part;GO:0055044:symplast;GO:007194…
ath-miR408-3p	Down_regulate	0.491	-1.027	0	29.15	98	34.94	130	54.04	169	18	61	13.15	44	34.35	102	AT1G14550.1|AT1G14550	N	--	--	0	--	Y	8	2	-12.77	only pita	XLOC_000712	1:4979027-4980324	0	0	0	0.810427	0.539467	0.935561	positive_infinity	up	0.000277185	838017	Q9M9Q9	1:4979028-4980324	PER5	protein_coding	Peroxidase 5 [Source:UniProtKB/Swiss-Prot;Acc:Q9M9Q9]	ath01100:Metabolic pathways;ath01110:Biosynthesis of secondary metabolites;ath00360:Phenylalanine metabolism;ath00940:Phenylpropanoid biosynthesis,ath01100:Metabolic pathways;ath01110:Biosynthesis of secondary metabolites;ath00360:Phenylalanine metabolism;ath00940:Phenylpropanoid biosynthesis	GO:0001666:response to hypoxia;GO:0006950:response to stress;GO:0006979:response to oxidative stress;GO:0008152:metabolic process;GO:0009628:response to abiotic stimulus;GO:0009987:cellular process;GO:0033554:cellular response to stress;GO:0036293:response to decreased oxygen levels;GO:0036294:cellular response to decreased oxygen levels;GO:0042221:response to chemical;GO:0044699:single-organism …	GO:0003824:catalytic activity;GO:0004601:peroxidase activity;GO:0005488:binding;GO:0016209:antioxidant activity;GO:0016491:oxidoreductase activity;GO:0016684:oxidoreductase activity, acting on peroxide as acceptor;GO:0020037:heme binding;GO:0043167:ion binding;GO:0043169:cation binding;GO:0046872:metal ion binding;GO:0046906:tetrapyrrole binding;GO:0097159:organic cyclic compound binding;GO:19013…	GO:0005576:extracellular region,GO:0005576:extracellular region
ath-miR408-3p	Down_regulate	0.491	-1.027	0	29.15	98	34.94	130	54.04	169	18	61	13.15	44	34.35	102	AT2G44790.1|AT2G44790	Y	-30.67	155	9	1	N	0	--	--	only miranda	XLOC_013122	2:18461905-18463309	2.29567	1.78413	2.57235	61.1373	37.6225	53.3549	4.51234	up	0.000277185	819088	O80517	2:18461906-18463309	UCC2	protein_coding	Uclacyanin-2 [Source:UniProtKB/Swiss-Prot;Acc:O80517]	-	GO:0001101:response to acid chemical;GO:0006725:cellular aromatic compound metabolic process;GO:0006810:transport;GO:0006811:ion transport;GO:0006820:anion transport;GO:0006950:response to stress;GO:0008152:metabolic process;GO:0009058:biosynthetic process;GO:0009611:response to wounding;GO:0009698:phenylpropanoid metabolic process;GO:0009699:phenylpropanoid biosynthetic process;GO:0009804:coumar…	GO:0005488:binding;GO:0005507:copper ion binding;GO:0009055:electron carrier activity;GO:0043167:ion binding;GO:0043169:cation binding;GO:0046872:metal ion binding;GO:0046914:transition metal ion binding,GO:0005488:binding;GO:0005507:copper ion binding;GO:0009055:electron carrier activity;GO:0043167:ion binding;GO:0043169:cation binding;GO:0046872:metal ion binding;GO:0046914:transition metal ion…	GO:0005576:extracellular region;GO:0005623:cell;GO:0005886:plasma membrane;GO:0005911:cell-cell junction;GO:0009506:plasmodesma;GO:0016020:membrane;GO:0030054:cell junction;GO:0031224:intrinsic component of membrane;GO:0031225:anchored component of membrane;GO:0031226:intrinsic component of plasma membrane;GO:0044425:membrane part;GO:0044459:plasma membrane part;GO:0044464:cell part;GO:0046658:an…
ath-miR408-3p	Down_regulate	0.491	-1.027	0	29.15	98	34.94	130	54.04	169	18	61	13.15	44	34.35	102	AT3G28850.1|AT3G28850	Y	-21.16	158	4	1	N	0	--	--	only miranda	XLOC_014829	3:10848668-10850122	1.9285	1.9652	2.4556	10.4859	7.88019	6.25343	1.95298	up	0.000277185	822517	Q9LH89	3:10848669-10850122	-	protein_coding	Uncharacterized protein At3g28850 [Source:UniProtKB/Swiss-Prot;Acc:Q9LH89]	-	GO:0003006:developmental process involved in reproduction;GO:0007275:multicellular organismal development;GO:0009791:post-embryonic development;GO:0009908:flower development;GO:0009987:cellular process;GO:0019725:cellular homeostasis;GO:0022414:reproductive process;GO:0032501:multicellular organismal process;GO:0032502:developmental process;GO:0042592:homeostatic process;GO:0044699:single-organis…	GO:0003824:catalytic activity;GO:0009055:electron carrier activity;GO:0015035:protein disulfide oxidoreductase activity;GO:0015036:disulfide oxidoreductase activity;GO:0016491:oxidoreductase activity;GO:0016667:oxidoreductase activity, acting on a sulfur group of donors,GO:0003824:catalytic activity;GO:0009055:electron carrier activity;GO:0015035:protein disulfide oxidoreductase activity;GO:00150…	GO:0005622:intracellular;GO:0005623:cell;GO:0005634:nucleus;GO:0005886:plasma membrane;GO:0016020:membrane;GO:0043226:organelle;GO:0043227:membrane-bounded organelle;GO:0043229:intracellular organelle;GO:0043231:intracellular membrane-bounded organelle;GO:0044424:intracellular part;GO:0044464:cell part;GO:0071944:cell periphery,GO:0005622:intracellular;GO:0005623:cell;GO:0005634:nucleus;GO:000588…
ath-miR408-3p	Down_regulate	0.491	-1.027	0	29.15	98	34.94	130	54.04	169	18	61	13.15	44	34.35	102	AT3G54640.1|AT3G54640	Y	-20.11	157	7	1	N	0	--	--	only miranda	XLOC_019190	3:20223147-20225523	25.9811	24.7996	31.8372	520.526	403.102	463.355	4.06684	up	0.000277185	824629	Q42529	3:20223148-20225523	TSA1	protein_coding	Tryptophan synthase alpha chain, chloroplastic [Source:UniProtKB/Swiss-Prot;Acc:Q42529]	ath01100:Metabolic pathways;ath01110:Biosynthesis of secondary metabolites;ath00400:Phenylalanine, tyrosine and tryptophan biosynthesis;ath01230:Biosynthesis of amino acids;ath00260:Glycine, serine and threonine metabolism,ath01100:Metabolic pathways;ath01110:Biosynthesis of secondary metabolites;ath00400:Phenylalanine, tyrosine and tryptophan biosynthesis;ath01230:Biosynthesis of amino acids;ath…	GO:0000162:tryptophan biosynthetic process;GO:0000165:MAPK cascade;GO:0001101:response to acid chemical;GO:0002376:immune system process;GO:0002682:regulation of immune system process;GO:0006082:organic acid metabolic process;GO:0006520:cellular amino acid metabolic process;GO:0006568:tryptophan metabolic process;GO:0006569:tryptophan catabolic process;GO:0006576:cellular biogenic amine metabolic…	GO:0003824:catalytic activity;GO:0004834:tryptophan synthase activity;GO:0005488:binding;GO:0016829:lyase activity;GO:0016830:carbon-carbon lyase activity;GO:0016832:aldehyde-lyase activity;GO:0016835:carbon-oxygen lyase activity;GO:0016836:hydro-lyase activity;GO:0030170:pyridoxal phosphate binding;GO:0033984:indole-3-glycerol-phosphate lyase activity;GO:0043167:ion binding;GO:0043168:anion bind…	GO:0005622:intracellular;GO:0005623:cell;GO:0005737:cytoplasm;GO:0009507:chloroplast;GO:0009532:plastid stroma;GO:0009536:plastid;GO:0009570:chloroplast stroma;GO:0043226:organelle;GO:0043227:membrane-bounded organelle;GO:0043229:intracellular organelle;GO:0043231:intracellular membrane-bounded organelle;GO:0044422:organelle part;GO:0044424:intracellular part;GO:0044434:chloroplast part;GO:004443…
ath-miR408-3p	Down_regulate	0.491	-1.027	0	29.15	98	34.94	130	54.04	169	18	61	13.15	44	34.35	102	AT3G61280.1|AT3G61280	Y	-24.42	166	1	1	N	0	--	--	only miranda	XLOC_016322	3:22680959-22683769	4.94077	5.711	5.74033	18.2283	15.7328	15.9028	1.60249	up	0.000277185	825300	Q5Q0C1 B3H4G0	3:22680960-22683769	-	protein_coding	Arabidopsis thaliana protein of unknown function (DUF821) [Source:TAIR;Acc:AT3G61280]	-	-	GO:0003824:catalytic activity;GO:0016740:transferase activity,GO:0003824:catalytic activity;GO:0016740:transferase activity	GO:0005576:extracellular region,GO:0005576:extracellular region
ath-miR408-3p	Down_regulate	0.491	-1.027	0	29.15	98	34.94	130	54.04	169	18	61	13.15	44	34.35	102	AT3G61280.2|AT3G61280	Y	-24.42	166	1	1	N	0	--	--	only miranda	XLOC_016322	3:22680959-22683769	4.94077	5.711	5.74033	18.2283	15.7328	15.9028	1.60249	up	0.000277185	825300	Q5Q0C1 B3H4G0	3:22680960-22683769	-	protein_coding	Arabidopsis thaliana protein of unknown function (DUF821) [Source:TAIR;Acc:AT3G61280]	-	-	GO:0003824:catalytic activity;GO:0016740:transferase activity,GO:0003824:catalytic activity;GO:0016740:transferase activity	GO:0005576:extracellular region,GO:0005576:extracellular region
ath-miR408-3p	Down_regulate	0.491	-1.027	0	29.15	98	34.94	130	54.04	169	18	61	13.15	44	34.35	102	AT4G02330.1|AT4G02330	Y	-22.72	157	6	1	N	0	--	--	only miranda	XLOC_019842	4:1032412-1035037	3.66185	3.92481	6.35351	16.804	14.0359	9.45134	1.52975	up	0.000277185	828064	Q8RXK7	4:1032413-1035037	PME41	protein_coding	Probable pectinesterase/pectinesterase inhibitor 41 [Source:UniProtKB/Swiss-Prot;Acc:Q8RXK7]	ath01100:Metabolic pathways;ath00040:Pentose and glucuronate interconversions;ath00500:Starch and sucrose metabolism,ath01100:Metabolic pathways;ath00040:Pentose and glucuronate interconversions;ath00500:Starch and sucrose metabolism	GO:0000272:polysaccharide catabolic process;GO:0005975:carbohydrate metabolic process;GO:0005976:polysaccharide metabolic process;GO:0006810:transport;GO:0006811:ion transport;GO:0006812:cation transport;GO:0006820:anion transport;GO:0006865:amino acid transport;GO:0006950:response to stress;GO:0008152:metabolic process;GO:0009056:catabolic process;GO:0009057:macromolecule catabolic process;GO:00…	GO:0003824:catalytic activity;GO:0004857:enzyme inhibitor activity;GO:0016787:hydrolase activity;GO:0016788:hydrolase activity, acting on ester bonds;GO:0030234:enzyme regulator activity;GO:0030599:pectinesterase activity;GO:0045330:aspartyl esterase activity;GO:0052689:carboxylic ester hydrolase activity;GO:0098772:molecular function regulator,GO:0003824:catalytic activity;GO:0004857:enzyme inhi…	GO:0005576:extracellular region;GO:0005618:cell wall;GO:0005623:cell;GO:0030312:external encapsulating structure;GO:0044464:cell part;GO:0071944:cell periphery,GO:0005576:extracellular region;GO:0005618:cell wall;GO:0005623:cell;GO:0030312:external encapsulating structure;GO:0044464:cell part;GO:0071944:cell periphery
ath-miR408-3p	Down_regulate	0.491	-1.027	0	29.15	98	34.94	130	54.04	169	18	61	13.15	44	34.35	102	AT4G23540.1|AT4G23540	Y	-22.62	161	2	1	N	0	--	--	only miranda	XLOC_023712	4:12278913-12286448	2.58061	3.16195	3.18263	7.63822	5.51351	6.35396	1.12535	up	0.000277185	828454	F4JNL5	4:12280413-12286420	-	protein_coding	ARM repeat superfamily protein [Source:TAIR;Acc:AT4G23540]	-	-	-	GO:0005622:intracellular;GO:0005623:cell;GO:0005634:nucleus;GO:0043226:organelle;GO:0043227:membrane-bounded organelle;GO:0043229:intracellular organelle;GO:0043231:intracellular membrane-bounded organelle;GO:0044424:intracellular part;GO:0044464:cell part,GO:0005622:intracellular;GO:0005623:cell;GO:0005634:nucleus;GO:0043226:organelle;GO:0043227:membrane-bounded organelle;GO:0043229:intracellula…
ath-miR408-3p	Down_regulate	0.491	-1.027	0	29.15	98	34.94	130	54.04	169	18	61	13.15	44	34.35	102	AT4G26270.1|AT4G26270	Y	-22.6	156	8	1	N	0	--	--	only miranda	XLOC_023837	4:13300794-13304347	4.5014	4.75678	4.98832	16.1789	14.172	14.609	1.65546	up	0.000277185	828733	Q94AA4	4:13300795-13304347	PFK3	protein_coding	ATP-dependent 6-phosphofructokinase 3 [Source:UniProtKB/Swiss-Prot;Acc:Q94AA4]	ath01100:Metabolic pathways;ath01110:Biosynthesis of secondary metabolites;ath03018:RNA degradation;ath01230:Biosynthesis of amino acids;ath01200:Carbon metabolism;ath00030:Pentose phosphate pathway;ath00010:Glycolysis / Gluconeogenesis;ath00051:Fructose and mannose metabolism;ath00052:Galactose metabolism,ath01100:Metabolic pathways;ath01110:Biosynthesis of secondary metabolites;ath03018:RNA deg…	GO:0005975:carbohydrate metabolic process;GO:0006002:fructose 6-phosphate metabolic process;GO:0006082:organic acid metabolic process;GO:0006090:pyruvate metabolic process;GO:0006091:generation of precursor metabolites and energy;GO:0006096:glycolytic process;GO:0006793:phosphorus metabolic process;GO:0006796:phosphate-containing compound metabolic process;GO:0007275:multicellular organismal deve…	GO:0000166:nucleotide binding;GO:0001882:nucleoside binding;GO:0001883:purine nucleoside binding;GO:0003824:catalytic activity;GO:0003872:6-phosphofructokinase activity;GO:0005488:binding;GO:0005524:ATP binding;GO:0008443:phosphofructokinase activity;GO:0016301:kinase activity;GO:0016740:transferase activity;GO:0016772:transferase activity, transferring phosphorus-containing groups;GO:0016773:pho…	GO:0005622:intracellular;GO:0005623:cell;GO:0005737:cytoplasm;GO:0005829:cytosol;GO:0005945:6-phosphofructokinase complex;GO:0032991:macromolecular complex;GO:0043234:protein complex;GO:0044424:intracellular part;GO:0044444:cytoplasmic part;GO:0044445:cytosolic part;GO:0044464:cell part;GO:1902494:catalytic complex;GO:1990234:transferase complex,GO:0005622:intracellular;GO:0005623:cell;GO:0005737…
ath-miR408-3p	Down_regulate	0.491	-1.027	0	29.15	98	34.94	130	54.04	169	18	61	13.15	44	34.35	102	AT5G62520.1|AT5G62520	Y	-23.21	154	10	1	N	0	--	--	only miranda	XLOC_027890	5:25097920-25103298	0.5061	0.401717	0.521036	2.34727	3.87198	0.878215	2.3113	up	0.0484449	836372	-	5:25097998-25099907	SRO5	protein_coding	Probable inactive poly [ADP-ribose] polymerase SRO5 [Source:UniProtKB/Swiss-Prot;Acc:Q9FJJ3]	-	GO:0006950:response to stress;GO:0006970:response to osmotic stress;GO:0007275:multicellular organismal development;GO:0008152:metabolic process;GO:0009628:response to abiotic stimulus;GO:0009651:response to salt stress;GO:0009719:response to endogenous stimulus;GO:0009987:cellular process;GO:0010033:response to organic substance;GO:0010200:response to chitin;GO:0010243:response to organonitrogen…	GO:0003824:catalytic activity;GO:0003950:NAD+ ADP-ribosyltransferase activity;GO:0016740:transferase activity;GO:0016757:transferase activity, transferring glycosyl groups;GO:0016763:transferase activity, transferring pentosyl groups,GO:0003824:catalytic activity;GO:0003950:NAD+ ADP-ribosyltransferase activity;GO:0016740:transferase activity;GO:0016757:transferase activity, transferring glycosyl …	GO:0005622:intracellular;GO:0005623:cell;GO:0005634:nucleus;GO:0005737:cytoplasm;GO:0005739:mitochondrion;GO:0016363:nuclear matrix;GO:0031974:membrane-enclosed lumen;GO:0031981:nuclear lumen;GO:0034399:nuclear periphery;GO:0043226:organelle;GO:0043227:membrane-bounded organelle;GO:0043229:intracellular organelle;GO:0043231:intracellular membrane-bounded organelle;GO:0043233:organelle lumen;GO:00…
ath-miR408-3p	Down_regulate	0.491	-1.027	0	29.15	98	34.94	130	54.04	169	18	61	13.15	44	34.35	102	AT5G62520.2|AT5G62520	Y	-23.21	154	10	1	N	0	--	--	only miranda	XLOC_027890	5:25097920-25103298	0.5061	0.401717	0.521036	2.34727	3.87198	0.878215	2.3113	up	0.0484449	836372	-	5:25097998-25099907	SRO5	protein_coding	Probable inactive poly [ADP-ribose] polymerase SRO5 [Source:UniProtKB/Swiss-Prot;Acc:Q9FJJ3]	-	GO:0006950:response to stress;GO:0006970:response to osmotic stress;GO:0007275:multicellular organismal development;GO:0008152:metabolic process;GO:0009628:response to abiotic stimulus;GO:0009651:response to salt stress;GO:0009719:response to endogenous stimulus;GO:0009987:cellular process;GO:0010033:response to organic substance;GO:0010200:response to chitin;GO:0010243:response to organonitrogen…	GO:0003824:catalytic activity;GO:0003950:NAD+ ADP-ribosyltransferase activity;GO:0016740:transferase activity;GO:0016757:transferase activity, transferring glycosyl groups;GO:0016763:transferase activity, transferring pentosyl groups,GO:0003824:catalytic activity;GO:0003950:NAD+ ADP-ribosyltransferase activity;GO:0016740:transferase activity;GO:0016757:transferase activity, transferring glycosyl …	GO:0005622:intracellular;GO:0005623:cell;GO:0005634:nucleus;GO:0005737:cytoplasm;GO:0005739:mitochondrion;GO:0016363:nuclear matrix;GO:0031974:membrane-enclosed lumen;GO:0031981:nuclear lumen;GO:0034399:nuclear periphery;GO:0043226:organelle;GO:0043227:membrane-bounded organelle;GO:0043229:intracellular organelle;GO:0043231:intracellular membrane-bounded organelle;GO:0043233:organelle lumen;GO:00…
ath-miR5642a	Down_regulate	0.604	-0.728	0	133.27	448	161.01	599	118	369	82.92	281	72.65	243	119.21	354	AT1G06720.1|AT1G06720	N	--	--	0	--	Y	3	6	-13.37	only pita	XLOC_004390	1:2060416-2067362	2.77467	2.67287	2.45665	6.41049	4.64134	6.19145	1.12216	up	0.000277185	837182	F4IDR3	1:2060444-2067323	-	protein_coding	P-loop containing nucleoside triphosphate hydrolases superfamily protein [Source:TAIR;Acc:AT1G06720]	ath03008:Ribosome biogenesis in eukaryotes,ath03008:Ribosome biogenesis in eukaryotes	GO:0006403:RNA localization;GO:0006405:RNA export from nucleus;GO:0006406:mRNA export from nucleus;GO:0006605:protein targeting;GO:0006606:protein import into nucleus;GO:0006810:transport;GO:0006886:intracellular protein transport;GO:0006913:nucleocytoplasmic transport;GO:0008104:protein localization;GO:0008152:metabolic process;GO:0010467:gene expression;GO:0015031:protein transport;GO:0015931:n…	GO:0000166:nucleotide binding;GO:0001882:nucleoside binding;GO:0001883:purine nucleoside binding;GO:0003824:catalytic activity;GO:0003924:GTPase activity;GO:0005488:binding;GO:0005525:GTP binding;GO:0016462:pyrophosphatase activity;GO:0016787:hydrolase activity;GO:0016817:hydrolase activity, acting on acid anhydrides;GO:0016818:hydrolase activity, acting on acid anhydrides, in phosphorus-containi…	GO:0005622:intracellular;GO:0005623:cell;GO:0005634:nucleus;GO:0043226:organelle;GO:0043227:membrane-bounded organelle;GO:0043229:intracellular organelle;GO:0043231:intracellular membrane-bounded organelle;GO:0044424:intracellular part;GO:0044464:cell part,GO:0005622:intracellular;GO:0005623:cell;GO:0005634:nucleus;GO:0043226:organelle;GO:0043227:membrane-bounded organelle;GO:0043229:intracellula…
ath-miR5642a	Down_regulate	0.604	-0.728	0	133.27	448	161.01	599	118	369	82.92	281	72.65	243	119.21	354	AT1G09940.1|AT1G09940	N	--	--	0	--	Y	6	2	-12.53	only pita	XLOC_004572	1:3236994-3239554	10.7903	12.095	10.6305	66.5644	31.4758	37.7781	2.01575	up	0.000277185	837528	P49294	1:3236995-3239554	HEMA2	protein_coding	Glutamyl-tRNA reductase 2, chloroplastic [Source:UniProtKB/Swiss-Prot;Acc:P49294]	ath01100:Metabolic pathways;ath01110:Biosynthesis of secondary metabolites;ath00860:Porphyrin and chlorophyll metabolism,ath01100:Metabolic pathways;ath01110:Biosynthesis of secondary metabolites;ath00860:Porphyrin and chlorophyll metabolism	GO:0006725:cellular aromatic compound metabolic process;GO:0006778:porphyrin-containing compound metabolic process;GO:0006779:porphyrin-containing compound biosynthetic process;GO:0006782:protoporphyrinogen IX biosynthetic process;GO:0006783:heme biosynthetic process;GO:0006807:nitrogen compound metabolic process;GO:0006950:response to stress;GO:0006952:defense response;GO:0006979:response to oxi…	GO:0000166:nucleotide binding;GO:0003824:catalytic activity;GO:0005488:binding;GO:0008883:glutamyl-tRNA reductase activity;GO:0016491:oxidoreductase activity;GO:0016620:oxidoreductase activity, acting on the aldehyde or oxo group of donors, NAD or NADP as acceptor;GO:0016903:oxidoreductase activity, acting on the aldehyde or oxo group of donors;GO:0036094:small molecule binding;GO:0048037:cofacto…	GO:0005622:intracellular;GO:0005623:cell;GO:0005737:cytoplasm;GO:0009507:chloroplast;GO:0009536:plastid;GO:0043226:organelle;GO:0043227:membrane-bounded organelle;GO:0043229:intracellular organelle;GO:0043231:intracellular membrane-bounded organelle;GO:0044424:intracellular part;GO:0044444:cytoplasmic part;GO:0044464:cell part,GO:0005622:intracellular;GO:0005623:cell;GO:0005737:cytoplasm;GO:00095…
ath-miR5642a	Down_regulate	0.604	-0.728	0	133.27	448	161.01	599	118	369	82.92	281	72.65	243	119.21	354	AT1G10586.1|AT1G10586	N	--	--	0	--	Y	5	2	-12.82	only pita	XLOC_004612	1:3496927-3499439	0	0	0	0.628188	1.63314	0.264297	positive_infinity	up	0.000277185	6240488	B3H4W4 Q9XIJ1	1:3496928-3499439	-	protein_coding	basic helix-loop-helix (bHLH) DNA-binding superfamily protein [Source:TAIR;Acc:AT1G10586]	-	-	GO:0005488:binding;GO:0005515:protein binding;GO:0046983:protein dimerization activity,GO:0005488:binding;GO:0005515:protein binding;GO:0046983:protein dimerization activity	GO:0005622:intracellular;GO:0005623:cell;GO:0005634:nucleus;GO:0043226:organelle;GO:0043227:membrane-bounded organelle;GO:0043229:intracellular organelle;GO:0043231:intracellular membrane-bounded organelle;GO:0044424:intracellular part;GO:0044464:cell part,GO:0005622:intracellular;GO:0005623:cell;GO:0005634:nucleus;GO:0043226:organelle;GO:0043227:membrane-bounded organelle;GO:0043229:intracellula…
ath-miR5642a	Down_regulate	0.604	-0.728	0	133.27	448	161.01	599	118	369	82.92	281	72.65	243	119.21	354	AT1G10586.2|AT1G10586	N	--	--	0	--	Y	4	2	-12.96	only pita	XLOC_004612	1:3496927-3499439	0	0	0	0.628188	1.63314	0.264297	positive_infinity	up	0.000277185	6240488	B3H4W4 Q9XIJ1	1:3496928-3499439	-	protein_coding	basic helix-loop-helix (bHLH) DNA-binding superfamily protein [Source:TAIR;Acc:AT1G10586]	-	-	GO:0005488:binding;GO:0005515:protein binding;GO:0046983:protein dimerization activity,GO:0005488:binding;GO:0005515:protein binding;GO:0046983:protein dimerization activity	GO:0005622:intracellular;GO:0005623:cell;GO:0005634:nucleus;GO:0043226:organelle;GO:0043227:membrane-bounded organelle;GO:0043229:intracellular organelle;GO:0043231:intracellular membrane-bounded organelle;GO:0044424:intracellular part;GO:0044464:cell part,GO:0005622:intracellular;GO:0005623:cell;GO:0005634:nucleus;GO:0043226:organelle;GO:0043227:membrane-bounded organelle;GO:0043229:intracellula…
ath-miR5642a	Down_regulate	0.604	-0.728	0	133.27	448	161.01	599	118	369	82.92	281	72.65	243	119.21	354	AT1G10770.1|AT1G10770	Y	-24.36	156	5	1	Y	1	1	-14.51	both	XLOC_004624	1:3591632-3592411	2.00068	2.43688	2.80768	3.70899	5.93337	5.00064	1.01323	up	0.00680035	837620	Q9SAC5	1:3591633-3592411	-	protein_coding	Plant invertase/pectin methylesterase inhibitor superfamily protein [Source:TAIR;Acc:AT1G10770]	-	GO:0000902:cell morphogenesis;GO:0000904:cell morphogenesis involved in differentiation;GO:0003006:developmental process involved in reproduction;GO:0009653:anatomical structure morphogenesis;GO:0009826:unidimensional cell growth;GO:0009856:pollination;GO:0009860:pollen tube growth;GO:0009932:cell tip growth;GO:0009987:cellular process;GO:0016043:cellular component organization;GO:0016049:cell gr…	GO:0003824:catalytic activity;GO:0004857:enzyme inhibitor activity;GO:0016787:hydrolase activity;GO:0016788:hydrolase activity, acting on ester bonds;GO:0030234:enzyme regulator activity;GO:0030599:pectinesterase activity;GO:0046910:pectinesterase inhibitor activity;GO:0052689:carboxylic ester hydrolase activity;GO:0098772:molecular function regulator,GO:0003824:catalytic activity;GO:0004857:enzy…	-
ath-miR5642a	Down_regulate	0.604	-0.728	0	133.27	448	161.01	599	118	369	82.92	281	72.65	243	119.21	354	AT1G12200.1|AT1G12200	Y	-26.8	141	38	1	Y	2	2	-13.88	both	XLOC_000588	1:4137532-4140028	3.45359	2.89596	3.68294	19.5137	11.2817	13.0825	2.12603	up	0.000277185	837773	Q9FWW9	1:4137533-4140028	-	protein_coding	Flavin-containing monooxygenase FMO GS-OX-like 2 [Source:UniProtKB/Swiss-Prot;Acc:Q9FWW9]	-	GO:0006950:response to stress;GO:0006952:defense response;GO:0008152:metabolic process;GO:0009605:response to external stimulus;GO:0009607:response to biotic stimulus;GO:0009620:response to fungus;GO:0043207:response to external biotic stimulus;GO:0044699:single-organism process;GO:0044710:single-organism metabolic process;GO:0050832:defense response to fungus;GO:0050896:response to stimulus;GO:0…	GO:0000166:nucleotide binding;GO:0003824:catalytic activity;GO:0004497:monooxygenase activity;GO:0004499:N,N-dimethylaniline monooxygenase activity;GO:0005488:binding;GO:0016491:oxidoreductase activity;GO:0016705:oxidoreductase activity, acting on paired donors, with incorporation or reduction of molecular oxygen;GO:0016709:oxidoreductase activity, acting on paired donors, with incorporation or r…	GO:0005622:intracellular;GO:0005623:cell;GO:0005634:nucleus;GO:0043226:organelle;GO:0043227:membrane-bounded organelle;GO:0043229:intracellular organelle;GO:0043231:intracellular membrane-bounded organelle;GO:0044424:intracellular part;GO:0044464:cell part,GO:0005622:intracellular;GO:0005623:cell;GO:0005634:nucleus;GO:0043226:organelle;GO:0043227:membrane-bounded organelle;GO:0043229:intracellula…
ath-miR5642a	Down_regulate	0.604	-0.728	0	133.27	448	161.01	599	118	369	82.92	281	72.65	243	119.21	354	AT1G13470.1|AT1G13470	N	--	--	0	--	Y	7	2	-10.58	only pita	XLOC_004769	1:4620182-4621691	3.60979	5.87152	3.537	30.7679	33.0635	27.9944	2.81577	up	0.000277185	837907	F4HQT8	1:4620228-4621580	-	protein_coding	Protein of unknown function (DUF1262) [Source:TAIR;Acc:AT1G13470]	-	GO:0000165:MAPK cascade;GO:0001101:response to acid chemical;GO:0002376:immune system process;GO:0002682:regulation of immune system process;GO:0006082:organic acid metabolic process;GO:0006725:cellular aromatic compound metabolic process;GO:0006793:phosphorus metabolic process;GO:0006796:phosphate-containing compound metabolic process;GO:0006950:response to stress;GO:0006952:defense response;GO:…	-	-
ath-miR5642a	Down_regulate	0.604	-0.728	0	133.27	448	161.01	599	118	369	82.92	281	72.65	243	119.21	354	AT1G56130.1|AT1G56130	Y	-24.14	157	4	1	N	0	--	--	only miranda	XLOC_006744	1:20987163-21014165	10.5336	14.6437	15.0687	57.6623	32.0373	45.007	1.7403	up	0.000277185	842064|842065|842066|842067	F4I3K0|-|-|F4I3K4 C0LGH4	1:20987288-20993072|1:20994931-21000887|1:21001574-21007809|1:21008093-21014018	-|-|-|-	protein_coding|protein_coding|protein_coding|protein_coding	Leucine-rich repeat transmembrane protein kinase [Source:TAIR;Acc:AT1G56120]|Probable LRR receptor-like serine/threonine-protein kinase At1g56130 [Source:UniProtKB/Swiss-Prot;Acc:C0LGH2]|Probable LRR receptor-like serine/threonine-protein kinase At1g56140 [Source:UniProtKB/Swiss-Prot;Acc:C0LGH3]|Leucine-rich repeat transmembrane protein kinase [Source:TAIR;Acc:AT1G56145]	-	GO:0006464:cellular protein modification process;GO:0006468:protein phosphorylation;GO:0006793:phosphorus metabolic process;GO:0006796:phosphate-containing compound metabolic process;GO:0007154:cell communication;GO:0007165:signal transduction;GO:0008152:metabolic process;GO:0009719:response to endogenous stimulus;GO:0009725:response to hormone;GO:0009755:hormone-mediated signaling pathway;GO:000…	GO:0001653:peptide receptor activity;GO:0003824:catalytic activity;GO:0004672:protein kinase activity;GO:0004674:protein serine/threonine kinase activity;GO:0004675:transmembrane receptor protein serine/threonine kinase activity;GO:0004871:signal transducer activity;GO:0004872:receptor activity;GO:0004888:transmembrane signaling receptor activity;GO:0005488:binding;GO:0005515:protein binding;GO:0…	GO:0005623:cell;GO:0005886:plasma membrane;GO:0005911:cell-cell junction;GO:0009506:plasmodesma;GO:0016020:membrane;GO:0030054:cell junction;GO:0044464:cell part;GO:0055044:symplast;GO:0071944:cell periphery,GO:0005623:cell;GO:0005886:plasma membrane;GO:0005911:cell-cell junction;GO:0009506:plasmodesma;GO:0016020:membrane;GO:0030054:cell junction;GO:0044464:cell part;GO:0055044:symplast;GO:007194…
ath-miR5642a	Down_regulate	0.604	-0.728	0	133.27	448	161.01	599	118	369	82.92	281	72.65	243	119.21	354	AT2G32250.1|AT2G32250	Y	-22.8	155	7	1	N	0	--	--	only miranda	XLOC_009770	2:13692962-13697164	5.32615	6.6863	7.06049	16.6924	12.0557	13.0526	1.12958	up	0.000277185	817785	-	2:13693105-13697154	FRS2	protein_coding	Protein FAR1-RELATED SEQUENCE 2 [Source:UniProtKB/Swiss-Prot;Acc:Q3EBQ3]	-	GO:0009314:response to radiation;GO:0009416:response to light stimulus;GO:0009628:response to abiotic stimulus;GO:0009639:response to red or far red light;GO:0050896:response to stimulus,GO:0009314:response to radiation;GO:0009416:response to light stimulus;GO:0009628:response to abiotic stimulus;GO:0009639:response to red or far red light;GO:0050896:response to stimulus	GO:0005488:binding;GO:0008270:zinc ion binding;GO:0043167:ion binding;GO:0043169:cation binding;GO:0046872:metal ion binding;GO:0046914:transition metal ion binding,GO:0005488:binding;GO:0008270:zinc ion binding;GO:0043167:ion binding;GO:0043169:cation binding;GO:0046872:metal ion binding;GO:0046914:transition metal ion binding	GO:0005622:intracellular;GO:0005623:cell;GO:0005634:nucleus;GO:0043226:organelle;GO:0043227:membrane-bounded organelle;GO:0043229:intracellular organelle;GO:0043231:intracellular membrane-bounded organelle;GO:0044424:intracellular part;GO:0044464:cell part,GO:0005622:intracellular;GO:0005623:cell;GO:0005634:nucleus;GO:0043226:organelle;GO:0043227:membrane-bounded organelle;GO:0043229:intracellula…
ath-miR5642a	Down_regulate	0.604	-0.728	0	133.27	448	161.01	599	118	369	82.92	281	72.65	243	119.21	354	AT2G32250.2|AT2G32250	Y	-22.8	155	7	1	N	0	--	--	only miranda	XLOC_009770	2:13692962-13697164	5.32615	6.6863	7.06049	16.6924	12.0557	13.0526	1.12958	up	0.000277185	817785	-	2:13693105-13697154	FRS2	protein_coding	Protein FAR1-RELATED SEQUENCE 2 [Source:UniProtKB/Swiss-Prot;Acc:Q3EBQ3]	-	GO:0009314:response to radiation;GO:0009416:response to light stimulus;GO:0009628:response to abiotic stimulus;GO:0009639:response to red or far red light;GO:0050896:response to stimulus,GO:0009314:response to radiation;GO:0009416:response to light stimulus;GO:0009628:response to abiotic stimulus;GO:0009639:response to red or far red light;GO:0050896:response to stimulus	GO:0005488:binding;GO:0008270:zinc ion binding;GO:0043167:ion binding;GO:0043169:cation binding;GO:0046872:metal ion binding;GO:0046914:transition metal ion binding,GO:0005488:binding;GO:0008270:zinc ion binding;GO:0043167:ion binding;GO:0043169:cation binding;GO:0046872:metal ion binding;GO:0046914:transition metal ion binding	GO:0005622:intracellular;GO:0005623:cell;GO:0005634:nucleus;GO:0043226:organelle;GO:0043227:membrane-bounded organelle;GO:0043229:intracellular organelle;GO:0043231:intracellular membrane-bounded organelle;GO:0044424:intracellular part;GO:0044464:cell part,GO:0005622:intracellular;GO:0005623:cell;GO:0005634:nucleus;GO:0043226:organelle;GO:0043227:membrane-bounded organelle;GO:0043229:intracellula…
ath-miR5642a	Down_regulate	0.604	-0.728	0	133.27	448	161.01	599	118	369	82.92	281	72.65	243	119.21	354	AT2G32250.3|AT2G32250	Y	-22.8	155	7	1	N	0	--	--	only miranda	XLOC_009770	2:13692962-13697164	5.32615	6.6863	7.06049	16.6924	12.0557	13.0526	1.12958	up	0.000277185	817785	-	2:13693105-13697154	FRS2	protein_coding	Protein FAR1-RELATED SEQUENCE 2 [Source:UniProtKB/Swiss-Prot;Acc:Q3EBQ3]	-	GO:0009314:response to radiation;GO:0009416:response to light stimulus;GO:0009628:response to abiotic stimulus;GO:0009639:response to red or far red light;GO:0050896:response to stimulus,GO:0009314:response to radiation;GO:0009416:response to light stimulus;GO:0009628:response to abiotic stimulus;GO:0009639:response to red or far red light;GO:0050896:response to stimulus	GO:0005488:binding;GO:0008270:zinc ion binding;GO:0043167:ion binding;GO:0043169:cation binding;GO:0046872:metal ion binding;GO:0046914:transition metal ion binding,GO:0005488:binding;GO:0008270:zinc ion binding;GO:0043167:ion binding;GO:0043169:cation binding;GO:0046872:metal ion binding;GO:0046914:transition metal ion binding	GO:0005622:intracellular;GO:0005623:cell;GO:0005634:nucleus;GO:0043226:organelle;GO:0043227:membrane-bounded organelle;GO:0043229:intracellular organelle;GO:0043231:intracellular membrane-bounded organelle;GO:0044424:intracellular part;GO:0044464:cell part,GO:0005622:intracellular;GO:0005623:cell;GO:0005634:nucleus;GO:0043226:organelle;GO:0043227:membrane-bounded organelle;GO:0043229:intracellula…
ath-miR5642a	Down_regulate	0.604	-0.728	0	133.27	448	161.01	599	118	369	82.92	281	72.65	243	119.21	354	AT2G32250.4|AT2G32250	Y	-22.8	155	7	1	N	0	--	--	only miranda	XLOC_009770	2:13692962-13697164	5.32615	6.6863	7.06049	16.6924	12.0557	13.0526	1.12958	up	0.000277185	817785	-	2:13693105-13697154	FRS2	protein_coding	Protein FAR1-RELATED SEQUENCE 2 [Source:UniProtKB/Swiss-Prot;Acc:Q3EBQ3]	-	GO:0009314:response to radiation;GO:0009416:response to light stimulus;GO:0009628:response to abiotic stimulus;GO:0009639:response to red or far red light;GO:0050896:response to stimulus,GO:0009314:response to radiation;GO:0009416:response to light stimulus;GO:0009628:response to abiotic stimulus;GO:0009639:response to red or far red light;GO:0050896:response to stimulus	GO:0005488:binding;GO:0008270:zinc ion binding;GO:0043167:ion binding;GO:0043169:cation binding;GO:0046872:metal ion binding;GO:0046914:transition metal ion binding,GO:0005488:binding;GO:0008270:zinc ion binding;GO:0043167:ion binding;GO:0043169:cation binding;GO:0046872:metal ion binding;GO:0046914:transition metal ion binding	GO:0005622:intracellular;GO:0005623:cell;GO:0005634:nucleus;GO:0043226:organelle;GO:0043227:membrane-bounded organelle;GO:0043229:intracellular organelle;GO:0043231:intracellular membrane-bounded organelle;GO:0044424:intracellular part;GO:0044464:cell part,GO:0005622:intracellular;GO:0005623:cell;GO:0005634:nucleus;GO:0043226:organelle;GO:0043227:membrane-bounded organelle;GO:0043229:intracellula…
ath-miR5642a	Down_regulate	0.604	-0.728	0	133.27	448	161.01	599	118	369	82.92	281	72.65	243	119.21	354	AT3G21150.1|AT3G21150	Y	-24.66	155	6	1	N	0	--	--	only miranda	XLOC_017556	3:7412635-7413539	0.802147	1.84703	2.13576	3.7605	2.66884	3.80241	1.0946	up	0.00542329	821667	Q9LJB7	3:7412636-7413539	BBX32	protein_coding	B-box zinc finger protein 32 [Source:UniProtKB/Swiss-Prot;Acc:Q9LJB7]	-	GO:0003006:developmental process involved in reproduction;GO:0006139:nucleobase-containing compound metabolic process;GO:0006351:transcription, DNA-templated;GO:0006355:regulation of transcription, DNA-templated;GO:0006725:cellular aromatic compound metabolic process;GO:0006807:nitrogen compound metabolic process;GO:0007154:cell communication;GO:0007165:signal transduction;GO:0007275:multicellula…	GO:0001071:nucleic acid binding transcription factor activity;GO:0003700:sequence-specific DNA binding transcription factor activity;GO:0005488:binding;GO:0005515:protein binding;GO:0008270:zinc ion binding;GO:0043167:ion binding;GO:0043169:cation binding;GO:0046872:metal ion binding;GO:0046914:transition metal ion binding,GO:0001071:nucleic acid binding transcription factor activity;GO:0003700:s…	GO:0005622:intracellular;GO:0005623:cell;GO:0005634:nucleus;GO:0005737:cytoplasm;GO:0043226:organelle;GO:0043227:membrane-bounded organelle;GO:0043229:intracellular organelle;GO:0043231:intracellular membrane-bounded organelle;GO:0044424:intracellular part;GO:0044464:cell part,GO:0005622:intracellular;GO:0005623:cell;GO:0005634:nucleus;GO:0005737:cytoplasm;GO:0043226:organelle;GO:0043227:membrane…
ath-miR5642a	Down_regulate	0.604	-0.728	0	133.27	448	161.01	599	118	369	82.92	281	72.65	243	119.21	354	AT3G22260.1|AT3G22260	Y	-26.52	162	2	1	N	0	--	--	only miranda	XLOC_014447	3:7870741-7873560	8.85006	7.45524	9.5242	29.0025	20.5716	19.0914	1.40804	up	0.000277185	821796	Q0V869 F4J076	3:7870892-7873548	-	protein_coding	Cysteine proteinases superfamily protein [Source:TAIR;Acc:AT3G22260]	-	GO:0006508:proteolysis;GO:0008152:metabolic process;GO:0019538:protein metabolic process;GO:0043170:macromolecule metabolic process;GO:0044238:primary metabolic process;GO:0071704:organic substance metabolic process,GO:0006508:proteolysis;GO:0008152:metabolic process;GO:0019538:protein metabolic process;GO:0043170:macromolecule metabolic process;GO:0044238:primary metabolic process;GO:0071704:org…	GO:0003824:catalytic activity;GO:0008233:peptidase activity;GO:0008234:cysteine-type peptidase activity;GO:0016787:hydrolase activity;GO:0070011:peptidase activity, acting on L-amino acid peptides,GO:0003824:catalytic activity;GO:0008233:peptidase activity;GO:0008234:cysteine-type peptidase activity;GO:0016787:hydrolase activity;GO:0070011:peptidase activity, acting on L-amino acid peptides	GO:0005622:intracellular;GO:0005623:cell;GO:0005634:nucleus;GO:0005737:cytoplasm;GO:0005886:plasma membrane;GO:0009507:chloroplast;GO:0009536:plastid;GO:0016020:membrane;GO:0043226:organelle;GO:0043227:membrane-bounded organelle;GO:0043229:intracellular organelle;GO:0043231:intracellular membrane-bounded organelle;GO:0044424:intracellular part;GO:0044444:cytoplasmic part;GO:0044464:cell part;GO:0…
ath-miR5642a	Down_regulate	0.604	-0.728	0	133.27	448	161.01	599	118	369	82.92	281	72.65	243	119.21	354	AT3G22260.2|AT3G22260	Y	-26.52	162	2	1	N	0	--	--	only miranda	XLOC_014447	3:7870741-7873560	8.85006	7.45524	9.5242	29.0025	20.5716	19.0914	1.40804	up	0.000277185	821796	Q0V869 F4J076	3:7870892-7873548	-	protein_coding	Cysteine proteinases superfamily protein [Source:TAIR;Acc:AT3G22260]	-	GO:0006508:proteolysis;GO:0008152:metabolic process;GO:0019538:protein metabolic process;GO:0043170:macromolecule metabolic process;GO:0044238:primary metabolic process;GO:0071704:organic substance metabolic process,GO:0006508:proteolysis;GO:0008152:metabolic process;GO:0019538:protein metabolic process;GO:0043170:macromolecule metabolic process;GO:0044238:primary metabolic process;GO:0071704:org…	GO:0003824:catalytic activity;GO:0008233:peptidase activity;GO:0008234:cysteine-type peptidase activity;GO:0016787:hydrolase activity;GO:0070011:peptidase activity, acting on L-amino acid peptides,GO:0003824:catalytic activity;GO:0008233:peptidase activity;GO:0008234:cysteine-type peptidase activity;GO:0016787:hydrolase activity;GO:0070011:peptidase activity, acting on L-amino acid peptides	GO:0005622:intracellular;GO:0005623:cell;GO:0005634:nucleus;GO:0005737:cytoplasm;GO:0005886:plasma membrane;GO:0009507:chloroplast;GO:0009536:plastid;GO:0016020:membrane;GO:0043226:organelle;GO:0043227:membrane-bounded organelle;GO:0043229:intracellular organelle;GO:0043231:intracellular membrane-bounded organelle;GO:0044424:intracellular part;GO:0044444:cytoplasmic part;GO:0044464:cell part;GO:0…
ath-miR5642a	Down_regulate	0.604	-0.728	0	133.27	448	161.01	599	118	369	82.92	281	72.65	243	119.21	354	AT3G22260.3|AT3G22260	Y	-26.52	162	2	1	N	0	--	--	only miranda	XLOC_014447	3:7870741-7873560	8.85006	7.45524	9.5242	29.0025	20.5716	19.0914	1.40804	up	0.000277185	821796	Q0V869 F4J076	3:7870892-7873548	-	protein_coding	Cysteine proteinases superfamily protein [Source:TAIR;Acc:AT3G22260]	-	GO:0006508:proteolysis;GO:0008152:metabolic process;GO:0019538:protein metabolic process;GO:0043170:macromolecule metabolic process;GO:0044238:primary metabolic process;GO:0071704:organic substance metabolic process,GO:0006508:proteolysis;GO:0008152:metabolic process;GO:0019538:protein metabolic process;GO:0043170:macromolecule metabolic process;GO:0044238:primary metabolic process;GO:0071704:org…	GO:0003824:catalytic activity;GO:0008233:peptidase activity;GO:0008234:cysteine-type peptidase activity;GO:0016787:hydrolase activity;GO:0070011:peptidase activity, acting on L-amino acid peptides,GO:0003824:catalytic activity;GO:0008233:peptidase activity;GO:0008234:cysteine-type peptidase activity;GO:0016787:hydrolase activity;GO:0070011:peptidase activity, acting on L-amino acid peptides	GO:0005622:intracellular;GO:0005623:cell;GO:0005634:nucleus;GO:0005737:cytoplasm;GO:0005886:plasma membrane;GO:0009507:chloroplast;GO:0009536:plastid;GO:0016020:membrane;GO:0043226:organelle;GO:0043227:membrane-bounded organelle;GO:0043229:intracellular organelle;GO:0043231:intracellular membrane-bounded organelle;GO:0044424:intracellular part;GO:0044444:cytoplasmic part;GO:0044464:cell part;GO:0…
ath-miR5642a	Down_regulate	0.604	-0.728	0	133.27	448	161.01	599	118	369	82.92	281	72.65	243	119.21	354	AT3G23570.1|AT3G23570	Y	-24.41	153	10	1	N	0	--	--	only miranda	XLOC_017688	3:8457777-8459691	19.6728	17.6016	19.2956	46.9914	45.8909	46.1138	1.29425	up	0.000277185	821936	Q94JY3	3:8457778-8459691	-	protein_coding	alpha/beta-Hydrolases superfamily protein [Source:TAIR;Acc:AT3G23570]	-	-	GO:0003824:catalytic activity;GO:0016787:hydrolase activity,GO:0003824:catalytic activity;GO:0016787:hydrolase activity	GO:0005622:intracellular;GO:0005623:cell;GO:0005737:cytoplasm;GO:0005829:cytosol;GO:0044424:intracellular part;GO:0044444:cytoplasmic part;GO:0044464:cell part,GO:0005622:intracellular;GO:0005623:cell;GO:0005737:cytoplasm;GO:0005829:cytosol;GO:0044424:intracellular part;GO:0044444:cytoplasmic part;GO:0044464:cell part
ath-miR5642a	Down_regulate	0.604	-0.728	0	133.27	448	161.01	599	118	369	82.92	281	72.65	243	119.21	354	AT3G25610.1|AT3G25610	Y	-24.61	160	3	1	N	0	--	--	only miranda	XLOC_017797	3:9308941-9313353	3.50827	4.98934	6.55946	64.1192	31.7903	37.763	3.14813	up	0.000277185	822148	Q9LI83	3:9308942-9313353	ALA10	protein_coding	Phospholipid-transporting ATPase 10 [Source:UniProtKB/Swiss-Prot;Acc:Q9LI83]	-	GO:0006810:transport;GO:0006811:ion transport;GO:0006820:anion transport;GO:0006869:lipid transport;GO:0009987:cellular process;GO:0010876:lipid localization;GO:0015711:organic anion transport;GO:0015748:organophosphate ester transport;GO:0015914:phospholipid transport;GO:0016043:cellular component organization;GO:0033036:macromolecule localization;GO:0034204:lipid translocation;GO:0044699:single…	GO:0000166:nucleotide binding;GO:0001882:nucleoside binding;GO:0001883:purine nucleoside binding;GO:0003824:catalytic activity;GO:0004012:phospholipid-translocating ATPase activity;GO:0005215:transporter activity;GO:0005319:lipid transporter activity;GO:0005488:binding;GO:0005524:ATP binding;GO:0005548:phospholipid transporter activity;GO:0015075:ion transmembrane transporter activity;GO:0015399:…	GO:0005623:cell;GO:0005886:plasma membrane;GO:0016020:membrane;GO:0016021:integral component of membrane;GO:0031224:intrinsic component of membrane;GO:0044425:membrane part;GO:0044464:cell part;GO:0071944:cell periphery,GO:0005623:cell;GO:0005886:plasma membrane;GO:0016020:membrane;GO:0016021:integral component of membrane;GO:0031224:intrinsic component of membrane;GO:0044425:membrane part;GO:004…
ath-miR5642a	Down_regulate	0.604	-0.728	0	133.27	448	161.01	599	118	369	82.92	281	72.65	243	119.21	354	AT3G45140.1|AT3G45140	Y	-27.45	154	9	1	N	0	--	--	only miranda	XLOC_015466	3:16525314-16529362	251.672	188.608	208.04	565.592	268.508	509.943	1.04817	up	0.000277185	823650	P38418	3:16525410-16529352	LOX2	protein_coding	Lipoxygenase 2, chloroplastic [Source:UniProtKB/Swiss-Prot;Acc:P38418]	ath01100:Metabolic pathways;ath00592:alpha-Linolenic acid metabolism;ath00591:Linoleic acid metabolism,ath01100:Metabolic pathways;ath00592:alpha-Linolenic acid metabolism;ath00591:Linoleic acid metabolism	GO:0000023:maltose metabolic process;GO:0000096:sulfur amino acid metabolic process;GO:0000271:polysaccharide biosynthetic process;GO:0001101:response to acid chemical;GO:0005975:carbohydrate metabolic process;GO:0005976:polysaccharide metabolic process;GO:0005982:starch metabolic process;GO:0005984:disaccharide metabolic process;GO:0006073:cellular glucan metabolic process;GO:0006081:cellular al…	GO:0003824:catalytic activity;GO:0005488:binding;GO:0005506:iron ion binding;GO:0005515:protein binding;GO:0016165:linoleate 13S-lipoxygenase activity;GO:0016491:oxidoreductase activity;GO:0016701:oxidoreductase activity, acting on single donors with incorporation of molecular oxygen;GO:0016702:oxidoreductase activity, acting on single donors with incorporation of molecular oxygen, incorporation …	GO:0005622:intracellular;GO:0005623:cell;GO:0005737:cytoplasm;GO:0009507:chloroplast;GO:0009526:plastid envelope;GO:0009532:plastid stroma;GO:0009534:chloroplast thylakoid;GO:0009535:chloroplast thylakoid membrane;GO:0009536:plastid;GO:0009570:chloroplast stroma;GO:0009579:thylakoid;GO:0009941:chloroplast envelope;GO:0016020:membrane;GO:0031967:organelle envelope;GO:0031975:envelope;GO:0031976:pl…
ath-miR5642a	Down_regulate	0.604	-0.728	0	133.27	448	161.01	599	118	369	82.92	281	72.65	243	119.21	354	AT5G54810.1|AT5G54810	Y	-29.46	170	1	1	N	0	--	--	only miranda	XLOC_031057	5:22264575-22266974	127.602	145.383	142.105	1032.38	564.872	855.054	2.55964	up	0.000277185	835571	P14671	5:22264594-22266785	TSB1	protein_coding	Tryptophan synthase beta chain 1, chloroplastic [Source:UniProtKB/Swiss-Prot;Acc:P14671]	ath01100:Metabolic pathways;ath01110:Biosynthesis of secondary metabolites;ath00400:Phenylalanine, tyrosine and tryptophan biosynthesis;ath01230:Biosynthesis of amino acids;ath00260:Glycine, serine and threonine metabolism,ath01100:Metabolic pathways;ath01110:Biosynthesis of secondary metabolites;ath00400:Phenylalanine, tyrosine and tryptophan biosynthesis;ath01230:Biosynthesis of amino acids;ath…	GO:0000162:tryptophan biosynthetic process;GO:0006082:organic acid metabolic process;GO:0006520:cellular amino acid metabolic process;GO:0006568:tryptophan metabolic process;GO:0006576:cellular biogenic amine metabolic process;GO:0006586:indolalkylamine metabolic process;GO:0006725:cellular aromatic compound metabolic process;GO:0006807:nitrogen compound metabolic process;GO:0006950:response to s…	GO:0003824:catalytic activity;GO:0004834:tryptophan synthase activity;GO:0005488:binding;GO:0016829:lyase activity;GO:0016835:carbon-oxygen lyase activity;GO:0016836:hydro-lyase activity;GO:0030170:pyridoxal phosphate binding;GO:0043167:ion binding;GO:0043168:anion binding;GO:0048037:cofactor binding;GO:0097159:organic cyclic compound binding;GO:1901363:heterocyclic compound binding,GO:0003824:ca…	GO:0005622:intracellular;GO:0005623:cell;GO:0005737:cytoplasm;GO:0005886:plasma membrane;GO:0009507:chloroplast;GO:0009532:plastid stroma;GO:0009536:plastid;GO:0009570:chloroplast stroma;GO:0016020:membrane;GO:0043226:organelle;GO:0043227:membrane-bounded organelle;GO:0043229:intracellular organelle;GO:0043231:intracellular membrane-bounded organelle;GO:0044422:organelle part;GO:0044424:intracell…
ath-miR5642b	Down_regulate	0.594	-0.753	0	93.41	314	111.55	415	79.31	248	57.84	196	51.42	172	75.1	223	AT1G06720.1|AT1G06720	N	--	--	0	--	Y	3	6	-13.37	only pita	XLOC_004390	1:2060416-2067362	2.77467	2.67287	2.45665	6.41049	4.64134	6.19145	1.12216	up	0.000277185	837182	F4IDR3	1:2060444-2067323	-	protein_coding	P-loop containing nucleoside triphosphate hydrolases superfamily protein [Source:TAIR;Acc:AT1G06720]	ath03008:Ribosome biogenesis in eukaryotes,ath03008:Ribosome biogenesis in eukaryotes	GO:0006403:RNA localization;GO:0006405:RNA export from nucleus;GO:0006406:mRNA export from nucleus;GO:0006605:protein targeting;GO:0006606:protein import into nucleus;GO:0006810:transport;GO:0006886:intracellular protein transport;GO:0006913:nucleocytoplasmic transport;GO:0008104:protein localization;GO:0008152:metabolic process;GO:0010467:gene expression;GO:0015031:protein transport;GO:0015931:n…	GO:0000166:nucleotide binding;GO:0001882:nucleoside binding;GO:0001883:purine nucleoside binding;GO:0003824:catalytic activity;GO:0003924:GTPase activity;GO:0005488:binding;GO:0005525:GTP binding;GO:0016462:pyrophosphatase activity;GO:0016787:hydrolase activity;GO:0016817:hydrolase activity, acting on acid anhydrides;GO:0016818:hydrolase activity, acting on acid anhydrides, in phosphorus-containi…	GO:0005622:intracellular;GO:0005623:cell;GO:0005634:nucleus;GO:0043226:organelle;GO:0043227:membrane-bounded organelle;GO:0043229:intracellular organelle;GO:0043231:intracellular membrane-bounded organelle;GO:0044424:intracellular part;GO:0044464:cell part,GO:0005622:intracellular;GO:0005623:cell;GO:0005634:nucleus;GO:0043226:organelle;GO:0043227:membrane-bounded organelle;GO:0043229:intracellula…
ath-miR5642b	Down_regulate	0.594	-0.753	0	93.41	314	111.55	415	79.31	248	57.84	196	51.42	172	75.1	223	AT1G09940.1|AT1G09940	N	--	--	0	--	Y	6	2	-12.53	only pita	XLOC_004572	1:3236994-3239554	10.7903	12.095	10.6305	66.5644	31.4758	37.7781	2.01575	up	0.000277185	837528	P49294	1:3236995-3239554	HEMA2	protein_coding	Glutamyl-tRNA reductase 2, chloroplastic [Source:UniProtKB/Swiss-Prot;Acc:P49294]	ath01100:Metabolic pathways;ath01110:Biosynthesis of secondary metabolites;ath00860:Porphyrin and chlorophyll metabolism,ath01100:Metabolic pathways;ath01110:Biosynthesis of secondary metabolites;ath00860:Porphyrin and chlorophyll metabolism	GO:0006725:cellular aromatic compound metabolic process;GO:0006778:porphyrin-containing compound metabolic process;GO:0006779:porphyrin-containing compound biosynthetic process;GO:0006782:protoporphyrinogen IX biosynthetic process;GO:0006783:heme biosynthetic process;GO:0006807:nitrogen compound metabolic process;GO:0006950:response to stress;GO:0006952:defense response;GO:0006979:response to oxi…	GO:0000166:nucleotide binding;GO:0003824:catalytic activity;GO:0005488:binding;GO:0008883:glutamyl-tRNA reductase activity;GO:0016491:oxidoreductase activity;GO:0016620:oxidoreductase activity, acting on the aldehyde or oxo group of donors, NAD or NADP as acceptor;GO:0016903:oxidoreductase activity, acting on the aldehyde or oxo group of donors;GO:0036094:small molecule binding;GO:0048037:cofacto…	GO:0005622:intracellular;GO:0005623:cell;GO:0005737:cytoplasm;GO:0009507:chloroplast;GO:0009536:plastid;GO:0043226:organelle;GO:0043227:membrane-bounded organelle;GO:0043229:intracellular organelle;GO:0043231:intracellular membrane-bounded organelle;GO:0044424:intracellular part;GO:0044444:cytoplasmic part;GO:0044464:cell part,GO:0005622:intracellular;GO:0005623:cell;GO:0005737:cytoplasm;GO:00095…
ath-miR5642b	Down_regulate	0.594	-0.753	0	93.41	314	111.55	415	79.31	248	57.84	196	51.42	172	75.1	223	AT1G10586.1|AT1G10586	N	--	--	0	--	Y	5	2	-12.82	only pita	XLOC_004612	1:3496927-3499439	0	0	0	0.628188	1.63314	0.264297	positive_infinity	up	0.000277185	6240488	B3H4W4 Q9XIJ1	1:3496928-3499439	-	protein_coding	basic helix-loop-helix (bHLH) DNA-binding superfamily protein [Source:TAIR;Acc:AT1G10586]	-	-	GO:0005488:binding;GO:0005515:protein binding;GO:0046983:protein dimerization activity,GO:0005488:binding;GO:0005515:protein binding;GO:0046983:protein dimerization activity	GO:0005622:intracellular;GO:0005623:cell;GO:0005634:nucleus;GO:0043226:organelle;GO:0043227:membrane-bounded organelle;GO:0043229:intracellular organelle;GO:0043231:intracellular membrane-bounded organelle;GO:0044424:intracellular part;GO:0044464:cell part,GO:0005622:intracellular;GO:0005623:cell;GO:0005634:nucleus;GO:0043226:organelle;GO:0043227:membrane-bounded organelle;GO:0043229:intracellula…
ath-miR5642b	Down_regulate	0.594	-0.753	0	93.41	314	111.55	415	79.31	248	57.84	196	51.42	172	75.1	223	AT1G10586.2|AT1G10586	N	--	--	0	--	Y	4	2	-12.96	only pita	XLOC_004612	1:3496927-3499439	0	0	0	0.628188	1.63314	0.264297	positive_infinity	up	0.000277185	6240488	B3H4W4 Q9XIJ1	1:3496928-3499439	-	protein_coding	basic helix-loop-helix (bHLH) DNA-binding superfamily protein [Source:TAIR;Acc:AT1G10586]	-	-	GO:0005488:binding;GO:0005515:protein binding;GO:0046983:protein dimerization activity,GO:0005488:binding;GO:0005515:protein binding;GO:0046983:protein dimerization activity	GO:0005622:intracellular;GO:0005623:cell;GO:0005634:nucleus;GO:0043226:organelle;GO:0043227:membrane-bounded organelle;GO:0043229:intracellular organelle;GO:0043231:intracellular membrane-bounded organelle;GO:0044424:intracellular part;GO:0044464:cell part,GO:0005622:intracellular;GO:0005623:cell;GO:0005634:nucleus;GO:0043226:organelle;GO:0043227:membrane-bounded organelle;GO:0043229:intracellula…
ath-miR5642b	Down_regulate	0.594	-0.753	0	93.41	314	111.55	415	79.31	248	57.84	196	51.42	172	75.1	223	AT1G10770.1|AT1G10770	Y	-24.36	156	5	1	Y	1	1	-14.51	both	XLOC_004624	1:3591632-3592411	2.00068	2.43688	2.80768	3.70899	5.93337	5.00064	1.01323	up	0.00680035	837620	Q9SAC5	1:3591633-3592411	-	protein_coding	Plant invertase/pectin methylesterase inhibitor superfamily protein [Source:TAIR;Acc:AT1G10770]	-	GO:0000902:cell morphogenesis;GO:0000904:cell morphogenesis involved in differentiation;GO:0003006:developmental process involved in reproduction;GO:0009653:anatomical structure morphogenesis;GO:0009826:unidimensional cell growth;GO:0009856:pollination;GO:0009860:pollen tube growth;GO:0009932:cell tip growth;GO:0009987:cellular process;GO:0016043:cellular component organization;GO:0016049:cell gr…	GO:0003824:catalytic activity;GO:0004857:enzyme inhibitor activity;GO:0016787:hydrolase activity;GO:0016788:hydrolase activity, acting on ester bonds;GO:0030234:enzyme regulator activity;GO:0030599:pectinesterase activity;GO:0046910:pectinesterase inhibitor activity;GO:0052689:carboxylic ester hydrolase activity;GO:0098772:molecular function regulator,GO:0003824:catalytic activity;GO:0004857:enzy…	-
ath-miR5642b	Down_regulate	0.594	-0.753	0	93.41	314	111.55	415	79.31	248	57.84	196	51.42	172	75.1	223	AT1G12200.1|AT1G12200	Y	-26.8	141	38	1	Y	2	2	-13.88	both	XLOC_000588	1:4137532-4140028	3.45359	2.89596	3.68294	19.5137	11.2817	13.0825	2.12603	up	0.000277185	837773	Q9FWW9	1:4137533-4140028	-	protein_coding	Flavin-containing monooxygenase FMO GS-OX-like 2 [Source:UniProtKB/Swiss-Prot;Acc:Q9FWW9]	-	GO:0006950:response to stress;GO:0006952:defense response;GO:0008152:metabolic process;GO:0009605:response to external stimulus;GO:0009607:response to biotic stimulus;GO:0009620:response to fungus;GO:0043207:response to external biotic stimulus;GO:0044699:single-organism process;GO:0044710:single-organism metabolic process;GO:0050832:defense response to fungus;GO:0050896:response to stimulus;GO:0…	GO:0000166:nucleotide binding;GO:0003824:catalytic activity;GO:0004497:monooxygenase activity;GO:0004499:N,N-dimethylaniline monooxygenase activity;GO:0005488:binding;GO:0016491:oxidoreductase activity;GO:0016705:oxidoreductase activity, acting on paired donors, with incorporation or reduction of molecular oxygen;GO:0016709:oxidoreductase activity, acting on paired donors, with incorporation or r…	GO:0005622:intracellular;GO:0005623:cell;GO:0005634:nucleus;GO:0043226:organelle;GO:0043227:membrane-bounded organelle;GO:0043229:intracellular organelle;GO:0043231:intracellular membrane-bounded organelle;GO:0044424:intracellular part;GO:0044464:cell part,GO:0005622:intracellular;GO:0005623:cell;GO:0005634:nucleus;GO:0043226:organelle;GO:0043227:membrane-bounded organelle;GO:0043229:intracellula…
ath-miR5642b	Down_regulate	0.594	-0.753	0	93.41	314	111.55	415	79.31	248	57.84	196	51.42	172	75.1	223	AT1G13470.1|AT1G13470	N	--	--	0	--	Y	7	2	-10.58	only pita	XLOC_004769	1:4620182-4621691	3.60979	5.87152	3.537	30.7679	33.0635	27.9944	2.81577	up	0.000277185	837907	F4HQT8	1:4620228-4621580	-	protein_coding	Protein of unknown function (DUF1262) [Source:TAIR;Acc:AT1G13470]	-	GO:0000165:MAPK cascade;GO:0001101:response to acid chemical;GO:0002376:immune system process;GO:0002682:regulation of immune system process;GO:0006082:organic acid metabolic process;GO:0006725:cellular aromatic compound metabolic process;GO:0006793:phosphorus metabolic process;GO:0006796:phosphate-containing compound metabolic process;GO:0006950:response to stress;GO:0006952:defense response;GO:…	-	-
ath-miR5642b	Down_regulate	0.594	-0.753	0	93.41	314	111.55	415	79.31	248	57.84	196	51.42	172	75.1	223	AT1G56130.1|AT1G56130	Y	-24.14	157	4	1	N	0	--	--	only miranda	XLOC_006744	1:20987163-21014165	10.5336	14.6437	15.0687	57.6623	32.0373	45.007	1.7403	up	0.000277185	842064|842065|842066|842067	F4I3K0|-|-|F4I3K4 C0LGH4	1:20987288-20993072|1:20994931-21000887|1:21001574-21007809|1:21008093-21014018	-|-|-|-	protein_coding|protein_coding|protein_coding|protein_coding	Leucine-rich repeat transmembrane protein kinase [Source:TAIR;Acc:AT1G56120]|Probable LRR receptor-like serine/threonine-protein kinase At1g56130 [Source:UniProtKB/Swiss-Prot;Acc:C0LGH2]|Probable LRR receptor-like serine/threonine-protein kinase At1g56140 [Source:UniProtKB/Swiss-Prot;Acc:C0LGH3]|Leucine-rich repeat transmembrane protein kinase [Source:TAIR;Acc:AT1G56145]	-	GO:0006464:cellular protein modification process;GO:0006468:protein phosphorylation;GO:0006793:phosphorus metabolic process;GO:0006796:phosphate-containing compound metabolic process;GO:0007154:cell communication;GO:0007165:signal transduction;GO:0008152:metabolic process;GO:0009719:response to endogenous stimulus;GO:0009725:response to hormone;GO:0009755:hormone-mediated signaling pathway;GO:000…	GO:0001653:peptide receptor activity;GO:0003824:catalytic activity;GO:0004672:protein kinase activity;GO:0004674:protein serine/threonine kinase activity;GO:0004675:transmembrane receptor protein serine/threonine kinase activity;GO:0004871:signal transducer activity;GO:0004872:receptor activity;GO:0004888:transmembrane signaling receptor activity;GO:0005488:binding;GO:0005515:protein binding;GO:0…	GO:0005623:cell;GO:0005886:plasma membrane;GO:0005911:cell-cell junction;GO:0009506:plasmodesma;GO:0016020:membrane;GO:0030054:cell junction;GO:0044464:cell part;GO:0055044:symplast;GO:0071944:cell periphery,GO:0005623:cell;GO:0005886:plasma membrane;GO:0005911:cell-cell junction;GO:0009506:plasmodesma;GO:0016020:membrane;GO:0030054:cell junction;GO:0044464:cell part;GO:0055044:symplast;GO:007194…
ath-miR5642b	Down_regulate	0.594	-0.753	0	93.41	314	111.55	415	79.31	248	57.84	196	51.42	172	75.1	223	AT2G32250.1|AT2G32250	Y	-22.8	155	7	1	N	0	--	--	only miranda	XLOC_009770	2:13692962-13697164	5.32615	6.6863	7.06049	16.6924	12.0557	13.0526	1.12958	up	0.000277185	817785	-	2:13693105-13697154	FRS2	protein_coding	Protein FAR1-RELATED SEQUENCE 2 [Source:UniProtKB/Swiss-Prot;Acc:Q3EBQ3]	-	GO:0009314:response to radiation;GO:0009416:response to light stimulus;GO:0009628:response to abiotic stimulus;GO:0009639:response to red or far red light;GO:0050896:response to stimulus,GO:0009314:response to radiation;GO:0009416:response to light stimulus;GO:0009628:response to abiotic stimulus;GO:0009639:response to red or far red light;GO:0050896:response to stimulus	GO:0005488:binding;GO:0008270:zinc ion binding;GO:0043167:ion binding;GO:0043169:cation binding;GO:0046872:metal ion binding;GO:0046914:transition metal ion binding,GO:0005488:binding;GO:0008270:zinc ion binding;GO:0043167:ion binding;GO:0043169:cation binding;GO:0046872:metal ion binding;GO:0046914:transition metal ion binding	GO:0005622:intracellular;GO:0005623:cell;GO:0005634:nucleus;GO:0043226:organelle;GO:0043227:membrane-bounded organelle;GO:0043229:intracellular organelle;GO:0043231:intracellular membrane-bounded organelle;GO:0044424:intracellular part;GO:0044464:cell part,GO:0005622:intracellular;GO:0005623:cell;GO:0005634:nucleus;GO:0043226:organelle;GO:0043227:membrane-bounded organelle;GO:0043229:intracellula…
ath-miR5642b	Down_regulate	0.594	-0.753	0	93.41	314	111.55	415	79.31	248	57.84	196	51.42	172	75.1	223	AT2G32250.2|AT2G32250	Y	-22.8	155	7	1	N	0	--	--	only miranda	XLOC_009770	2:13692962-13697164	5.32615	6.6863	7.06049	16.6924	12.0557	13.0526	1.12958	up	0.000277185	817785	-	2:13693105-13697154	FRS2	protein_coding	Protein FAR1-RELATED SEQUENCE 2 [Source:UniProtKB/Swiss-Prot;Acc:Q3EBQ3]	-	GO:0009314:response to radiation;GO:0009416:response to light stimulus;GO:0009628:response to abiotic stimulus;GO:0009639:response to red or far red light;GO:0050896:response to stimulus,GO:0009314:response to radiation;GO:0009416:response to light stimulus;GO:0009628:response to abiotic stimulus;GO:0009639:response to red or far red light;GO:0050896:response to stimulus	GO:0005488:binding;GO:0008270:zinc ion binding;GO:0043167:ion binding;GO:0043169:cation binding;GO:0046872:metal ion binding;GO:0046914:transition metal ion binding,GO:0005488:binding;GO:0008270:zinc ion binding;GO:0043167:ion binding;GO:0043169:cation binding;GO:0046872:metal ion binding;GO:0046914:transition metal ion binding	GO:0005622:intracellular;GO:0005623:cell;GO:0005634:nucleus;GO:0043226:organelle;GO:0043227:membrane-bounded organelle;GO:0043229:intracellular organelle;GO:0043231:intracellular membrane-bounded organelle;GO:0044424:intracellular part;GO:0044464:cell part,GO:0005622:intracellular;GO:0005623:cell;GO:0005634:nucleus;GO:0043226:organelle;GO:0043227:membrane-bounded organelle;GO:0043229:intracellula…
ath-miR5642b	Down_regulate	0.594	-0.753	0	93.41	314	111.55	415	79.31	248	57.84	196	51.42	172	75.1	223	AT2G32250.3|AT2G32250	Y	-22.8	155	7	1	N	0	--	--	only miranda	XLOC_009770	2:13692962-13697164	5.32615	6.6863	7.06049	16.6924	12.0557	13.0526	1.12958	up	0.000277185	817785	-	2:13693105-13697154	FRS2	protein_coding	Protein FAR1-RELATED SEQUENCE 2 [Source:UniProtKB/Swiss-Prot;Acc:Q3EBQ3]	-	GO:0009314:response to radiation;GO:0009416:response to light stimulus;GO:0009628:response to abiotic stimulus;GO:0009639:response to red or far red light;GO:0050896:response to stimulus,GO:0009314:response to radiation;GO:0009416:response to light stimulus;GO:0009628:response to abiotic stimulus;GO:0009639:response to red or far red light;GO:0050896:response to stimulus	GO:0005488:binding;GO:0008270:zinc ion binding;GO:0043167:ion binding;GO:0043169:cation binding;GO:0046872:metal ion binding;GO:0046914:transition metal ion binding,GO:0005488:binding;GO:0008270:zinc ion binding;GO:0043167:ion binding;GO:0043169:cation binding;GO:0046872:metal ion binding;GO:0046914:transition metal ion binding	GO:0005622:intracellular;GO:0005623:cell;GO:0005634:nucleus;GO:0043226:organelle;GO:0043227:membrane-bounded organelle;GO:0043229:intracellular organelle;GO:0043231:intracellular membrane-bounded organelle;GO:0044424:intracellular part;GO:0044464:cell part,GO:0005622:intracellular;GO:0005623:cell;GO:0005634:nucleus;GO:0043226:organelle;GO:0043227:membrane-bounded organelle;GO:0043229:intracellula…
ath-miR5642b	Down_regulate	0.594	-0.753	0	93.41	314	111.55	415	79.31	248	57.84	196	51.42	172	75.1	223	AT2G32250.4|AT2G32250	Y	-22.8	155	7	1	N	0	--	--	only miranda	XLOC_009770	2:13692962-13697164	5.32615	6.6863	7.06049	16.6924	12.0557	13.0526	1.12958	up	0.000277185	817785	-	2:13693105-13697154	FRS2	protein_coding	Protein FAR1-RELATED SEQUENCE 2 [Source:UniProtKB/Swiss-Prot;Acc:Q3EBQ3]	-	GO:0009314:response to radiation;GO:0009416:response to light stimulus;GO:0009628:response to abiotic stimulus;GO:0009639:response to red or far red light;GO:0050896:response to stimulus,GO:0009314:response to radiation;GO:0009416:response to light stimulus;GO:0009628:response to abiotic stimulus;GO:0009639:response to red or far red light;GO:0050896:response to stimulus	GO:0005488:binding;GO:0008270:zinc ion binding;GO:0043167:ion binding;GO:0043169:cation binding;GO:0046872:metal ion binding;GO:0046914:transition metal ion binding,GO:0005488:binding;GO:0008270:zinc ion binding;GO:0043167:ion binding;GO:0043169:cation binding;GO:0046872:metal ion binding;GO:0046914:transition metal ion binding	GO:0005622:intracellular;GO:0005623:cell;GO:0005634:nucleus;GO:0043226:organelle;GO:0043227:membrane-bounded organelle;GO:0043229:intracellular organelle;GO:0043231:intracellular membrane-bounded organelle;GO:0044424:intracellular part;GO:0044464:cell part,GO:0005622:intracellular;GO:0005623:cell;GO:0005634:nucleus;GO:0043226:organelle;GO:0043227:membrane-bounded organelle;GO:0043229:intracellula…
ath-miR5642b	Down_regulate	0.594	-0.753	0	93.41	314	111.55	415	79.31	248	57.84	196	51.42	172	75.1	223	AT3G21150.1|AT3G21150	Y	-24.66	155	6	1	N	0	--	--	only miranda	XLOC_017556	3:7412635-7413539	0.802147	1.84703	2.13576	3.7605	2.66884	3.80241	1.0946	up	0.00542329	821667	Q9LJB7	3:7412636-7413539	BBX32	protein_coding	B-box zinc finger protein 32 [Source:UniProtKB/Swiss-Prot;Acc:Q9LJB7]	-	GO:0003006:developmental process involved in reproduction;GO:0006139:nucleobase-containing compound metabolic process;GO:0006351:transcription, DNA-templated;GO:0006355:regulation of transcription, DNA-templated;GO:0006725:cellular aromatic compound metabolic process;GO:0006807:nitrogen compound metabolic process;GO:0007154:cell communication;GO:0007165:signal transduction;GO:0007275:multicellula…	GO:0001071:nucleic acid binding transcription factor activity;GO:0003700:sequence-specific DNA binding transcription factor activity;GO:0005488:binding;GO:0005515:protein binding;GO:0008270:zinc ion binding;GO:0043167:ion binding;GO:0043169:cation binding;GO:0046872:metal ion binding;GO:0046914:transition metal ion binding,GO:0001071:nucleic acid binding transcription factor activity;GO:0003700:s…	GO:0005622:intracellular;GO:0005623:cell;GO:0005634:nucleus;GO:0005737:cytoplasm;GO:0043226:organelle;GO:0043227:membrane-bounded organelle;GO:0043229:intracellular organelle;GO:0043231:intracellular membrane-bounded organelle;GO:0044424:intracellular part;GO:0044464:cell part,GO:0005622:intracellular;GO:0005623:cell;GO:0005634:nucleus;GO:0005737:cytoplasm;GO:0043226:organelle;GO:0043227:membrane…
ath-miR5642b	Down_regulate	0.594	-0.753	0	93.41	314	111.55	415	79.31	248	57.84	196	51.42	172	75.1	223	AT3G22260.1|AT3G22260	Y	-26.52	162	2	1	N	0	--	--	only miranda	XLOC_014447	3:7870741-7873560	8.85006	7.45524	9.5242	29.0025	20.5716	19.0914	1.40804	up	0.000277185	821796	Q0V869 F4J076	3:7870892-7873548	-	protein_coding	Cysteine proteinases superfamily protein [Source:TAIR;Acc:AT3G22260]	-	GO:0006508:proteolysis;GO:0008152:metabolic process;GO:0019538:protein metabolic process;GO:0043170:macromolecule metabolic process;GO:0044238:primary metabolic process;GO:0071704:organic substance metabolic process,GO:0006508:proteolysis;GO:0008152:metabolic process;GO:0019538:protein metabolic process;GO:0043170:macromolecule metabolic process;GO:0044238:primary metabolic process;GO:0071704:org…	GO:0003824:catalytic activity;GO:0008233:peptidase activity;GO:0008234:cysteine-type peptidase activity;GO:0016787:hydrolase activity;GO:0070011:peptidase activity, acting on L-amino acid peptides,GO:0003824:catalytic activity;GO:0008233:peptidase activity;GO:0008234:cysteine-type peptidase activity;GO:0016787:hydrolase activity;GO:0070011:peptidase activity, acting on L-amino acid peptides	GO:0005622:intracellular;GO:0005623:cell;GO:0005634:nucleus;GO:0005737:cytoplasm;GO:0005886:plasma membrane;GO:0009507:chloroplast;GO:0009536:plastid;GO:0016020:membrane;GO:0043226:organelle;GO:0043227:membrane-bounded organelle;GO:0043229:intracellular organelle;GO:0043231:intracellular membrane-bounded organelle;GO:0044424:intracellular part;GO:0044444:cytoplasmic part;GO:0044464:cell part;GO:0…
ath-miR5642b	Down_regulate	0.594	-0.753	0	93.41	314	111.55	415	79.31	248	57.84	196	51.42	172	75.1	223	AT3G22260.2|AT3G22260	Y	-26.52	162	2	1	N	0	--	--	only miranda	XLOC_014447	3:7870741-7873560	8.85006	7.45524	9.5242	29.0025	20.5716	19.0914	1.40804	up	0.000277185	821796	Q0V869 F4J076	3:7870892-7873548	-	protein_coding	Cysteine proteinases superfamily protein [Source:TAIR;Acc:AT3G22260]	-	GO:0006508:proteolysis;GO:0008152:metabolic process;GO:0019538:protein metabolic process;GO:0043170:macromolecule metabolic process;GO:0044238:primary metabolic process;GO:0071704:organic substance metabolic process,GO:0006508:proteolysis;GO:0008152:metabolic process;GO:0019538:protein metabolic process;GO:0043170:macromolecule metabolic process;GO:0044238:primary metabolic process;GO:0071704:org…	GO:0003824:catalytic activity;GO:0008233:peptidase activity;GO:0008234:cysteine-type peptidase activity;GO:0016787:hydrolase activity;GO:0070011:peptidase activity, acting on L-amino acid peptides,GO:0003824:catalytic activity;GO:0008233:peptidase activity;GO:0008234:cysteine-type peptidase activity;GO:0016787:hydrolase activity;GO:0070011:peptidase activity, acting on L-amino acid peptides	GO:0005622:intracellular;GO:0005623:cell;GO:0005634:nucleus;GO:0005737:cytoplasm;GO:0005886:plasma membrane;GO:0009507:chloroplast;GO:0009536:plastid;GO:0016020:membrane;GO:0043226:organelle;GO:0043227:membrane-bounded organelle;GO:0043229:intracellular organelle;GO:0043231:intracellular membrane-bounded organelle;GO:0044424:intracellular part;GO:0044444:cytoplasmic part;GO:0044464:cell part;GO:0…
ath-miR5642b	Down_regulate	0.594	-0.753	0	93.41	314	111.55	415	79.31	248	57.84	196	51.42	172	75.1	223	AT3G22260.3|AT3G22260	Y	-26.52	162	2	1	N	0	--	--	only miranda	XLOC_014447	3:7870741-7873560	8.85006	7.45524	9.5242	29.0025	20.5716	19.0914	1.40804	up	0.000277185	821796	Q0V869 F4J076	3:7870892-7873548	-	protein_coding	Cysteine proteinases superfamily protein [Source:TAIR;Acc:AT3G22260]	-	GO:0006508:proteolysis;GO:0008152:metabolic process;GO:0019538:protein metabolic process;GO:0043170:macromolecule metabolic process;GO:0044238:primary metabolic process;GO:0071704:organic substance metabolic process,GO:0006508:proteolysis;GO:0008152:metabolic process;GO:0019538:protein metabolic process;GO:0043170:macromolecule metabolic process;GO:0044238:primary metabolic process;GO:0071704:org…	GO:0003824:catalytic activity;GO:0008233:peptidase activity;GO:0008234:cysteine-type peptidase activity;GO:0016787:hydrolase activity;GO:0070011:peptidase activity, acting on L-amino acid peptides,GO:0003824:catalytic activity;GO:0008233:peptidase activity;GO:0008234:cysteine-type peptidase activity;GO:0016787:hydrolase activity;GO:0070011:peptidase activity, acting on L-amino acid peptides	GO:0005622:intracellular;GO:0005623:cell;GO:0005634:nucleus;GO:0005737:cytoplasm;GO:0005886:plasma membrane;GO:0009507:chloroplast;GO:0009536:plastid;GO:0016020:membrane;GO:0043226:organelle;GO:0043227:membrane-bounded organelle;GO:0043229:intracellular organelle;GO:0043231:intracellular membrane-bounded organelle;GO:0044424:intracellular part;GO:0044444:cytoplasmic part;GO:0044464:cell part;GO:0…
ath-miR5642b	Down_regulate	0.594	-0.753	0	93.41	314	111.55	415	79.31	248	57.84	196	51.42	172	75.1	223	AT3G23570.1|AT3G23570	Y	-24.41	153	10	1	N	0	--	--	only miranda	XLOC_017688	3:8457777-8459691	19.6728	17.6016	19.2956	46.9914	45.8909	46.1138	1.29425	up	0.000277185	821936	Q94JY3	3:8457778-8459691	-	protein_coding	alpha/beta-Hydrolases superfamily protein [Source:TAIR;Acc:AT3G23570]	-	-	GO:0003824:catalytic activity;GO:0016787:hydrolase activity,GO:0003824:catalytic activity;GO:0016787:hydrolase activity	GO:0005622:intracellular;GO:0005623:cell;GO:0005737:cytoplasm;GO:0005829:cytosol;GO:0044424:intracellular part;GO:0044444:cytoplasmic part;GO:0044464:cell part,GO:0005622:intracellular;GO:0005623:cell;GO:0005737:cytoplasm;GO:0005829:cytosol;GO:0044424:intracellular part;GO:0044444:cytoplasmic part;GO:0044464:cell part
ath-miR5642b	Down_regulate	0.594	-0.753	0	93.41	314	111.55	415	79.31	248	57.84	196	51.42	172	75.1	223	AT3G25610.1|AT3G25610	Y	-24.61	160	3	1	N	0	--	--	only miranda	XLOC_017797	3:9308941-9313353	3.50827	4.98934	6.55946	64.1192	31.7903	37.763	3.14813	up	0.000277185	822148	Q9LI83	3:9308942-9313353	ALA10	protein_coding	Phospholipid-transporting ATPase 10 [Source:UniProtKB/Swiss-Prot;Acc:Q9LI83]	-	GO:0006810:transport;GO:0006811:ion transport;GO:0006820:anion transport;GO:0006869:lipid transport;GO:0009987:cellular process;GO:0010876:lipid localization;GO:0015711:organic anion transport;GO:0015748:organophosphate ester transport;GO:0015914:phospholipid transport;GO:0016043:cellular component organization;GO:0033036:macromolecule localization;GO:0034204:lipid translocation;GO:0044699:single…	GO:0000166:nucleotide binding;GO:0001882:nucleoside binding;GO:0001883:purine nucleoside binding;GO:0003824:catalytic activity;GO:0004012:phospholipid-translocating ATPase activity;GO:0005215:transporter activity;GO:0005319:lipid transporter activity;GO:0005488:binding;GO:0005524:ATP binding;GO:0005548:phospholipid transporter activity;GO:0015075:ion transmembrane transporter activity;GO:0015399:…	GO:0005623:cell;GO:0005886:plasma membrane;GO:0016020:membrane;GO:0016021:integral component of membrane;GO:0031224:intrinsic component of membrane;GO:0044425:membrane part;GO:0044464:cell part;GO:0071944:cell periphery,GO:0005623:cell;GO:0005886:plasma membrane;GO:0016020:membrane;GO:0016021:integral component of membrane;GO:0031224:intrinsic component of membrane;GO:0044425:membrane part;GO:004…
ath-miR5642b	Down_regulate	0.594	-0.753	0	93.41	314	111.55	415	79.31	248	57.84	196	51.42	172	75.1	223	AT3G45140.1|AT3G45140	Y	-27.45	154	9	1	N	0	--	--	only miranda	XLOC_015466	3:16525314-16529362	251.672	188.608	208.04	565.592	268.508	509.943	1.04817	up	0.000277185	823650	P38418	3:16525410-16529352	LOX2	protein_coding	Lipoxygenase 2, chloroplastic [Source:UniProtKB/Swiss-Prot;Acc:P38418]	ath01100:Metabolic pathways;ath00592:alpha-Linolenic acid metabolism;ath00591:Linoleic acid metabolism,ath01100:Metabolic pathways;ath00592:alpha-Linolenic acid metabolism;ath00591:Linoleic acid metabolism	GO:0000023:maltose metabolic process;GO:0000096:sulfur amino acid metabolic process;GO:0000271:polysaccharide biosynthetic process;GO:0001101:response to acid chemical;GO:0005975:carbohydrate metabolic process;GO:0005976:polysaccharide metabolic process;GO:0005982:starch metabolic process;GO:0005984:disaccharide metabolic process;GO:0006073:cellular glucan metabolic process;GO:0006081:cellular al…	GO:0003824:catalytic activity;GO:0005488:binding;GO:0005506:iron ion binding;GO:0005515:protein binding;GO:0016165:linoleate 13S-lipoxygenase activity;GO:0016491:oxidoreductase activity;GO:0016701:oxidoreductase activity, acting on single donors with incorporation of molecular oxygen;GO:0016702:oxidoreductase activity, acting on single donors with incorporation of molecular oxygen, incorporation …	GO:0005622:intracellular;GO:0005623:cell;GO:0005737:cytoplasm;GO:0009507:chloroplast;GO:0009526:plastid envelope;GO:0009532:plastid stroma;GO:0009534:chloroplast thylakoid;GO:0009535:chloroplast thylakoid membrane;GO:0009536:plastid;GO:0009570:chloroplast stroma;GO:0009579:thylakoid;GO:0009941:chloroplast envelope;GO:0016020:membrane;GO:0031967:organelle envelope;GO:0031975:envelope;GO:0031976:pl…
ath-miR5642b	Down_regulate	0.594	-0.753	0	93.41	314	111.55	415	79.31	248	57.84	196	51.42	172	75.1	223	AT5G54810.1|AT5G54810	Y	-29.46	170	1	1	N	0	--	--	only miranda	XLOC_031057	5:22264575-22266974	127.602	145.383	142.105	1032.38	564.872	855.054	2.55964	up	0.000277185	835571	P14671	5:22264594-22266785	TSB1	protein_coding	Tryptophan synthase beta chain 1, chloroplastic [Source:UniProtKB/Swiss-Prot;Acc:P14671]	ath01100:Metabolic pathways;ath01110:Biosynthesis of secondary metabolites;ath00400:Phenylalanine, tyrosine and tryptophan biosynthesis;ath01230:Biosynthesis of amino acids;ath00260:Glycine, serine and threonine metabolism,ath01100:Metabolic pathways;ath01110:Biosynthesis of secondary metabolites;ath00400:Phenylalanine, tyrosine and tryptophan biosynthesis;ath01230:Biosynthesis of amino acids;ath…	GO:0000162:tryptophan biosynthetic process;GO:0006082:organic acid metabolic process;GO:0006520:cellular amino acid metabolic process;GO:0006568:tryptophan metabolic process;GO:0006576:cellular biogenic amine metabolic process;GO:0006586:indolalkylamine metabolic process;GO:0006725:cellular aromatic compound metabolic process;GO:0006807:nitrogen compound metabolic process;GO:0006950:response to s…	GO:0003824:catalytic activity;GO:0004834:tryptophan synthase activity;GO:0005488:binding;GO:0016829:lyase activity;GO:0016835:carbon-oxygen lyase activity;GO:0016836:hydro-lyase activity;GO:0030170:pyridoxal phosphate binding;GO:0043167:ion binding;GO:0043168:anion binding;GO:0048037:cofactor binding;GO:0097159:organic cyclic compound binding;GO:1901363:heterocyclic compound binding,GO:0003824:ca…	GO:0005622:intracellular;GO:0005623:cell;GO:0005737:cytoplasm;GO:0005886:plasma membrane;GO:0009507:chloroplast;GO:0009532:plastid stroma;GO:0009536:plastid;GO:0009570:chloroplast stroma;GO:0016020:membrane;GO:0043226:organelle;GO:0043227:membrane-bounded organelle;GO:0043229:intracellular organelle;GO:0043231:intracellular membrane-bounded organelle;GO:0044422:organelle part;GO:0044424:intracell…
ath-miR8175	Down_regulate	0.666	-0.586	0.043	436.09	1466	255.63	951	627.43	1962	227.22	770	384.18	1285	285.57	848	AT1G01480.1|AT1G01480	Y	-20.12	143	68	1	Y	19	4	-10.35	both	XLOC_000027	1:175781-178400	0	0	0	13.713	13.2992	13.5782	positive_infinity	up	0.000277185	837082	-	1:175782-178400	ACS2	protein_coding	1-aminocyclopropane-1-carboxylate synthase 2 [Source:UniProtKB/Swiss-Prot;Acc:Q06402]	ath01100:Metabolic pathways;ath01110:Biosynthesis of secondary metabolites;ath00270:Cysteine and methionine metabolism,ath01100:Metabolic pathways;ath01110:Biosynthesis of secondary metabolites;ath00270:Cysteine and methionine metabolism	GO:0003006:developmental process involved in reproduction;GO:0007275:multicellular organismal development;GO:0007568:aging;GO:0008152:metabolic process;GO:0009058:biosynthetic process;GO:0009692:ethylene metabolic process;GO:0009693:ethylene biosynthetic process;GO:0009835:fruit ripening;GO:0009987:cellular process;GO:0010154:fruit development;GO:0021700:developmental maturation;GO:0022414:reprod…	GO:0003824:catalytic activity;GO:0005488:binding;GO:0005515:protein binding;GO:0016829:lyase activity;GO:0016846:carbon-sulfur lyase activity;GO:0016847:1-aminocyclopropane-1-carboxylate synthase activity,GO:0003824:catalytic activity;GO:0005488:binding;GO:0005515:protein binding;GO:0016829:lyase activity;GO:0016846:carbon-sulfur lyase activity;GO:0016847:1-aminocyclopropane-1-carboxylate synthas…	GO:0005622:intracellular;GO:0005623:cell;GO:0005737:cytoplasm;GO:0044424:intracellular part;GO:0044464:cell part,GO:0005622:intracellular;GO:0005623:cell;GO:0005737:cytoplasm;GO:0044424:intracellular part;GO:0044464:cell part
ath-miR8175	Down_regulate	0.666	-0.586	0.043	436.09	1466	255.63	951	627.43	1962	227.22	770	384.18	1285	285.57	848	AT1G01480.2|AT1G01480	Y	-20.12	143	68	1	Y	19	4	-10.35	both	XLOC_000027	1:175781-178400	0	0	0	13.713	13.2992	13.5782	positive_infinity	up	0.000277185	837082	-	1:175782-178400	ACS2	protein_coding	1-aminocyclopropane-1-carboxylate synthase 2 [Source:UniProtKB/Swiss-Prot;Acc:Q06402]	ath01100:Metabolic pathways;ath01110:Biosynthesis of secondary metabolites;ath00270:Cysteine and methionine metabolism,ath01100:Metabolic pathways;ath01110:Biosynthesis of secondary metabolites;ath00270:Cysteine and methionine metabolism	GO:0003006:developmental process involved in reproduction;GO:0007275:multicellular organismal development;GO:0007568:aging;GO:0008152:metabolic process;GO:0009058:biosynthetic process;GO:0009692:ethylene metabolic process;GO:0009693:ethylene biosynthetic process;GO:0009835:fruit ripening;GO:0009987:cellular process;GO:0010154:fruit development;GO:0021700:developmental maturation;GO:0022414:reprod…	GO:0003824:catalytic activity;GO:0005488:binding;GO:0005515:protein binding;GO:0016829:lyase activity;GO:0016846:carbon-sulfur lyase activity;GO:0016847:1-aminocyclopropane-1-carboxylate synthase activity,GO:0003824:catalytic activity;GO:0005488:binding;GO:0005515:protein binding;GO:0016829:lyase activity;GO:0016846:carbon-sulfur lyase activity;GO:0016847:1-aminocyclopropane-1-carboxylate synthas…	GO:0005622:intracellular;GO:0005623:cell;GO:0005737:cytoplasm;GO:0044424:intracellular part;GO:0044464:cell part,GO:0005622:intracellular;GO:0005623:cell;GO:0005737:cytoplasm;GO:0044424:intracellular part;GO:0044464:cell part
ath-miR8175	Down_regulate	0.666	-0.586	0.043	436.09	1466	255.63	951	627.43	1962	227.22	770	384.18	1285	285.57	848	AT1G03220.1|AT1G03220	N	--	--	0	--	Y	4	1	-13.86	only pita	XLOC_000115	1:787095-791643	59.3324	75.1074	74.208	346.443	181.416	218.546	1.83622	up	0.000277185	838517|838532	Q9ZVS4|Q9ZVS5	1:787122-788651|1:790091-791592	-|-	protein_coding|protein_coding	Eukaryotic aspartyl protease family protein [Source:TAIR;Acc:AT1G03220]|Eukaryotic aspartyl protease family protein [Source:TAIR;Acc:AT1G03230]	-	GO:0006508:proteolysis;GO:0006950:response to stress;GO:0006970:response to osmotic stress;GO:0008152:metabolic process;GO:0009628:response to abiotic stimulus;GO:0009651:response to salt stress;GO:0019538:protein metabolic process;GO:0043170:macromolecule metabolic process;GO:0044238:primary metabolic process;GO:0050896:response to stimulus;GO:0071704:organic substance metabolic process,GO:00065…	GO:0003824:catalytic activity;GO:0004175:endopeptidase activity;GO:0004190:aspartic-type endopeptidase activity;GO:0008233:peptidase activity;GO:0016787:hydrolase activity;GO:0070001:aspartic-type peptidase activity;GO:0070011:peptidase activity, acting on L-amino acid peptides,GO:0003824:catalytic activity;GO:0004175:endopeptidase activity;GO:0004190:aspartic-type endopeptidase activity;GO:00082…	GO:0005576:extracellular region;GO:0005618:cell wall;GO:0005622:intracellular;GO:0005623:cell;GO:0005737:cytoplasm;GO:0005794:Golgi apparatus;GO:0005886:plasma membrane;GO:0005911:cell-cell junction;GO:0009505:plant-type cell wall;GO:0009506:plasmodesma;GO:0012505:endomembrane system;GO:0016020:membrane;GO:0030054:cell junction;GO:0030312:external encapsulating structure;GO:0043226:organelle;GO:0…
ath-miR8175	Down_regulate	0.666	-0.586	0.043	436.09	1466	255.63	951	627.43	1962	227.22	770	384.18	1285	285.57	848	AT1G06800.1|AT1G06800	N	--	--	0	--	Y	10	2	-11.78	only pita	XLOC_004393	1:2087223-2091686	8.95388	8.05384	8.68533	21.4774	12.5813	19.4923	1.05633	up	0.000277185	837191	F4HNT5	1:2089417-2091686	PLA-I{gamma}1	protein_coding	Phospholipase A1-Igamma1, chloroplastic [Source:UniProtKB/Swiss-Prot;Acc:Q941F1]	-	GO:0006629:lipid metabolic process;GO:0008152:metabolic process;GO:0009056:catabolic process;GO:0016042:lipid catabolic process;GO:0044238:primary metabolic process;GO:0044699:single-organism process;GO:0044710:single-organism metabolic process;GO:0044712:single-organism catabolic process;GO:0071704:organic substance metabolic process;GO:1901575:organic substance catabolic process,GO:0006629:lipi…	GO:0003824:catalytic activity;GO:0004620:phospholipase activity;GO:0004806:triglyceride lipase activity;GO:0008970:phosphatidylcholine 1-acylhydrolase activity;GO:0016298:lipase activity;GO:0016787:hydrolase activity;GO:0016788:hydrolase activity, acting on ester bonds;GO:0047714:galactolipase activity;GO:0052689:carboxylic ester hydrolase activity,GO:0003824:catalytic activity;GO:0004620:phospho…	GO:0005622:intracellular;GO:0005623:cell;GO:0005737:cytoplasm;GO:0009507:chloroplast;GO:0009536:plastid;GO:0043226:organelle;GO:0043227:membrane-bounded organelle;GO:0043229:intracellular organelle;GO:0043231:intracellular membrane-bounded organelle;GO:0044424:intracellular part;GO:0044444:cytoplasmic part;GO:0044464:cell part,GO:0005622:intracellular;GO:0005623:cell;GO:0005737:cytoplasm;GO:00095…
ath-miR8175	Down_regulate	0.666	-0.586	0.043	436.09	1466	255.63	951	627.43	1962	227.22	770	384.18	1285	285.57	848	AT1G06800.2|AT1G06800	N	--	--	0	--	Y	10	2	-11.78	only pita	XLOC_004393	1:2087223-2091686	8.95388	8.05384	8.68533	21.4774	12.5813	19.4923	1.05633	up	0.000277185	837191	F4HNT5	1:2089417-2091686	PLA-I{gamma}1	protein_coding	Phospholipase A1-Igamma1, chloroplastic [Source:UniProtKB/Swiss-Prot;Acc:Q941F1]	-	GO:0006629:lipid metabolic process;GO:0008152:metabolic process;GO:0009056:catabolic process;GO:0016042:lipid catabolic process;GO:0044238:primary metabolic process;GO:0044699:single-organism process;GO:0044710:single-organism metabolic process;GO:0044712:single-organism catabolic process;GO:0071704:organic substance metabolic process;GO:1901575:organic substance catabolic process,GO:0006629:lipi…	GO:0003824:catalytic activity;GO:0004620:phospholipase activity;GO:0004806:triglyceride lipase activity;GO:0008970:phosphatidylcholine 1-acylhydrolase activity;GO:0016298:lipase activity;GO:0016787:hydrolase activity;GO:0016788:hydrolase activity, acting on ester bonds;GO:0047714:galactolipase activity;GO:0052689:carboxylic ester hydrolase activity,GO:0003824:catalytic activity;GO:0004620:phospho…	GO:0005622:intracellular;GO:0005623:cell;GO:0005737:cytoplasm;GO:0009507:chloroplast;GO:0009536:plastid;GO:0043226:organelle;GO:0043227:membrane-bounded organelle;GO:0043229:intracellular organelle;GO:0043231:intracellular membrane-bounded organelle;GO:0044424:intracellular part;GO:0044444:cytoplasmic part;GO:0044464:cell part,GO:0005622:intracellular;GO:0005623:cell;GO:0005737:cytoplasm;GO:00095…
ath-miR8175	Down_regulate	0.666	-0.586	0.043	436.09	1466	255.63	951	627.43	1962	227.22	770	384.18	1285	285.57	848	AT1G07400.1|AT1G07400	Y	-28.89	162	4	1	Y	2	2	-20.61	both	XLOC_000323	1:2269718-2275845	0.983179	0.73022	0.589578	2.69835	4.79631	3.9565	2.31086	up	0.000277185	837251|837252	F4HQM4 F4HQM5 F4HQM6|Q9LNW0	1:2269893-2274820|1:2274943-2275758	AtRLP1|HSP17.8	protein_coding|protein_coding	receptor like protein 1 [Source:TAIR;Acc:AT1G07390]|17.8 kDa class I heat shock protein [Source:UniProtKB/Swiss-Prot;Acc:Q9LNW0]	-,-|ath04141:Protein processing in endoplasmic reticulum,ath04141:Protein processing in endoplasmic reticulum	GO:0000302:response to reactive oxygen species;GO:0006457:protein folding;GO:0006464:cellular protein modification process;GO:0006468:protein phosphorylation;GO:0006793:phosphorus metabolic process;GO:0006796:phosphate-containing compound metabolic process;GO:0006810:transport;GO:0006857:oligopeptide transport;GO:0006950:response to stress;GO:0006979:response to oxidative stress;GO:0007154:cell c…	GO:0001653:peptide receptor activity;GO:0003824:catalytic activity;GO:0004672:protein kinase activity;GO:0004674:protein serine/threonine kinase activity;GO:0004675:transmembrane receptor protein serine/threonine kinase activity;GO:0004871:signal transducer activity;GO:0004872:receptor activity;GO:0004888:transmembrane signaling receptor activity;GO:0005488:binding;GO:0005515:protein binding;GO:0…	GO:0005623:cell;GO:0005886:plasma membrane;GO:0005911:cell-cell junction;GO:0009506:plasmodesma;GO:0016020:membrane;GO:0030054:cell junction;GO:0044464:cell part;GO:0055044:symplast;GO:0071944:cell periphery,GO:0005623:cell;GO:0005886:plasma membrane;GO:0005911:cell-cell junction;GO:0009506:plasmodesma;GO:0016020:membrane;GO:0030054:cell junction;GO:0044464:cell part;GO:0055044:symplast;GO:007194…
ath-miR8175	Down_regulate	0.666	-0.586	0.043	436.09	1466	255.63	951	627.43	1962	227.22	770	384.18	1285	285.57	848	AT1G09970.1|AT1G09970	N	--	--	0	--	Y	9	8	-11.84	only pita	XLOC_000458	1:3252151-3255768	35.2563	46.9863	55.8329	316.631	163.335	205.854	2.31003	up	0.000277185	837531	F4I2N7 Q8W4B5	1:3252240-3255693	LRR XI-23	protein_coding	Leucine-rich receptor-like protein kinase family protein [Source:TAIR;Acc:AT1G09970]	-	GO:0002237:response to molecule of bacterial origin;GO:0002376:immune system process;GO:0002682:regulation of immune system process;GO:0003006:developmental process involved in reproduction;GO:0006464:cellular protein modification process;GO:0006468:protein phosphorylation;GO:0006497:protein lipidation;GO:0006498:N-terminal protein lipidation;GO:0006499:N-terminal protein myristoylation;GO:000660…	GO:0000166:nucleotide binding;GO:0001653:peptide receptor activity;GO:0001882:nucleoside binding;GO:0001883:purine nucleoside binding;GO:0003824:catalytic activity;GO:0004672:protein kinase activity;GO:0004674:protein serine/threonine kinase activity;GO:0004675:transmembrane receptor protein serine/threonine kinase activity;GO:0004871:signal transducer activity;GO:0004872:receptor activity;GO:000…	GO:0005623:cell;GO:0005886:plasma membrane;GO:0005911:cell-cell junction;GO:0009506:plasmodesma;GO:0016020:membrane;GO:0030054:cell junction;GO:0044464:cell part;GO:0055044:symplast;GO:0071944:cell periphery,GO:0005623:cell;GO:0005886:plasma membrane;GO:0005911:cell-cell junction;GO:0009506:plasmodesma;GO:0016020:membrane;GO:0030054:cell junction;GO:0044464:cell part;GO:0055044:symplast;GO:007194…
ath-miR8175	Down_regulate	0.666	-0.586	0.043	436.09	1466	255.63	951	627.43	1962	227.22	770	384.18	1285	285.57	848	AT1G09970.2|AT1G09970	N	--	--	0	--	Y	9	8	-11.84	only pita	XLOC_000458	1:3252151-3255768	35.2563	46.9863	55.8329	316.631	163.335	205.854	2.31003	up	0.000277185	837531	F4I2N7 Q8W4B5	1:3252240-3255693	LRR XI-23	protein_coding	Leucine-rich receptor-like protein kinase family protein [Source:TAIR;Acc:AT1G09970]	-	GO:0002237:response to molecule of bacterial origin;GO:0002376:immune system process;GO:0002682:regulation of immune system process;GO:0003006:developmental process involved in reproduction;GO:0006464:cellular protein modification process;GO:0006468:protein phosphorylation;GO:0006497:protein lipidation;GO:0006498:N-terminal protein lipidation;GO:0006499:N-terminal protein myristoylation;GO:000660…	GO:0000166:nucleotide binding;GO:0001653:peptide receptor activity;GO:0001882:nucleoside binding;GO:0001883:purine nucleoside binding;GO:0003824:catalytic activity;GO:0004672:protein kinase activity;GO:0004674:protein serine/threonine kinase activity;GO:0004675:transmembrane receptor protein serine/threonine kinase activity;GO:0004871:signal transducer activity;GO:0004872:receptor activity;GO:000…	GO:0005623:cell;GO:0005886:plasma membrane;GO:0005911:cell-cell junction;GO:0009506:plasmodesma;GO:0016020:membrane;GO:0030054:cell junction;GO:0044464:cell part;GO:0055044:symplast;GO:0071944:cell periphery,GO:0005623:cell;GO:0005886:plasma membrane;GO:0005911:cell-cell junction;GO:0009506:plasmodesma;GO:0016020:membrane;GO:0030054:cell junction;GO:0044464:cell part;GO:0055044:symplast;GO:007194…
ath-miR8175	Down_regulate	0.666	-0.586	0.043	436.09	1466	255.63	951	627.43	1962	227.22	770	384.18	1285	285.57	848	AT1G10070.1|AT1G10070	N	--	--	0	--	Y	8	2	-12.27	only pita	XLOC_000464	1:3288055-3296343	6.15433	5.70529	10.1569	35.0922	23.8602	29.4413	2.00328	up	0.000277185	837543	Q2V4P2	1:3288087-3290471	BCAT2	protein_coding	Branched-chain-amino-acid aminotransferase 2, chloroplastic [Source:UniProtKB/Swiss-Prot;Acc:Q9M439]	ath01100:Metabolic pathways;ath01110:Biosynthesis of secondary metabolites;ath00770:Pantothenate and CoA biosynthesis;ath01230:Biosynthesis of amino acids;ath01210:2-Oxocarboxylic acid metabolism;ath00280:Valine, leucine and isoleucine degradation;ath00966:Glucosinolate biosynthesis;ath00290:Valine, leucine and isoleucine biosynthesis,ath01100:Metabolic pathways;ath01110:Biosynthesis of secondary…	GO:0006082:organic acid metabolic process;GO:0006520:cellular amino acid metabolic process;GO:0006549:isoleucine metabolic process;GO:0006551:leucine metabolic process;GO:0006573:valine metabolic process;GO:0006807:nitrogen compound metabolic process;GO:0008152:metabolic process;GO:0008652:cellular amino acid biosynthetic process;GO:0009056:catabolic process;GO:0009058:biosynthetic process;GO:000…	GO:0003824:catalytic activity;GO:0004084:branched-chain-amino-acid transaminase activity;GO:0008483:transaminase activity;GO:0016740:transferase activity;GO:0016769:transferase activity, transferring nitrogenous groups;GO:0052654:L-leucine transaminase activity;GO:0052655:L-valine transaminase activity;GO:0052656:L-isoleucine transaminase activity,GO:0003824:catalytic activity;GO:0004084:branched…	GO:0005622:intracellular;GO:0005623:cell;GO:0005737:cytoplasm;GO:0005739:mitochondrion;GO:0009507:chloroplast;GO:0009536:plastid;GO:0043226:organelle;GO:0043227:membrane-bounded organelle;GO:0043229:intracellular organelle;GO:0043231:intracellular membrane-bounded organelle;GO:0044424:intracellular part;GO:0044444:cytoplasmic part;GO:0044464:cell part,GO:0005622:intracellular;GO:0005623:cell;GO:0…
ath-miR8175	Down_regulate	0.666	-0.586	0.043	436.09	1466	255.63	951	627.43	1962	227.22	770	384.18	1285	285.57	848	AT1G10070.2|AT1G10070	N	--	--	0	--	Y	8	2	-12.27	only pita	XLOC_000464	1:3288055-3296343	6.15433	5.70529	10.1569	35.0922	23.8602	29.4413	2.00328	up	0.000277185	837543	Q2V4P2	1:3288087-3290471	BCAT2	protein_coding	Branched-chain-amino-acid aminotransferase 2, chloroplastic [Source:UniProtKB/Swiss-Prot;Acc:Q9M439]	ath01100:Metabolic pathways;ath01110:Biosynthesis of secondary metabolites;ath00770:Pantothenate and CoA biosynthesis;ath01230:Biosynthesis of amino acids;ath01210:2-Oxocarboxylic acid metabolism;ath00280:Valine, leucine and isoleucine degradation;ath00966:Glucosinolate biosynthesis;ath00290:Valine, leucine and isoleucine biosynthesis,ath01100:Metabolic pathways;ath01110:Biosynthesis of secondary…	GO:0006082:organic acid metabolic process;GO:0006520:cellular amino acid metabolic process;GO:0006549:isoleucine metabolic process;GO:0006551:leucine metabolic process;GO:0006573:valine metabolic process;GO:0006807:nitrogen compound metabolic process;GO:0008152:metabolic process;GO:0008652:cellular amino acid biosynthetic process;GO:0009056:catabolic process;GO:0009058:biosynthetic process;GO:000…	GO:0003824:catalytic activity;GO:0004084:branched-chain-amino-acid transaminase activity;GO:0008483:transaminase activity;GO:0016740:transferase activity;GO:0016769:transferase activity, transferring nitrogenous groups;GO:0052654:L-leucine transaminase activity;GO:0052655:L-valine transaminase activity;GO:0052656:L-isoleucine transaminase activity,GO:0003824:catalytic activity;GO:0004084:branched…	GO:0005622:intracellular;GO:0005623:cell;GO:0005737:cytoplasm;GO:0005739:mitochondrion;GO:0009507:chloroplast;GO:0009536:plastid;GO:0043226:organelle;GO:0043227:membrane-bounded organelle;GO:0043229:intracellular organelle;GO:0043231:intracellular membrane-bounded organelle;GO:0044424:intracellular part;GO:0044444:cytoplasmic part;GO:0044464:cell part,GO:0005622:intracellular;GO:0005623:cell;GO:0…
ath-miR8175	Down_regulate	0.666	-0.586	0.043	436.09	1466	255.63	951	627.43	1962	227.22	770	384.18	1285	285.57	848	AT1G10070.3|AT1G10070	N	--	--	0	--	Y	8	2	-12.27	only pita	XLOC_000464	1:3288055-3296343	6.15433	5.70529	10.1569	35.0922	23.8602	29.4413	2.00328	up	0.000277185	837543	Q2V4P2	1:3288087-3290471	BCAT2	protein_coding	Branched-chain-amino-acid aminotransferase 2, chloroplastic [Source:UniProtKB/Swiss-Prot;Acc:Q9M439]	ath01100:Metabolic pathways;ath01110:Biosynthesis of secondary metabolites;ath00770:Pantothenate and CoA biosynthesis;ath01230:Biosynthesis of amino acids;ath01210:2-Oxocarboxylic acid metabolism;ath00280:Valine, leucine and isoleucine degradation;ath00966:Glucosinolate biosynthesis;ath00290:Valine, leucine and isoleucine biosynthesis,ath01100:Metabolic pathways;ath01110:Biosynthesis of secondary…	GO:0006082:organic acid metabolic process;GO:0006520:cellular amino acid metabolic process;GO:0006549:isoleucine metabolic process;GO:0006551:leucine metabolic process;GO:0006573:valine metabolic process;GO:0006807:nitrogen compound metabolic process;GO:0008152:metabolic process;GO:0008652:cellular amino acid biosynthetic process;GO:0009056:catabolic process;GO:0009058:biosynthetic process;GO:000…	GO:0003824:catalytic activity;GO:0004084:branched-chain-amino-acid transaminase activity;GO:0008483:transaminase activity;GO:0016740:transferase activity;GO:0016769:transferase activity, transferring nitrogenous groups;GO:0052654:L-leucine transaminase activity;GO:0052655:L-valine transaminase activity;GO:0052656:L-isoleucine transaminase activity,GO:0003824:catalytic activity;GO:0004084:branched…	GO:0005622:intracellular;GO:0005623:cell;GO:0005737:cytoplasm;GO:0005739:mitochondrion;GO:0009507:chloroplast;GO:0009536:plastid;GO:0043226:organelle;GO:0043227:membrane-bounded organelle;GO:0043229:intracellular organelle;GO:0043231:intracellular membrane-bounded organelle;GO:0044424:intracellular part;GO:0044444:cytoplasmic part;GO:0044464:cell part,GO:0005622:intracellular;GO:0005623:cell;GO:0…
ath-miR8175	Down_regulate	0.666	-0.586	0.043	436.09	1466	255.63	951	627.43	1962	227.22	770	384.18	1285	285.57	848	AT1G10700.1|AT1G10700	N	--	--	0	--	Y	6	1	-12.96	only pita	XLOC_000495	1:3554103-3556503	18.9542	18.5335	18.7455	98.7984	73.1336	88.8183	2.21025	up	0.000277185	837613	Q93Z66	1:3554104-3556503	PRS3	protein_coding	Ribose-phosphate pyrophosphokinase 3, chloroplastic [Source:UniProtKB/Swiss-Prot;Acc:Q93Z66]	-	GO:0006139:nucleobase-containing compound metabolic process;GO:0006725:cellular aromatic compound metabolic process;GO:0006753:nucleoside phosphate metabolic process;GO:0006778:porphyrin-containing compound metabolic process;GO:0006779:porphyrin-containing compound biosynthetic process;GO:0006783:heme biosynthetic process;GO:0006793:phosphorus metabolic process;GO:0006796:phosphate-containing com…	GO:0000166:nucleotide binding;GO:0000287:magnesium ion binding;GO:0001882:nucleoside binding;GO:0001883:purine nucleoside binding;GO:0003824:catalytic activity;GO:0004749:ribose phosphate diphosphokinase activity;GO:0005488:binding;GO:0005524:ATP binding;GO:0016301:kinase activity;GO:0016740:transferase activity;GO:0016772:transferase activity, transferring phosphorus-containing groups;GO:0016778…	GO:0005622:intracellular;GO:0005623:cell;GO:0005737:cytoplasm;GO:0009507:chloroplast;GO:0009536:plastid;GO:0043226:organelle;GO:0043227:membrane-bounded organelle;GO:0043229:intracellular organelle;GO:0043231:intracellular membrane-bounded organelle;GO:0044424:intracellular part;GO:0044444:cytoplasmic part;GO:0044464:cell part,GO:0005622:intracellular;GO:0005623:cell;GO:0005737:cytoplasm;GO:00095…
ath-miR8175	Down_regulate	0.666	-0.586	0.043	436.09	1466	255.63	951	627.43	1962	227.22	770	384.18	1285	285.57	848	AT1G11060.1|AT1G11060	Y	-35.06	168	2	1	Y	1	2	-20.78	both	XLOC_000514	1:3681706-3689847	11.8362	16.2502	13.1674	65.5599	35.8505	42.2717	1.79744	up	0.000277185	837646|837647	O04086|F4I7C7	1:3681888-3684169|1:3684568-3689847	-|-	protein_coding|protein_coding	Probable receptor-like protein kinase At1g11050 [Source:UniProtKB/Swiss-Prot;Acc:O04086]|WAPL (Wings apart-like protein regulation of heterochromatin) protein [Source:TAIR;Acc:AT1G11060]	-	GO:0001101:response to acid chemical;GO:0006464:cellular protein modification process;GO:0006468:protein phosphorylation;GO:0006793:phosphorus metabolic process;GO:0006796:phosphate-containing compound metabolic process;GO:0007154:cell communication;GO:0007165:signal transduction;GO:0008152:metabolic process;GO:0009058:biosynthetic process;GO:0009692:ethylene metabolic process;GO:0009693:ethylene…	GO:0001653:peptide receptor activity;GO:0003824:catalytic activity;GO:0004672:protein kinase activity;GO:0004674:protein serine/threonine kinase activity;GO:0004675:transmembrane receptor protein serine/threonine kinase activity;GO:0004871:signal transducer activity;GO:0004872:receptor activity;GO:0004888:transmembrane signaling receptor activity;GO:0005488:binding;GO:0005515:protein binding;GO:0…	GO:0005623:cell;GO:0005886:plasma membrane;GO:0005911:cell-cell junction;GO:0009506:plasmodesma;GO:0016020:membrane;GO:0030054:cell junction;GO:0044464:cell part;GO:0055044:symplast;GO:0071944:cell periphery,GO:0005623:cell;GO:0005886:plasma membrane;GO:0005911:cell-cell junction;GO:0009506:plasmodesma;GO:0016020:membrane;GO:0030054:cell junction;GO:0044464:cell part;GO:0055044:symplast;GO:007194…
ath-miR8175	Down_regulate	0.666	-0.586	0.043	436.09	1466	255.63	951	627.43	1962	227.22	770	384.18	1285	285.57	848	AT1G11330.1|AT1G11330	N	--	--	0	--	Y	3	2	-15.93	only pita	XLOC_000531	1:3809926-3813798	5.78928	5.97047	6.34962	16.298	11.381	11.5012	1.11077	up	0.000277185	837675	F4I8U6	1:3810093-3813607	-	protein_coding	G-type lectin S-receptor-like serine/threonine-protein kinase At1g11330 [Source:UniProtKB/Swiss-Prot;Acc:Q9SXB8]	-	-	-	-
ath-miR8175	Down_regulate	0.666	-0.586	0.043	436.09	1466	255.63	951	627.43	1962	227.22	770	384.18	1285	285.57	848	AT1G11330.2|AT1G11330	N	--	--	0	--	Y	3	2	-15.93	only pita	XLOC_000531	1:3809926-3813798	5.78928	5.97047	6.34962	16.298	11.381	11.5012	1.11077	up	0.000277185	837675	F4I8U6	1:3810093-3813607	-	protein_coding	G-type lectin S-receptor-like serine/threonine-protein kinase At1g11330 [Source:UniProtKB/Swiss-Prot;Acc:Q9SXB8]	-	-	-	-
ath-miR8175	Down_regulate	0.666	-0.586	0.043	436.09	1466	255.63	951	627.43	1962	227.22	770	384.18	1285	285.57	848	AT1G22360.1|AT1G22360	Y	-23.06	157	9	1	N	0	--	--	only miranda	XLOC_005239	1:7890400-7897709	34.19	43.4973	51.107	102.524	82.5248	90.0953	1.0929	up	0.000277185	838841|838843	Q9LME8|F4I1C6	1:7890464-7892090|1:7894858-7897591	UGT85A7|UGT85A2	protein_coding|protein_coding	UDP-glycosyltransferase 85A7 [Source:UniProtKB/Swiss-Prot;Acc:Q9LME8]|UDP-glycosyltransferase 85A2 [Source:UniProtKB/Swiss-Prot;Acc:Q9ZWJ3]	-	GO:0005975:carbohydrate metabolic process;GO:0005996:monosaccharide metabolic process;GO:0006063:uronic acid metabolic process;GO:0006082:organic acid metabolic process;GO:0008152:metabolic process;GO:0009058:biosynthetic process;GO:0009812:flavonoid metabolic process;GO:0009813:flavonoid biosynthetic process;GO:0009987:cellular process;GO:0019585:glucuronate metabolic process;GO:0019752:carboxyl…	GO:0003824:catalytic activity;GO:0008194:UDP-glycosyltransferase activity;GO:0015020:glucuronosyltransferase activity;GO:0016740:transferase activity;GO:0016757:transferase activity, transferring glycosyl groups;GO:0016758:transferase activity, transferring hexosyl groups;GO:0035251:UDP-glucosyltransferase activity;GO:0046527:glucosyltransferase activity;GO:0080043:quercetin 3-O-glucosyltransfera…	GO:0005622:intracellular;GO:0005623:cell;GO:0005634:nucleus;GO:0043226:organelle;GO:0043227:membrane-bounded organelle;GO:0043229:intracellular organelle;GO:0043231:intracellular membrane-bounded organelle;GO:0044424:intracellular part;GO:0044464:cell part,GO:0005622:intracellular;GO:0005623:cell;GO:0005634:nucleus;GO:0043226:organelle;GO:0043227:membrane-bounded organelle;GO:0043229:intracellula…
ath-miR8175	Down_regulate	0.666	-0.586	0.043	436.09	1466	255.63	951	627.43	1962	227.22	770	384.18	1285	285.57	848	AT1G22360.2|AT1G22360	Y	-23.06	157	9	1	N	0	--	--	only miranda	XLOC_005239	1:7890400-7897709	34.19	43.4973	51.107	102.524	82.5248	90.0953	1.0929	up	0.000277185	838841|838843	Q9LME8|F4I1C6	1:7890464-7892090|1:7894858-7897591	UGT85A7|UGT85A2	protein_coding|protein_coding	UDP-glycosyltransferase 85A7 [Source:UniProtKB/Swiss-Prot;Acc:Q9LME8]|UDP-glycosyltransferase 85A2 [Source:UniProtKB/Swiss-Prot;Acc:Q9ZWJ3]	-	GO:0005975:carbohydrate metabolic process;GO:0005996:monosaccharide metabolic process;GO:0006063:uronic acid metabolic process;GO:0006082:organic acid metabolic process;GO:0008152:metabolic process;GO:0009058:biosynthetic process;GO:0009812:flavonoid metabolic process;GO:0009813:flavonoid biosynthetic process;GO:0009987:cellular process;GO:0019585:glucuronate metabolic process;GO:0019752:carboxyl…	GO:0003824:catalytic activity;GO:0008194:UDP-glycosyltransferase activity;GO:0015020:glucuronosyltransferase activity;GO:0016740:transferase activity;GO:0016757:transferase activity, transferring glycosyl groups;GO:0016758:transferase activity, transferring hexosyl groups;GO:0035251:UDP-glucosyltransferase activity;GO:0046527:glucosyltransferase activity;GO:0080043:quercetin 3-O-glucosyltransfera…	GO:0005622:intracellular;GO:0005623:cell;GO:0005634:nucleus;GO:0043226:organelle;GO:0043227:membrane-bounded organelle;GO:0043229:intracellular organelle;GO:0043231:intracellular membrane-bounded organelle;GO:0044424:intracellular part;GO:0044464:cell part,GO:0005622:intracellular;GO:0005623:cell;GO:0005634:nucleus;GO:0043226:organelle;GO:0043227:membrane-bounded organelle;GO:0043229:intracellula…
ath-miR8175	Down_regulate	0.666	-0.586	0.043	436.09	1466	255.63	951	627.43	1962	227.22	770	384.18	1285	285.57	848	AT1G59860.1|AT1G59860	Y	-24.87	158	8	1	N	0	--	--	only miranda	XLOC_002966	1:22031060-22034245	0.989003	0.726255	0.957294	3.8906	2.36817	3.03316	1.79476	up	0.00506708	842280	Q9XIE3	1:22031413-22032132	HSP17.6A	protein_coding	17.6 kDa class I heat shock protein 1 [Source:UniProtKB/Swiss-Prot;Acc:Q9XIE3]	ath04141:Protein processing in endoplasmic reticulum,ath04141:Protein processing in endoplasmic reticulum	GO:0006457:protein folding;GO:0006461:protein complex assembly;GO:0006950:response to stress;GO:0006970:response to osmotic stress;GO:0008152:metabolic process;GO:0009266:response to temperature stimulus;GO:0009408:response to heat;GO:0009628:response to abiotic stimulus;GO:0009651:response to salt stress;GO:0009987:cellular process;GO:0016043:cellular component organization;GO:0019538:protein me…	-	GO:0005622:intracellular;GO:0005623:cell;GO:0005737:cytoplasm;GO:0044424:intracellular part;GO:0044464:cell part,GO:0005622:intracellular;GO:0005623:cell;GO:0005737:cytoplasm;GO:0044424:intracellular part;GO:0044464:cell part
ath-miR8175	Down_regulate	0.666	-0.586	0.043	436.09	1466	255.63	951	627.43	1962	227.22	770	384.18	1285	285.57	848	AT3G16150.1|AT3G16150	Y	-33.87	168	3	1	N	0	--	--	only miranda	XLOC_014079	3:5471734-5475090	0.879538	0.512609	1.10698	2.42826	2.11308	3.02424	1.59546	up	0.000766321	820860	-	3:5471735-5473276	-	protein_coding	Probable isoaspartyl peptidase/L-asparaginase 2 [Source:UniProtKB/Swiss-Prot;Acc:Q8GXG1]	-	GO:0006082:organic acid metabolic process;GO:0006508:proteolysis;GO:0006516:glycoprotein catabolic process;GO:0006520:cellular amino acid metabolic process;GO:0006528:asparagine metabolic process;GO:0006530:asparagine catabolic process;GO:0006807:nitrogen compound metabolic process;GO:0008152:metabolic process;GO:0009056:catabolic process;GO:0009057:macromolecule catabolic process;GO:0009063:cell…	GO:0003824:catalytic activity;GO:0004067:asparaginase activity;GO:0008233:peptidase activity;GO:0008238:exopeptidase activity;GO:0008242:omega peptidase activity;GO:0008798:beta-aspartyl-peptidase activity;GO:0016787:hydrolase activity;GO:0016810:hydrolase activity, acting on carbon-nitrogen (but not peptide) bonds;GO:0016811:hydrolase activity, acting on carbon-nitrogen (but not peptide) bonds, …	GO:0005622:intracellular;GO:0005623:cell;GO:0005737:cytoplasm;GO:0044424:intracellular part;GO:0044464:cell part,GO:0005622:intracellular;GO:0005623:cell;GO:0005737:cytoplasm;GO:0044424:intracellular part;GO:0044464:cell part
ath-miR8175	Down_regulate	0.666	-0.586	0.043	436.09	1466	255.63	951	627.43	1962	227.22	770	384.18	1285	285.57	848	AT4G27585.1|AT4G27585	Y	-31.33	160	5	2	N	0	--	--	only miranda	XLOC_023916	4:13765660-13769961	6.02295	6.62532	7.70115	15.3974	14.3089	16.9709	1.19525	up	0.000277185	828867|828868	Q8L9A7|Q93VP9	4:13765661-13766597|4:13766763-13769961	-|-	protein_coding|protein_coding	unknown protein; FUNCTIONS IN: molecular_function unknown; INVOLVED IN: biological_process unknown; LOCATED IN: mitochondrion, cell wall; EXPRESSED IN: 9 plant structures; EXPRESSED DURING: 6 growth stages; Has 30201 Blast hits to 17322 proteins in /.../ecies: Archae - 12; Bacteria - 1396; Metazoa - 17338; Fungi - 3422; Plants - 5037; Viruses - 0; Other Eukaryotes - 2996 (source: NCBI BLink). [So…	-	-,-|GO:0006461:protein complex assembly;GO:0006996:organelle organization;GO:0007005:mitochondrion organization;GO:0009987:cellular process;GO:0016043:cellular component organization;GO:0022607:cellular component assembly;GO:0034622:cellular macromolecula	-,-|GO:0005488:binding;GO:0008270:zinc ion binding;GO:0043167:ion binding;GO:0043169:cation binding;GO:0046872:metal ion binding;GO:0046914:transition metal ion binding,GO:0005488:binding;GO:0008270:zinc ion binding;GO:0043167:ion binding;GO:0043169:catio	GO:0005618:cell wall;GO:0005622:intracellular;GO:0005623:cell;GO:0005634:nucleus;GO:0005737:cytoplasm;GO:0005739:mitochondrion;GO:0030312:external encapsulating structure;GO:0043226:organelle;GO:0043227:membrane-bounded organelle;GO:0043229:intracellular organelle;GO:0043231:intracellular membrane-bounded organelle;GO:0044424:intracellular part;GO:0044444:cytoplasmic part;GO:0044464:cell part;GO:…
ath-miR8175	Down_regulate	0.666	-0.586	0.043	436.09	1466	255.63	951	627.43	1962	227.22	770	384.18	1285	285.57	848	AT4G27970.1|AT4G27970	Y	-21.32	159	7	1	N	0	--	--	only miranda	XLOC_023938	4:13918164-13920689	0.682891	0.894622	0.981101	12.5016	6.04757	6.93267	3.3136	up	0.000277185	828910	Q9ASQ7	4:13918290-13920132	SLAH2	protein_coding	S-type anion channel SLAH2 [Source:UniProtKB/Swiss-Prot;Acc:Q9ASQ7]	-	GO:0006810:transport;GO:0006811:ion transport;GO:0006873:cellular ion homeostasis;GO:0009987:cellular process;GO:0019725:cellular homeostasis;GO:0042592:homeostatic process;GO:0044699:single-organism process;GO:0044763:single-organism cellular process;GO:0044765:single-organism transport;GO:0048878:chemical homeostasis;GO:0050801:ion homeostasis;GO:0051179:localization;GO:0051234:establishment of…	GO:0005215:transporter activity;GO:0005216:ion channel activity;GO:0005244:voltage-gated ion channel activity;GO:0005253:anion channel activity;GO:0008308:voltage-gated anion channel activity;GO:0008509:anion transmembrane transporter activity;GO:0015075:ion transmembrane transporter activity;GO:0015267:channel activity;GO:0022803:passive transmembrane transporter activity;GO:0022832:voltage-gate…	GO:0005623:cell;GO:0005886:plasma membrane;GO:0016020:membrane;GO:0016021:integral component of membrane;GO:0031224:intrinsic component of membrane;GO:0044425:membrane part;GO:0044464:cell part;GO:0071944:cell periphery,GO:0005623:cell;GO:0005886:plasma membrane;GO:0016020:membrane;GO:0016021:integral component of membrane;GO:0031224:intrinsic component of membrane;GO:0044425:membrane part;GO:004…
ath-miR841b-5p	Down_regulate	0.291	-1.779	0	22.91	77	26.61	99	46.05	144	8.26	28	9.87	33	11.79	35	AT1G03740.1|AT1G03740	N	--	--	0	--	Y	7	5	-10.48	only pita	XLOC_000141	1:933321-937073	32.0558	45.1672	44.8744	126.303	72.749	83.3922	1.20747	up	0.000277185	839423	Q9LR53 F4I2H1	1:933512-937043	-	protein_coding	Protein kinase superfamily protein [Source:TAIR;Acc:AT1G03740]	-	GO:0002237:response to molecule of bacterial origin;GO:0006464:cellular protein modification process;GO:0006468:protein phosphorylation;GO:0006793:phosphorus metabolic process;GO:0006796:phosphate-containing compound metabolic process;GO:0008152:metabolic process;GO:0009605:response to external stimulus;GO:0009607:response to biotic stimulus;GO:0009617:response to bacterium;GO:0009987:cellular pr…	GO:0000166:nucleotide binding;GO:0001882:nucleoside binding;GO:0001883:purine nucleoside binding;GO:0003824:catalytic activity;GO:0004672:protein kinase activity;GO:0004674:protein serine/threonine kinase activity;GO:0005488:binding;GO:0005524:ATP binding;GO:0016301:kinase activity;GO:0016740:transferase activity;GO:0016772:transferase activity, transferring phosphorus-containing groups;GO:001677…	GO:0005622:intracellular;GO:0005623:cell;GO:0005634:nucleus;GO:0043226:organelle;GO:0043227:membrane-bounded organelle;GO:0043229:intracellular organelle;GO:0043231:intracellular membrane-bounded organelle;GO:0044424:intracellular part;GO:0044464:cell part,GO:0005622:intracellular;GO:0005623:cell;GO:0005634:nucleus;GO:0043226:organelle;GO:0043227:membrane-bounded organelle;GO:0043229:intracellula…
ath-miR841b-5p	Down_regulate	0.291	-1.779	0	22.91	77	26.61	99	46.05	144	8.26	28	9.87	33	11.79	35	AT1G03740.2|AT1G03740	N	--	--	0	--	Y	7	5	-10.48	only pita	XLOC_000141	1:933321-937073	32.0558	45.1672	44.8744	126.303	72.749	83.3922	1.20747	up	0.000277185	839423	Q9LR53 F4I2H1	1:933512-937043	-	protein_coding	Protein kinase superfamily protein [Source:TAIR;Acc:AT1G03740]	-	GO:0002237:response to molecule of bacterial origin;GO:0006464:cellular protein modification process;GO:0006468:protein phosphorylation;GO:0006793:phosphorus metabolic process;GO:0006796:phosphate-containing compound metabolic process;GO:0008152:metabolic process;GO:0009605:response to external stimulus;GO:0009607:response to biotic stimulus;GO:0009617:response to bacterium;GO:0009987:cellular pr…	GO:0000166:nucleotide binding;GO:0001882:nucleoside binding;GO:0001883:purine nucleoside binding;GO:0003824:catalytic activity;GO:0004672:protein kinase activity;GO:0004674:protein serine/threonine kinase activity;GO:0005488:binding;GO:0005524:ATP binding;GO:0016301:kinase activity;GO:0016740:transferase activity;GO:0016772:transferase activity, transferring phosphorus-containing groups;GO:001677…	GO:0005622:intracellular;GO:0005623:cell;GO:0005634:nucleus;GO:0043226:organelle;GO:0043227:membrane-bounded organelle;GO:0043229:intracellular organelle;GO:0043231:intracellular membrane-bounded organelle;GO:0044424:intracellular part;GO:0044464:cell part,GO:0005622:intracellular;GO:0005623:cell;GO:0005634:nucleus;GO:0043226:organelle;GO:0043227:membrane-bounded organelle;GO:0043229:intracellula…
ath-miR841b-5p	Down_regulate	0.291	-1.779	0	22.91	77	26.61	99	46.05	144	8.26	28	9.87	33	11.79	35	AT1G05675.1|AT1G05675	Y	-22.51	158	8	1	Y	6	8	-10.64	both	XLOC_004346	1:1697519-1702751	7.32214	8.85277	8.58129	139.567	56.2067	59.077	3.36108	up	0.000277185	837074|10723139	Q0WVK7|P0C7P7	1:1697587-1701025|1:1701116-1702749	-|UGT74E1	protein_coding|protein_coding	Pentatricopeptide repeat-containing protein At1g05670, mitochondrial [Source:UniProtKB/Swiss-Prot;Acc:Q0WVK7]|UDP-glycosyltransferase 74E1 [Source:UniProtKB/Swiss-Prot;Acc:P0C7P7]	-	-	-	-
ath-miR841b-5p	Down_regulate	0.291	-1.779	0	22.91	77	26.61	99	46.05	144	8.26	28	9.87	33	11.79	35	AT1G13340.1|AT1G13340	N	--	--	0	--	Y	4	4	-10.86	only pita	XLOC_004762	1:4567934-4571118	0.681963	1.01558	0.65001	35.2224	20.6162	21.1661	5.03277	up	0.000277185	837894	Q9FX63	1:4569448-4571118	-	protein_coding	Regulator of Vps4 activity in the MVB pathway protein [Source:TAIR;Acc:AT1G13340]	-	GO:0001101:response to acid chemical;GO:0002376:immune system process;GO:0006082:organic acid metabolic process;GO:0006725:cellular aromatic compound metabolic process;GO:0006950:response to stress;GO:0006952:defense response;GO:0006955:immune response;GO:0006979:response to oxidative stress;GO:0007154:cell communication;GO:0007165:signal transduction;GO:0008152:metabolic process;GO:0009058:biosy…	-	GO:0005622:intracellular;GO:0005623:cell;GO:0005737:cytoplasm;GO:0044424:intracellular part;GO:0044464:cell part,GO:0005622:intracellular;GO:0005623:cell;GO:0005737:cytoplasm;GO:0044424:intracellular part;GO:0044464:cell part
ath-miR841b-5p	Down_regulate	0.291	-1.779	0	22.91	77	26.61	99	46.05	144	8.26	28	9.87	33	11.79	35	AT1G14040.1|AT1G14040	N	--	--	0	--	Y	3	2	-11.5	only pita	XLOC_000689	1:4810487-4814543	0.641676	0.32622	0.748968	8.21951	3.65133	4.71672	3.26959	up	0.000277185	837965	Q6R8G7	1:4810488-4814543	PHO1;H3	protein_coding	Phosphate transporter PHO1 homolog 3 [Source:UniProtKB/Swiss-Prot;Acc:Q6R8G7]	-	GO:0006810:transport;GO:0006811:ion transport;GO:0006817:phosphate ion transport;GO:0006820:anion transport;GO:0006950:response to stress;GO:0007154:cell communication;GO:0009267:cellular response to starvation;GO:0009605:response to external stimulus;GO:0009987:cellular process;GO:0009991:response to extracellular stimulus;GO:0015698:inorganic anion transport;GO:0016036:cellular response to phos…	GO:0005215:transporter activity;GO:0008509:anion transmembrane transporter activity;GO:0015075:ion transmembrane transporter activity;GO:0015103:inorganic anion transmembrane transporter activity;GO:0015114:phosphate ion transmembrane transporter activity;GO:0022857:transmembrane transporter activity;GO:0022891:substrate-specific transmembrane transporter activity;GO:0022892:substrate-specific tr…	GO:0005622:intracellular;GO:0005623:cell;GO:0005737:cytoplasm;GO:0005794:Golgi apparatus;GO:0005802:trans-Golgi network;GO:0005886:plasma membrane;GO:0012505:endomembrane system;GO:0016020:membrane;GO:0016021:integral component of membrane;GO:0031224:intrinsic component of membrane;GO:0043226:organelle;GO:0043227:membrane-bounded organelle;GO:0043229:intracellular organelle;GO:0043231:intracellul…
ath-miR841b-5p	Down_regulate	0.291	-1.779	0	22.91	77	26.61	99	46.05	144	8.26	28	9.87	33	11.79	35	AT1G16520.1|AT1G16520	N	--	--	0	--	Y	8	2	-10.42	only pita	XLOC_000816	1:5648759-5651167	2.29946	2.72533	2.85023	9.17524	4.69741	8.01981	1.47211	up	0.000277185	838222	Q9SA50	1:5648760-5651167	-	protein_coding	unknown protein; FUNCTIONS IN: molecular_function unknown; INVOLVED IN: biological_process unknown; LOCATED IN: plasma membrane; EXPRESSED IN: 22 plant structures; EXPRESSED DURING: 13 growth stages; BEST Arabidopsis thaliana protein match is: unkno /.../tein (TAIR:AT1G56080.1); Has 243 Blast hits to 234 proteins in 69 species: Archae - 2; Bacteria - 2; Metazoa - 61; Fungi - 9; Plants - 125; Viru…	-	-	GO:0005215:transporter activity;GO:0022857:transmembrane transporter activity,GO:0005215:transporter activity;GO:0022857:transmembrane transporter activity	GO:0005622:intracellular;GO:0005623:cell;GO:0005634:nucleus;GO:0005886:plasma membrane;GO:0016020:membrane;GO:0016021:integral component of membrane;GO:0031224:intrinsic component of membrane;GO:0043226:organelle;GO:0043227:membrane-bounded organelle;GO:0043229:intracellular organelle;GO:0043231:intracellular membrane-bounded organelle;GO:0044424:intracellular part;GO:0044425:membrane part;GO:004…
ath-miR841b-5p	Down_regulate	0.291	-1.779	0	22.91	77	26.61	99	46.05	144	8.26	28	9.87	33	11.79	35	AT2G22010.2|AT2G22010	Y	-22.07	163	3	1	N	0	--	--	only miranda	XLOC_011833	2:9362311-9369522	11.4883	12.3806	12.3847	35.1689	21.3583	24.2184	1.15248	up	0.000277185	816737	F4IIK4	2:9363109-9369461	RKP	protein_coding	E3 ubiquitin-protein ligase RKP [Source:UniProtKB/Swiss-Prot;Acc:Q9SIZ8]	-	-	-	-
ath-miR841b-5p	Down_regulate	0.291	-1.779	0	22.91	77	26.61	99	46.05	144	8.26	28	9.87	33	11.79	35	AT2G29110.1|AT2G29110	Y	-21.39	159	7	1	N	0	--	--	only miranda	XLOC_012241	2:12506684-12510576	0.406834	0.643582	0.652291	2.12974	1.59678	2.14051	1.7824	up	0.000277185	817459	Q9C5V5	2:12506880-12510552	GLR2.8	protein_coding	Glutamate receptor 2.8 [Source:UniProtKB/Swiss-Prot;Acc:Q9C5V5]	-	GO:0006873:cellular ion homeostasis;GO:0006874:cellular calcium ion homeostasis;GO:0006875:cellular metal ion homeostasis;GO:0009314:response to radiation;GO:0009416:response to light stimulus;GO:0009628:response to abiotic stimulus;GO:0009987:cellular process;GO:0019725:cellular homeostasis;GO:0030003:cellular cation homeostasis;GO:0042592:homeostatic process;GO:0044699:single-organism process;G…	GO:0004871:signal transducer activity;GO:0004872:receptor activity;GO:0004888:transmembrane signaling receptor activity;GO:0004970:ionotropic glutamate receptor activity;GO:0005215:transporter activity;GO:0005216:ion channel activity;GO:0005217:intracellular ligand-gated ion channel activity;GO:0005230:extracellular ligand-gated ion channel activity;GO:0005231:excitatory extracellular ligand-gate…	GO:0005623:cell;GO:0005886:plasma membrane;GO:0016020:membrane;GO:0016021:integral component of membrane;GO:0031224:intrinsic component of membrane;GO:0044425:membrane part;GO:0044464:cell part;GO:0071944:cell periphery,GO:0005623:cell;GO:0005886:plasma membrane;GO:0016020:membrane;GO:0016021:integral component of membrane;GO:0031224:intrinsic component of membrane;GO:0044425:membrane part;GO:004…
ath-miR841b-5p	Down_regulate	0.291	-1.779	0	22.91	77	26.61	99	46.05	144	8.26	28	9.87	33	11.79	35	AT2G30140.1|AT2G30140	Y	-29.18	166	2	1	N	0	--	--	only miranda	XLOC_009661	2:12872133-12873820	5.44607	7.34586	6.85215	49.877	39.6208	41.9376	2.7397	up	0.000277185	817566	-	2:12872134-12873820	UGT87A2	protein_coding	UDP-glycosyltransferase 87A2 [Source:UniProtKB/Swiss-Prot;Acc:O64733]	-	GO:0002376:immune system process;GO:0003006:developmental process involved in reproduction;GO:0005975:carbohydrate metabolic process;GO:0005996:monosaccharide metabolic process;GO:0006063:uronic acid metabolic process;GO:0006082:organic acid metabolic process;GO:0006950:response to stress;GO:0006952:defense response;GO:0006955:immune response;GO:0007275:multicellular organismal development;GO:000…	GO:0003824:catalytic activity;GO:0008194:UDP-glycosyltransferase activity;GO:0016740:transferase activity;GO:0016757:transferase activity, transferring glycosyl groups;GO:0016758:transferase activity, transferring hexosyl groups;GO:0035251:UDP-glucosyltransferase activity;GO:0046527:glucosyltransferase activity;GO:0080043:quercetin 3-O-glucosyltransferase activity;GO:0080044:quercetin 7-O-glucosy…	GO:0005622:intracellular;GO:0005623:cell;GO:0005634:nucleus;GO:0005737:cytoplasm;GO:0005829:cytosol;GO:0043226:organelle;GO:0043227:membrane-bounded organelle;GO:0043229:intracellular organelle;GO:0043231:intracellular membrane-bounded organelle;GO:0044424:intracellular part;GO:0044444:cytoplasmic part;GO:0044464:cell part,GO:0005622:intracellular;GO:0005623:cell;GO:0005634:nucleus;GO:0005737:cyt…
ath-miR841b-5p	Down_regulate	0.291	-1.779	0	22.91	77	26.61	99	46.05	144	8.26	28	9.87	33	11.79	35	AT2G30140.2|AT2G30140	Y	-29.18	166	2	1	N	0	--	--	only miranda	XLOC_009661	2:12872133-12873820	5.44607	7.34586	6.85215	49.877	39.6208	41.9376	2.7397	up	0.000277185	817566	-	2:12872134-12873820	UGT87A2	protein_coding	UDP-glycosyltransferase 87A2 [Source:UniProtKB/Swiss-Prot;Acc:O64733]	-	GO:0002376:immune system process;GO:0003006:developmental process involved in reproduction;GO:0005975:carbohydrate metabolic process;GO:0005996:monosaccharide metabolic process;GO:0006063:uronic acid metabolic process;GO:0006082:organic acid metabolic process;GO:0006950:response to stress;GO:0006952:defense response;GO:0006955:immune response;GO:0007275:multicellular organismal development;GO:000…	GO:0003824:catalytic activity;GO:0008194:UDP-glycosyltransferase activity;GO:0016740:transferase activity;GO:0016757:transferase activity, transferring glycosyl groups;GO:0016758:transferase activity, transferring hexosyl groups;GO:0035251:UDP-glucosyltransferase activity;GO:0046527:glucosyltransferase activity;GO:0080043:quercetin 3-O-glucosyltransferase activity;GO:0080044:quercetin 7-O-glucosy…	GO:0005622:intracellular;GO:0005623:cell;GO:0005634:nucleus;GO:0005737:cytoplasm;GO:0005829:cytosol;GO:0043226:organelle;GO:0043227:membrane-bounded organelle;GO:0043229:intracellular organelle;GO:0043231:intracellular membrane-bounded organelle;GO:0044424:intracellular part;GO:0044444:cytoplasmic part;GO:0044464:cell part,GO:0005622:intracellular;GO:0005623:cell;GO:0005634:nucleus;GO:0005737:cyt…
ath-miR841b-5p	Down_regulate	0.291	-1.779	0	22.91	77	26.61	99	46.05	144	8.26	28	9.87	33	11.79	35	AT3G18830.1|AT3G18830	Y	-23.17	161	4	1	N	0	--	--	only miranda	XLOC_017440	3:6488861-6491273	45.4981	57.7425	60.4589	172.227	107.03	127.609	1.31097	up	0.000277185	821416	Q8VZ80	3:6488862-6491273	PLT5	protein_coding	Polyol transporter 5 [Source:UniProtKB/Swiss-Prot;Acc:Q8VZ80]	-	GO:0006810:transport;GO:0006811:ion transport;GO:0006812:cation transport;GO:0006820:anion transport;GO:0006865:amino acid transport;GO:0006950:response to stress;GO:0006952:defense response;GO:0009987:cellular process;GO:0015711:organic anion transport;GO:0015849:organic acid transport;GO:0031347:regulation of defense response;GO:0031348:negative regulation of defense response;GO:0034220:ion tra…	GO:0005215:transporter activity;GO:0005351:sugar:proton symporter activity;GO:0005354:galactose transmembrane transporter activity;GO:0005355:glucose transmembrane transporter activity;GO:0005365:myo-inositol transmembrane transporter activity;GO:0005402:cation:sugar symporter activity;GO:0008324:cation transmembrane transporter activity;GO:0015075:ion transmembrane transporter activity;GO:001514…	GO:0005623:cell;GO:0005886:plasma membrane;GO:0016020:membrane;GO:0016021:integral component of membrane;GO:0031224:intrinsic component of membrane;GO:0044425:membrane part;GO:0044464:cell part;GO:0071944:cell periphery,GO:0005623:cell;GO:0005886:plasma membrane;GO:0016020:membrane;GO:0016021:integral component of membrane;GO:0031224:intrinsic component of membrane;GO:0044425:membrane part;GO:004…
ath-miR841b-5p	Down_regulate	0.291	-1.779	0	22.91	77	26.61	99	46.05	144	8.26	28	9.87	33	11.79	35	AT3G21480.1|AT3G21480	Y	-23.12	160	5	1	N	0	--	--	only miranda	XLOC_014394	3:7567729-7572161	1.46442	1.2328	1.16727	3.30526	1.9624	2.74028	1.04775	up	0.000277185	821702	Q9LVF7	3:7567730-7572161	-	protein_coding	BRCT domain-containing DNA repair protein [Source:TAIR;Acc:AT3G21480]	-	-	-	GO:0005622:intracellular;GO:0005623:cell;GO:0005634:nucleus;GO:0043226:organelle;GO:0043227:membrane-bounded organelle;GO:0043229:intracellular organelle;GO:0043231:intracellular membrane-bounded organelle;GO:0044424:intracellular part;GO:0044464:cell part,GO:0005622:intracellular;GO:0005623:cell;GO:0005634:nucleus;GO:0043226:organelle;GO:0043227:membrane-bounded organelle;GO:0043229:intracellula…
ath-miR841b-5p	Down_regulate	0.291	-1.779	0	22.91	77	26.61	99	46.05	144	8.26	28	9.87	33	11.79	35	AT4G02350.1|AT4G02350	Y	-20.34	160	6	1	N	0	--	--	only miranda	XLOC_019844	4:1037679-1047090	16.6146	18.1949	18.2929	76.2627	51.951	50.7505	1.75022	up	0.0496293	828060	F4JHH5	4:1038114-1040774	SEC15B	protein_coding	Exocyst complex component SEC15B [Source:UniProtKB/Swiss-Prot;Acc:F4JHH5]	-	-	-	-
ath-miR843	Down_regulate	0.353	-1.504	0	34.21	115	18.55	69	11.19	35	5.61	19	7.77	26	11.11	33	AT1G10270.1|AT1G10270	N	--	--	0	--	Y	3	3	-15.24	only pita	XLOC_000473	1:3363423-3369132	1.70992	1.86085	1.16608	3.45092	2.87622	3.87328	1.10308	up	0.00164654	837566	Q9SY69	1:3363504-3366488	GRP23	protein_coding	Pentatricopeptide repeat-containing protein At1g10270 [Source:UniProtKB/Swiss-Prot;Acc:Q9SY69]	-	GO:0000375:RNA splicing, via transesterification reactions;GO:0000377:RNA splicing, via transesterification reactions with bulged adenosine as nucleophile;GO:0000398:mRNA splicing, via spliceosome;GO:0003006:developmental process involved in reproduction;GO:0006139:nucleobase-containing compound metabolic process;GO:0006351:transcription, DNA-templated;GO:0006355:regulation of transcription, DNA-…	GO:0005488:binding;GO:0005515:protein binding,GO:0005488:binding;GO:0005515:protein binding	GO:0005622:intracellular;GO:0005623:cell;GO:0005634:nucleus;GO:0005737:cytoplasm;GO:0005739:mitochondrion;GO:0043226:organelle;GO:0043227:membrane-bounded organelle;GO:0043229:intracellular organelle;GO:0043231:intracellular membrane-bounded organelle;GO:0044424:intracellular part;GO:0044444:cytoplasmic part;GO:0044464:cell part,GO:0005622:intracellular;GO:0005623:cell;GO:0005634:nucleus;GO:00057…
ath-miR843	Down_regulate	0.353	-1.504	0	34.21	115	18.55	69	11.19	35	5.61	19	7.77	26	11.11	33	AT1G10700.1|AT1G10700	N	--	--	0	--	Y	9	4	-12.09	only pita	XLOC_000495	1:3554103-3556503	18.9542	18.5335	18.7455	98.7984	73.1336	88.8183	2.21025	up	0.000277185	837613	Q93Z66	1:3554104-3556503	PRS3	protein_coding	Ribose-phosphate pyrophosphokinase 3, chloroplastic [Source:UniProtKB/Swiss-Prot;Acc:Q93Z66]	-	GO:0006139:nucleobase-containing compound metabolic process;GO:0006725:cellular aromatic compound metabolic process;GO:0006753:nucleoside phosphate metabolic process;GO:0006778:porphyrin-containing compound metabolic process;GO:0006779:porphyrin-containing compound biosynthetic process;GO:0006783:heme biosynthetic process;GO:0006793:phosphorus metabolic process;GO:0006796:phosphate-containing com…	GO:0000166:nucleotide binding;GO:0000287:magnesium ion binding;GO:0001882:nucleoside binding;GO:0001883:purine nucleoside binding;GO:0003824:catalytic activity;GO:0004749:ribose phosphate diphosphokinase activity;GO:0005488:binding;GO:0005524:ATP binding;GO:0016301:kinase activity;GO:0016740:transferase activity;GO:0016772:transferase activity, transferring phosphorus-containing groups;GO:0016778…	GO:0005622:intracellular;GO:0005623:cell;GO:0005737:cytoplasm;GO:0009507:chloroplast;GO:0009536:plastid;GO:0043226:organelle;GO:0043227:membrane-bounded organelle;GO:0043229:intracellular organelle;GO:0043231:intracellular membrane-bounded organelle;GO:0044424:intracellular part;GO:0044444:cytoplasmic part;GO:0044464:cell part,GO:0005622:intracellular;GO:0005623:cell;GO:0005737:cytoplasm;GO:00095…
ath-miR843	Down_regulate	0.353	-1.504	0	34.21	115	18.55	69	11.19	35	5.61	19	7.77	26	11.11	33	AT1G11200.1|AT1G11200	N	--	--	0	--	Y	7	2	-12.37	only pita	XLOC_000525	1:3753236-3757277	8.47214	9.57216	8.99278	24.4797	23.1332	21.4482	1.3504	up	0.000277185	837661	F4I7E7	1:3753365-3755641	-	protein_coding	Protein of unknown function (DUF300) [Source:TAIR;Acc:AT1G11200]	-	-	-	-
ath-miR843	Down_regulate	0.353	-1.504	0	34.21	115	18.55	69	11.19	35	5.61	19	7.77	26	11.11	33	AT1G11330.1|AT1G11330	N	--	--	0	--	Y	8	3	-12.13	only pita	XLOC_000531	1:3809926-3813798	5.78928	5.97047	6.34962	16.298	11.381	11.5012	1.11077	up	0.000277185	837675	F4I8U6	1:3810093-3813607	-	protein_coding	G-type lectin S-receptor-like serine/threonine-protein kinase At1g11330 [Source:UniProtKB/Swiss-Prot;Acc:Q9SXB8]	-	-	-	-
ath-miR843	Down_regulate	0.353	-1.504	0	34.21	115	18.55	69	11.19	35	5.61	19	7.77	26	11.11	33	AT1G11330.2|AT1G11330	N	--	--	0	--	Y	8	4	-12.13	only pita	XLOC_000531	1:3809926-3813798	5.78928	5.97047	6.34962	16.298	11.381	11.5012	1.11077	up	0.000277185	837675	F4I8U6	1:3810093-3813607	-	protein_coding	G-type lectin S-receptor-like serine/threonine-protein kinase At1g11330 [Source:UniProtKB/Swiss-Prot;Acc:Q9SXB8]	-	-	-	-
ath-miR843	Down_regulate	0.353	-1.504	0	34.21	115	18.55	69	11.19	35	5.61	19	7.77	26	11.11	33	AT1G11580.1|AT1G11580	N	--	--	0	--	Y	10	3	-11.82	only pita	XLOC_000546	1:3888689-3890811	10.8137	7.63149	9.39088	26.2547	20.674	28.0389	1.42611	up	0.000277185	837701	Q1JPL7	1:3888690-3890811	PME18	protein_coding	Pectinesterase/pectinesterase inhibitor 18 [Source:UniProtKB/Swiss-Prot;Acc:Q1JPL7]	ath01100:Metabolic pathways;ath00040:Pentose and glucuronate interconversions;ath00500:Starch and sucrose metabolism,ath01100:Metabolic pathways;ath00040:Pentose and glucuronate interconversions;ath00500:Starch and sucrose metabolism	GO:0000272:polysaccharide catabolic process;GO:0001906:cell killing;GO:0005975:carbohydrate metabolic process;GO:0005976:polysaccharide metabolic process;GO:0006073:cellular glucan metabolic process;GO:0006412:translation;GO:0006417:regulation of translation;GO:0006950:response to stress;GO:0006952:defense response;GO:0008152:metabolic process;GO:0009056:catabolic process;GO:0009057:macromolecule…	GO:0003824:catalytic activity;GO:0004857:enzyme inhibitor activity;GO:0016787:hydrolase activity;GO:0016788:hydrolase activity, acting on ester bonds;GO:0016798:hydrolase activity, acting on glycosyl bonds;GO:0016799:hydrolase activity, hydrolyzing N-glycosyl compounds;GO:0030234:enzyme regulator activity;GO:0030597:RNA glycosylase activity;GO:0030598:rRNA N-glycosylase activity;GO:0030599:pectin…	GO:0005576:extracellular region;GO:0005618:cell wall;GO:0005622:intracellular;GO:0005623:cell;GO:0005737:cytoplasm;GO:0005773:vacuole;GO:0005774:vacuolar membrane;GO:0005829:cytosol;GO:0009505:plant-type cell wall;GO:0016020:membrane;GO:0030312:external encapsulating structure;GO:0031090:organelle membrane;GO:0043226:organelle;GO:0043227:membrane-bounded organelle;GO:0043229:intracellular organel…
ath-miR843	Down_regulate	0.353	-1.504	0	34.21	115	18.55	69	11.19	35	5.61	19	7.77	26	11.11	33	AT1G14040.1|AT1G14040	Y	-21.13	158	6	1	Y	5	3	-12.77	both	XLOC_000689	1:4810487-4814543	0.641676	0.32622	0.748968	8.21951	3.65133	4.71672	3.26959	up	0.000277185	837965	Q6R8G7	1:4810488-4814543	PHO1;H3	protein_coding	Phosphate transporter PHO1 homolog 3 [Source:UniProtKB/Swiss-Prot;Acc:Q6R8G7]	-	GO:0006810:transport;GO:0006811:ion transport;GO:0006817:phosphate ion transport;GO:0006820:anion transport;GO:0006950:response to stress;GO:0007154:cell communication;GO:0009267:cellular response to starvation;GO:0009605:response to external stimulus;GO:0009987:cellular process;GO:0009991:response to extracellular stimulus;GO:0015698:inorganic anion transport;GO:0016036:cellular response to phos…	GO:0005215:transporter activity;GO:0008509:anion transmembrane transporter activity;GO:0015075:ion transmembrane transporter activity;GO:0015103:inorganic anion transmembrane transporter activity;GO:0015114:phosphate ion transmembrane transporter activity;GO:0022857:transmembrane transporter activity;GO:0022891:substrate-specific transmembrane transporter activity;GO:0022892:substrate-specific tr…	GO:0005622:intracellular;GO:0005623:cell;GO:0005737:cytoplasm;GO:0005794:Golgi apparatus;GO:0005802:trans-Golgi network;GO:0005886:plasma membrane;GO:0012505:endomembrane system;GO:0016020:membrane;GO:0016021:integral component of membrane;GO:0031224:intrinsic component of membrane;GO:0043226:organelle;GO:0043227:membrane-bounded organelle;GO:0043229:intracellular organelle;GO:0043231:intracellul…
ath-miR843	Down_regulate	0.353	-1.504	0	34.21	115	18.55	69	11.19	35	5.61	19	7.77	26	11.11	33	AT1G16300.1|AT1G16300	Y	-20.09	142	45	1	Y	13	2	-11.4	both	XLOC_000803	1:5574309-5577622	1.76757	1.59994	1.54292	8.53832	6.16251	5.99684	2.07263	up	0.000277185	838199	Q5E924	1:5574310-5577622	GAPCP2	protein_coding	Glyceraldehyde-3-phosphate dehydrogenase GAPCP2, chloroplastic [Source:UniProtKB/Swiss-Prot;Acc:Q5E924]	ath01100:Metabolic pathways;ath01110:Biosynthesis of secondary metabolites;ath01230:Biosynthesis of amino acids;ath01200:Carbon metabolism;ath00710:Carbon fixation in photosynthetic organisms;ath00010:Glycolysis / Gluconeogenesis,ath01100:Metabolic pathways;ath01110:Biosynthesis of secondary metabolites;ath01230:Biosynthesis of amino acids;ath01200:Carbon metabolism;ath00710:Carbon fixation in ph…	GO:0005975:carbohydrate metabolic process;GO:0005996:monosaccharide metabolic process;GO:0006006:glucose metabolic process;GO:0006082:organic acid metabolic process;GO:0006090:pyruvate metabolic process;GO:0006091:generation of precursor metabolites and energy;GO:0006096:glycolytic process;GO:0007275:multicellular organismal development;GO:0008152:metabolic process;GO:0009056:catabolic process;GO…	GO:0000166:nucleotide binding;GO:0003824:catalytic activity;GO:0004365:glyceraldehyde-3-phosphate dehydrogenase (NAD+) (phosphorylating) activity;GO:0005488:binding;GO:0016491:oxidoreductase activity;GO:0016620:oxidoreductase activity, acting on the aldehyde or oxo group of donors, NAD or NADP as acceptor;GO:0016903:oxidoreductase activity, acting on the aldehyde or oxo group of donors;GO:0036094…	GO:0005622:intracellular;GO:0005623:cell;GO:0005737:cytoplasm;GO:0009507:chloroplast;GO:0009532:plastid stroma;GO:0009536:plastid;GO:0009570:chloroplast stroma;GO:0043226:organelle;GO:0043227:membrane-bounded organelle;GO:0043229:intracellular organelle;GO:0043231:intracellular membrane-bounded organelle;GO:0044422:organelle part;GO:0044424:intracellular part;GO:0044434:chloroplast part;GO:004443…
ath-miR843	Down_regulate	0.353	-1.504	0	34.21	115	18.55	69	11.19	35	5.61	19	7.77	26	11.11	33	AT2G19380.1|AT2G19380	Y	-22.21	155	10	2	N	0	--	--	only miranda	XLOC_009060	2:8383825-8388750	2.59796	2.87066	3.83942	6.74331	7.10941	6.68328	1.13963	up	0.000277185	816456|816457	O64571|Q8S8S8	2:8383856-8386604|2:8387035-8388712	UBA1C|-	protein_coding|protein_coding	UBP1-associated proteins 1C [Source:UniProtKB/Swiss-Prot;Acc:O64571]|zinc ion binding [Source:TAIR;Acc:AT2G19385]	-	-,-|GO:0006605:protein targeting;GO:0006626:protein targeting to mitochondrion;GO:0006810:transport;GO:0006839:mitochondrial transport;GO:0006886:intracellular protein transport;GO:0006996:organelle organization;GO:0007005:mitochondrion organization;GO:00	GO:0000166:nucleotide binding;GO:0003676:nucleic acid binding;GO:0003723:RNA binding;GO:0005488:binding;GO:0008270:zinc ion binding;GO:0036094:small molecule binding;GO:0043167:ion binding;GO:0043169:cation binding;GO:0046872:metal ion binding;GO:0046914:transition metal ion binding;GO:0097159:organic cyclic compound binding;GO:1901265:nucleoside phosphate binding;GO:1901363:heterocyclic compound…	GO:0005622:intracellular;GO:0005623:cell;GO:0005634:nucleus;GO:0043226:organelle;GO:0043227:membrane-bounded organelle;GO:0043229:intracellular organelle;GO:0043231:intracellular membrane-bounded organelle;GO:0044424:intracellular part;GO:0044464:cell part,GO:0005622:intracellular;GO:0005623:cell;GO:0005634:nucleus;GO:0043226:organelle;GO:0043227:membrane-bounded organelle;GO:0043229:intracellula…
ath-miR843	Down_regulate	0.353	-1.504	0	34.21	115	18.55	69	11.19	35	5.61	19	7.77	26	11.11	33	AT3G23990.1|AT3G23990	Y	-20.25	159	5	1	N	0	--	--	only miranda	XLOC_014556	3:8668917-8672578	8.99874	7.87086	7.19458	16.8411	16.2106	16.6079	1.04216	up	0.000277185	821983	P29197	3:8668918-8672578	CPN60	protein_coding	Chaperonin CPN60, mitochondrial [Source:UniProtKB/Swiss-Prot;Acc:P29197]	ath03018:RNA degradation,ath03018:RNA degradation	GO:0000302:response to reactive oxygen species;GO:0006457:protein folding;GO:0006461:protein complex assembly;GO:0006605:protein targeting;GO:0006626:protein targeting to mitochondrion;GO:0006810:transport;GO:0006839:mitochondrial transport;GO:0006886:intracellular protein transport;GO:0006950:response to stress;GO:0006979:response to oxidative stress;GO:0006996:organelle organization;GO:0007005:…	GO:0000166:nucleotide binding;GO:0001882:nucleoside binding;GO:0001883:purine nucleoside binding;GO:0005488:binding;GO:0005507:copper ion binding;GO:0005524:ATP binding;GO:0017076:purine nucleotide binding;GO:0030554:adenyl nucleotide binding;GO:0032549:ribonucleoside binding;GO:0032550:purine ribonucleoside binding;GO:0032553:ribonucleotide binding;GO:0032555:purine ribonucleotide binding;GO:003…	GO:0005622:intracellular;GO:0005623:cell;GO:0005737:cytoplasm;GO:0005739:mitochondrion;GO:0005759:mitochondrial matrix;GO:0005773:vacuole;GO:0005774:vacuolar membrane;GO:0005829:cytosol;GO:0005840:ribosome;GO:0016020:membrane;GO:0022626:cytosolic ribosome;GO:0030529:ribonucleoprotein complex;GO:0031090:organelle membrane;GO:0031974:membrane-enclosed lumen;GO:0032991:macromolecular complex;GO:0043…
ath-miR843	Down_regulate	0.353	-1.504	0	34.21	115	18.55	69	11.19	35	5.61	19	7.77	26	11.11	33	AT3G26500.1|AT3G26500	Y	-24.27	155	9	1	N	0	--	--	only miranda	XLOC_017853	3:9708017-9710064	7.00008	9.93245	13.3926	55.9139	35.0085	35.7251	2.06038	up	0.000277185	822257	Q9LRV8	3:9708109-9709964	PIRL2	protein_coding	Plant intracellular Ras-group-related LRR protein 2 [Source:UniProtKB/Swiss-Prot;Acc:Q9LRV8]	-	-	-	-
ath-miR843	Down_regulate	0.353	-1.504	0	34.21	115	18.55	69	11.19	35	5.61	19	7.77	26	11.11	33	AT4G04960.1|AT4G04960	Y	-21.36	159	4	1	N	0	--	--	only miranda	XLOC_020047	4:2532922-2535386	4.61359	6.07934	6.19259	13.5945	11.2159	11.3856	1.09772	up	0.000277185	825837	Q9S9U1	4:2533056-2535386	LECRK71	protein_coding	L-type lectin-domain containing receptor kinase VII.1 [Source:UniProtKB/Swiss-Prot;Acc:Q9S9U1]	-	GO:0006464:cellular protein modification process;GO:0006468:protein phosphorylation;GO:0006793:phosphorus metabolic process;GO:0006796:phosphate-containing compound metabolic process;GO:0007154:cell communication;GO:0007165:signal transduction;GO:0008152:metabolic process;GO:0009719:response to endogenous stimulus;GO:0009725:response to hormone;GO:0009755:hormone-mediated signaling pathway;GO:000…	GO:0001653:peptide receptor activity;GO:0003824:catalytic activity;GO:0004672:protein kinase activity;GO:0004674:protein serine/threonine kinase activity;GO:0004675:transmembrane receptor protein serine/threonine kinase activity;GO:0004871:signal transducer activity;GO:0004872:receptor activity;GO:0004888:transmembrane signaling receptor activity;GO:0005488:binding;GO:0005515:protein binding;GO:0…	GO:0005623:cell;GO:0005886:plasma membrane;GO:0005911:cell-cell junction;GO:0009506:plasmodesma;GO:0016020:membrane;GO:0030054:cell junction;GO:0044464:cell part;GO:0055044:symplast;GO:0071944:cell periphery,GO:0005623:cell;GO:0005886:plasma membrane;GO:0005911:cell-cell junction;GO:0009506:plasmodesma;GO:0016020:membrane;GO:0030054:cell junction;GO:0044464:cell part;GO:0055044:symplast;GO:007194…
ath-miR843	Down_regulate	0.353	-1.504	0	34.21	115	18.55	69	11.19	35	5.61	19	7.77	26	11.11	33	AT4G22592.1|AT4G22592	Y	-24.14	163	3	1	N	0	--	--	only miranda	XLOC_023653	4:11893498-11896480	3.142	2.7231	2.18227	11.6013	6.44609	9.91086	1.79299	up	0.000277185	6240752	B3H5T2	4:11893499-11896480	CPuORF27	protein_coding	conserved peptide upstream open reading frame 27 [Source:TAIR;Acc:AT4G22592]	-	-	-	-
ath-miR166e-5p	Up_regulate	1.657	0.729	0.006	7.14	24	6.18	23	7.99	25	10.33	35	9.57	32	19.2	57	AT1G07180.1|AT1G07180	Y	-23.92	154	24	1	Y	2	4	-15.81	both	XLOC_000313	1:2204319-2206934	40.2554	44.3782	39.5642	21.6283	19.5084	21.0761	-1.00016	down	0.000277185	837229	Q8GWA1	1:2204320-2206934	NDA1	protein_coding	Internal alternative NAD(P)H-ubiquinone oxidoreductase A1, mitochondrial [Source:UniProtKB/Swiss-Prot;Acc:Q8GWA1]	-	GO:0006066:alcohol metabolic process;GO:0006091:generation of precursor metabolites and energy;GO:0006793:phosphorus metabolic process;GO:0006796:phosphate-containing compound metabolic process;GO:0008152:metabolic process;GO:0009058:biosynthetic process;GO:0009314:response to radiation;GO:0009416:response to light stimulus;GO:0009628:response to abiotic stimulus;GO:0009987:cellular process;GO:00…	GO:0000166:nucleotide binding;GO:0003824:catalytic activity;GO:0003954:NADH dehydrogenase activity;GO:0005488:binding;GO:0008137:NADH dehydrogenase (ubiquinone) activity;GO:0016491:oxidoreductase activity;GO:0016651:oxidoreductase activity, acting on NAD(P)H;GO:0016655:oxidoreductase activity, acting on NAD(P)H, quinone or similar compound as acceptor;GO:0036094:small molecule binding;GO:0043167:…	GO:0005622:intracellular;GO:0005623:cell;GO:0005737:cytoplasm;GO:0005739:mitochondrion;GO:0005740:mitochondrial envelope;GO:0005743:mitochondrial inner membrane;GO:0005777:peroxisome;GO:0016020:membrane;GO:0019866:organelle inner membrane;GO:0031090:organelle membrane;GO:0031224:intrinsic component of membrane;GO:0031300:intrinsic component of organelle membrane;GO:0031304:intrinsic component of …
ath-miR166e-5p	Up_regulate	1.657	0.729	0.006	7.14	24	6.18	23	7.99	25	10.33	35	9.57	32	19.2	57	AT1G10550.1|AT1G10550	Y	-25.49	171	1	1	Y	5	2	-15.12	both	XLOC_004610	1:3479152-3480988	5.49115	5.60894	9.00011	1.88224	2.97432	1.38606	-1.68794	down	0.000277185	837596	Q8LC45	1:3479153-3480988	XTH33	protein_coding	Probable xyloglucan endotransglucosylase/hydrolase protein 33 [Source:UniProtKB/Swiss-Prot;Acc:Q8LC45]	-	GO:0005975:carbohydrate metabolic process;GO:0005976:polysaccharide metabolic process;GO:0006073:cellular glucan metabolic process;GO:0008152:metabolic process;GO:0009664:plant-type cell wall organization;GO:0009825:multidimensional cell growth;GO:0009827:plant-type cell wall modification;GO:0009831:plant-type cell wall modification involved in multidimensional cell growth;GO:0009987:cellular pro…	GO:0003824:catalytic activity;GO:0004553:hydrolase activity, hydrolyzing O-glycosyl compounds;GO:0016740:transferase activity;GO:0016757:transferase activity, transferring glycosyl groups;GO:0016758:transferase activity, transferring hexosyl groups;GO:0016762:xyloglucan:xyloglucosyl transferase activity;GO:0016787:hydrolase activity;GO:0016798:hydrolase activity, acting on glycosyl bonds,GO:00038…	GO:0005576:extracellular region;GO:0005618:cell wall;GO:0005623:cell;GO:0005886:plasma membrane;GO:0005887:integral component of plasma membrane;GO:0016020:membrane;GO:0016021:integral component of membrane;GO:0030312:external encapsulating structure;GO:0031224:intrinsic component of membrane;GO:0031226:intrinsic component of plasma membrane;GO:0044425:membrane part;GO:0044459:plasma membrane par…
ath-miR166e-5p	Up_regulate	1.657	0.729	0.006	7.14	24	6.18	23	7.99	25	10.33	35	9.57	32	19.2	57	AT1G11860.3|AT1G11860	Y	-21.32	154	28	1	Y	23	2	-10.56	both	XLOC_000570	1:4001112-4006742	683.004	750.776	589.574	300.128	307.023	329.123	-1.11471	down	0.000277185	837733|837734	O65396|F4IAJ4 Q8RWT8 F4IAJ3	1:4001113-4003442|1:4003846-4006739	GDCST|ATSRS	protein_coding|protein_coding	Aminomethyltransferase, mitochondrial [Source:UniProtKB/Swiss-Prot;Acc:O65396]|Seryl-tRNA synthetase [Source:TAIR;Acc:AT1G11870]	ath01100:Metabolic pathways;ath01200:Carbon metabolism;ath00260:Glycine, serine and threonine metabolism;ath00670:One carbon pool by folate,ath01100:Metabolic pathways;ath01200:Carbon metabolism;ath00260:Glycine, serine and threonine metabolism;ath00670:One carbon pool by folate|ath00970:Aminoacyl-tRNA biosynthesis,ath00970:Aminoacyl-tRNA biosynthesis	GO:0000096:sulfur amino acid metabolic process;GO:0000097:sulfur amino acid biosynthetic process;GO:0003006:developmental process involved in reproduction;GO:0006082:organic acid metabolic process;GO:0006520:cellular amino acid metabolic process;GO:0006534:cysteine metabolic process;GO:0006544:glycine metabolic process;GO:0006546:glycine catabolic process;GO:0006629:lipid metabolic process;GO:000…	GO:0003824:catalytic activity;GO:0004047:aminomethyltransferase activity;GO:0008168:methyltransferase activity;GO:0008483:transaminase activity;GO:0016740:transferase activity;GO:0016741:transferase activity, transferring one-carbon groups;GO:0016769:transferase activity, transferring nitrogenous groups,GO:0003824:catalytic activity;GO:0004047:aminomethyltransferase activity;GO:0008168:methyltran…	GO:0005576:extracellular region;GO:0005622:intracellular;GO:0005623:cell;GO:0005737:cytoplasm;GO:0005739:mitochondrion;GO:0005829:cytosol;GO:0005840:ribosome;GO:0009507:chloroplast;GO:0009526:plastid envelope;GO:0009532:plastid stroma;GO:0009534:chloroplast thylakoid;GO:0009536:plastid;GO:0009570:chloroplast stroma;GO:0009579:thylakoid;GO:0009941:chloroplast envelope;GO:0016020:membrane;GO:002262…
ath-miR168b-3p	Up_regulate	1.59	0.669	0.001	33.02	111	19.89	74	24.3	76	43.08	146	34.98	117	53.54	159	AT1G03457.1|AT1G03457	N	--	--	0	--	Y	8	2	-10.5	only pita	XLOC_004204	1:860787-864125	3.43098	3.86648	2.46154	1.9437	1.42805	1.08663	-1.1332	down	0.000277185	839497	Q8GZ26 F4I0X0	1:860788-864125	BRN2	protein_coding	RNA-binding protein BRN2 [Source:UniProtKB/Swiss-Prot;Acc:Q8GZ26]	-	-	GO:0000166:nucleotide binding;GO:0003676:nucleic acid binding;GO:0003723:RNA binding;GO:0005488:binding;GO:0036094:small molecule binding;GO:0097159:organic cyclic compound binding;GO:1901265:nucleoside phosphate binding;GO:1901363:heterocyclic compound binding,GO:0000166:nucleotide binding;GO:0003676:nucleic acid binding;GO:0003723:RNA binding;GO:0005488:binding;GO:0036094:small molecule binding…	GO:0005622:intracellular;GO:0005623:cell;GO:0019012:virion;GO:0019013:viral nucleocapsid;GO:0019028:viral capsid;GO:0030529:ribonucleoprotein complex;GO:0032991:macromolecular complex;GO:0044423:virion part;GO:0044424:intracellular part;GO:0044464:cell part,GO:0005622:intracellular;GO:0005623:cell;GO:0019012:virion;GO:0019013:viral nucleocapsid;GO:0019028:viral capsid;GO:0030529:ribonucleoprotein…
ath-miR168b-3p	Up_regulate	1.59	0.669	0.001	33.02	111	19.89	74	24.3	76	43.08	146	34.98	117	53.54	159	AT1G03457.2|AT1G03457	N	--	--	0	--	Y	8	2	-10.5	only pita	XLOC_004204	1:860787-864125	3.43098	3.86648	2.46154	1.9437	1.42805	1.08663	-1.1332	down	0.000277185	839497	Q8GZ26 F4I0X0	1:860788-864125	BRN2	protein_coding	RNA-binding protein BRN2 [Source:UniProtKB/Swiss-Prot;Acc:Q8GZ26]	-	-	GO:0000166:nucleotide binding;GO:0003676:nucleic acid binding;GO:0003723:RNA binding;GO:0005488:binding;GO:0036094:small molecule binding;GO:0097159:organic cyclic compound binding;GO:1901265:nucleoside phosphate binding;GO:1901363:heterocyclic compound binding,GO:0000166:nucleotide binding;GO:0003676:nucleic acid binding;GO:0003723:RNA binding;GO:0005488:binding;GO:0036094:small molecule binding…	GO:0005622:intracellular;GO:0005623:cell;GO:0019012:virion;GO:0019013:viral nucleocapsid;GO:0019028:viral capsid;GO:0030529:ribonucleoprotein complex;GO:0032991:macromolecular complex;GO:0044423:virion part;GO:0044424:intracellular part;GO:0044464:cell part,GO:0005622:intracellular;GO:0005623:cell;GO:0019012:virion;GO:0019013:viral nucleocapsid;GO:0019028:viral capsid;GO:0030529:ribonucleoprotein…
ath-miR168b-3p	Up_regulate	1.59	0.669	0.001	33.02	111	19.89	74	24.3	76	43.08	146	34.98	117	53.54	159	AT3G21670.1|AT3G21670	Y	-20.59	159	3	1	N	0	--	--	only miranda	XLOC_017589	3:7626756-7629151	17.1101	14.4294	15.8042	4.02815	8.02581	4.64512	-1.50539	down	0.000277185	821721	Q9LVE0	3:7626757-7629151	NPF6.4	protein_coding	Protein NRT1/ PTR FAMILY 6.4 [Source:UniProtKB/Swiss-Prot;Acc:Q9LVE0]	-	GO:0006082:organic acid metabolic process;GO:0006807:nitrogen compound metabolic process;GO:0006810:transport;GO:0006857:oligopeptide transport;GO:0008152:metabolic process;GO:0009987:cellular process;GO:0015833:peptide transport;GO:0042126:nitrate metabolic process;GO:0042128:nitrate assimilation;GO:0042886:amide transport;GO:0043436:oxoacid metabolic process;GO:0044237:cellular metabolic proces…	GO:0005215:transporter activity;GO:0015291:secondary active transmembrane transporter activity;GO:0015293:symporter activity;GO:0022804:active transmembrane transporter activity;GO:0022857:transmembrane transporter activity,GO:0005215:transporter activity;GO:0015291:secondary active transmembrane transporter activity;GO:0015293:symporter activity;GO:0022804:active transmembrane transporter activi…	GO:0005623:cell;GO:0005886:plasma membrane;GO:0016020:membrane;GO:0016021:integral component of membrane;GO:0031224:intrinsic component of membrane;GO:0044425:membrane part;GO:0044464:cell part;GO:0071944:cell periphery,GO:0005623:cell;GO:0005886:plasma membrane;GO:0016020:membrane;GO:0016021:integral component of membrane;GO:0031224:intrinsic component of membrane;GO:0044425:membrane part;GO:004…
ath-miR168b-3p	Up_regulate	1.59	0.669	0.001	33.02	111	19.89	74	24.3	76	43.08	146	34.98	117	53.54	159	AT5G09760.1|AT5G09760	Y	-20.63	157	8	1	N	0	--	--	only miranda	XLOC_025046	5:3032374-3034543	7.51578	8.437	9.86711	3.80664	3.11026	4.3625	-1.19743	down	0.000277185	830836	Q9LXD9	5:3032375-3034543	PME51	protein_coding	Probable pectinesterase/pectinesterase inhibitor 51 [Source:UniProtKB/Swiss-Prot;Acc:Q9LXD9]	-	GO:0000272:polysaccharide catabolic process;GO:0005975:carbohydrate metabolic process;GO:0005976:polysaccharide metabolic process;GO:0007275:multicellular organismal development;GO:0008152:metabolic process;GO:0009056:catabolic process;GO:0009057:macromolecule catabolic process;GO:0009888:tissue development;GO:0009987:cellular process;GO:0010073:meristem maintenance;GO:0010075:regulation of meris…	GO:0003824:catalytic activity;GO:0004857:enzyme inhibitor activity;GO:0016787:hydrolase activity;GO:0016788:hydrolase activity, acting on ester bonds;GO:0030234:enzyme regulator activity;GO:0030599:pectinesterase activity;GO:0045330:aspartyl esterase activity;GO:0052689:carboxylic ester hydrolase activity;GO:0098772:molecular function regulator,GO:0003824:catalytic activity;GO:0004857:enzyme inhi…	GO:0005576:extracellular region;GO:0005618:cell wall;GO:0005622:intracellular;GO:0005623:cell;GO:0005737:cytoplasm;GO:0009505:plant-type cell wall;GO:0009507:chloroplast;GO:0009536:plastid;GO:0030312:external encapsulating structure;GO:0043226:organelle;GO:0043227:membrane-bounded organelle;GO:0043229:intracellular organelle;GO:0043231:intracellular membrane-bounded organelle;GO:0044424:intracell…
ath-miR391-3p	Up_regulate	1.956	0.968	0	20.23	68	26.34	98	43.81	137	44.26	150	62.78	210	87.22	259	AT4G35090.1|AT4G35090	Y	-25.27	165	4	1	N	0	--	--	only miranda	XLOC_024320	4:16700341-16703325	304.087	339.312	353.997	119.763	118.157	119.016	-1.48496	down	0.000277185	829661	F4JM86	4:16700342-16703325	CAT2	protein_coding	Catalase-2 [Source:UniProtKB/Swiss-Prot;Acc:P25819]	ath01110:Biosynthesis of secondary metabolites;ath04146:Peroxisome;ath00630:Glyoxylate and dicarboxylate metabolism;ath00380:Tryptophan metabolism,ath01110:Biosynthesis of secondary metabolites;ath04146:Peroxisome;ath00630:Glyoxylate and dicarboxylate metabolism;ath00380:Tryptophan metabolism	GO:0005975:carbohydrate metabolic process;GO:0005976:polysaccharide metabolic process;GO:0005982:starch metabolic process;GO:0006073:cellular glucan metabolic process;GO:0006950:response to stress;GO:0006979:response to oxidative stress;GO:0006995:cellular response to nitrogen starvation;GO:0007154:cell communication;GO:0008152:metabolic process;GO:0008219:cell death;GO:0009056:catabolic process;…	GO:0003824:catalytic activity;GO:0004096:catalase activity;GO:0004601:peroxidase activity;GO:0005488:binding;GO:0005515:protein binding;GO:0016209:antioxidant activity;GO:0016491:oxidoreductase activity;GO:0016684:oxidoreductase activity, acting on peroxide as acceptor;GO:0043167:ion binding;GO:0043169:cation binding;GO:0046872:metal ion binding;GO:0046914:transition metal ion binding;GO:0050897:…	GO:0005622:intracellular;GO:0005623:cell;GO:0005634:nucleus;GO:0005737:cytoplasm;GO:0005739:mitochondrion;GO:0005777:peroxisome;GO:0005829:cytosol;GO:0005840:ribosome;GO:0009507:chloroplast;GO:0009514:glyoxysome;GO:0009526:plastid envelope;GO:0009536:plastid;GO:0010319:stromule;GO:0022626:cytosolic ribosome;GO:0030529:ribonucleoprotein complex;GO:0031967:organelle envelope;GO:0031975:envelope;GO:…
ath-miR391-3p	Up_regulate	1.956	0.968	0	20.23	68	26.34	98	43.81	137	44.26	150	62.78	210	87.22	259	AT4G35090.2|AT4G35090	Y	-25.27	165	4	1	N	0	--	--	only miranda	XLOC_024320	4:16700341-16703325	304.087	339.312	353.997	119.763	118.157	119.016	-1.48496	down	0.000277185	829661	F4JM86	4:16700342-16703325	CAT2	protein_coding	Catalase-2 [Source:UniProtKB/Swiss-Prot;Acc:P25819]	ath01110:Biosynthesis of secondary metabolites;ath04146:Peroxisome;ath00630:Glyoxylate and dicarboxylate metabolism;ath00380:Tryptophan metabolism,ath01110:Biosynthesis of secondary metabolites;ath04146:Peroxisome;ath00630:Glyoxylate and dicarboxylate metabolism;ath00380:Tryptophan metabolism	GO:0005975:carbohydrate metabolic process;GO:0005976:polysaccharide metabolic process;GO:0005982:starch metabolic process;GO:0006073:cellular glucan metabolic process;GO:0006950:response to stress;GO:0006979:response to oxidative stress;GO:0006995:cellular response to nitrogen starvation;GO:0007154:cell communication;GO:0008152:metabolic process;GO:0008219:cell death;GO:0009056:catabolic process;…	GO:0003824:catalytic activity;GO:0004096:catalase activity;GO:0004601:peroxidase activity;GO:0005488:binding;GO:0005515:protein binding;GO:0016209:antioxidant activity;GO:0016491:oxidoreductase activity;GO:0016684:oxidoreductase activity, acting on peroxide as acceptor;GO:0043167:ion binding;GO:0043169:cation binding;GO:0046872:metal ion binding;GO:0046914:transition metal ion binding;GO:0050897:…	GO:0005622:intracellular;GO:0005623:cell;GO:0005634:nucleus;GO:0005737:cytoplasm;GO:0005739:mitochondrion;GO:0005777:peroxisome;GO:0005829:cytosol;GO:0005840:ribosome;GO:0009507:chloroplast;GO:0009514:glyoxysome;GO:0009526:plastid envelope;GO:0009536:plastid;GO:0010319:stromule;GO:0022626:cytosolic ribosome;GO:0030529:ribonucleoprotein complex;GO:0031967:organelle envelope;GO:0031975:envelope;GO:…
ath-miR391-3p	Up_regulate	1.956	0.968	0	20.23	68	26.34	98	43.81	137	44.26	150	62.78	210	87.22	259	AT5G24120.1|AT5G24120	Y	-22.12	160	7	1	N	0	--	--	only miranda	XLOC_029324	5:8157550-8160229	21.8768	23.6053	28.6411	8.84227	10.6335	8.81512	-1.3916	down	0.000277185	832477	-	5:8157551-8160229	SIGE	protein_coding	RNA polymerase sigma factor sigE, chloroplastic/mitochondrial [Source:UniProtKB/Swiss-Prot;Acc:Q9ZNX9]	-	GO:0006066:alcohol metabolic process;GO:0006091:generation of precursor metabolites and energy;GO:0006139:nucleobase-containing compound metabolic process;GO:0006351:transcription, DNA-templated;GO:0006352:DNA-templated transcription, initiation;GO:0006355:regulation of transcription, DNA-templated;GO:0006461:protein complex assembly;GO:0006725:cellular aromatic compound metabolic process;GO:0006…	GO:0000988:protein binding transcription factor activity;GO:0000990:core RNA polymerase binding transcription factor activity;GO:0000996:core DNA-dependent RNA polymerase binding promoter specificity activity;GO:0001053:plastid sigma factor activity;GO:0001071:nucleic acid binding transcription factor activity;GO:0003676:nucleic acid binding;GO:0003677:DNA binding;GO:0003700:sequence-specific DNA…	GO:0005622:intracellular;GO:0005623:cell;GO:0005737:cytoplasm;GO:0005739:mitochondrion;GO:0009507:chloroplast;GO:0009536:plastid;GO:0043226:organelle;GO:0043227:membrane-bounded organelle;GO:0043229:intracellular organelle;GO:0043231:intracellular membrane-bounded organelle;GO:0044424:intracellular part;GO:0044444:cytoplasmic part;GO:0044464:cell part,GO:0005622:intracellular;GO:0005623:cell;GO:0…
ath-miR402	Up_regulate	2.313	1.209	0	9.22	31	7.8	29	8.63	27	17.41	59	15.55	52	33.34	99	AT1G01060.1|AT1G01060	Y	-24.31	151	18	1	Y	7	4	-11.08	both	XLOC_004083	1:33378-37871	4.16431	5.42501	5.83662	2.34523	2.49254	2.18514	-1.13727	down	0.000277185	839341	F4HQH3 F4HQG9	1:33379-37871	LHY	protein_coding	Protein LHY [Source:UniProtKB/Swiss-Prot;Acc:Q6R0H1]	ath04712:Circadian rhythm - plant,ath04712:Circadian rhythm - plant	GO:0001101:response to acid chemical;GO:0003006:developmental process involved in reproduction;GO:0006139:nucleobase-containing compound metabolic process;GO:0006351:transcription, DNA-templated;GO:0006355:regulation of transcription, DNA-templated;GO:0006725:cellular aromatic compound metabolic process;GO:0006807:nitrogen compound metabolic process;GO:0006950:response to stress;GO:0006970:respon…	GO:0000975:regulatory region DNA binding;GO:0001067:regulatory region nucleic acid binding;GO:0001071:nucleic acid binding transcription factor activity;GO:0003676:nucleic acid binding;GO:0003677:DNA binding;GO:0003682:chromatin binding;GO:0003700:sequence-specific DNA binding transcription factor activity;GO:0005488:binding;GO:0044212:transcription regulatory region DNA binding;GO:0044877:macrom…	GO:0005622:intracellular;GO:0005623:cell;GO:0005634:nucleus;GO:0043226:organelle;GO:0043227:membrane-bounded organelle;GO:0043229:intracellular organelle;GO:0043231:intracellular membrane-bounded organelle;GO:0044424:intracellular part;GO:0044464:cell part,GO:0005622:intracellular;GO:0005623:cell;GO:0005634:nucleus;GO:0043226:organelle;GO:0043227:membrane-bounded organelle;GO:0043229:intracellula…
ath-miR402	Up_regulate	2.313	1.209	0	9.22	31	7.8	29	8.63	27	17.41	59	15.55	52	33.34	99	AT1G01060.2|AT1G01060	Y	-24.31	151	18	1	Y	7	4	-11.08	both	XLOC_004083	1:33378-37871	4.16431	5.42501	5.83662	2.34523	2.49254	2.18514	-1.13727	down	0.000277185	839341	F4HQH3 F4HQG9	1:33379-37871	LHY	protein_coding	Protein LHY [Source:UniProtKB/Swiss-Prot;Acc:Q6R0H1]	ath04712:Circadian rhythm - plant,ath04712:Circadian rhythm - plant	GO:0001101:response to acid chemical;GO:0003006:developmental process involved in reproduction;GO:0006139:nucleobase-containing compound metabolic process;GO:0006351:transcription, DNA-templated;GO:0006355:regulation of transcription, DNA-templated;GO:0006725:cellular aromatic compound metabolic process;GO:0006807:nitrogen compound metabolic process;GO:0006950:response to stress;GO:0006970:respon…	GO:0000975:regulatory region DNA binding;GO:0001067:regulatory region nucleic acid binding;GO:0001071:nucleic acid binding transcription factor activity;GO:0003676:nucleic acid binding;GO:0003677:DNA binding;GO:0003682:chromatin binding;GO:0003700:sequence-specific DNA binding transcription factor activity;GO:0005488:binding;GO:0044212:transcription regulatory region DNA binding;GO:0044877:macrom…	GO:0005622:intracellular;GO:0005623:cell;GO:0005634:nucleus;GO:0043226:organelle;GO:0043227:membrane-bounded organelle;GO:0043229:intracellular organelle;GO:0043231:intracellular membrane-bounded organelle;GO:0044424:intracellular part;GO:0044464:cell part,GO:0005622:intracellular;GO:0005623:cell;GO:0005634:nucleus;GO:0043226:organelle;GO:0043227:membrane-bounded organelle;GO:0043229:intracellula…
ath-miR402	Up_regulate	2.313	1.209	0	9.22	31	7.8	29	8.63	27	17.41	59	15.55	52	33.34	99	AT1G01060.3|AT1G01060	Y	-24.31	151	18	1	Y	8	5	-11.07	both	XLOC_004083	1:33378-37871	4.16431	5.42501	5.83662	2.34523	2.49254	2.18514	-1.13727	down	0.000277185	839341	F4HQH3 F4HQG9	1:33379-37871	LHY	protein_coding	Protein LHY [Source:UniProtKB/Swiss-Prot;Acc:Q6R0H1]	ath04712:Circadian rhythm - plant,ath04712:Circadian rhythm - plant	GO:0001101:response to acid chemical;GO:0003006:developmental process involved in reproduction;GO:0006139:nucleobase-containing compound metabolic process;GO:0006351:transcription, DNA-templated;GO:0006355:regulation of transcription, DNA-templated;GO:0006725:cellular aromatic compound metabolic process;GO:0006807:nitrogen compound metabolic process;GO:0006950:response to stress;GO:0006970:respon…	GO:0000975:regulatory region DNA binding;GO:0001067:regulatory region nucleic acid binding;GO:0001071:nucleic acid binding transcription factor activity;GO:0003676:nucleic acid binding;GO:0003677:DNA binding;GO:0003682:chromatin binding;GO:0003700:sequence-specific DNA binding transcription factor activity;GO:0005488:binding;GO:0044212:transcription regulatory region DNA binding;GO:0044877:macrom…	GO:0005622:intracellular;GO:0005623:cell;GO:0005634:nucleus;GO:0043226:organelle;GO:0043227:membrane-bounded organelle;GO:0043229:intracellular organelle;GO:0043231:intracellular membrane-bounded organelle;GO:0044424:intracellular part;GO:0044464:cell part,GO:0005622:intracellular;GO:0005623:cell;GO:0005634:nucleus;GO:0043226:organelle;GO:0043227:membrane-bounded organelle;GO:0043229:intracellula…
ath-miR402	Up_regulate	2.313	1.209	0	9.22	31	7.8	29	8.63	27	17.41	59	15.55	52	33.34	99	AT1G01060.4|AT1G01060	Y	-24.31	151	18	1	Y	7	4	-11.08	both	XLOC_004083	1:33378-37871	4.16431	5.42501	5.83662	2.34523	2.49254	2.18514	-1.13727	down	0.000277185	839341	F4HQH3 F4HQG9	1:33379-37871	LHY	protein_coding	Protein LHY [Source:UniProtKB/Swiss-Prot;Acc:Q6R0H1]	ath04712:Circadian rhythm - plant,ath04712:Circadian rhythm - plant	GO:0001101:response to acid chemical;GO:0003006:developmental process involved in reproduction;GO:0006139:nucleobase-containing compound metabolic process;GO:0006351:transcription, DNA-templated;GO:0006355:regulation of transcription, DNA-templated;GO:0006725:cellular aromatic compound metabolic process;GO:0006807:nitrogen compound metabolic process;GO:0006950:response to stress;GO:0006970:respon…	GO:0000975:regulatory region DNA binding;GO:0001067:regulatory region nucleic acid binding;GO:0001071:nucleic acid binding transcription factor activity;GO:0003676:nucleic acid binding;GO:0003677:DNA binding;GO:0003682:chromatin binding;GO:0003700:sequence-specific DNA binding transcription factor activity;GO:0005488:binding;GO:0044212:transcription regulatory region DNA binding;GO:0044877:macrom…	GO:0005622:intracellular;GO:0005623:cell;GO:0005634:nucleus;GO:0043226:organelle;GO:0043227:membrane-bounded organelle;GO:0043229:intracellular organelle;GO:0043231:intracellular membrane-bounded organelle;GO:0044424:intracellular part;GO:0044464:cell part,GO:0005622:intracellular;GO:0005623:cell;GO:0005634:nucleus;GO:0043226:organelle;GO:0043227:membrane-bounded organelle;GO:0043229:intracellula…
ath-miR402	Up_regulate	2.313	1.209	0	9.22	31	7.8	29	8.63	27	17.41	59	15.55	52	33.34	99	AT1G01060.5|AT1G01060	Y	-24.31	151	18	1	Y	6	4	-11.09	both	XLOC_004083	1:33378-37871	4.16431	5.42501	5.83662	2.34523	2.49254	2.18514	-1.13727	down	0.000277185	839341	F4HQH3 F4HQG9	1:33379-37871	LHY	protein_coding	Protein LHY [Source:UniProtKB/Swiss-Prot;Acc:Q6R0H1]	ath04712:Circadian rhythm - plant,ath04712:Circadian rhythm - plant	GO:0001101:response to acid chemical;GO:0003006:developmental process involved in reproduction;GO:0006139:nucleobase-containing compound metabolic process;GO:0006351:transcription, DNA-templated;GO:0006355:regulation of transcription, DNA-templated;GO:0006725:cellular aromatic compound metabolic process;GO:0006807:nitrogen compound metabolic process;GO:0006950:response to stress;GO:0006970:respon…	GO:0000975:regulatory region DNA binding;GO:0001067:regulatory region nucleic acid binding;GO:0001071:nucleic acid binding transcription factor activity;GO:0003676:nucleic acid binding;GO:0003677:DNA binding;GO:0003682:chromatin binding;GO:0003700:sequence-specific DNA binding transcription factor activity;GO:0005488:binding;GO:0044212:transcription regulatory region DNA binding;GO:0044877:macrom…	GO:0005622:intracellular;GO:0005623:cell;GO:0005634:nucleus;GO:0043226:organelle;GO:0043227:membrane-bounded organelle;GO:0043229:intracellular organelle;GO:0043231:intracellular membrane-bounded organelle;GO:0044424:intracellular part;GO:0044464:cell part,GO:0005622:intracellular;GO:0005623:cell;GO:0005634:nucleus;GO:0043226:organelle;GO:0043227:membrane-bounded organelle;GO:0043229:intracellula…
ath-miR402	Up_regulate	2.313	1.209	0	9.22	31	7.8	29	8.63	27	17.41	59	15.55	52	33.34	99	AT1G04350.1|AT1G04350	N	--	--	0	--	Y	1	4	-12.71	only pita	XLOC_000172	1:1163058-1167038	37.3514	39.6812	38.8662	16.0438	21.208	18.858	-1.04896	down	0.000277185	839542	P93824	1:1165165-1166768	-	protein_coding	1-aminocyclopropane-1-carboxylate oxidase homolog 6 [Source:UniProtKB/Swiss-Prot;Acc:P93824]	-	GO:0006725:cellular aromatic compound metabolic process;GO:0006778:porphyrin-containing compound metabolic process;GO:0006787:porphyrin-containing compound catabolic process;GO:0006807:nitrogen compound metabolic process;GO:0008152:metabolic process;GO:0009056:catabolic process;GO:0009987:cellular process;GO:0015994:chlorophyll metabolic process;GO:0015996:chlorophyll catabolic process;GO:0019439…	GO:0003824:catalytic activity;GO:0005488:binding;GO:0016491:oxidoreductase activity;GO:0016705:oxidoreductase activity, acting on paired donors, with incorporation or reduction of molecular oxygen;GO:0016706:oxidoreductase activity, acting on paired donors, with incorporation or reduction of molecular oxygen, 2-oxoglutarate as one donor, and incorporation of one atom each of oxygen into both dono…	GO:0005622:intracellular;GO:0005623:cell;GO:0005737:cytoplasm;GO:0044424:intracellular part;GO:0044464:cell part,GO:0005622:intracellular;GO:0005623:cell;GO:0005737:cytoplasm;GO:0044424:intracellular part;GO:0044464:cell part
ath-miR402	Up_regulate	2.313	1.209	0	9.22	31	7.8	29	8.63	27	17.41	59	15.55	52	33.34	99	AT2G28150.1|AT2G28150	Y	-25.39	165	2	1	N	0	--	--	only miranda	XLOC_009553	2:11999800-12002650	9.00975	8.90086	7.43867	3.42576	5.07159	3.71148	-1.05654	down	0.000277185	817361	Q8GYT8	2:11999836-12002499	-	protein_coding	Domain of unknown function (DUF966) [Source:TAIR;Acc:AT2G28150]	-	-	-	GO:0005622:intracellular;GO:0005623:cell;GO:0005634:nucleus;GO:0005886:plasma membrane;GO:0016020:membrane;GO:0043226:organelle;GO:0043227:membrane-bounded organelle;GO:0043229:intracellular organelle;GO:0043231:intracellular membrane-bounded organelle;GO:0044424:intracellular part;GO:0044464:cell part;GO:0071944:cell periphery,GO:0005622:intracellular;GO:0005623:cell;GO:0005634:nucleus;GO:000588…
ath-miR5643a	Up_regulate	2.467	1.303	0.003	2.08	7	1.88	7	1.28	4	3.54	12	5.08	17	5.72	17	AT3G55800.1|AT3G55800	Y	-22.35	153	9	1	N	0	--	--	only miranda	XLOC_016054	3:20709385-20711640	491.241	557.48	470.297	228.347	274.778	249.108	-1.01649	down	0.000277185	824746	P46283	3:20709386-20711640	SBPASE	protein_coding	Sedoheptulose-1,7-bisphosphatase, chloroplastic [Source:UniProtKB/Swiss-Prot;Acc:P46283]	ath01100:Metabolic pathways;ath01200:Carbon metabolism;ath00710:Carbon fixation in photosynthetic organisms,ath01100:Metabolic pathways;ath01200:Carbon metabolism;ath00710:Carbon fixation in photosynthetic organisms	GO:0000023:maltose metabolic process;GO:0000096:sulfur amino acid metabolic process;GO:0000097:sulfur amino acid biosynthetic process;GO:0000165:MAPK cascade;GO:0000271:polysaccharide biosynthetic process;GO:0001101:response to acid chemical;GO:0002376:immune system process;GO:0002682:regulation of immune system process;GO:0005975:carbohydrate metabolic process;GO:0005976:polysaccharide metabolic…	GO:0003824:catalytic activity;GO:0005488:binding;GO:0016787:hydrolase activity;GO:0016788:hydrolase activity, acting on ester bonds;GO:0016791:phosphatase activity;GO:0019203:carbohydrate phosphatase activity;GO:0042132:fructose 1,6-bisphosphate 1-phosphatase activity;GO:0042578:phosphoric ester hydrolase activity;GO:0043167:ion binding;GO:0043169:cation binding;GO:0046872:metal ion binding;GO:00…	GO:0005576:extracellular region;GO:0005622:intracellular;GO:0005623:cell;GO:0005737:cytoplasm;GO:0009507:chloroplast;GO:0009526:plastid envelope;GO:0009532:plastid stroma;GO:0009536:plastid;GO:0009570:chloroplast stroma;GO:0009579:thylakoid;GO:0009941:chloroplast envelope;GO:0031967:organelle envelope;GO:0031975:envelope;GO:0043226:organelle;GO:0043227:membrane-bounded organelle;GO:0043229:intrac…
ath-miR5643a	Up_regulate	2.467	1.303	0.003	2.08	7	1.88	7	1.28	4	3.54	12	5.08	17	5.72	17	AT4G01460.1|AT4G01460	Y	-23.62	166	2	1	N	0	--	--	only miranda	XLOC_019784	4:620758-622945	8.98283	8.70575	6.47009	2.60225	4.37838	3.2167	-1.24703	down	0.000277185	828089	Q9M128	4:620759-622945	BHLH57	protein_coding	Transcription factor bHLH57 [Source:UniProtKB/Swiss-Prot;Acc:Q9M128]	-	GO:0006139:nucleobase-containing compound metabolic process;GO:0006351:transcription, DNA-templated;GO:0006355:regulation of transcription, DNA-templated;GO:0006725:cellular aromatic compound metabolic process;GO:0006807:nitrogen compound metabolic process;GO:0008152:metabolic process;GO:0009058:biosynthetic process;GO:0009059:macromolecule biosynthetic process;GO:0009889:regulation of biosynthet…	GO:0001071:nucleic acid binding transcription factor activity;GO:0003676:nucleic acid binding;GO:0003677:DNA binding;GO:0003700:sequence-specific DNA binding transcription factor activity;GO:0005488:binding;GO:0005515:protein binding;GO:0046983:protein dimerization activity;GO:0097159:organic cyclic compound binding;GO:1901363:heterocyclic compound binding,GO:0001071:nucleic acid binding transcri…	GO:0005622:intracellular;GO:0005623:cell;GO:0005634:nucleus;GO:0043226:organelle;GO:0043227:membrane-bounded organelle;GO:0043229:intracellular organelle;GO:0043231:intracellular membrane-bounded organelle;GO:0044424:intracellular part;GO:0044464:cell part,GO:0005622:intracellular;GO:0005623:cell;GO:0005634:nucleus;GO:0043226:organelle;GO:0043227:membrane-bounded organelle;GO:0043229:intracellula…
ath-miR5643a	Up_regulate	2.467	1.303	0.003	2.08	7	1.88	7	1.28	4	3.54	12	5.08	17	5.72	17	AT4G15210.1|AT4G15210	Y	-22.75	154	8	1	N	0	--	--	only miranda	XLOC_023223	4:8666337-8669470	11.7913	1.55999	2.03871	2.51048	0.643182	1.12107	-1.85401	down	0.000277185	827185	-	4:8666338-8669470	BAM5	protein_coding	Beta-amylase 5 [Source:UniProtKB/Swiss-Prot;Acc:P25853]	-	GO:0000272:polysaccharide catabolic process;GO:0005975:carbohydrate metabolic process;GO:0005976:polysaccharide metabolic process;GO:0005982:starch metabolic process;GO:0005983:starch catabolic process;GO:0006073:cellular glucan metabolic process;GO:0008152:metabolic process;GO:0009056:catabolic process;GO:0009057:macromolecule catabolic process;GO:0009251:glucan catabolic process;GO:0009605:resp…	GO:0003824:catalytic activity;GO:0004553:hydrolase activity, hydrolyzing O-glycosyl compounds;GO:0016160:amylase activity;GO:0016161:beta-amylase activity;GO:0016787:hydrolase activity;GO:0016798:hydrolase activity, acting on glycosyl bonds,GO:0003824:catalytic activity;GO:0004553:hydrolase activity, hydrolyzing O-glycosyl compounds;GO:0016160:amylase activity;GO:0016161:beta-amylase activity;GO:…	GO:0005622:intracellular;GO:0005623:cell;GO:0005737:cytoplasm;GO:0005829:cytosol;GO:0009507:chloroplast;GO:0009536:plastid;GO:0043226:organelle;GO:0043227:membrane-bounded organelle;GO:0043229:intracellular organelle;GO:0043231:intracellular membrane-bounded organelle;GO:0044424:intracellular part;GO:0044444:cytoplasmic part;GO:0044464:cell part,GO:0005622:intracellular;GO:0005623:cell;GO:0005737…
ath-miR5643a	Up_regulate	2.467	1.303	0.003	2.08	7	1.88	7	1.28	4	3.54	12	5.08	17	5.72	17	AT4G15210.2|AT4G15210	Y	-22.75	154	8	1	N	0	--	--	only miranda	XLOC_023223	4:8666337-8669470	11.7913	1.55999	2.03871	2.51048	0.643182	1.12107	-1.85401	down	0.000277185	827185	-	4:8666338-8669470	BAM5	protein_coding	Beta-amylase 5 [Source:UniProtKB/Swiss-Prot;Acc:P25853]	-	GO:0000272:polysaccharide catabolic process;GO:0005975:carbohydrate metabolic process;GO:0005976:polysaccharide metabolic process;GO:0005982:starch metabolic process;GO:0005983:starch catabolic process;GO:0006073:cellular glucan metabolic process;GO:0008152:metabolic process;GO:0009056:catabolic process;GO:0009057:macromolecule catabolic process;GO:0009251:glucan catabolic process;GO:0009605:resp…	GO:0003824:catalytic activity;GO:0004553:hydrolase activity, hydrolyzing O-glycosyl compounds;GO:0016160:amylase activity;GO:0016161:beta-amylase activity;GO:0016787:hydrolase activity;GO:0016798:hydrolase activity, acting on glycosyl bonds,GO:0003824:catalytic activity;GO:0004553:hydrolase activity, hydrolyzing O-glycosyl compounds;GO:0016160:amylase activity;GO:0016161:beta-amylase activity;GO:…	GO:0005622:intracellular;GO:0005623:cell;GO:0005737:cytoplasm;GO:0005829:cytosol;GO:0009507:chloroplast;GO:0009536:plastid;GO:0043226:organelle;GO:0043227:membrane-bounded organelle;GO:0043229:intracellular organelle;GO:0043231:intracellular membrane-bounded organelle;GO:0044424:intracellular part;GO:0044444:cytoplasmic part;GO:0044464:cell part,GO:0005622:intracellular;GO:0005623:cell;GO:0005737…
ath-miR5643a	Up_regulate	2.467	1.303	0.003	2.08	7	1.88	7	1.28	4	3.54	12	5.08	17	5.72	17	AT5G62920.1|AT5G62920	Y	-23.5	166	3	1	N	0	--	--	only miranda	XLOC_031478	5:25250255-25254277	29.4214	36.1718	30.7434	9.96996	15.6496	11.4663	-1.3794	down	0.000530162	836412	Q9ZWS6	5:25252386-25254212	ARR6	protein_coding	Two-component response regulator ARR6 [Source:UniProtKB/Swiss-Prot;Acc:Q9ZWS6]	ath04075:Plant hormone signal transduction,ath04075:Plant hormone signal transduction	GO:0000160:phosphorelay signal transduction system;GO:0006139:nucleobase-containing compound metabolic process;GO:0006351:transcription, DNA-templated;GO:0006355:regulation of transcription, DNA-templated;GO:0006725:cellular aromatic compound metabolic process;GO:0006807:nitrogen compound metabolic process;GO:0007154:cell communication;GO:0007165:signal transduction;GO:0007623:circadian rhythm;GO…	GO:0000156:phosphorelay response regulator activity;GO:0004871:signal transducer activity;GO:0005057:receptor signaling protein activity;GO:0005488:binding;GO:0005515:protein binding;GO:0060089:molecular transducer activity,GO:0000156:phosphorelay response regulator activity;GO:0004871:signal transducer activity;GO:0005057:receptor signaling protein activity;GO:0005488:binding;GO:0005515:protein …	GO:0005622:intracellular;GO:0005623:cell;GO:0005634:nucleus;GO:0043226:organelle;GO:0043227:membrane-bounded organelle;GO:0043229:intracellular organelle;GO:0043231:intracellular membrane-bounded organelle;GO:0044424:intracellular part;GO:0044464:cell part,GO:0005622:intracellular;GO:0005623:cell;GO:0005634:nucleus;GO:0043226:organelle;GO:0043227:membrane-bounded organelle;GO:0043229:intracellula…
ath-miR5643b	Up_regulate	2.467	1.303	0.003	2.08	7	1.88	7	1.28	4	3.54	12	5.08	17	5.72	17	AT3G55800.1|AT3G55800	Y	-22.35	153	9	1	N	0	--	--	only miranda	XLOC_016054	3:20709385-20711640	491.241	557.48	470.297	228.347	274.778	249.108	-1.01649	down	0.000277185	824746	P46283	3:20709386-20711640	SBPASE	protein_coding	Sedoheptulose-1,7-bisphosphatase, chloroplastic [Source:UniProtKB/Swiss-Prot;Acc:P46283]	ath01100:Metabolic pathways;ath01200:Carbon metabolism;ath00710:Carbon fixation in photosynthetic organisms,ath01100:Metabolic pathways;ath01200:Carbon metabolism;ath00710:Carbon fixation in photosynthetic organisms	GO:0000023:maltose metabolic process;GO:0000096:sulfur amino acid metabolic process;GO:0000097:sulfur amino acid biosynthetic process;GO:0000165:MAPK cascade;GO:0000271:polysaccharide biosynthetic process;GO:0001101:response to acid chemical;GO:0002376:immune system process;GO:0002682:regulation of immune system process;GO:0005975:carbohydrate metabolic process;GO:0005976:polysaccharide metabolic…	GO:0003824:catalytic activity;GO:0005488:binding;GO:0016787:hydrolase activity;GO:0016788:hydrolase activity, acting on ester bonds;GO:0016791:phosphatase activity;GO:0019203:carbohydrate phosphatase activity;GO:0042132:fructose 1,6-bisphosphate 1-phosphatase activity;GO:0042578:phosphoric ester hydrolase activity;GO:0043167:ion binding;GO:0043169:cation binding;GO:0046872:metal ion binding;GO:00…	GO:0005576:extracellular region;GO:0005622:intracellular;GO:0005623:cell;GO:0005737:cytoplasm;GO:0009507:chloroplast;GO:0009526:plastid envelope;GO:0009532:plastid stroma;GO:0009536:plastid;GO:0009570:chloroplast stroma;GO:0009579:thylakoid;GO:0009941:chloroplast envelope;GO:0031967:organelle envelope;GO:0031975:envelope;GO:0043226:organelle;GO:0043227:membrane-bounded organelle;GO:0043229:intrac…
ath-miR5643b	Up_regulate	2.467	1.303	0.003	2.08	7	1.88	7	1.28	4	3.54	12	5.08	17	5.72	17	AT4G01460.1|AT4G01460	Y	-23.62	166	2	1	N	0	--	--	only miranda	XLOC_019784	4:620758-622945	8.98283	8.70575	6.47009	2.60225	4.37838	3.2167	-1.24703	down	0.000277185	828089	Q9M128	4:620759-622945	BHLH57	protein_coding	Transcription factor bHLH57 [Source:UniProtKB/Swiss-Prot;Acc:Q9M128]	-	GO:0006139:nucleobase-containing compound metabolic process;GO:0006351:transcription, DNA-templated;GO:0006355:regulation of transcription, DNA-templated;GO:0006725:cellular aromatic compound metabolic process;GO:0006807:nitrogen compound metabolic process;GO:0008152:metabolic process;GO:0009058:biosynthetic process;GO:0009059:macromolecule biosynthetic process;GO:0009889:regulation of biosynthet…	GO:0001071:nucleic acid binding transcription factor activity;GO:0003676:nucleic acid binding;GO:0003677:DNA binding;GO:0003700:sequence-specific DNA binding transcription factor activity;GO:0005488:binding;GO:0005515:protein binding;GO:0046983:protein dimerization activity;GO:0097159:organic cyclic compound binding;GO:1901363:heterocyclic compound binding,GO:0001071:nucleic acid binding transcri…	GO:0005622:intracellular;GO:0005623:cell;GO:0005634:nucleus;GO:0043226:organelle;GO:0043227:membrane-bounded organelle;GO:0043229:intracellular organelle;GO:0043231:intracellular membrane-bounded organelle;GO:0044424:intracellular part;GO:0044464:cell part,GO:0005622:intracellular;GO:0005623:cell;GO:0005634:nucleus;GO:0043226:organelle;GO:0043227:membrane-bounded organelle;GO:0043229:intracellula…
ath-miR5643b	Up_regulate	2.467	1.303	0.003	2.08	7	1.88	7	1.28	4	3.54	12	5.08	17	5.72	17	AT4G15210.1|AT4G15210	Y	-22.75	154	8	1	N	0	--	--	only miranda	XLOC_023223	4:8666337-8669470	11.7913	1.55999	2.03871	2.51048	0.643182	1.12107	-1.85401	down	0.000277185	827185	-	4:8666338-8669470	BAM5	protein_coding	Beta-amylase 5 [Source:UniProtKB/Swiss-Prot;Acc:P25853]	-	GO:0000272:polysaccharide catabolic process;GO:0005975:carbohydrate metabolic process;GO:0005976:polysaccharide metabolic process;GO:0005982:starch metabolic process;GO:0005983:starch catabolic process;GO:0006073:cellular glucan metabolic process;GO:0008152:metabolic process;GO:0009056:catabolic process;GO:0009057:macromolecule catabolic process;GO:0009251:glucan catabolic process;GO:0009605:resp…	GO:0003824:catalytic activity;GO:0004553:hydrolase activity, hydrolyzing O-glycosyl compounds;GO:0016160:amylase activity;GO:0016161:beta-amylase activity;GO:0016787:hydrolase activity;GO:0016798:hydrolase activity, acting on glycosyl bonds,GO:0003824:catalytic activity;GO:0004553:hydrolase activity, hydrolyzing O-glycosyl compounds;GO:0016160:amylase activity;GO:0016161:beta-amylase activity;GO:…	GO:0005622:intracellular;GO:0005623:cell;GO:0005737:cytoplasm;GO:0005829:cytosol;GO:0009507:chloroplast;GO:0009536:plastid;GO:0043226:organelle;GO:0043227:membrane-bounded organelle;GO:0043229:intracellular organelle;GO:0043231:intracellular membrane-bounded organelle;GO:0044424:intracellular part;GO:0044444:cytoplasmic part;GO:0044464:cell part,GO:0005622:intracellular;GO:0005623:cell;GO:0005737…
ath-miR5643b	Up_regulate	2.467	1.303	0.003	2.08	7	1.88	7	1.28	4	3.54	12	5.08	17	5.72	17	AT4G15210.2|AT4G15210	Y	-22.75	154	8	1	N	0	--	--	only miranda	XLOC_023223	4:8666337-8669470	11.7913	1.55999	2.03871	2.51048	0.643182	1.12107	-1.85401	down	0.000277185	827185	-	4:8666338-8669470	BAM5	protein_coding	Beta-amylase 5 [Source:UniProtKB/Swiss-Prot;Acc:P25853]	-	GO:0000272:polysaccharide catabolic process;GO:0005975:carbohydrate metabolic process;GO:0005976:polysaccharide metabolic process;GO:0005982:starch metabolic process;GO:0005983:starch catabolic process;GO:0006073:cellular glucan metabolic process;GO:0008152:metabolic process;GO:0009056:catabolic process;GO:0009057:macromolecule catabolic process;GO:0009251:glucan catabolic process;GO:0009605:resp…	GO:0003824:catalytic activity;GO:0004553:hydrolase activity, hydrolyzing O-glycosyl compounds;GO:0016160:amylase activity;GO:0016161:beta-amylase activity;GO:0016787:hydrolase activity;GO:0016798:hydrolase activity, acting on glycosyl bonds,GO:0003824:catalytic activity;GO:0004553:hydrolase activity, hydrolyzing O-glycosyl compounds;GO:0016160:amylase activity;GO:0016161:beta-amylase activity;GO:…	GO:0005622:intracellular;GO:0005623:cell;GO:0005737:cytoplasm;GO:0005829:cytosol;GO:0009507:chloroplast;GO:0009536:plastid;GO:0043226:organelle;GO:0043227:membrane-bounded organelle;GO:0043229:intracellular organelle;GO:0043231:intracellular membrane-bounded organelle;GO:0044424:intracellular part;GO:0044444:cytoplasmic part;GO:0044464:cell part,GO:0005622:intracellular;GO:0005623:cell;GO:0005737…
ath-miR5643b	Up_regulate	2.467	1.303	0.003	2.08	7	1.88	7	1.28	4	3.54	12	5.08	17	5.72	17	AT5G62920.1|AT5G62920	Y	-23.5	166	3	1	N	0	--	--	only miranda	XLOC_031478	5:25250255-25254277	29.4214	36.1718	30.7434	9.96996	15.6496	11.4663	-1.3794	down	0.000530162	836412	Q9ZWS6	5:25252386-25254212	ARR6	protein_coding	Two-component response regulator ARR6 [Source:UniProtKB/Swiss-Prot;Acc:Q9ZWS6]	ath04075:Plant hormone signal transduction,ath04075:Plant hormone signal transduction	GO:0000160:phosphorelay signal transduction system;GO:0006139:nucleobase-containing compound metabolic process;GO:0006351:transcription, DNA-templated;GO:0006355:regulation of transcription, DNA-templated;GO:0006725:cellular aromatic compound metabolic process;GO:0006807:nitrogen compound metabolic process;GO:0007154:cell communication;GO:0007165:signal transduction;GO:0007623:circadian rhythm;GO…	GO:0000156:phosphorelay response regulator activity;GO:0004871:signal transducer activity;GO:0005057:receptor signaling protein activity;GO:0005488:binding;GO:0005515:protein binding;GO:0060089:molecular transducer activity,GO:0000156:phosphorelay response regulator activity;GO:0004871:signal transducer activity;GO:0005057:receptor signaling protein activity;GO:0005488:binding;GO:0005515:protein …	GO:0005622:intracellular;GO:0005623:cell;GO:0005634:nucleus;GO:0043226:organelle;GO:0043227:membrane-bounded organelle;GO:0043229:intracellular organelle;GO:0043231:intracellular membrane-bounded organelle;GO:0044424:intracellular part;GO:0044464:cell part,GO:0005622:intracellular;GO:0005623:cell;GO:0005634:nucleus;GO:0043226:organelle;GO:0043227:membrane-bounded organelle;GO:0043229:intracellula…
ath-miR779.2	Up_regulate	1.865	0.899	0.006	5.95	20	8.6	32	3.84	12	12.98	44	8.67	29	16.84	50	AT1G02730.1|AT1G02730	N	--	--	0	--	Y	4	9	-12.16	only pita	XLOC_004165	1:594572-598657	2.5937	2.5839	2.04989	1.6119	0.586699	0.994254	-1.18227	down	0.000277185	839467	Q9SRW9	1:594573-598657	CSLD5	protein_coding	Cellulose synthase-like protein D5 [Source:UniProtKB/Swiss-Prot;Acc:Q9SRW9]	ath01100:Metabolic pathways;ath00500:Starch and sucrose metabolism;ath00520:Amino sugar and nucleotide sugar metabolism,ath01100:Metabolic pathways;ath00500:Starch and sucrose metabolism;ath00520:Amino sugar and nucleotide sugar metabolism	GO:0000226:microtubule cytoskeleton organization;GO:0000271:polysaccharide biosynthetic process;GO:0000278:mitotic cell cycle;GO:0000281:mitotic cytokinesis;GO:0000724:double-strand break repair via homologous recombination;GO:0000725:recombinational repair;GO:0000910:cytokinesis;GO:0000911:cytokinesis by cell plate formation;GO:0001101:response to acid chemical;GO:0005975:carbohydrate metabolic …	GO:0000030:mannosyltransferase activity;GO:0003824:catalytic activity;GO:0008194:UDP-glycosyltransferase activity;GO:0016740:transferase activity;GO:0016757:transferase activity, transferring glycosyl groups;GO:0016758:transferase activity, transferring hexosyl groups;GO:0016759:cellulose synthase activity;GO:0016760:cellulose synthase (UDP-forming) activity;GO:0019187:beta-1,4-mannosyltransferas…	GO:0000139:Golgi membrane;GO:0005622:intracellular;GO:0005623:cell;GO:0005737:cytoplasm;GO:0005794:Golgi apparatus;GO:0012505:endomembrane system;GO:0016020:membrane;GO:0016021:integral component of membrane;GO:0031090:organelle membrane;GO:0031224:intrinsic component of membrane;GO:0043226:organelle;GO:0043227:membrane-bounded organelle;GO:0043229:intracellular organelle;GO:0043231:intracellular…
ath-miR779.2	Up_regulate	1.865	0.899	0.006	5.95	20	8.6	32	3.84	12	12.98	44	8.67	29	16.84	50	AT1G03600.1|AT1G03600	N	--	--	0	--	Y	7	4	-10.77	only pita	XLOC_000135	1:898229-899724	1163.93	1178.6	971.985	464.396	488.612	501.573	-1.19115	down	0.000277185	839449	Q9LR64	1:898876-899655	PSB27-1	protein_coding	Photosystem II repair protein PSB27-H1, chloroplastic [Source:UniProtKB/Swiss-Prot;Acc:Q9LR64]	ath01100:Metabolic pathways;ath00195:Photosynthesis,ath01100:Metabolic pathways;ath00195:Photosynthesis	GO:0006091:generation of precursor metabolites and energy;GO:0006139:nucleobase-containing compound metabolic process;GO:0006364:rRNA processing;GO:0006461:protein complex assembly;GO:0006464:cellular protein modification process;GO:0006470:protein dephosphorylation;GO:0006725:cellular aromatic compound metabolic process;GO:0006793:phosphorus metabolic process;GO:0006796:phosphate-containing comp…	-	GO:0005622:intracellular;GO:0005623:cell;GO:0005737:cytoplasm;GO:0009507:chloroplast;GO:0009534:chloroplast thylakoid;GO:0009535:chloroplast thylakoid membrane;GO:0009536:plastid;GO:0009543:chloroplast thylakoid lumen;GO:0009579:thylakoid;GO:0016020:membrane;GO:0031976:plastid thylakoid;GO:0031977:thylakoid lumen;GO:0031978:plastid thylakoid lumen;GO:0031984:organelle subcompartment;GO:0034357:ph…
ath-miR779.2	Up_regulate	1.865	0.899	0.006	5.95	20	8.6	32	3.84	12	12.98	44	8.67	29	16.84	50	AT1G14630.1|AT1G14630	N	--	--	0	--	Y	3	1	-12.21	only pita	XLOC_000716	1:5019954-5021537	2.22619	1.8014	2.23522	1.04203	0.462901	0.480515	-1.66019	down	0.0095924	838025	Q3EDC6	1:5019955-5021537	-	protein_coding	unknown protein; BEST Arabidopsis thaliana protein match is: unknown protein (TAIR:AT2G01990.1); Has 125 Blast hits to 123 proteins in 14 species: Archae - 0; Bacteria - 0; Metazoa - 0; Fungi - 0; Plants - 125; Viruses - 0; Other Eukaryotes - 0 (sou /.../CBI BLink). [Source:TAIR;Acc:AT1G14630]	-	-	-	GO:0005622:intracellular;GO:0005623:cell;GO:0005634:nucleus;GO:0043226:organelle;GO:0043227:membrane-bounded organelle;GO:0043229:intracellular organelle;GO:0043231:intracellular membrane-bounded organelle;GO:0044424:intracellular part;GO:0044464:cell part,GO:0005622:intracellular;GO:0005623:cell;GO:0005634:nucleus;GO:0043226:organelle;GO:0043227:membrane-bounded organelle;GO:0043229:intracellula…
ath-miR779.2	Up_regulate	1.865	0.899	0.006	5.95	20	8.6	32	3.84	12	12.98	44	8.67	29	16.84	50	AT5G04770.1|AT5G04770	Y	-25.36	162	3	1	N	0	--	--	only miranda	XLOC_024801	5:1379067-1382419	5.81076	7.71462	6.14708	2.87364	3.27774	2.4424	-1.19712	down	0.000277185	830355	Q9LZ20	5:1379068-1382419	CAT6	protein_coding	Cationic amino acid transporter 6, chloroplastic [Source:UniProtKB/Swiss-Prot;Acc:Q9LZ20]	-	GO:0003333:amino acid transmembrane transport;GO:0006810:transport;GO:0006811:ion transport;GO:0006820:anion transport;GO:0006865:amino acid transport;GO:0009605:response to external stimulus;GO:0009607:response to biotic stimulus;GO:0009624:response to nematode;GO:0009987:cellular process;GO:0015711:organic anion transport;GO:0015802:basic amino acid transport;GO:0015849:organic acid transport;G…	GO:0005215:transporter activity;GO:0005342:organic acid transmembrane transporter activity;GO:0008509:anion transmembrane transporter activity;GO:0008514:organic anion transmembrane transporter activity;GO:0015075:ion transmembrane transporter activity;GO:0015171:amino acid transmembrane transporter activity;GO:0015174:basic amino acid transmembrane transporter activity;GO:0022857:transmembrane t…	GO:0005622:intracellular;GO:0005623:cell;GO:0005737:cytoplasm;GO:0005886:plasma membrane;GO:0009507:chloroplast;GO:0009526:plastid envelope;GO:0009536:plastid;GO:0009941:chloroplast envelope;GO:0016020:membrane;GO:0016021:integral component of membrane;GO:0031090:organelle membrane;GO:0031224:intrinsic component of membrane;GO:0031967:organelle envelope;GO:0031969:chloroplast membrane;GO:0031975:…
ath-miR840-3p	Up_regulate	1.53	0.614	0.036	8.92	30	5.91	22	8.31	26	13.87	47	7.77	26	16.84	50	AT1G11260.1|AT1G11260	N	--	--	0	--	Y	2	6	-10.76	only pita	XLOC_000527	1:3777327-3780337	481.847	605.392	743.216	420.473	230.149	237.346	-1.04582	down	0.000277185	837667	P23586	1:3777328-3780337	STP1	protein_coding	Sugar transport protein 1 [Source:UniProtKB/Swiss-Prot;Acc:P23586]	-	GO:0002376:immune system process;GO:0006810:transport;GO:0006811:ion transport;GO:0006812:cation transport;GO:0006950:response to stress;GO:0006952:defense response;GO:0006955:immune response;GO:0008643:carbohydrate transport;GO:0009605:response to external stimulus;GO:0009607:response to biotic stimulus;GO:0009627:systemic acquired resistance;GO:0009814:defense response, incompatible interaction…	GO:0005215:transporter activity;GO:0005351:sugar:proton symporter activity;GO:0005402:cation:sugar symporter activity;GO:0008324:cation transmembrane transporter activity;GO:0015075:ion transmembrane transporter activity;GO:0015144:carbohydrate transmembrane transporter activity;GO:0015145:monosaccharide transmembrane transporter activity;GO:0015291:secondary active transmembrane transporter acti…	GO:0005622:intracellular;GO:0005623:cell;GO:0005634:nucleus;GO:0005737:cytoplasm;GO:0005773:vacuole;GO:0005886:plasma membrane;GO:0005911:cell-cell junction;GO:0009506:plasmodesma;GO:0016020:membrane;GO:0016021:integral component of membrane;GO:0030054:cell junction;GO:0031224:intrinsic component of membrane;GO:0043226:organelle;GO:0043227:membrane-bounded organelle;GO:0043229:intracellular organ…
ath-miR840-3p	Up_regulate	1.53	0.614	0.036	8.92	30	5.91	22	8.31	26	13.87	47	7.77	26	16.84	50	AT1G15820.1|AT1G15820	N	--	--	0	--	Y	1	2	-11.64	only pita	XLOC_004912	1:5444266-5447932	8621.59	9387.16	8448.93	3993.14	4169.59	4974.63	-1.0129	down	0.000277185	838151	Q9LMQ2	1:5446462-5447859	LHCB6	protein_coding	light harvesting complex photosystem II subunit 6 [Source:TAIR;Acc:AT1G15820]	ath01100:Metabolic pathways;ath00196:Photosynthesis - antenna proteins,ath01100:Metabolic pathways;ath00196:Photosynthesis - antenna proteins	GO:0000096:sulfur amino acid metabolic process;GO:0000097:sulfur amino acid biosynthetic process;GO:0006082:organic acid metabolic process;GO:0006091:generation of precursor metabolites and energy;GO:0006464:cellular protein modification process;GO:0006470:protein dephosphorylation;GO:0006520:cellular amino acid metabolic process;GO:0006534:cysteine metabolic process;GO:0006790:sulfur compound me…	GO:0005488:binding;GO:0016168:chlorophyll binding;GO:0046906:tetrapyrrole binding;GO:0097159:organic cyclic compound binding;GO:1901363:heterocyclic compound binding,GO:0005488:binding;GO:0016168:chlorophyll binding;GO:0046906:tetrapyrrole binding;GO:0097159:organic cyclic compound binding;GO:1901363:heterocyclic compound binding	GO:0005622:intracellular;GO:0005623:cell;GO:0005737:cytoplasm;GO:0009507:chloroplast;GO:0009521:photosystem;GO:0009523:photosystem II;GO:0009526:plastid envelope;GO:0009532:plastid stroma;GO:0009534:chloroplast thylakoid;GO:0009535:chloroplast thylakoid membrane;GO:0009536:plastid;GO:0009570:chloroplast stroma;GO:0009579:thylakoid;GO:0009783:photosystem II antenna complex;GO:0009941:chloroplast e…
ath-miR840-3p	Up_regulate	1.53	0.614	0.036	8.92	30	5.91	22	8.31	26	13.87	47	7.77	26	16.84	50	AT2G35350.1|AT2G35350	Y	-20.06	150	8	1	N	0	--	--	only miranda	XLOC_012583	2:14881038-14884126	0.658991	0.937825	0.676767	0.336408	0.231951	0.40433	-1.22822	down	0.00434865	818102	O82302	2:14881039-14884116	PLL1	protein_coding	Protein phosphatase 2C 29 [Source:UniProtKB/Swiss-Prot;Acc:O82302]	-	GO:0000902:cell morphogenesis;GO:0006139:nucleobase-containing compound metabolic process;GO:0006351:transcription, DNA-templated;GO:0006355:regulation of transcription, DNA-templated;GO:0006725:cellular aromatic compound metabolic process;GO:0006807:nitrogen compound metabolic process;GO:0007275:multicellular organismal development;GO:0008152:metabolic process;GO:0009058:biosynthetic process;GO:…	GO:0003824:catalytic activity;GO:0004721:phosphoprotein phosphatase activity;GO:0004722:protein serine/threonine phosphatase activity;GO:0005488:binding;GO:0005543:phospholipid binding;GO:0008289:lipid binding;GO:0016787:hydrolase activity;GO:0016788:hydrolase activity, acting on ester bonds;GO:0016791:phosphatase activity;GO:0042578:phosphoric ester hydrolase activity;GO:0043167:ion binding;GO:0…	GO:0005622:intracellular;GO:0005623:cell;GO:0005634:nucleus;GO:0005886:plasma membrane;GO:0016020:membrane;GO:0043226:organelle;GO:0043227:membrane-bounded organelle;GO:0043229:intracellular organelle;GO:0043231:intracellular membrane-bounded organelle;GO:0044424:intracellular part;GO:0044464:cell part;GO:0071944:cell periphery,GO:0005622:intracellular;GO:0005623:cell;GO:0005634:nucleus;GO:000588…
ath-miR840-3p	Up_regulate	1.53	0.614	0.036	8.92	30	5.91	22	8.31	26	13.87	47	7.77	26	16.84	50	AT5G17420.1|AT5G17420	Y	-20.08	155	4	1	N	0	--	--	only miranda	XLOC_028987	5:5727372-5741465	1.91241	1.26008	1.54215	0.931888	0.531459	0.703317	-1.125	down	0.0431863	831608	Q9SWW6	5:5736630-5741465	CESA7	protein_coding	Cellulose synthase A catalytic subunit 7 [UDP-forming] [Source:UniProtKB/Swiss-Prot;Acc:Q9SWW6]	-	GO:0000271:polysaccharide biosynthetic process;GO:0003006:developmental process involved in reproduction;GO:0005975:carbohydrate metabolic process;GO:0005976:polysaccharide metabolic process;GO:0006073:cellular glucan metabolic process;GO:0006464:cellular protein modification process;GO:0007275:multicellular organismal development;GO:0008152:metabolic process;GO:0009058:biosynthetic process;GO:00…	GO:0003824:catalytic activity;GO:0005488:binding;GO:0005515:protein binding;GO:0008194:UDP-glycosyltransferase activity;GO:0016740:transferase activity;GO:0016757:transferase activity, transferring glycosyl groups;GO:0016758:transferase activity, transferring hexosyl groups;GO:0016759:cellulose synthase activity;GO:0016760:cellulose synthase (UDP-forming) activity;GO:0035251:UDP-glucosyltransfera…	GO:0005622:intracellular;GO:0005623:cell;GO:0005737:cytoplasm;GO:0005886:plasma membrane;GO:0009507:chloroplast;GO:0009536:plastid;GO:0016020:membrane;GO:0016021:integral component of membrane;GO:0031224:intrinsic component of membrane;GO:0043226:organelle;GO:0043227:membrane-bounded organelle;GO:0043229:intracellular organelle;GO:0043231:intracellular membrane-bounded organelle;GO:0044424:intrac…
ath-miR840-5p	Up_regulate	1.767	0.821	0.004	5.95	20	6.72	25	7.36	23	13.57	46	10.17	34	14.48	43	AT1G01060.2|AT1G01060	N	--	--	0	--	Y	4	4	-10.32	only pita	XLOC_004083	1:33378-37871	4.16431	5.42501	5.83662	2.34523	2.49254	2.18514	-1.13727	down	0.000277185	839341	F4HQH3 F4HQG9	1:33379-37871	LHY	protein_coding	Protein LHY [Source:UniProtKB/Swiss-Prot;Acc:Q6R0H1]	ath04712:Circadian rhythm - plant,ath04712:Circadian rhythm - plant	GO:0001101:response to acid chemical;GO:0003006:developmental process involved in reproduction;GO:0006139:nucleobase-containing compound metabolic process;GO:0006351:transcription, DNA-templated;GO:0006355:regulation of transcription, DNA-templated;GO:0006725:cellular aromatic compound metabolic process;GO:0006807:nitrogen compound metabolic process;GO:0006950:response to stress;GO:0006970:respon…	GO:0000975:regulatory region DNA binding;GO:0001067:regulatory region nucleic acid binding;GO:0001071:nucleic acid binding transcription factor activity;GO:0003676:nucleic acid binding;GO:0003677:DNA binding;GO:0003682:chromatin binding;GO:0003700:sequence-specific DNA binding transcription factor activity;GO:0005488:binding;GO:0044212:transcription regulatory region DNA binding;GO:0044877:macrom…	GO:0005622:intracellular;GO:0005623:cell;GO:0005634:nucleus;GO:0043226:organelle;GO:0043227:membrane-bounded organelle;GO:0043229:intracellular organelle;GO:0043231:intracellular membrane-bounded organelle;GO:0044424:intracellular part;GO:0044464:cell part,GO:0005622:intracellular;GO:0005623:cell;GO:0005634:nucleus;GO:0043226:organelle;GO:0043227:membrane-bounded organelle;GO:0043229:intracellula…
ath-miR840-5p	Up_regulate	1.767	0.821	0.004	5.95	20	6.72	25	7.36	23	13.57	46	10.17	34	14.48	43	AT1G01060.4|AT1G01060	N	--	--	0	--	Y	4	4	-10.32	only pita	XLOC_004083	1:33378-37871	4.16431	5.42501	5.83662	2.34523	2.49254	2.18514	-1.13727	down	0.000277185	839341	F4HQH3 F4HQG9	1:33379-37871	LHY	protein_coding	Protein LHY [Source:UniProtKB/Swiss-Prot;Acc:Q6R0H1]	ath04712:Circadian rhythm - plant,ath04712:Circadian rhythm - plant	GO:0001101:response to acid chemical;GO:0003006:developmental process involved in reproduction;GO:0006139:nucleobase-containing compound metabolic process;GO:0006351:transcription, DNA-templated;GO:0006355:regulation of transcription, DNA-templated;GO:0006725:cellular aromatic compound metabolic process;GO:0006807:nitrogen compound metabolic process;GO:0006950:response to stress;GO:0006970:respon…	GO:0000975:regulatory region DNA binding;GO:0001067:regulatory region nucleic acid binding;GO:0001071:nucleic acid binding transcription factor activity;GO:0003676:nucleic acid binding;GO:0003677:DNA binding;GO:0003682:chromatin binding;GO:0003700:sequence-specific DNA binding transcription factor activity;GO:0005488:binding;GO:0044212:transcription regulatory region DNA binding;GO:0044877:macrom…	GO:0005622:intracellular;GO:0005623:cell;GO:0005634:nucleus;GO:0043226:organelle;GO:0043227:membrane-bounded organelle;GO:0043229:intracellular organelle;GO:0043231:intracellular membrane-bounded organelle;GO:0044424:intracellular part;GO:0044464:cell part,GO:0005622:intracellular;GO:0005623:cell;GO:0005634:nucleus;GO:0043226:organelle;GO:0043227:membrane-bounded organelle;GO:0043229:intracellula…
ath-miR840-5p	Up_regulate	1.767	0.821	0.004	5.95	20	6.72	25	7.36	23	13.57	46	10.17	34	14.48	43	AT1G11740.1|AT1G11740	Y	-22.6	147	22	1	Y	2	5	-10.86	both	XLOC_004680	1:3963053-3966824	1.64464	1.60503	2.12963	0.807719	0.708131	0.505116	-1.41433	down	0.000277185	837718	F4IAG4	1:3963054-3966824	-	protein_coding	ankyrin repeat family protein [Source:TAIR;Acc:AT1G11740]	-	-	-	-
ath-miR840-5p	Up_regulate	1.767	0.821	0.004	5.95	20	6.72	25	7.36	23	13.57	46	10.17	34	14.48	43	AT2G30790.1|AT2G30790	Y	-21.24	167	7	1	N	0	--	--	only miranda	XLOC_012333	2:13116404-13120270	7.8835	7.05201	5.05112	3.19828	2.20379	2.32031	-1.37536	down	0.00577587	817630	O49344	2:13118937-13120090	PSBP2	protein_coding	Putative oxygen-evolving enhancer protein 2-2 [Source:UniProtKB/Swiss-Prot;Acc:O49344]	ath01100:Metabolic pathways;ath00195:Photosynthesis,ath01100:Metabolic pathways;ath00195:Photosynthesis	-	-	-
ath-miR840-5p	Up_regulate	1.767	0.821	0.004	5.95	20	6.72	25	7.36	23	13.57	46	10.17	34	14.48	43	AT4G10600.1|AT4G10600	Y	-23.5	172	3	1	N	0	--	--	only miranda	XLOC_022914	4:6547385-6548864	1.17743	1.1224	1.31832	0.541449	0.69474	0.482508	-1.07597	down	0.0404074	826652	Q9T0B9	4:6547786-6548864	-	protein_coding	RING/FYVE/PHD zinc finger superfamily protein [Source:TAIR;Acc:AT4G10600]	-	GO:0006139:nucleobase-containing compound metabolic process;GO:0006351:transcription, DNA-templated;GO:0006355:regulation of transcription, DNA-templated;GO:0006725:cellular aromatic compound metabolic process;GO:0006807:nitrogen compound metabolic process;GO:0008152:metabolic process;GO:0009058:biosynthetic process;GO:0009059:macromolecule biosynthetic process;GO:0009889:regulation of biosynthet…	GO:0003676:nucleic acid binding;GO:0003677:DNA binding;GO:0005488:binding;GO:0008270:zinc ion binding;GO:0043167:ion binding;GO:0043169:cation binding;GO:0046872:metal ion binding;GO:0046914:transition metal ion binding;GO:0097159:organic cyclic compound binding;GO:1901363:heterocyclic compound binding,GO:0003676:nucleic acid binding;GO:0003677:DNA binding;GO:0005488:binding;GO:0008270:zinc ion b…	GO:0005622:intracellular;GO:0005623:cell;GO:0005634:nucleus;GO:0043226:organelle;GO:0043227:membrane-bounded organelle;GO:0043229:intracellular organelle;GO:0043231:intracellular membrane-bounded organelle;GO:0044424:intracellular part;GO:0044464:cell part,GO:0005622:intracellular;GO:0005623:cell;GO:0005634:nucleus;GO:0043226:organelle;GO:0043227:membrane-bounded organelle;GO:0043229:intracellula…
ath-miR840-5p	Up_regulate	1.767	0.821	0.004	5.95	20	6.72	25	7.36	23	13.57	46	10.17	34	14.48	43	AT5G26670.1|AT5G26670	Y	-21.3	163	8	1	N	0	--	--	only miranda	XLOC_025853	5:9318279-9320991	5.30795	3.05217	2.77919	1.73964	1.46852	1.53409	-1.23572	down	0.000277185	832722	Q66GM8 Q0WRK2	5:9318280-9320991	PAE10	protein_coding	Pectin acetylesterase 10 [Source:UniProtKB/Swiss-Prot;Acc:Q66GM8]	-	GO:0009987:cellular process;GO:0016043:cellular component organization;GO:0045229:external encapsulating structure organization;GO:0071554:cell wall organization or biogenesis;GO:0071555:cell wall organization;GO:0071840:cellular component organization or biogenesis,GO:0009987:cellular process;GO:0016043:cellular component organization;GO:0045229:external encapsulating structure organization;GO:0…	GO:0003824:catalytic activity;GO:0016787:hydrolase activity;GO:0016788:hydrolase activity, acting on ester bonds;GO:0052689:carboxylic ester hydrolase activity,GO:0003824:catalytic activity;GO:0016787:hydrolase activity;GO:0016788:hydrolase activity, acting on ester bonds;GO:0052689:carboxylic ester hydrolase activity	GO:0005576:extracellular region;GO:0005618:cell wall;GO:0005623:cell;GO:0030312:external encapsulating structure;GO:0044464:cell part;GO:0071944:cell periphery,GO:0005576:extracellular region;GO:0005618:cell wall;GO:0005623:cell;GO:0030312:external encapsulating structure;GO:0044464:cell part;GO:0071944:cell periphery
ath-miR840-5p	Up_regulate	1.767	0.821	0.004	5.95	20	6.72	25	7.36	23	13.57	46	10.17	34	14.48	43	AT5G26670.2|AT5G26670	Y	-21.3	163	8	1	N	0	--	--	only miranda	XLOC_025853	5:9318279-9320991	5.30795	3.05217	2.77919	1.73964	1.46852	1.53409	-1.23572	down	0.000277185	832722	Q66GM8 Q0WRK2	5:9318280-9320991	PAE10	protein_coding	Pectin acetylesterase 10 [Source:UniProtKB/Swiss-Prot;Acc:Q66GM8]	-	GO:0009987:cellular process;GO:0016043:cellular component organization;GO:0045229:external encapsulating structure organization;GO:0071554:cell wall organization or biogenesis;GO:0071555:cell wall organization;GO:0071840:cellular component organization or biogenesis,GO:0009987:cellular process;GO:0016043:cellular component organization;GO:0045229:external encapsulating structure organization;GO:0…	GO:0003824:catalytic activity;GO:0016787:hydrolase activity;GO:0016788:hydrolase activity, acting on ester bonds;GO:0052689:carboxylic ester hydrolase activity,GO:0003824:catalytic activity;GO:0016787:hydrolase activity;GO:0016788:hydrolase activity, acting on ester bonds;GO:0052689:carboxylic ester hydrolase activity	GO:0005576:extracellular region;GO:0005618:cell wall;GO:0005623:cell;GO:0030312:external encapsulating structure;GO:0044464:cell part;GO:0071944:cell periphery,GO:0005576:extracellular region;GO:0005618:cell wall;GO:0005623:cell;GO:0030312:external encapsulating structure;GO:0044464:cell part;GO:0071944:cell periphery
ath-miR846-5p	Up_regulate	1.656	0.727	0.019	6.54	22	5.11	19	4.8	15	10.03	34	5.98	20	14.14	42	AT2G45340.1|AT2G45340	Y	-28.03	167	3	1	N	0	--	--	only miranda	XLOC_010503	2:18691721-18696657	10.8202	9.82224	9.90166	3.44218	5.51059	4.80051	-1.15365	down	0.000277185	819142	O22138	2:18691722-18694725	-	protein_coding	Leucine-rich repeat protein kinase family protein [Source:TAIR;Acc:AT2G45340]	-	GO:0006464:cellular protein modification process;GO:0006468:protein phosphorylation;GO:0006793:phosphorus metabolic process;GO:0006796:phosphate-containing compound metabolic process;GO:0007154:cell communication;GO:0007165:signal transduction;GO:0007166:cell surface receptor signaling pathway;GO:0007167:enzyme linked receptor protein signaling pathway;GO:0007169:transmembrane receptor protein ty…	GO:0000166:nucleotide binding;GO:0001882:nucleoside binding;GO:0001883:purine nucleoside binding;GO:0003824:catalytic activity;GO:0004672:protein kinase activity;GO:0004674:protein serine/threonine kinase activity;GO:0005488:binding;GO:0005524:ATP binding;GO:0016301:kinase activity;GO:0016740:transferase activity;GO:0016772:transferase activity, transferring phosphorus-containing groups;GO:001677…	GO:0005623:cell;GO:0005886:plasma membrane;GO:0016020:membrane;GO:0016021:integral component of membrane;GO:0031224:intrinsic component of membrane;GO:0044425:membrane part;GO:0044464:cell part;GO:0071944:cell periphery,GO:0005623:cell;GO:0005886:plasma membrane;GO:0016020:membrane;GO:0016021:integral component of membrane;GO:0031224:intrinsic component of membrane;GO:0044425:membrane part;GO:004…
Novel miRNAs
1_41269-5p	Down_regulate	0.476	-1.071	0.002	5846.44	19654	6379.95	23735	7248.08	22665	4100.87	13897	4383.57	14662	4817.99	14307	AT1G02400.1|AT1G02400	Y	-21.43	156	42	1	Y	257	2	-12.58	both	XLOC_000067	1:486800-489577	2.6707	2.48092	4.51361	52.3282	35.3517	27.594	3.57446	up	0.000277185	839508	Q9FZ21	1:486801-489577	GA2OX6	protein_coding	Gibberellin 2-beta-dioxygenase 6 [Source:UniProtKB/Swiss-Prot;Acc:Q9FZ21]	ath00904:Diterpenoid biosynthesis,ath00904:Diterpenoid biosynthesis	GO:0006082:organic acid metabolic process;GO:0006629:lipid metabolic process;GO:0006720:isoprenoid metabolic process;GO:0006721:terpenoid metabolic process;GO:0006950:response to stress;GO:0008152:metabolic process;GO:0008299:isoprenoid biosynthetic process;GO:0008300:isoprenoid catabolic process;GO:0008610:lipid biosynthetic process;GO:0009056:catabolic process;GO:0009058:biosynthetic process;GO…	GO:0003824:catalytic activity;GO:0005488:binding;GO:0016491:oxidoreductase activity;GO:0016705:oxidoreductase activity, acting on paired donors, with incorporation or reduction of molecular oxygen;GO:0016706:oxidoreductase activity, acting on paired donors, with incorporation or reduction of molecular oxygen, 2-oxoglutarate as one donor, and incorporation of one atom each of oxygen into both dono…	GO:0005622:intracellular;GO:0005623:cell;GO:0005737:cytoplasm;GO:0044424:intracellular part;GO:0044464:cell part,GO:0005622:intracellular;GO:0005623:cell;GO:0005737:cytoplasm;GO:0044424:intracellular part;GO:0044464:cell part
1_41269-5p	Down_regulate	0.476	-1.071	0.002	5846.44	19654	6379.95	23735	7248.08	22665	4100.87	13897	4383.57	14662	4817.99	14307	AT1G07390.1|AT1G07390	Y	-23.61	157	33	1	Y	113	5	-15.14	both	XLOC_000323	1:2269718-2275845	0.983179	0.73022	0.589578	2.69835	4.79631	3.9565	2.31086	up	0.000277185	837251|837252	F4HQM4 F4HQM5 F4HQM6|Q9LNW0	1:2269893-2274820|1:2274943-2275758	AtRLP1|HSP17.8	protein_coding|protein_coding	receptor like protein 1 [Source:TAIR;Acc:AT1G07390]|17.8 kDa class I heat shock protein [Source:UniProtKB/Swiss-Prot;Acc:Q9LNW0]	-,-|ath04141:Protein processing in endoplasmic reticulum,ath04141:Protein processing in endoplasmic reticulum	GO:0000302:response to reactive oxygen species;GO:0006457:protein folding;GO:0006464:cellular protein modification process;GO:0006468:protein phosphorylation;GO:0006793:phosphorus metabolic process;GO:0006796:phosphate-containing compound metabolic process;GO:0006810:transport;GO:0006857:oligopeptide transport;GO:0006950:response to stress;GO:0006979:response to oxidative stress;GO:0007154:cell c…	GO:0001653:peptide receptor activity;GO:0003824:catalytic activity;GO:0004672:protein kinase activity;GO:0004674:protein serine/threonine kinase activity;GO:0004675:transmembrane receptor protein serine/threonine kinase activity;GO:0004871:signal transducer activity;GO:0004872:receptor activity;GO:0004888:transmembrane signaling receptor activity;GO:0005488:binding;GO:0005515:protein binding;GO:0…	GO:0005623:cell;GO:0005886:plasma membrane;GO:0005911:cell-cell junction;GO:0009506:plasmodesma;GO:0016020:membrane;GO:0030054:cell junction;GO:0044464:cell part;GO:0055044:symplast;GO:0071944:cell periphery,GO:0005623:cell;GO:0005886:plasma membrane;GO:0005911:cell-cell junction;GO:0009506:plasmodesma;GO:0016020:membrane;GO:0030054:cell junction;GO:0044464:cell part;GO:0055044:symplast;GO:007194…
1_41269-5p	Down_regulate	0.476	-1.071	0.002	5846.44	19654	6379.95	23735	7248.08	22665	4100.87	13897	4383.57	14662	4817.99	14307	AT1G07390.2|AT1G07390	Y	-23.61	157	33	1	Y	113	4	-15.14	both	XLOC_000323	1:2269718-2275845	0.983179	0.73022	0.589578	2.69835	4.79631	3.9565	2.31086	up	0.000277185	837251|837252	F4HQM4 F4HQM5 F4HQM6|Q9LNW0	1:2269893-2274820|1:2274943-2275758	AtRLP1|HSP17.8	protein_coding|protein_coding	receptor like protein 1 [Source:TAIR;Acc:AT1G07390]|17.8 kDa class I heat shock protein [Source:UniProtKB/Swiss-Prot;Acc:Q9LNW0]	-,-|ath04141:Protein processing in endoplasmic reticulum,ath04141:Protein processing in endoplasmic reticulum	GO:0000302:response to reactive oxygen species;GO:0006457:protein folding;GO:0006464:cellular protein modification process;GO:0006468:protein phosphorylation;GO:0006793:phosphorus metabolic process;GO:0006796:phosphate-containing compound metabolic process;GO:0006810:transport;GO:0006857:oligopeptide transport;GO:0006950:response to stress;GO:0006979:response to oxidative stress;GO:0007154:cell c…	GO:0001653:peptide receptor activity;GO:0003824:catalytic activity;GO:0004672:protein kinase activity;GO:0004674:protein serine/threonine kinase activity;GO:0004675:transmembrane receptor protein serine/threonine kinase activity;GO:0004871:signal transducer activity;GO:0004872:receptor activity;GO:0004888:transmembrane signaling receptor activity;GO:0005488:binding;GO:0005515:protein binding;GO:0…	GO:0005623:cell;GO:0005886:plasma membrane;GO:0005911:cell-cell junction;GO:0009506:plasmodesma;GO:0016020:membrane;GO:0030054:cell junction;GO:0044464:cell part;GO:0055044:symplast;GO:0071944:cell periphery,GO:0005623:cell;GO:0005886:plasma membrane;GO:0005911:cell-cell junction;GO:0009506:plasmodesma;GO:0016020:membrane;GO:0030054:cell junction;GO:0044464:cell part;GO:0055044:symplast;GO:007194…
1_41269-5p	Down_regulate	0.476	-1.071	0.002	5846.44	19654	6379.95	23735	7248.08	22665	4100.87	13897	4383.57	14662	4817.99	14307	AT1G07390.3|AT1G07390	Y	-23.61	157	33	1	Y	113	5	-15.14	both	XLOC_000323	1:2269718-2275845	0.983179	0.73022	0.589578	2.69835	4.79631	3.9565	2.31086	up	0.000277185	837251|837252	F4HQM4 F4HQM5 F4HQM6|Q9LNW0	1:2269893-2274820|1:2274943-2275758	AtRLP1|HSP17.8	protein_coding|protein_coding	receptor like protein 1 [Source:TAIR;Acc:AT1G07390]|17.8 kDa class I heat shock protein [Source:UniProtKB/Swiss-Prot;Acc:Q9LNW0]	-,-|ath04141:Protein processing in endoplasmic reticulum,ath04141:Protein processing in endoplasmic reticulum	GO:0000302:response to reactive oxygen species;GO:0006457:protein folding;GO:0006464:cellular protein modification process;GO:0006468:protein phosphorylation;GO:0006793:phosphorus metabolic process;GO:0006796:phosphate-containing compound metabolic process;GO:0006810:transport;GO:0006857:oligopeptide transport;GO:0006950:response to stress;GO:0006979:response to oxidative stress;GO:0007154:cell c…	GO:0001653:peptide receptor activity;GO:0003824:catalytic activity;GO:0004672:protein kinase activity;GO:0004674:protein serine/threonine kinase activity;GO:0004675:transmembrane receptor protein serine/threonine kinase activity;GO:0004871:signal transducer activity;GO:0004872:receptor activity;GO:0004888:transmembrane signaling receptor activity;GO:0005488:binding;GO:0005515:protein binding;GO:0…	GO:0005623:cell;GO:0005886:plasma membrane;GO:0005911:cell-cell junction;GO:0009506:plasmodesma;GO:0016020:membrane;GO:0030054:cell junction;GO:0044464:cell part;GO:0055044:symplast;GO:0071944:cell periphery,GO:0005623:cell;GO:0005886:plasma membrane;GO:0005911:cell-cell junction;GO:0009506:plasmodesma;GO:0016020:membrane;GO:0030054:cell junction;GO:0044464:cell part;GO:0055044:symplast;GO:007194…
1_41269-5p	Down_regulate	0.476	-1.071	0.002	5846.44	19654	6379.95	23735	7248.08	22665	4100.87	13897	4383.57	14662	4817.99	14307	AT1G11060.1|AT1G11060	Y	-22.06	144	216	1	Y	223	4	-13.09	both	XLOC_000514	1:3681706-3689847	11.8362	16.2502	13.1674	65.5599	35.8505	42.2717	1.79744	up	0.000277185	837646|837647	O04086|F4I7C7	1:3681888-3684169|1:3684568-3689847	-|-	protein_coding|protein_coding	Probable receptor-like protein kinase At1g11050 [Source:UniProtKB/Swiss-Prot;Acc:O04086]|WAPL (Wings apart-like protein regulation of heterochromatin) protein [Source:TAIR;Acc:AT1G11060]	-	GO:0001101:response to acid chemical;GO:0006464:cellular protein modification process;GO:0006468:protein phosphorylation;GO:0006793:phosphorus metabolic process;GO:0006796:phosphate-containing compound metabolic process;GO:0007154:cell communication;GO:0007165:signal transduction;GO:0008152:metabolic process;GO:0009058:biosynthetic process;GO:0009692:ethylene metabolic process;GO:0009693:ethylene…	GO:0001653:peptide receptor activity;GO:0003824:catalytic activity;GO:0004672:protein kinase activity;GO:0004674:protein serine/threonine kinase activity;GO:0004675:transmembrane receptor protein serine/threonine kinase activity;GO:0004871:signal transducer activity;GO:0004872:receptor activity;GO:0004888:transmembrane signaling receptor activity;GO:0005488:binding;GO:0005515:protein binding;GO:0…	GO:0005623:cell;GO:0005886:plasma membrane;GO:0005911:cell-cell junction;GO:0009506:plasmodesma;GO:0016020:membrane;GO:0030054:cell junction;GO:0044464:cell part;GO:0055044:symplast;GO:0071944:cell periphery,GO:0005623:cell;GO:0005886:plasma membrane;GO:0005911:cell-cell junction;GO:0009506:plasmodesma;GO:0016020:membrane;GO:0030054:cell junction;GO:0044464:cell part;GO:0055044:symplast;GO:007194…
1_41269-5p	Down_regulate	0.476	-1.071	0.002	5846.44	19654	6379.95	23735	7248.08	22665	4100.87	13897	4383.57	14662	4817.99	14307	AT1G14540.1|AT1G14540	Y	-26.1	148	142	1	Y	101	2	-15.36	both	XLOC_004836	1:4974066-4975705	1.13693	1.6376	1.72109	53.2041	38.2935	41.4427	4.88386	up	0.000277185	838016	Q9LE15	1:4974067-4975705	PER4	protein_coding	Peroxidase 4 [Source:UniProtKB/Swiss-Prot;Acc:Q9LE15]	ath01100:Metabolic pathways;ath01110:Biosynthesis of secondary metabolites;ath00360:Phenylalanine metabolism;ath00940:Phenylpropanoid biosynthesis,ath01100:Metabolic pathways;ath01110:Biosynthesis of secondary metabolites;ath00360:Phenylalanine metabolism;ath00940:Phenylpropanoid biosynthesis	GO:0001666:response to hypoxia;GO:0006950:response to stress;GO:0006979:response to oxidative stress;GO:0008152:metabolic process;GO:0009056:catabolic process;GO:0009628:response to abiotic stimulus;GO:0009987:cellular process;GO:0033554:cellular response to stress;GO:0036293:response to decreased oxygen levels;GO:0036294:cellular response to decreased oxygen levels;GO:0042221:response to chemica…	GO:0003824:catalytic activity;GO:0004601:peroxidase activity;GO:0005488:binding;GO:0016209:antioxidant activity;GO:0016491:oxidoreductase activity;GO:0016684:oxidoreductase activity, acting on peroxide as acceptor;GO:0020037:heme binding;GO:0043167:ion binding;GO:0043169:cation binding;GO:0046872:metal ion binding;GO:0046906:tetrapyrrole binding;GO:0097159:organic cyclic compound binding;GO:19013…	GO:0005576:extracellular region,GO:0005576:extracellular region
1_41269-5p	Down_regulate	0.476	-1.071	0.002	5846.44	19654	6379.95	23735	7248.08	22665	4100.87	13897	4383.57	14662	4817.99	14307	AT1G17420.1|AT1G17420	Y	-21.18	147	167	1	Y	266	5	-12.43	both	XLOC_000874	1:5977410-5981480	4.36053	4.57514	3.99864	122.105	38.151	36.9545	3.92739	up	0.000277185	838314	Q9LNR3	1:5977411-5981480	LOX3	protein_coding	Lipoxygenase 3, chloroplastic [Source:UniProtKB/Swiss-Prot;Acc:Q9LNR3]	ath01100:Metabolic pathways;ath00592:alpha-Linolenic acid metabolism;ath00591:Linoleic acid metabolism,ath01100:Metabolic pathways;ath00592:alpha-Linolenic acid metabolism;ath00591:Linoleic acid metabolism	GO:0000003:reproduction;GO:0001101:response to acid chemical;GO:0003006:developmental process involved in reproduction;GO:0006082:organic acid metabolic process;GO:0006629:lipid metabolic process;GO:0006631:fatty acid metabolic process;GO:0006633:fatty acid biosynthetic process;GO:0006950:response to stress;GO:0006952:defense response;GO:0007275:multicellular organismal development;GO:0008152:met…	GO:0003824:catalytic activity;GO:0005488:binding;GO:0005506:iron ion binding;GO:0016165:linoleate 13S-lipoxygenase activity;GO:0016491:oxidoreductase activity;GO:0016701:oxidoreductase activity, acting on single donors with incorporation of molecular oxygen;GO:0016702:oxidoreductase activity, acting on single donors with incorporation of molecular oxygen, incorporation of two atoms of oxygen;GO:0…	GO:0005622:intracellular;GO:0005623:cell;GO:0005737:cytoplasm;GO:0009507:chloroplast;GO:0009536:plastid;GO:0043226:organelle;GO:0043227:membrane-bounded organelle;GO:0043229:intracellular organelle;GO:0043231:intracellular membrane-bounded organelle;GO:0044424:intracellular part;GO:0044444:cytoplasmic part;GO:0044464:cell part,GO:0005622:intracellular;GO:0005623:cell;GO:0005737:cytoplasm;GO:00095…
1_41269-5p	Down_regulate	0.476	-1.071	0.002	5846.44	19654	6379.95	23735	7248.08	22665	4100.87	13897	4383.57	14662	4817.99	14307	AT1G33590.1|AT1G33590	Y	-25.59	158	29	1	Y	123	5	-14.97	both	XLOC_001744	1:12177776-12179413	167.114	228.422	234.087	644.362	310.92	397.332	1.10062	up	0.000277185	840253	F4HR88	1:12177777-12179413	-	protein_coding	Leucine-rich repeat (LRR) family protein [Source:TAIR;Acc:AT1G33590]	-	GO:0000165:MAPK cascade;GO:0001101:response to acid chemical;GO:0002376:immune system process;GO:0002682:regulation of immune system process;GO:0006139:nucleobase-containing compound metabolic process;GO:0006351:transcription, DNA-templated;GO:0006355:regulation of transcription, DNA-templated;GO:0006464:cellular protein modification process;GO:0006468:protein phosphorylation;GO:0006470:protein d…	GO:0003824:catalytic activity;GO:0004672:protein kinase activity;GO:0016301:kinase activity;GO:0016740:transferase activity;GO:0016772:transferase activity, transferring phosphorus-containing groups;GO:0016773:phosphotransferase activity, alcohol group as acceptor,GO:0003824:catalytic activity;GO:0004672:protein kinase activity;GO:0016301:kinase activity;GO:0016740:transferase activity;GO:0016772…	GO:0005618:cell wall;GO:0005622:intracellular;GO:0005623:cell;GO:0005737:cytoplasm;GO:0005886:plasma membrane;GO:0005911:cell-cell junction;GO:0009505:plant-type cell wall;GO:0009506:plasmodesma;GO:0009507:chloroplast;GO:0009536:plastid;GO:0016020:membrane;GO:0030054:cell junction;GO:0030312:external encapsulating structure;GO:0043226:organelle;GO:0043227:membrane-bounded organelle;GO:0043229:int…
1_41269-5p	Down_regulate	0.476	-1.071	0.002	5846.44	19654	6379.95	23735	7248.08	22665	4100.87	13897	4383.57	14662	4817.99	14307	AT1G51770.1|AT1G51770	Y	-22.91	153	76	1	Y	454	3	-10.32	both	XLOC_002534	1:19199133-19203224	12.375	12.6461	12.3256	286.221	169.337	194.779	4.11922	up	0.000277185	841602|841603	O04373|Q1G2Z9 Q1G300	1:19199419-19201642|1:19201789-19203224	ILL4|-	protein_coding|protein_coding	IAA-amino acid hydrolase ILR1-like 4 [Source:UniProtKB/Swiss-Prot;Acc:O04373]|Core-2/I-branching beta-1,6-N-acetylglucosaminyltransferase family protein [Source:TAIR;Acc:AT1G51770]	-	GO:0006508:proteolysis;GO:0006950:response to stress;GO:0008152:metabolic process;GO:0009611:response to wounding;GO:0019538:protein metabolic process;GO:0043170:macromolecule metabolic process;GO:0044238:primary metabolic process;GO:0050896:response to stimulus;GO:0071704:organic substance metabolic process,GO:0006508:proteolysis;GO:0006950:response to stress;GO:0008152:metabolic process;GO:0009…	GO:0003824:catalytic activity;GO:0008233:peptidase activity;GO:0008237:metallopeptidase activity;GO:0010178:IAA-amino acid conjugate hydrolase activity;GO:0010179:IAA-Ala conjugate hydrolase activity;GO:0016787:hydrolase activity;GO:0016810:hydrolase activity, acting on carbon-nitrogen (but not peptide) bonds;GO:0070011:peptidase activity, acting on L-amino acid peptides,GO:0003824:catalytic acti…	GO:0005622:intracellular;GO:0005623:cell;GO:0005737:cytoplasm;GO:0005783:endoplasmic reticulum;GO:0005788:endoplasmic reticulum lumen;GO:0005886:plasma membrane;GO:0009507:chloroplast;GO:0009536:plastid;GO:0012505:endomembrane system;GO:0016020:membrane;GO:0031974:membrane-enclosed lumen;GO:0043226:organelle;GO:0043227:membrane-bounded organelle;GO:0043229:intracellular organelle;GO:0043231:intra…
1_41269-5p	Down_regulate	0.476	-1.071	0.002	5846.44	19654	6379.95	23735	7248.08	22665	4100.87	13897	4383.57	14662	4817.99	14307	AT1G51770.2|AT1G51770	Y	-22.91	153	76	1	Y	454	3	-10.32	both	XLOC_002534	1:19199133-19203224	12.375	12.6461	12.3256	286.221	169.337	194.779	4.11922	up	0.000277185	841602|841603	O04373|Q1G2Z9 Q1G300	1:19199419-19201642|1:19201789-19203224	ILL4|-	protein_coding|protein_coding	IAA-amino acid hydrolase ILR1-like 4 [Source:UniProtKB/Swiss-Prot;Acc:O04373]|Core-2/I-branching beta-1,6-N-acetylglucosaminyltransferase family protein [Source:TAIR;Acc:AT1G51770]	-	GO:0006508:proteolysis;GO:0006950:response to stress;GO:0008152:metabolic process;GO:0009611:response to wounding;GO:0019538:protein metabolic process;GO:0043170:macromolecule metabolic process;GO:0044238:primary metabolic process;GO:0050896:response to stimulus;GO:0071704:organic substance metabolic process,GO:0006508:proteolysis;GO:0006950:response to stress;GO:0008152:metabolic process;GO:0009…	GO:0003824:catalytic activity;GO:0008233:peptidase activity;GO:0008237:metallopeptidase activity;GO:0010178:IAA-amino acid conjugate hydrolase activity;GO:0010179:IAA-Ala conjugate hydrolase activity;GO:0016787:hydrolase activity;GO:0016810:hydrolase activity, acting on carbon-nitrogen (but not peptide) bonds;GO:0070011:peptidase activity, acting on L-amino acid peptides,GO:0003824:catalytic acti…	GO:0005622:intracellular;GO:0005623:cell;GO:0005737:cytoplasm;GO:0005783:endoplasmic reticulum;GO:0005788:endoplasmic reticulum lumen;GO:0005886:plasma membrane;GO:0009507:chloroplast;GO:0009536:plastid;GO:0012505:endomembrane system;GO:0016020:membrane;GO:0031974:membrane-enclosed lumen;GO:0043226:organelle;GO:0043227:membrane-bounded organelle;GO:0043229:intracellular organelle;GO:0043231:intra…
1_41269-5p	Down_regulate	0.476	-1.071	0.002	5846.44	19654	6379.95	23735	7248.08	22665	4100.87	13897	4383.57	14662	4817.99	14307	AT1G74010.1|AT1G74010	Y	-20.81	141	298	1	Y	449	1	-10.37	both	XLOC_007646	1:27832157-27834113	0.058852	0.360006	0.329095	4.51705	8.20038	5.36405	4.59486	up	0.000277185	843739	Q9C9C2	1:27832158-27834113	-	protein_coding	Calcium-dependent phosphotriesterase superfamily protein [Source:TAIR;Acc:AT1G74010]	ath01100:Metabolic pathways;ath01110:Biosynthesis of secondary metabolites;ath00901:Indole alkaloid biosynthesis,ath01100:Metabolic pathways;ath01110:Biosynthesis of secondary metabolites;ath00901:Indole alkaloid biosynthesis	GO:0006810:transport;GO:0006811:ion transport;GO:0006820:anion transport;GO:0006865:amino acid transport;GO:0008152:metabolic process;GO:0009058:biosynthetic process;GO:0015711:organic anion transport;GO:0015849:organic acid transport;GO:0044699:single-organism process;GO:0044765:single-organism transport;GO:0046942:carboxylic acid transport;GO:0051179:localization;GO:0051234:establishment of loc…	GO:0003824:catalytic activity;GO:0016829:lyase activity;GO:0016840:carbon-nitrogen lyase activity;GO:0016843:amine-lyase activity;GO:0016844:strictosidine synthase activity,GO:0003824:catalytic activity;GO:0016829:lyase activity;GO:0016840:carbon-nitrogen lyase activity;GO:0016843:amine-lyase activity;GO:0016844:strictosidine synthase activity	GO:0005576:extracellular region;GO:0005618:cell wall;GO:0005622:intracellular;GO:0005623:cell;GO:0005737:cytoplasm;GO:0005829:cytosol;GO:0005886:plasma membrane;GO:0009505:plant-type cell wall;GO:0016020:membrane;GO:0030312:external encapsulating structure;GO:0044424:intracellular part;GO:0044444:cytoplasmic part;GO:0044464:cell part;GO:0071944:cell periphery,GO:0005576:extracellular region;GO:00…
1_41269-5p	Down_regulate	0.476	-1.071	0.002	5846.44	19654	6379.95	23735	7248.08	22665	4100.87	13897	4383.57	14662	4817.99	14307	AT2G15042.1|AT2G15042	Y	-25.68	140	309	1	Y	270	3	-12.37	both	XLOC_011442	2:6507436-6512665	0.874592	1.99663	0.654451	6.15542	2.58995	4.17357	1.86985	up	0.00361096	7922469	F4IHG3	2:6510165-6512637	-	protein_coding	Leucine-rich repeat (LRR) family protein [Source:TAIR;Acc:AT2G15042]	-	GO:0006464:cellular protein modification process;GO:0006468:protein phosphorylation;GO:0006793:phosphorus metabolic process;GO:0006796:phosphate-containing compound metabolic process;GO:0007154:cell communication;GO:0007165:signal transduction;GO:0008152:metabolic process;GO:0009719:response to endogenous stimulus;GO:0009725:response to hormone;GO:0009755:hormone-mediated signaling pathway;GO:000…	GO:0003824:catalytic activity;GO:0004672:protein kinase activity;GO:0016301:kinase activity;GO:0016740:transferase activity;GO:0016772:transferase activity, transferring phosphorus-containing groups;GO:0016773:phosphotransferase activity, alcohol group as acceptor,GO:0003824:catalytic activity;GO:0004672:protein kinase activity;GO:0016301:kinase activity;GO:0016740:transferase activity;GO:0016772…	GO:0005623:cell;GO:0005886:plasma membrane;GO:0005911:cell-cell junction;GO:0009506:plasmodesma;GO:0016020:membrane;GO:0030054:cell junction;GO:0044464:cell part;GO:0055044:symplast;GO:0071944:cell periphery,GO:0005623:cell;GO:0005886:plasma membrane;GO:0005911:cell-cell junction;GO:0009506:plasmodesma;GO:0016020:membrane;GO:0030054:cell junction;GO:0044464:cell part;GO:0055044:symplast;GO:007194…
1_41269-5p	Down_regulate	0.476	-1.071	0.002	5846.44	19654	6379.95	23735	7248.08	22665	4100.87	13897	4383.57	14662	4817.99	14307	AT2G29350.1|AT2G29350	Y	-27.25	142	249	1	Y	464	2	-10.23	both	XLOC_009619	2:12600913-12602556	0.382305	0.455061	0.356373	44.2625	15.8588	39.5485	6.37988	up	0.000277185	817484	F4IKM5 F4IKM6 Q9ZW18	2:12600914-12602556	SAG13	protein_coding	Senescence-associated protein 13 [Source:UniProtKB/Swiss-Prot;Acc:Q9ZW18]	-	GO:0002213:defense response to insect;GO:0006950:response to stress;GO:0006952:defense response;GO:0007568:aging;GO:0009605:response to external stimulus;GO:0009607:response to biotic stimulus;GO:0009625:response to insect;GO:0032502:developmental process;GO:0043207:response to external biotic stimulus;GO:0044699:single-organism process;GO:0044767:single-organism developmental process;GO:0050896:…	GO:0003824:catalytic activity;GO:0004022:alcohol dehydrogenase (NAD) activity;GO:0016491:oxidoreductase activity;GO:0016614:oxidoreductase activity, acting on CH-OH group of donors;GO:0016616:oxidoreductase activity, acting on the CH-OH group of donors, NAD or NADP as acceptor,GO:0003824:catalytic activity;GO:0004022:alcohol dehydrogenase (NAD) activity;GO:0016491:oxidoreductase activity;GO:00166…	GO:0005622:intracellular;GO:0005623:cell;GO:0005737:cytoplasm;GO:0009507:chloroplast;GO:0009536:plastid;GO:0043226:organelle;GO:0043227:membrane-bounded organelle;GO:0043229:intracellular organelle;GO:0043231:intracellular membrane-bounded organelle;GO:0044424:intracellular part;GO:0044444:cytoplasmic part;GO:0044464:cell part,GO:0005622:intracellular;GO:0005623:cell;GO:0005737:cytoplasm;GO:00095…
1_41269-5p	Down_regulate	0.476	-1.071	0.002	5846.44	19654	6379.95	23735	7248.08	22665	4100.87	13897	4383.57	14662	4817.99	14307	AT2G29350.2|AT2G29350	Y	-27.25	142	249	1	Y	464	3	-10.23	both	XLOC_009619	2:12600913-12602556	0.382305	0.455061	0.356373	44.2625	15.8588	39.5485	6.37988	up	0.000277185	817484	F4IKM5 F4IKM6 Q9ZW18	2:12600914-12602556	SAG13	protein_coding	Senescence-associated protein 13 [Source:UniProtKB/Swiss-Prot;Acc:Q9ZW18]	-	GO:0002213:defense response to insect;GO:0006950:response to stress;GO:0006952:defense response;GO:0007568:aging;GO:0009605:response to external stimulus;GO:0009607:response to biotic stimulus;GO:0009625:response to insect;GO:0032502:developmental process;GO:0043207:response to external biotic stimulus;GO:0044699:single-organism process;GO:0044767:single-organism developmental process;GO:0050896:…	GO:0003824:catalytic activity;GO:0004022:alcohol dehydrogenase (NAD) activity;GO:0016491:oxidoreductase activity;GO:0016614:oxidoreductase activity, acting on CH-OH group of donors;GO:0016616:oxidoreductase activity, acting on the CH-OH group of donors, NAD or NADP as acceptor,GO:0003824:catalytic activity;GO:0004022:alcohol dehydrogenase (NAD) activity;GO:0016491:oxidoreductase activity;GO:00166…	GO:0005622:intracellular;GO:0005623:cell;GO:0005737:cytoplasm;GO:0009507:chloroplast;GO:0009536:plastid;GO:0043226:organelle;GO:0043227:membrane-bounded organelle;GO:0043229:intracellular organelle;GO:0043231:intracellular membrane-bounded organelle;GO:0044424:intracellular part;GO:0044444:cytoplasmic part;GO:0044464:cell part,GO:0005622:intracellular;GO:0005623:cell;GO:0005737:cytoplasm;GO:00095…
1_41269-5p	Down_regulate	0.476	-1.071	0.002	5846.44	19654	6379.95	23735	7248.08	22665	4100.87	13897	4383.57	14662	4817.99	14307	AT2G29350.3|AT2G29350	Y	-27.25	142	249	1	Y	357	2	-11.36	both	XLOC_009619	2:12600913-12602556	0.382305	0.455061	0.356373	44.2625	15.8588	39.5485	6.37988	up	0.000277185	817484	F4IKM5 F4IKM6 Q9ZW18	2:12600914-12602556	SAG13	protein_coding	Senescence-associated protein 13 [Source:UniProtKB/Swiss-Prot;Acc:Q9ZW18]	-	GO:0002213:defense response to insect;GO:0006950:response to stress;GO:0006952:defense response;GO:0007568:aging;GO:0009605:response to external stimulus;GO:0009607:response to biotic stimulus;GO:0009625:response to insect;GO:0032502:developmental process;GO:0043207:response to external biotic stimulus;GO:0044699:single-organism process;GO:0044767:single-organism developmental process;GO:0050896:…	GO:0003824:catalytic activity;GO:0004022:alcohol dehydrogenase (NAD) activity;GO:0016491:oxidoreductase activity;GO:0016614:oxidoreductase activity, acting on CH-OH group of donors;GO:0016616:oxidoreductase activity, acting on the CH-OH group of donors, NAD or NADP as acceptor,GO:0003824:catalytic activity;GO:0004022:alcohol dehydrogenase (NAD) activity;GO:0016491:oxidoreductase activity;GO:00166…	GO:0005622:intracellular;GO:0005623:cell;GO:0005737:cytoplasm;GO:0009507:chloroplast;GO:0009536:plastid;GO:0043226:organelle;GO:0043227:membrane-bounded organelle;GO:0043229:intracellular organelle;GO:0043231:intracellular membrane-bounded organelle;GO:0044424:intracellular part;GO:0044444:cytoplasmic part;GO:0044464:cell part,GO:0005622:intracellular;GO:0005623:cell;GO:0005737:cytoplasm;GO:00095…
1_41269-5p	Down_regulate	0.476	-1.071	0.002	5846.44	19654	6379.95	23735	7248.08	22665	4100.87	13897	4383.57	14662	4817.99	14307	AT2G30870.1|AT2G30870	Y	-24.22	145	201	1	Y	163	1	-13.95	both	XLOC_009692	2:13141181-13146070	289.333	291.133	354.367	1670.18	1395.37	1483.46	2.28034	up	0.000277185	817637	P42761	2:13141357-13142613	GSTF10	protein_coding	Glutathione S-transferase F10 [Source:UniProtKB/Swiss-Prot;Acc:P42761]	ath00480:Glutathione metabolism,ath00480:Glutathione metabolism	GO:0000096:sulfur amino acid metabolic process;GO:0001101:response to acid chemical;GO:0005975:carbohydrate metabolic process;GO:0005996:monosaccharide metabolic process;GO:0006006:glucose metabolic process;GO:0006081:cellular aldehyde metabolic process;GO:0006082:organic acid metabolic process;GO:0006090:pyruvate metabolic process;GO:0006091:generation of precursor metabolites and energy;GO:0006…	GO:0003824:catalytic activity;GO:0004364:glutathione transferase activity;GO:0005488:binding;GO:0005507:copper ion binding;GO:0016740:transferase activity;GO:0016765:transferase activity, transferring alkyl or aryl (other than methyl) groups;GO:0033218:amide binding;GO:0042277:peptide binding;GO:0043167:ion binding;GO:0043168:anion binding;GO:0043169:cation binding;GO:0043295:glutathione binding;…	GO:0005576:extracellular region;GO:0005618:cell wall;GO:0005622:intracellular;GO:0005623:cell;GO:0005737:cytoplasm;GO:0005773:vacuole;GO:0005829:cytosol;GO:0005886:plasma membrane;GO:0009507:chloroplast;GO:0009536:plastid;GO:0016020:membrane;GO:0030312:external encapsulating structure;GO:0043226:organelle;GO:0043227:membrane-bounded organelle;GO:0043229:intracellular organelle;GO:0043231:intracel…
1_41269-5p	Down_regulate	0.476	-1.071	0.002	5846.44	19654	6379.95	23735	7248.08	22665	4100.87	13897	4383.57	14662	4817.99	14307	AT2G33580.1|AT2G33580	Y	-24.92	167	8	2	Y	54	3	-16.69	both	XLOC_012485	2:14219622-14221861	3.82929	4.68005	2.94648	16.023	5.28901	5.10526	1.20209	up	0.000277185	817923	O22808	2:14219623-14221861	LYK5	protein_coding	Protein LYK5 [Source:UniProtKB/Swiss-Prot;Acc:O22808]	-	GO:0002376:immune system process;GO:0006464:cellular protein modification process;GO:0006468:protein phosphorylation;GO:0006793:phosphorus metabolic process;GO:0006796:phosphate-containing compound metabolic process;GO:0006950:response to stress;GO:0006952:defense response;GO:0006955:immune response;GO:0007154:cell communication;GO:0007165:signal transduction;GO:0008152:metabolic process;GO:00097…	GO:0001653:peptide receptor activity;GO:0003824:catalytic activity;GO:0004672:protein kinase activity;GO:0004674:protein serine/threonine kinase activity;GO:0004675:transmembrane receptor protein serine/threonine kinase activity;GO:0004871:signal transducer activity;GO:0004872:receptor activity;GO:0004888:transmembrane signaling receptor activity;GO:0005488:binding;GO:0005515:protein binding;GO:0…	GO:0005576:extracellular region;GO:0005623:cell;GO:0005886:plasma membrane;GO:0005911:cell-cell junction;GO:0009506:plasmodesma;GO:0016020:membrane;GO:0030054:cell junction;GO:0044464:cell part;GO:0055044:symplast;GO:0071944:cell periphery,GO:0005576:extracellular region;GO:0005623:cell;GO:0005886:plasma membrane;GO:0005911:cell-cell junction;GO:0009506:plasmodesma;GO:0016020:membrane;GO:0030054:…
1_41269-5p	Down_regulate	0.476	-1.071	0.002	5846.44	19654	6379.95	23735	7248.08	22665	4100.87	13897	4383.57	14662	4817.99	14307	AT2G46440.1|AT2G46440	Y	-23.96	150	121	1	Y	399	4	-10.91	both	XLOC_010564	2:19061732-19069569	34.4939	39.4146	37.8356	87.0315	70.4315	70.4149	1.02547	up	0.000277185	819252|819253	Q9SKD6|F4II93 F4II92	2:19061861-19064881|2:19065716-19069569	CNGC11|CNGC12	protein_coding|protein_coding	Cyclic nucleotide-gated ion channel 11 [Source:UniProtKB/Swiss-Prot;Acc:Q9SKD6]|Probable cyclic nucleotide-gated ion channel 12 [Source:UniProtKB/Swiss-Prot;Acc:Q8GWD2]	-,-|ath04626:Plant-pathogen interaction,ath04626:Plant-pathogen interaction	GO:0006810:transport;GO:0006811:ion transport;GO:0006812:cation transport;GO:0009605:response to external stimulus;GO:0009607:response to biotic stimulus;GO:0009620:response to fungus;GO:0009987:cellular process;GO:0034220:ion transmembrane transport;GO:0043207:response to external biotic stimulus;GO:0044699:single-organism process;GO:0044763:single-organism cellular process;GO:0044765:single-org…	GO:0000166:nucleotide binding;GO:0005215:transporter activity;GO:0005216:ion channel activity;GO:0005261:cation channel activity;GO:0005488:binding;GO:0005515:protein binding;GO:0005516:calmodulin binding;GO:0008324:cation transmembrane transporter activity;GO:0015075:ion transmembrane transporter activity;GO:0015267:channel activity;GO:0017076:purine nucleotide binding;GO:0019001:guanyl nucleoti…	GO:0005623:cell;GO:0005886:plasma membrane;GO:0016020:membrane;GO:0016021:integral component of membrane;GO:0031224:intrinsic component of membrane;GO:0044425:membrane part;GO:0044464:cell part;GO:0071944:cell periphery,GO:0005623:cell;GO:0005886:plasma membrane;GO:0016020:membrane;GO:0016021:integral component of membrane;GO:0031224:intrinsic component of membrane;GO:0044425:membrane part;GO:004…
1_41269-5p	Down_regulate	0.476	-1.071	0.002	5846.44	19654	6379.95	23735	7248.08	22665	4100.87	13897	4383.57	14662	4817.99	14307	AT2G48010.1|AT2G48010	Y	-23.6	140	319	1	Y	37	4	-17.43	both	XLOC_010654	2:19641376-19643491	5.22047	6.81286	5.29319	14.844	7.73023	13.0429	1.03631	up	0.000277185	819413	P93050	2:19641377-19643491	RKF3	protein_coding	Probable LRR receptor-like serine/threonine-protein kinase RKF3 [Source:UniProtKB/Swiss-Prot;Acc:P93050]	-	GO:0006464:cellular protein modification process;GO:0006468:protein phosphorylation;GO:0006793:phosphorus metabolic process;GO:0006796:phosphate-containing compound metabolic process;GO:0007154:cell communication;GO:0007165:signal transduction;GO:0008152:metabolic process;GO:0009719:response to endogenous stimulus;GO:0009725:response to hormone;GO:0009755:hormone-mediated signaling pathway;GO:000…	GO:0001653:peptide receptor activity;GO:0003824:catalytic activity;GO:0004672:protein kinase activity;GO:0004674:protein serine/threonine kinase activity;GO:0004675:transmembrane receptor protein serine/threonine kinase activity;GO:0004702:receptor signaling protein serine/threonine kinase activity;GO:0004871:signal transducer activity;GO:0004872:receptor activity;GO:0004888:transmembrane signali…	GO:0005576:extracellular region;GO:0005623:cell;GO:0005886:plasma membrane;GO:0005911:cell-cell junction;GO:0009506:plasmodesma;GO:0016020:membrane;GO:0030054:cell junction;GO:0044464:cell part;GO:0055044:symplast;GO:0071944:cell periphery,GO:0005576:extracellular region;GO:0005623:cell;GO:0005886:plasma membrane;GO:0005911:cell-cell junction;GO:0009506:plasmodesma;GO:0016020:membrane;GO:0030054:…
1_41269-5p	Down_regulate	0.476	-1.071	0.002	5846.44	19654	6379.95	23735	7248.08	22665	4100.87	13897	4383.57	14662	4817.99	14307	AT3G01080.1|AT3G01080	Y	-27.71	145	197	1	Y	103	4	-15.33	both	XLOC_013293	3:25506-27449	0.886615	0.322962	0.56676	2.36881	1.61652	1.36209	1.58664	up	0.00143394	821213	Q93WU7	3:25507-27449	WRKY58	protein_coding	Probable WRKY transcription factor 58 [Source:UniProtKB/Swiss-Prot;Acc:Q93WU7]	-	GO:0006139:nucleobase-containing compound metabolic process;GO:0006351:transcription, DNA-templated;GO:0006355:regulation of transcription, DNA-templated;GO:0006725:cellular aromatic compound metabolic process;GO:0006807:nitrogen compound metabolic process;GO:0006950:response to stress;GO:0006952:defense response;GO:0008152:metabolic process;GO:0009058:biosynthetic process;GO:0009059:macromolecul…	GO:0001071:nucleic acid binding transcription factor activity;GO:0003676:nucleic acid binding;GO:0003677:DNA binding;GO:0003700:sequence-specific DNA binding transcription factor activity;GO:0005488:binding;GO:0043565:sequence-specific DNA binding;GO:0097159:organic cyclic compound binding;GO:1901363:heterocyclic compound binding,GO:0001071:nucleic acid binding transcription factor activity;GO:00…	GO:0005622:intracellular;GO:0005623:cell;GO:0005634:nucleus;GO:0043226:organelle;GO:0043227:membrane-bounded organelle;GO:0043229:intracellular organelle;GO:0043231:intracellular membrane-bounded organelle;GO:0044424:intracellular part;GO:0044464:cell part,GO:0005622:intracellular;GO:0005623:cell;GO:0005634:nucleus;GO:0043226:organelle;GO:0043227:membrane-bounded organelle;GO:0043229:intracellula…
1_41269-5p	Down_regulate	0.476	-1.071	0.002	5846.44	19654	6379.95	23735	7248.08	22665	4100.87	13897	4383.57	14662	4817.99	14307	AT3G01290.1|AT3G01290	Y	-23.14	142	262	1	Y	201	5	-13.36	both	XLOC_016447	3:85543-89576	210.279	256.707	308.679	822.254	708.757	624.334	1.4724	up	0.000277185	821309	Q9SRH6	3:88054-89422	HIR3	protein_coding	Hypersensitive-induced response protein 3 [Source:UniProtKB/Swiss-Prot;Acc:Q9SRH6]	-	GO:0001101:response to acid chemical;GO:0002376:immune system process;GO:0002682:regulation of immune system process;GO:0006605:protein targeting;GO:0006612:protein targeting to membrane;GO:0006810:transport;GO:0006811:ion transport;GO:0006812:cation transport;GO:0006820:anion transport;GO:0006873:cellular ion homeostasis;GO:0006886:intracellular protein transport;GO:0006950:response to stress;GO…	-	GO:0005622:intracellular;GO:0005623:cell;GO:0005737:cytoplasm;GO:0005739:mitochondrion;GO:0005773:vacuole;GO:0005774:vacuolar membrane;GO:0005886:plasma membrane;GO:0005911:cell-cell junction;GO:0009506:plasmodesma;GO:0016020:membrane;GO:0030054:cell junction;GO:0031090:organelle membrane;GO:0043226:organelle;GO:0043227:membrane-bounded organelle;GO:0043229:intracellular organelle;GO:0043231:intr…
1_41269-5p	Down_regulate	0.476	-1.071	0.002	5846.44	19654	6379.95	23735	7248.08	22665	4100.87	13897	4383.57	14662	4817.99	14307	AT3G13600.1|AT3G13600	Y	-24.84	157	32	2	Y	326	5	-11.71	both	XLOC_013929	3:4444560-4447536	0.331379	0.582891	0.869869	1.53041	1.96718	0.813513	1.27239	up	0.00121965	820562	Q9LHN9	3:4445102-4447383	-	protein_coding	calmodulin-binding family protein [Source:TAIR;Acc:AT3G13600]	-	-	GO:0005488:binding;GO:0005515:protein binding;GO:0005516:calmodulin binding,GO:0005488:binding;GO:0005515:protein binding;GO:0005516:calmodulin binding	GO:0005622:intracellular;GO:0005623:cell;GO:0005634:nucleus;GO:0043226:organelle;GO:0043227:membrane-bounded organelle;GO:0043229:intracellular organelle;GO:0043231:intracellular membrane-bounded organelle;GO:0044424:intracellular part;GO:0044464:cell part,GO:0005622:intracellular;GO:0005623:cell;GO:0005634:nucleus;GO:0043226:organelle;GO:0043227:membrane-bounded organelle;GO:0043229:intracellula…
1_41269-5p	Down_regulate	0.476	-1.071	0.002	5846.44	19654	6379.95	23735	7248.08	22665	4100.87	13897	4383.57	14662	4817.99	14307	AT3G21220.1|AT3G21220	N	--	--	0	--	Y	10	2	-19.44	only pita	XLOC_014380	3:7445676-7452099	9.66268	10.1869	10.9425	26.746	20.4328	18.4699	1.08976	up	0.000995432	821676	Q8RXG3	3:7445757-7447351	MKK5	protein_coding	Mitogen-activated protein kinase kinase 5 [Source:UniProtKB/Swiss-Prot;Acc:Q8RXG3]	ath04626:Plant-pathogen interaction,ath04626:Plant-pathogen interaction	GO:0000096:sulfur amino acid metabolic process;GO:0000165:MAPK cascade;GO:0002376:immune system process;GO:0003002:regionalization;GO:0003006:developmental process involved in reproduction;GO:0006082:organic acid metabolic process;GO:0006520:cellular amino acid metabolic process;GO:0006521:regulation of cellular amino acid metabolic process;GO:0006790:sulfur compound metabolic process;GO:0006793:…	GO:0000166:nucleotide binding;GO:0001882:nucleoside binding;GO:0001883:purine nucleoside binding;GO:0003824:catalytic activity;GO:0004672:protein kinase activity;GO:0004674:protein serine/threonine kinase activity;GO:0004702:receptor signaling protein serine/threonine kinase activity;GO:0004708:MAP kinase kinase activity;GO:0004712:protein serine/threonine/tyrosine kinase activity;GO:0004871:sign…	GO:0005622:intracellular;GO:0005623:cell;GO:0005737:cytoplasm;GO:0005739:mitochondrion;GO:0043226:organelle;GO:0043227:membrane-bounded organelle;GO:0043229:intracellular organelle;GO:0043231:intracellular membrane-bounded organelle;GO:0044424:intracellular part;GO:0044444:cytoplasmic part;GO:0044464:cell part,GO:0005622:intracellular;GO:0005623:cell;GO:0005737:cytoplasm;GO:0005739:mitochondrion;…
1_41269-5p	Down_regulate	0.476	-1.071	0.002	5846.44	19654	6379.95	23735	7248.08	22665	4100.87	13897	4383.57	14662	4817.99	14307	AT3G24982.1|AT3G24982	Y	-26.93	150	115	1	Y	267	1	-12.41	both	XLOC_017771	3:9097480-9123513	2.48445	2.44521	3.04566	7.50816	6.594	6.21449	1.34674	up	0.000530162	822091|822092|6240848|822093	F4J7T9|Q9LJS2|B3H4F9|Q9LJS0	3:9106000-9108937|3:9110103-9112748|3:9113168-9113281|3:9116868-9119540	ATRLP40|AtRLP41|-|AtRLP42	protein_coding|protein_coding|protein_coding|protein_coding	receptor like protein 40 [Source:TAIR;Acc:AT3G24982]	-	GO:0006464:cellular protein modification process;GO:0006468:protein phosphorylation;GO:0006793:phosphorus metabolic process;GO:0006796:phosphate-containing compound metabolic process;GO:0007154:cell communication;GO:0007165:signal transduction;GO:0008152:metabolic process;GO:0009719:response to endogenous stimulus;GO:0009725:response to hormone;GO:0009755:hormone-mediated signaling pathway;GO:000…	GO:0003824:catalytic activity;GO:0004672:protein kinase activity;GO:0016301:kinase activity;GO:0016740:transferase activity;GO:0016772:transferase activity, transferring phosphorus-containing groups;GO:0016773:phosphotransferase activity, alcohol group as acceptor,GO:0003824:catalytic activity;GO:0004672:protein kinase activity;GO:0016301:kinase activity;GO:0016740:transferase activity;GO:0016772…	GO:0005622:intracellular;GO:0005623:cell;GO:0005737:cytoplasm;GO:0005886:plasma membrane;GO:0005911:cell-cell junction;GO:0009506:plasmodesma;GO:0009507:chloroplast;GO:0009536:plastid;GO:0016020:membrane;GO:0030054:cell junction;GO:0043226:organelle;GO:0043227:membrane-bounded organelle;GO:0043229:intracellular organelle;GO:0043231:intracellular membrane-bounded organelle;GO:0044424:intracellular…
1_41269-5p	Down_regulate	0.476	-1.071	0.002	5846.44	19654	6379.95	23735	7248.08	22665	4100.87	13897	4383.57	14662	4817.99	14307	AT3G25010.1|AT3G25010	Y	-23.45	142	261	1	Y	446	2	-10.4	both	XLOC_017771	3:9097480-9123513	2.48445	2.44521	3.04566	7.50816	6.594	6.21449	1.34674	up	0.000530162	822091|822092|6240848|822093	F4J7T9|Q9LJS2|B3H4F9|Q9LJS0	3:9106000-9108937|3:9110103-9112748|3:9113168-9113281|3:9116868-9119540	ATRLP40|AtRLP41|-|AtRLP42	protein_coding|protein_coding|protein_coding|protein_coding	receptor like protein 41 [Source:TAIR;Acc:AT3G25010]	-	GO:0006464:cellular protein modification process;GO:0006468:protein phosphorylation;GO:0006793:phosphorus metabolic process;GO:0006796:phosphate-containing compound metabolic process;GO:0007154:cell communication;GO:0007165:signal transduction;GO:0008152:metabolic process;GO:0009719:response to endogenous stimulus;GO:0009725:response to hormone;GO:0009755:hormone-mediated signaling pathway;GO:000…	GO:0003824:catalytic activity;GO:0004672:protein kinase activity;GO:0016301:kinase activity;GO:0016740:transferase activity;GO:0016772:transferase activity, transferring phosphorus-containing groups;GO:0016773:phosphotransferase activity, alcohol group as acceptor,GO:0003824:catalytic activity;GO:0004672:protein kinase activity;GO:0016301:kinase activity;GO:0016740:transferase activity;GO:0016772…	GO:0005622:intracellular;GO:0005623:cell;GO:0005737:cytoplasm;GO:0005886:plasma membrane;GO:0005911:cell-cell junction;GO:0009506:plasmodesma;GO:0009507:chloroplast;GO:0009536:plastid;GO:0016020:membrane;GO:0030054:cell junction;GO:0043226:organelle;GO:0043227:membrane-bounded organelle;GO:0043229:intracellular organelle;GO:0043231:intracellular membrane-bounded organelle;GO:0044424:intracellular…
1_41269-5p	Down_regulate	0.476	-1.071	0.002	5846.44	19654	6379.95	23735	7248.08	22665	4100.87	13897	4383.57	14662	4817.99	14307	AT3G26830.1|AT3G26830	Y	-20.64	155	52	1	Y	134	4	-14.54	both	XLOC_014717	3:9887947-9889705	0.592965	0.696708	0.203893	743.321	408.663	550.59	10.1504	up	0.000277185	822298	Q9LW27	3:9887948-9889705	CYP71B15	protein_coding	Bifunctional dihydrocamalexate synthase/camalexin synthase [Source:UniProtKB/Swiss-Prot;Acc:Q9LW27]	ath01100:Metabolic pathways;ath01110:Biosynthesis of secondary metabolites;ath00945:Stilbenoid, diarylheptanoid and gingerol biosynthesis;ath00903:Limonene and pinene degradation,ath01100:Metabolic pathways;ath01110:Biosynthesis of secondary metabolites;ath00945:Stilbenoid, diarylheptanoid and gingerol biosynthesis;ath00903:Limonene and pinene degradation	GO:0000165:MAPK cascade;GO:0001101:response to acid chemical;GO:0002376:immune system process;GO:0002682:regulation of immune system process;GO:0002831:regulation of response to biotic stimulus;GO:0006082:organic acid metabolic process;GO:0006605:protein targeting;GO:0006612:protein targeting to membrane;GO:0006725:cellular aromatic compound metabolic process;GO:0006790:sulfur compound metabolic …	GO:0003824:catalytic activity;GO:0004497:monooxygenase activity;GO:0005488:binding;GO:0010298:dihydrocamalexic acid decarboxylase activity;GO:0016491:oxidoreductase activity;GO:0016627:oxidoreductase activity, acting on the CH-CH group of donors;GO:0016628:oxidoreductase activity, acting on the CH-CH group of donors, NAD or NADP as acceptor;GO:0016705:oxidoreductase activity, acting on paired don…	GO:0005622:intracellular;GO:0005623:cell;GO:0005737:cytoplasm;GO:0005783:endoplasmic reticulum;GO:0012505:endomembrane system;GO:0016020:membrane;GO:0016021:integral component of membrane;GO:0031224:intrinsic component of membrane;GO:0043226:organelle;GO:0043227:membrane-bounded organelle;GO:0043229:intracellular organelle;GO:0043231:intracellular membrane-bounded organelle;GO:0044424:intracellul…
1_41269-5p	Down_regulate	0.476	-1.071	0.002	5846.44	19654	6379.95	23735	7248.08	22665	4100.87	13897	4383.57	14662	4817.99	14307	AT3G45140.1|AT3G45140	Y	-26.2	152	84	1	Y	96	7	-15.49	both	XLOC_015466	3:16525314-16529362	251.672	188.608	208.04	565.592	268.508	509.943	1.04817	up	0.000277185	823650	P38418	3:16525410-16529352	LOX2	protein_coding	Lipoxygenase 2, chloroplastic [Source:UniProtKB/Swiss-Prot;Acc:P38418]	ath01100:Metabolic pathways;ath00592:alpha-Linolenic acid metabolism;ath00591:Linoleic acid metabolism,ath01100:Metabolic pathways;ath00592:alpha-Linolenic acid metabolism;ath00591:Linoleic acid metabolism	GO:0000023:maltose metabolic process;GO:0000096:sulfur amino acid metabolic process;GO:0000271:polysaccharide biosynthetic process;GO:0001101:response to acid chemical;GO:0005975:carbohydrate metabolic process;GO:0005976:polysaccharide metabolic process;GO:0005982:starch metabolic process;GO:0005984:disaccharide metabolic process;GO:0006073:cellular glucan metabolic process;GO:0006081:cellular al…	GO:0003824:catalytic activity;GO:0005488:binding;GO:0005506:iron ion binding;GO:0005515:protein binding;GO:0016165:linoleate 13S-lipoxygenase activity;GO:0016491:oxidoreductase activity;GO:0016701:oxidoreductase activity, acting on single donors with incorporation of molecular oxygen;GO:0016702:oxidoreductase activity, acting on single donors with incorporation of molecular oxygen, incorporation …	GO:0005622:intracellular;GO:0005623:cell;GO:0005737:cytoplasm;GO:0009507:chloroplast;GO:0009526:plastid envelope;GO:0009532:plastid stroma;GO:0009534:chloroplast thylakoid;GO:0009535:chloroplast thylakoid membrane;GO:0009536:plastid;GO:0009570:chloroplast stroma;GO:0009579:thylakoid;GO:0009941:chloroplast envelope;GO:0016020:membrane;GO:0031967:organelle envelope;GO:0031975:envelope;GO:0031976:pl…
1_41269-5p	Down_regulate	0.476	-1.071	0.002	5846.44	19654	6379.95	23735	7248.08	22665	4100.87	13897	4383.57	14662	4817.99	14307	AT3G47570.1|AT3G47570	Y	-22.66	142	263	1	Y	335	10	-11.61	both	XLOC_015603	3:17527506-17530944	4.34125	6.56867	6.05249	17.9421	9.98554	10.2052	1.16628	up	0.000277185	823911	C0LGP4	3:17527507-17530929	-	protein_coding	Probable LRR receptor-like serine/threonine-protein kinase At3g47570 [Source:UniProtKB/Swiss-Prot;Acc:C0LGP4]	-	GO:0006464:cellular protein modification process;GO:0006468:protein phosphorylation;GO:0006793:phosphorus metabolic process;GO:0006796:phosphate-containing compound metabolic process;GO:0007154:cell communication;GO:0007165:signal transduction;GO:0007166:cell surface receptor signaling pathway;GO:0007167:enzyme linked receptor protein signaling pathway;GO:0007169:transmembrane receptor protein ty…	GO:0000166:nucleotide binding;GO:0001653:peptide receptor activity;GO:0001882:nucleoside binding;GO:0001883:purine nucleoside binding;GO:0003824:catalytic activity;GO:0004672:protein kinase activity;GO:0004674:protein serine/threonine kinase activity;GO:0004675:transmembrane receptor protein serine/threonine kinase activity;GO:0004871:signal transducer activity;GO:0004872:receptor activity;GO:000…	GO:0005623:cell;GO:0005886:plasma membrane;GO:0005911:cell-cell junction;GO:0009506:plasmodesma;GO:0016020:membrane;GO:0030054:cell junction;GO:0044464:cell part;GO:0055044:symplast;GO:0071944:cell periphery,GO:0005623:cell;GO:0005886:plasma membrane;GO:0005911:cell-cell junction;GO:0009506:plasmodesma;GO:0016020:membrane;GO:0030054:cell junction;GO:0044464:cell part;GO:0055044:symplast;GO:007194…
1_41269-5p	Down_regulate	0.476	-1.071	0.002	5846.44	19654	6379.95	23735	7248.08	22665	4100.87	13897	4383.57	14662	4817.99	14307	AT3G49370.1|AT3G49370	Y	-26.9	165	11	1	Y	13	4	-19.22	both	XLOC_018884	3:18304705-18308130	1.48425	1.8786	2.0913	5.29388	4.09793	4.07614	1.30187	up	0.000277185	824099	Q9SG12	3:18304742-18307906	CRK6	protein_coding	CDPK-related kinase 6 [Source:UniProtKB/Swiss-Prot;Acc:Q9SG12]	-	GO:0001101:response to acid chemical;GO:0006464:cellular protein modification process;GO:0006468:protein phosphorylation;GO:0006497:protein lipidation;GO:0006498:N-terminal protein lipidation;GO:0006499:N-terminal protein myristoylation;GO:0006793:phosphorus metabolic process;GO:0006796:phosphate-containing compound metabolic process;GO:0006950:response to stress;GO:0006986:response to unfolded p…	GO:0003824:catalytic activity;GO:0004672:protein kinase activity;GO:0004674:protein serine/threonine kinase activity;GO:0004683:calmodulin-dependent protein kinase activity;GO:0004721:phosphoprotein phosphatase activity;GO:0004722:protein serine/threonine phosphatase activity;GO:0004723:calcium-dependent protein serine/threonine phosphatase activity;GO:0005488:binding;GO:0005509:calcium ion bindi…	GO:0005622:intracellular;GO:0005623:cell;GO:0005634:nucleus;GO:0005737:cytoplasm;GO:0005886:plasma membrane;GO:0016020:membrane;GO:0043226:organelle;GO:0043227:membrane-bounded organelle;GO:0043229:intracellular organelle;GO:0043231:intracellular membrane-bounded organelle;GO:0044424:intracellular part;GO:0044464:cell part;GO:0071944:cell periphery,GO:0005622:intracellular;GO:0005623:cell;GO:0005…
1_41269-5p	Down_regulate	0.476	-1.071	0.002	5846.44	19654	6379.95	23735	7248.08	22665	4100.87	13897	4383.57	14662	4817.99	14307	AT3G52450.1|AT3G52450	Y	-23.95	165	12	1	Y	233	1	-12.96	both	XLOC_019064	3:19440738-19442383	3.96558	4.36701	5.87465	20.8076	24.4892	16.0989	2.10992	up	0.000277185	824410	Q9SVC6	3:19440739-19442383	PUB22	protein_coding	E3 ubiquitin-protein ligase PUB22 [Source:UniProtKB/Swiss-Prot;Acc:Q9SVC6]	-	GO:0001101:response to acid chemical;GO:0002252:immune effector process;GO:0002376:immune system process;GO:0002679:respiratory burst involved in defense response;GO:0006464:cellular protein modification process;GO:0006810:transport;GO:0006811:ion transport;GO:0006812:cation transport;GO:0006820:anion transport;GO:0006865:amino acid transport;GO:0006950:response to stress;GO:0006952:defense respo…	GO:0003824:catalytic activity;GO:0004842:ubiquitin-protein transferase activity;GO:0016740:transferase activity;GO:0016874:ligase activity;GO:0019787:ubiquitin-like protein transferase activity,GO:0003824:catalytic activity;GO:0004842:ubiquitin-protein transferase activity;GO:0016740:transferase activity;GO:0016874:ligase activity;GO:0019787:ubiquitin-like protein transferase activity	GO:0005622:intracellular;GO:0005623:cell;GO:0005737:cytoplasm;GO:0005829:cytosol;GO:0044424:intracellular part;GO:0044444:cytoplasmic part;GO:0044464:cell part,GO:0005622:intracellular;GO:0005623:cell;GO:0005737:cytoplasm;GO:0005829:cytosol;GO:0044424:intracellular part;GO:0044444:cytoplasmic part;GO:0044464:cell part
1_41269-5p	Down_regulate	0.476	-1.071	0.002	5846.44	19654	6379.95	23735	7248.08	22665	4100.87	13897	4383.57	14662	4817.99	14307	AT3G57330.1|AT3G57330	Y	-31.43	152	79	3	Y	121	5	-15.01	both	XLOC_019331	3:21211455-21216375	26.893	39.7556	37.1551	108.664	62.2488	76.0753	1.24802	up	0.000277185	824900	Q9M2L4	3:21211456-21216375	ACA11	protein_coding	Putative calcium-transporting ATPase 11, plasma membrane-type [Source:UniProtKB/Swiss-Prot;Acc:Q9M2L4]	-	GO:0002376:immune system process;GO:0002682:regulation of immune system process;GO:0006605:protein targeting;GO:0006612:protein targeting to membrane;GO:0006810:transport;GO:0006811:ion transport;GO:0006812:cation transport;GO:0006816:calcium ion transport;GO:0006886:intracellular protein transport;GO:0006950:response to stress;GO:0006952:defense response;GO:0006955:immune response;GO:0008104:pro…	GO:0000166:nucleotide binding;GO:0001882:nucleoside binding;GO:0001883:purine nucleoside binding;GO:0003824:catalytic activity;GO:0005215:transporter activity;GO:0005388:calcium-transporting ATPase activity;GO:0005488:binding;GO:0005515:protein binding;GO:0005516:calmodulin binding;GO:0005524:ATP binding;GO:0008324:cation transmembrane transporter activity;GO:0015075:ion transmembrane transporter…	GO:0000325:plant-type vacuole;GO:0005622:intracellular;GO:0005623:cell;GO:0005737:cytoplasm;GO:0005773:vacuole;GO:0005774:vacuolar membrane;GO:0005794:Golgi apparatus;GO:0005886:plasma membrane;GO:0009507:chloroplast;GO:0009536:plastid;GO:0009705:plant-type vacuole membrane;GO:0012505:endomembrane system;GO:0016020:membrane;GO:0016021:integral component of membrane;GO:0031090:organelle membrane;G…
1_41269-5p	Down_regulate	0.476	-1.071	0.002	5846.44	19654	6379.95	23735	7248.08	22665	4100.87	13897	4383.57	14662	4817.99	14307	AT3G57530.1|AT3G57530	Y	-25.9	151	100	1	Y	38	3	-17.4	both	XLOC_019342	3:21296553-21299591	24.9052	30.8381	30.01	103.548	45.268	45.2078	1.17535	up	0.000277185	824920	-	3:21296554-21299591	CPK32	protein_coding	Calcium-dependent protein kinase 32 [Source:UniProtKB/Swiss-Prot;Acc:Q6NLQ6]	ath04626:Plant-pathogen interaction,ath04626:Plant-pathogen interaction	GO:0000165:MAPK cascade;GO:0001101:response to acid chemical;GO:0002376:immune system process;GO:0002682:regulation of immune system process;GO:0006464:cellular protein modification process;GO:0006468:protein phosphorylation;GO:0006605:protein targeting;GO:0006612:protein targeting to membrane;GO:0006793:phosphorus metabolic process;GO:0006796:phosphate-containing compound metabolic process;GO:00…	GO:0003824:catalytic activity;GO:0004672:protein kinase activity;GO:0004674:protein serine/threonine kinase activity;GO:0004683:calmodulin-dependent protein kinase activity;GO:0004697:protein kinase C activity;GO:0004698:calcium-dependent protein kinase C activity;GO:0005488:binding;GO:0005515:protein binding;GO:0005516:calmodulin binding;GO:0009931:calcium-dependent protein serine/threonine kina…	GO:0005622:intracellular;GO:0005623:cell;GO:0005634:nucleus;GO:0005737:cytoplasm;GO:0005886:plasma membrane;GO:0005911:cell-cell junction;GO:0009506:plasmodesma;GO:0016020:membrane;GO:0030054:cell junction;GO:0043226:organelle;GO:0043227:membrane-bounded organelle;GO:0043229:intracellular organelle;GO:0043231:intracellular membrane-bounded organelle;GO:0044424:intracellular part;GO:0044464:cell p…
1_41269-5p	Down_regulate	0.476	-1.071	0.002	5846.44	19654	6379.95	23735	7248.08	22665	4100.87	13897	4383.57	14662	4817.99	14307	AT4G11290.1|AT4G11290	Y	-24.96	141	285	1	Y	330	1	-11.67	both	XLOC_020555	4:6869952-6871661	0.40686	0.622712	0.607014	6.27626	3.33029	9.65441	3.55365	up	0.000277185	826731	Q9SUT2	4:6869953-6871661	PER39	protein_coding	Peroxidase 39 [Source:UniProtKB/Swiss-Prot;Acc:Q9SUT2]	ath01100:Metabolic pathways;ath01110:Biosynthesis of secondary metabolites;ath00360:Phenylalanine metabolism;ath00940:Phenylpropanoid biosynthesis,ath01100:Metabolic pathways;ath01110:Biosynthesis of secondary metabolites;ath00360:Phenylalanine metabolism;ath00940:Phenylpropanoid biosynthesis	GO:0006950:response to stress;GO:0006979:response to oxidative stress;GO:0008152:metabolic process;GO:0009056:catabolic process;GO:0009987:cellular process;GO:0042743:hydrogen peroxide metabolic process;GO:0042744:hydrogen peroxide catabolic process;GO:0044237:cellular metabolic process;GO:0044248:cellular catabolic process;GO:0044699:single-organism process;GO:0044710:single-organism metabolic p…	GO:0003824:catalytic activity;GO:0004601:peroxidase activity;GO:0005488:binding;GO:0016209:antioxidant activity;GO:0016491:oxidoreductase activity;GO:0016684:oxidoreductase activity, acting on peroxide as acceptor;GO:0020037:heme binding;GO:0043167:ion binding;GO:0043169:cation binding;GO:0046872:metal ion binding;GO:0046906:tetrapyrrole binding;GO:0097159:organic cyclic compound binding;GO:19013…	GO:0005576:extracellular region,GO:0005576:extracellular region
1_41269-5p	Down_regulate	0.476	-1.071	0.002	5846.44	19654	6379.95	23735	7248.08	22665	4100.87	13897	4383.57	14662	4817.99	14307	AT4G16760.1|AT4G16760	Y	-32.02	163	13	1	Y	6	4	-20.54	both	XLOC_023317	4:9424632-9428899	30.6975	34.4697	33.2391	201.894	141.107	178.259	2.40232	up	0.000277185	827381	F4JMK8	4:9424633-9428895	ACX1	protein_coding	Peroxisomal acyl-coenzyme A oxidase 1 [Source:UniProtKB/Swiss-Prot;Acc:O65202]	ath01100:Metabolic pathways;ath00071:Fatty acid degradation;ath01212:Fatty acid metabolism;ath04146:Peroxisome;ath00592:alpha-Linolenic acid metabolism;ath01040:Biosynthesis of unsaturated fatty acids,ath01100:Metabolic pathways;ath00071:Fatty acid degradation;ath01212:Fatty acid metabolism;ath04146:Peroxisome;ath00592:alpha-Linolenic acid metabolism;ath01040:Biosynthesis of unsaturated fatty aci…	GO:0001101:response to acid chemical;GO:0001676:long-chain fatty acid metabolic process;GO:0002213:defense response to insect;GO:0002376:immune system process;GO:0002682:regulation of immune system process;GO:0006082:organic acid metabolic process;GO:0006605:protein targeting;GO:0006612:protein targeting to membrane;GO:0006629:lipid metabolic process;GO:0006631:fatty acid metabolic process;GO:000…	GO:0000166:nucleotide binding;GO:0003824:catalytic activity;GO:0003995:acyl-CoA dehydrogenase activity;GO:0003997:acyl-CoA oxidase activity;GO:0005488:binding;GO:0016491:oxidoreductase activity;GO:0016627:oxidoreductase activity, acting on the CH-CH group of donors;GO:0016634:oxidoreductase activity, acting on the CH-CH group of donors, oxygen as acceptor;GO:0036094:small molecule binding;GO:0043…	GO:0005622:intracellular;GO:0005623:cell;GO:0005737:cytoplasm;GO:0005777:peroxisome;GO:0005911:cell-cell junction;GO:0009506:plasmodesma;GO:0030054:cell junction;GO:0042579:microbody;GO:0043226:organelle;GO:0043227:membrane-bounded organelle;GO:0043229:intracellular organelle;GO:0043231:intracellular membrane-bounded organelle;GO:0044424:intracellular part;GO:0044444:cytoplasmic part;GO:0044464:c…
1_41269-5p	Down_regulate	0.476	-1.071	0.002	5846.44	19654	6379.95	23735	7248.08	22665	4100.87	13897	4383.57	14662	4817.99	14307	AT4G16760.2|AT4G16760	Y	-32.02	163	13	1	Y	6	4	-20.54	both	XLOC_023317	4:9424632-9428899	30.6975	34.4697	33.2391	201.894	141.107	178.259	2.40232	up	0.000277185	827381	F4JMK8	4:9424633-9428895	ACX1	protein_coding	Peroxisomal acyl-coenzyme A oxidase 1 [Source:UniProtKB/Swiss-Prot;Acc:O65202]	ath01100:Metabolic pathways;ath00071:Fatty acid degradation;ath01212:Fatty acid metabolism;ath04146:Peroxisome;ath00592:alpha-Linolenic acid metabolism;ath01040:Biosynthesis of unsaturated fatty acids,ath01100:Metabolic pathways;ath00071:Fatty acid degradation;ath01212:Fatty acid metabolism;ath04146:Peroxisome;ath00592:alpha-Linolenic acid metabolism;ath01040:Biosynthesis of unsaturated fatty aci…	GO:0001101:response to acid chemical;GO:0001676:long-chain fatty acid metabolic process;GO:0002213:defense response to insect;GO:0002376:immune system process;GO:0002682:regulation of immune system process;GO:0006082:organic acid metabolic process;GO:0006605:protein targeting;GO:0006612:protein targeting to membrane;GO:0006629:lipid metabolic process;GO:0006631:fatty acid metabolic process;GO:000…	GO:0000166:nucleotide binding;GO:0003824:catalytic activity;GO:0003995:acyl-CoA dehydrogenase activity;GO:0003997:acyl-CoA oxidase activity;GO:0005488:binding;GO:0016491:oxidoreductase activity;GO:0016627:oxidoreductase activity, acting on the CH-CH group of donors;GO:0016634:oxidoreductase activity, acting on the CH-CH group of donors, oxygen as acceptor;GO:0036094:small molecule binding;GO:0043…	GO:0005622:intracellular;GO:0005623:cell;GO:0005737:cytoplasm;GO:0005777:peroxisome;GO:0005911:cell-cell junction;GO:0009506:plasmodesma;GO:0030054:cell junction;GO:0042579:microbody;GO:0043226:organelle;GO:0043227:membrane-bounded organelle;GO:0043229:intracellular organelle;GO:0043231:intracellular membrane-bounded organelle;GO:0044424:intracellular part;GO:0044444:cytoplasmic part;GO:0044464:c…
1_41269-5p	Down_regulate	0.476	-1.071	0.002	5846.44	19654	6379.95	23735	7248.08	22665	4100.87	13897	4383.57	14662	4817.99	14307	AT4G17616.1|AT4G17616	Y	-20.86	144	222	1	Y	261	3	-12.51	both	XLOC_020928	4:9816291-9821698	10.1458	9.53063	12.5564	90.2265	54.4576	60.5426	2.6681	up	0.000277185	827481|6240541	F4JP88|B3H672	4:9816452-9819312|4:9819498-9821684	CBL1|-	protein_coding|protein_coding	Calcineurin B-like protein 1 [Source:UniProtKB/Swiss-Prot;Acc:O81445]|Pentatricopeptide repeat-containing protein At4g17616 [Source:UniProtKB/Swiss-Prot;Acc:B3H672]	-	GO:0000165:MAPK cascade;GO:0001101:response to acid chemical;GO:0002376:immune system process;GO:0002682:regulation of immune system process;GO:0006605:protein targeting;GO:0006612:protein targeting to membrane;GO:0006793:phosphorus metabolic process;GO:0006796:phosphate-containing compound metabolic process;GO:0006810:transport;GO:0006811:ion transport;GO:0006812:cation transport;GO:0006813:pota…	GO:0005488:binding;GO:0005509:calcium ion binding;GO:0005515:protein binding;GO:0019899:enzyme binding;GO:0019900:kinase binding;GO:0043167:ion binding;GO:0043169:cation binding;GO:0046872:metal ion binding,GO:0005488:binding;GO:0005509:calcium ion binding;GO:0005515:protein binding;GO:0019899:enzyme binding;GO:0019900:kinase binding;GO:0043167:ion binding;GO:0043169:cation binding;GO:0046872:met…	GO:0005622:intracellular;GO:0005623:cell;GO:0005737:cytoplasm;GO:0005886:plasma membrane;GO:0016020:membrane;GO:0044424:intracellular part;GO:0044464:cell part;GO:0071944:cell periphery,GO:0005622:intracellular;GO:0005623:cell;GO:0005737:cytoplasm;GO:0005886:plasma membrane;GO:0016020:membrane;GO:0044424:intracellular part;GO:0044464:cell part;GO:0071944:cell periphery|GO:0005622:intracellular;GO…
1_41269-5p	Down_regulate	0.476	-1.071	0.002	5846.44	19654	6379.95	23735	7248.08	22665	4100.87	13897	4383.57	14662	4817.99	14307	AT4G34160.1|AT4G34160	Y	-27.88	159	26	1	Y	37	3	-17.43	both	XLOC_021830	4:16354713-16359555	89.3633	101.706	121.665	444.779	192.433	197.554	1.41402	up	0.000277185	829563|829564	Q945K9|P42753	4:16354946-16357293|4:16357639-16359555	-|CYCD3-1	protein_coding|protein_coding	Calcium-dependent lipid-binding (CaLB domain) family protein [Source:TAIR;Acc:AT4G34150]|Cyclin-D3-1 [Source:UniProtKB/Swiss-Prot;Acc:P42753]	-,-|ath04075:Plant hormone signal transduction,ath04075:Plant hormone signal transduction	GO:0002376:immune system process;GO:0002682:regulation of immune system process;GO:0006605:protein targeting;GO:0006612:protein targeting to membrane;GO:0006810:transport;GO:0006886:intracellular protein transport;GO:0006950:response to stress;GO:0006952:defense response;GO:0006955:immune response;GO:0006986:response to unfolded protein;GO:0007154:cell communication;GO:0007165:signal transduction…	GO:0005488:binding;GO:0005509:calcium ion binding;GO:0005543:phospholipid binding;GO:0005544:calcium-dependent phospholipid binding;GO:0008289:lipid binding;GO:0043167:ion binding;GO:0043168:anion binding;GO:0043169:cation binding;GO:0046872:metal ion binding,GO:0005488:binding;GO:0005509:calcium ion binding;GO:0005543:phospholipid binding;GO:0005544:calcium-dependent phospholipid binding;GO:0008…	GO:0005622:intracellular;GO:0005623:cell;GO:0005737:cytoplasm;GO:0005829:cytosol;GO:0005886:plasma membrane;GO:0005911:cell-cell junction;GO:0009506:plasmodesma;GO:0016020:membrane;GO:0030054:cell junction;GO:0044424:intracellular part;GO:0044444:cytoplasmic part;GO:0044464:cell part;GO:0055044:symplast;GO:0071944:cell periphery,GO:0005622:intracellular;GO:0005623:cell;GO:0005737:cytoplasm;GO:000…
1_41269-5p	Down_regulate	0.476	-1.071	0.002	5846.44	19654	6379.95	23735	7248.08	22665	4100.87	13897	4383.57	14662	4817.99	14307	AT4G37370.1|AT4G37370	Y	-22.33	144	215	1	Y	178	3	-13.72	both	XLOC_024432	4:17569827-17571704	2.50328	2.87348	2.33969	80.9856	54.8964	47.6241	4.56899	up	0.000277185	829891	Q9SZT7	4:17569828-17571704	CYP81D8	protein_coding	cytochrome P450, family 81, subfamily D, polypeptide 8 [Source:TAIR;Acc:AT4G37370]	ath01100:Metabolic pathways;ath01110:Biosynthesis of secondary metabolites;ath00945:Stilbenoid, diarylheptanoid and gingerol biosynthesis;ath00903:Limonene and pinene degradation,ath01100:Metabolic pathways;ath01110:Biosynthesis of secondary metabolites;ath00945:Stilbenoid, diarylheptanoid and gingerol biosynthesis;ath00903:Limonene and pinene degradation	GO:0006082:organic acid metabolic process;GO:0006725:cellular aromatic compound metabolic process;GO:0006790:sulfur compound metabolic process;GO:0006807:nitrogen compound metabolic process;GO:0006950:response to stress;GO:0006952:defense response;GO:0008152:metabolic process;GO:0009058:biosynthetic process;GO:0009266:response to temperature stimulus;GO:0009408:response to heat;GO:0009605:respons…	GO:0003824:catalytic activity;GO:0004497:monooxygenase activity;GO:0005488:binding;GO:0016491:oxidoreductase activity;GO:0016705:oxidoreductase activity, acting on paired donors, with incorporation or reduction of molecular oxygen;GO:0016709:oxidoreductase activity, acting on paired donors, with incorporation or reduction of molecular oxygen, NAD(P)H as one donor, and incorporation of one atom of…	GO:0005576:extracellular region;GO:0005622:intracellular;GO:0005623:cell;GO:0005737:cytoplasm;GO:0005783:endoplasmic reticulum;GO:0005886:plasma membrane;GO:0012505:endomembrane system;GO:0016020:membrane;GO:0043226:organelle;GO:0043227:membrane-bounded organelle;GO:0043229:intracellular organelle;GO:0043231:intracellular membrane-bounded organelle;GO:0044424:intracellular part;GO:0044444:cytopla…
1_41269-5p	Down_regulate	0.476	-1.071	0.002	5846.44	19654	6379.95	23735	7248.08	22665	4100.87	13897	4383.57	14662	4817.99	14307	AT4G37430.1|AT4G37430	Y	-27.52	146	172	2	Y	57	6	-16.57	both	XLOC_022006	4:17597072-17598958	0.895587	1.16682	0.663358	1.79386	1.49507	3.07073	1.21839	up	0.0372741	829897	O65790	4:17597110-17598958	CYP81F1	protein_coding	Cytochrome P450 81F1 [Source:UniProtKB/Swiss-Prot;Acc:O65790]	ath01100:Metabolic pathways;ath01110:Biosynthesis of secondary metabolites;ath00945:Stilbenoid, diarylheptanoid and gingerol biosynthesis;ath00903:Limonene and pinene degradation,ath01100:Metabolic pathways;ath01110:Biosynthesis of secondary metabolites;ath00945:Stilbenoid, diarylheptanoid and gingerol biosynthesis;ath00903:Limonene and pinene degradation	GO:0006082:organic acid metabolic process;GO:0006725:cellular aromatic compound metabolic process;GO:0006790:sulfur compound metabolic process;GO:0006807:nitrogen compound metabolic process;GO:0006950:response to stress;GO:0006952:defense response;GO:0008152:metabolic process;GO:0009058:biosynthetic process;GO:0009605:response to external stimulus;GO:0009607:response to biotic stimulus;GO:0009987…	GO:0003824:catalytic activity;GO:0004497:monooxygenase activity;GO:0005488:binding;GO:0016491:oxidoreductase activity;GO:0016705:oxidoreductase activity, acting on paired donors, with incorporation or reduction of molecular oxygen;GO:0016709:oxidoreductase activity, acting on paired donors, with incorporation or reduction of molecular oxygen, NAD(P)H as one donor, and incorporation of one atom of…	GO:0005622:intracellular;GO:0005623:cell;GO:0005737:cytoplasm;GO:0005783:endoplasmic reticulum;GO:0012505:endomembrane system;GO:0016020:membrane;GO:0016021:integral component of membrane;GO:0031224:intrinsic component of membrane;GO:0043226:organelle;GO:0043227:membrane-bounded organelle;GO:0043229:intracellular organelle;GO:0043231:intracellular membrane-bounded organelle;GO:0044424:intracellul…
1_41269-5p	Down_regulate	0.476	-1.071	0.002	5846.44	19654	6379.95	23735	7248.08	22665	4100.87	13897	4383.57	14662	4817.99	14307	AT5G04200.1|AT5G04200	Y	-22.64	140	324	1	Y	72	4	-16.08	both	XLOC_024769	5:1153789-1155040	1.55255	0.395925	1.88167	3.94828	2.15963	2.18645	1.11247	up	0.00342078	830299	Q9FYE1	5:1153790-1155040	AMC9	protein_coding	Metacaspase-9 [Source:UniProtKB/Swiss-Prot;Acc:Q9FYE1]	-	-	GO:0003824:catalytic activity;GO:0004175:endopeptidase activity;GO:0004197:cysteine-type endopeptidase activity;GO:0008233:peptidase activity;GO:0008234:cysteine-type peptidase activity;GO:0016787:hydrolase activity;GO:0070011:peptidase activity, acting on L-amino acid peptides,GO:0003824:catalytic activity;GO:0004175:endopeptidase activity;GO:0004197:cysteine-type endopeptidase activity;GO:00082…	GO:0005576:extracellular region;GO:0005622:intracellular;GO:0005623:cell;GO:0005634:nucleus;GO:0043226:organelle;GO:0043227:membrane-bounded organelle;GO:0043229:intracellular organelle;GO:0043231:intracellular membrane-bounded organelle;GO:0044424:intracellular part;GO:0044464:cell part;GO:0048046:apoplast,GO:0005576:extracellular region;GO:0005622:intracellular;GO:0005623:cell;GO:0005634:nucleu…
[truncated: 356 more rows]

## Sheet: Table S13B
Supplementary Table S13B. Reversely correlated DEM-DEG pairs in the comparison group ago2/WT
[truncated: 140 more rows]

## Sheet: Table S13C
Supplementary Table S13C. Reversely correlated DEM-DEG pairs in the comparison group ago2-Ss/WT-Ss
[truncated: 493 more rows]

## Sheet: Table S13D
Supplementary Table S13D. Reversely correlated DEM-DEG pairs in the comparison group ago2-Ss/ago2
[truncated: 1,094 more rows]
