# Supplementary material for: Integrated miRNAome and Transcriptome Analysis Reveals Argonaute 2-Mediated Defense Responses Against the Devastating Phytopathogen Sclerotinia sclerotiorum
Source: Front Plant Sci. 2020 Apr 29;11:500. doi: 10.3389/fpls.2020.00500 (PMC7201365; doi:10.3389/fpls.2020.00500)
Supplement: Supplementary file 15 [file Table_14.XLSX]

## Sheet: Table S14
Supplementary Table S14. DEM-DEG pairs potentially involved in the interaction between Arabidopsis and S. sclerotiorum
DEM	Fold change (miRNA)	Regulation of miRNA (WT-Ss/WT)	DEG ID	Annotation of target gene	Fold change (mRNA)	Q value	Regulation of target gene(WT-Ss/WT)
ath-miR397b	-4.68	Down	AT1G32960	Subtilisin-like protease SBT3.3	53.2	0.000277185	Up
ath-miR398b-3p	-2.81	Down	AT1G02450	Protein NIM1-INTERACTING 1	4.23	0.00185607	Up
			AT3G11820	Syntaxin-121	2.73	0.000277185	Up
ath-miR398b-5p	-3.27	Down	AT3G13650	Dirigent protein 7	6.76	0.000277185	Up
			AT3G21630	Chitin elicitor receptor kinase 1	2.04	0.000277185	Up
ath-miR397b	-4.68	Down	AT5G47220	Ethylene-responsive transcription factor 2	12.65	0.000277185	Up
			AT1G17190	Glutathione S-transferase U25	6.16	0.000277185	Up
ath-miR398b-3p	-2.81	Down	AT1G08830	Superoxide dismutase	2.49	0.000277185	Up
ath-miR391-3p	1.96	Up	AT4G35090	Catalase-2	-2.8	0.000277185	Down
1_41269-5p	-2.1	Down	AT3G26830	PAD3	1136.51	0.000277185	Up
			AT5G13220	Protein TIFY 9	39.06	0.000277185	Up
			AT5G49520	Probable WRKY transcription factor 48	6.45	0.000277185	Up
			AT2G30870	Glutathione S-transferase F10	4.86	0.000277185	Up
			AT3G52450	E3 ubiquitin-protein ligase PUB22	4.32	0.000277185	Up
			AT5G41750	Disease resistance protein (TIR-NBS-LRR class) family	3.82	0.000277185	Up
			AT5G59530	1-aminocyclopropane-1-carboxylate oxidase homolog 11	3.22	0.000277185	Up
			AT3G01290	Hypersensitive-induced response protein 3	2.77	0.000277185	Up
			AT3G49370	CDPK-related kinase 6	2.47	0.000277185	Up
			AT3G57330	Putative calcium-transporting ATPase 11, plasma membrane-type	2.38	0.000277185	Up
			AT2G33580	Protein LYK5	2.3	0.000277185	Up
			AT3G57530	Calcium-dependent protein kinase 32	2.26	0.000277185	Up
			AT5G04200	Metacaspase-9	2.16	0.00342078	Up
			AT3G21220	Mitogen-activated protein kinase kinase 5	2.13	0.000995432	Up
			AT2G46440	Cyclic nucleotide-gated ion channel 11	2.04	0.000277185	Up
3_22060-3p	-2.2	Down	AT1G21250	Wall-associated receptor kinase 1	4.63	0.000277185	Up
			AT2G41100	Calmodulin-like protein 12	2.59	0.000277185	Up
			AT5G58120	Disease resistance protein (TIR-NBS-LRR class)	2.24	0.000277185	Up
4_5020-5p	3.1	Up	AT5G24770	Vegetative storage protein 2	-80.73	0.000277185	Down
5_31160-3p	-2.65	Down	AT5G48657	Defense protein-related	9.41	0.000277185	Up
